# Supplementary material for: Physiological responses and proteomic changes reveal insights into Stylosanthes response to manganese toxicity
Source: BMC Plant Biol. 2019 May 22;19:212. doi: 10.1186/s12870-019-1822-y (PMC6530018; doi:10.1186/s12870-019-1822-y)
Supplement: Supplementary file 2 — Table S1. Number of peptides, proteins and DEPs identified from the samples. (XLSX 9 kb) [file 12870_2019_1822_MOESM2_ESM.xlsx]

## Sheet: Table S1
		Table S1. Number of peptides, proteins and DEPs identified from the samples.
			Total	Leaf	Root	Unique in Leaf	Unique in Root	Overlap of Leaf and Root
		Peptides	7761	7322	6442	1319	439	6003
		Proteins	3048	2623	2669	379	425	2244
		Protein up-regulated	71	39	32	37	31	5
		Protein down-regulated	62	33	29	30	25
		Protein induced	127	90	37	86	35	6
		Protein suppressed	96	44	52	42	48
		Total	356	206	150	195	139	11
