# Supplementary material for: Physiological responses and proteomic changes reveal insights into Stylosanthes response to manganese toxicity
Source: BMC Plant Biol. 2019 May 22;19:212. doi: 10.1186/s12870-019-1822-y (PMC6530018; doi:10.1186/s12870-019-1822-y)
Supplement: Supplementary file 3 — Table S2. Information of peptides identified from the leaves and roots of stylo. (XLSX 1836 kb) [file 12870_2019_1822_MOESM3_ESM.xlsx]

## Sheet: Table S2
Table S2. Information of peptides identified from the leaves and roots of stylo.
Sequence	Length	Missed cleavages	Mass	Proteins	Leading razor protein	Unique (Groups)	Charges	PEP	Score	Intensity	Intensity RY-CK-L-1	Intensity RY-CK-L-2	Intensity RY-CK-L-3	Intensity RY-Mn-R-1	Intensity RY-Mn-R-2	Intensity RY-Mn-R-3	Intensity RY-CK-R-1	Intensity RY-CK-R-2	Intensity RY-CK-R-3	Intensity RY-Mn-L-1	Intensity RY-Mn-L-2	Intensity RY-Mn-L-3	Potential contaminant
AAAAGGVTTVVDMPLNNHPTTVSK	24	0	2350.2	H6WP29;A0A1S3E0U6;A0A1S2X9P7	H6WP29	yes	2;3	5.1742e-06	63.869	732480000	29161000	29753000	0	92085000	80849000	91347000	90545000	120850000	79578000	89788000	18291000	10240000
AAAAPLTDPITLTVEEK	17	0	1738.94	A0A151TPY4	A0A151TPY4	yes	2	0.0041437	50.178	240330000	11035000	13762000	10195000	20908000	32885000	45763000	36280000	32779000	25397000	0	11327000	0
AAAEDTMLSYK	11	0	1198.55	Q93XW2;A0A1S3U535;A0A0S3RDF1;A0A0L9UGB6	Q93XW2	yes	2	0.010608	68.536	781680000	0	27897000	37726000	137960000	96052000	113710000	99853000	95018000	90074000	43875000	39516000	0
AAAEEAILR	9	0	942.513	A0A1J7FRH1;A0A1J7HK76;I3T6Q6;A0A151SML0	A0A151SML0	no	2	0.0097812	95.502	1729300000	72794000	69850000	25854000	247070000	189040000	210470000	206970000	254790000	223630000	96188000	34598000	98036000
AAAEGVSLNHISR	13	0	1323.69	A0A1S2YX62	A0A1S2YX62	yes	2	6.0854e-15	150.22	1235300000	80016000	99883000	87536000	148450000	170950000	126950000	100620000	110440000	120230000	66226000	59480000	64560000
AAAIGANNQAAQSILK	16	0	1539.84	I1N318;A0A151T9A3;A0A0B2S647;I1N319;C6TAW4;A0A1J7HHX4;A0A1J7FQL5;V7B315;I1KKK0;A0A1S3TS54;A0A0S3RTV7;A0A0L9U3T2;A0A0B2PTT0;I1KKK1	I1N318	yes	2	1.0854e-05	97.073	1167400000	66904000	68525000	61633000	122150000	154120000	170140000	0	130320000	126970000	119170000	96573000	50900000
AAALNIVPTSTGAAK	15	0	1383.77	A0A151TCW6;G7J5Y4;G7J5Y5;B7FHT0;A0A1S2Y813;P12859;A0A1J7I1L8;D7RTA5;Q38IX0;A0A1S3U6S1;A0A0S3RAU0;A0A0K1JSU2;I1K7A9;C6TG31;A0A0B2QK11;I1K7A7;G7J5Y3;A0A0L9V9I0;I1K7A8;C6T9R8;A0A0B2RNQ6;I1JST2;A0A1J7GS34;A0A167SVQ8;G7KYC0;C8CGU0;A0A0B2Q0U4;A0A1J7I0Y7;A0A1J7FQ40;V7CUE1;A0A1S3TC21;A0A0S3RWE5;A0A0L9U7S9;V5N8T6;A0A151QX09;Q38IX1;I1N843;I1ML66;C6TGQ9;A0A0B2SQP1;A0A0B2SP96;V7AQW8;F8UX79;A0A1J7IIL7	V7CUE1	no	2;3	3.9116e-28	111.83	42879000000	8815800000	6947800000	10906000000	209710000	184280000	155310000	161480000	232380000	154120000	4520500000	4066500000	6525300000
AAALNIVPTSTGAAKAVSLVLPNLK	25	1	2418.42	A0A1J7IIL7	A0A1J7IIL7	yes	2	0.034153	38.724	0	0	0	0	0	0	0	0	0	0	0	0	0
AAANAPITMK	10	0	986.522	V7B788;A0A0B2RVZ8;I1JIA0;I1M7S4;I1M7S3;A0A0B2SUM5	A0A0B2RVZ8	no	2	0.019105	68.355	214330000	0	0	19053000	39433000	0	83764000	0	14417000	50935000	0	6732200	0
AAAVAALSQVLTAEK	15	0	1441.81	A0A1J7I9H4;A0A1J7GQE0;I1JG95;K7K9D0;A0A0L9TVI9;A0A0S3SU61;A0A0B2SHC5	A0A1J7I9H4	yes	2;3	0.00071455	74.789	442770000	0	19283000	5314500	88168000	47279000	55231000	63398000	45801000	45417000	24118000	16488000	32273000
AADLTYWESAAR	12	0	1352.64	V7B0Z5;Q96558;I1N4I6;A0A1S3TW72;A0A1S2XN51;A0A1J7HG49;A0A0S3RRW3;A0A0R0IRU3;A0A0L9U1Z7;A0A0B2QBG1;A0A0B2PW57;A0A151TCG2;V7BZE5;E7D037;C6TCW9;A0A1J7IBX3;A0A1J7I128;C6TJA5;I3T6B5;A0A151QX16;C6T8V3;A0A0S3R7E2;A0A0L9TSP3;K7KMG0;A0A0B2SUX9;K7MKG5;A0A0B2QF07;I1J5Y9;G7L571;A0A1J7I829;A0A1J7HQN4;I3SWY5;A0A1J7HKA3;A0A1J7FYI6;V7CED6;A0A1J7G4U5;A0A151UAV8;A0A1S2XKR5;A0A1J7ITH7;A0A1S3UM23;A0A072UQP6;V7C8C1;I…	V7B0Z5	no	2	0.00011683	107.09	1248400000	72615000	65591000	58264000	80014000	118000000	129450000	144110000	206700000	130390000	98422000	70858000	74030000
AADNIAANLYSVK	13	0	1348.7	A0A151TMX0;I1LIS6;I1LPJ4;A0A0B2RGB8;A0A0S3SE30;V7AFL4;A0A1S3TL87;A0A0L9V8T0;V7ADQ9;A0A1S3ECN9;A0A1S3U9P3;A0A0S3RJ78;A0A0L9UUQ5;G7JPH8;A0A0R0HER2;A0A1J7H8A6	A0A151TMX0	no	2	3.8309e-14	125.53	1372800000	281450000	291070000	0	0	12153000	0	0	0	0	249480000	306490000	232140000
AADVGADLVGK	11	0	1014.53	I1NF01;A0A0B2QTL7;I1KKL2;A0A0R0J3R4;Q4TUS2;B7FLI8;I1KVV4;A0A1S3VWE5;I1KVV2;A0A0B2S1V3;A0A1J7I7N3;A0A0L9TA06;A0A151SGA1;A0A072UFQ2;K7L866;I1KG22;A0A1S2YNN5;A0A0B2RY45;V7ATD3;A0A1S3VWS5;A0A0S3T092;A0A0B2Q4Q7;K7ML14;A0A0R4J4T0;A0A0B2SRF8;I1LZT8;I1LZT9;A0A151SRF3;B6DXD7;A0A1S2YQP9;V7CA89;P21616;A0A1S3US97;A0A0S3R6U4;D3THK8;A0A0L9TR16;G7JGK1;A0A0R0IQF0;A0A0B2P161;A0A0B2S013;A0A1J7ITR5;A0A1J7HHH0;A0A0S…	A0A0B2Q4Q7	no	2	0.033082	56.087	970530000	97439000	144850000	46436000	0	0	0	11554000	192140000	115330000	191810000	44663000	126320000
AAEDANVYHDLVK	13	0	1443.7	V7B788	V7B788	no	2	0.00041826	78.401	292700000	0	0	0	45680000	44538000	44830000	58144000	53418000	46094000	0	0	0
AAEDPEFETFYTK	13	0	1546.68	A0A072TKG2;Q8HSZ1;P06006;D5MAH9;A0A0F6NGF2;A0A1J7IDG2;A0A072UBA6;W8CYA2;S4T0Y5;R9ZU44;R9ZT16;R9ZSG5;R9ZRV7;R9ZRS0;R9ZR96;R9ZR94;R9RLI4;Q9BBT0;Q2PMT8;N0DK98;I2E2N9;G9IIW7;D3J8G0;A0A1W6F812;A0A1W6F7T2;A0A1W5P4B3;A0A1S5RVR4;A0A1S5RRH6;A0A1S5RR96;A0A1L5BWG4;A0A1J0I0R0;A0A1D8DAR2;A0A1C7D3V4;A0A1C7D322;A0A1C7D2C1;A0A192ICQ6;A0A191UJ58;A0A173CT87;A0A142G624;A0A120IGR6;A0A109RSY0;A0A0Y0UJ83;A0A0Y0UFZ7;A0…	A0A072TKG2	no	2	8.729e-05	99.941	22617000000	3977000000	4077300000	4131400000	109560000	99510000	89561000	86597000	150970000	75844000	3774700000	2741600000	3302800000
AAEEAHQDLLDWFAK	15	0	1742.83	I3S154;A0A072UQU5	I3S154	yes	2;3	1.3163e-15	97.2	985940000	57170000	78710000	70210000	137510000	61975000	75825000	83059000	80104000	109740000	54744000	87854000	89042000
AAEEIIFGEPEVTTGAAGDLQQITGLAK	28	0	2828.44	A0A1S3UTN7;A0A0S3R0N2;V7CNS0;A0A072V5U7;A0A072V7S2;I1K360;A0A0B2QW86;A0A1J7GZP7;A0A1J7GJK4	I1K360	no	2;3	2.2943e-48	104.96	2030500000	276800000	459280000	305330000	0	0	0	0	0	0	295890000	323790000	369440000
AAEEVIFGEPEVTTGAAGDLQQITSLAK	28	0	2844.44	A0A1S3U4R1;A0A0S3RI72;A0A0L9TCG7	A0A1S3U4R1	no	2;3	7.0639e-28	84.529	1131700000	140560000	158360000	178720000	0	0	0	0	0	0	196710000	242390000	214990000
AAEIFSNPK	9	0	975.503	Q95AG1;I1MFC4;C6TNM8;A0A0B2REW2;I1M170;A0A0B2RT09;C6TA91;I1JWX3;Q8VWV3;Q8GT61;Q5QKQ6;Q5QKQ5;A0A151U0G8;A0A1S3DYR2;A0A1J7GPD6;Q9XQ94;Q84UC1;A0A072V4J3;P08281;B7FJE6	Q9XQ94	no	2	0.0030247	113.62	12485000000	1373100000	1647800000	3017900000	294370000	0	0	282850000	350170000	0	1556800000	2712300000	1249600000
AAEILFGLGFDK	12	0	1279.68	A0A1J7GTM6;A0A1J7H8A4;A0A1J7INB2	A0A1J7GTM6	yes	2	0.025564	47.712	0	0	0	0	0	0	0	0	0	0	0	0	0
AAELTTLLESR	11	0	1202.65	G9JLT6;A0A126TGR5;R4IV45;P05493;Q01915;G9JLN6;N0DL20;Q9XPB2;P24459;A0A1S4ETX5;A0A072TFS9;R4IV40;Q6I8E6	G9JLT6	yes	2;3	7.8799e-05	137.01	5916300000	331770000	337420000	279200000	484840000	650200000	602910000	572400000	671840000	504180000	364430000	360040000	757020000
AAEQASEEWYR	11	0	1338.58	V7B387	V7B387	yes	2	2.269e-77	202.56	953200000	151380000	155440000	164020000	0	0	20116000	0	0	0	136490000	150640000	175110000
AAEQEEGLK	9	0	973.472	B4UW82	B4UW82	yes	2	0.028013	41.117	0	0	0	0	0	0	0	0	0	0	0	0	0
AAESLQQEER	10	0	1159.55	A0A151RQJ3	A0A151RQJ3	yes	2	4.8098e-36	167.67	887230000	78515000	76061000	19301000	18644000	194530000	240390000	0	0	119640000	30365000	54631000	55143000
AAETFLFTSESVNEGHPDK	19	0	2077.96	G7JQ29	G7JQ29	no	2	0.00014205	71.376	104800000	0	13654000	0	12048000	11389000	14636000	20229000	20026000	0	0	12819000	0
AAFEEAEK	8	0	893.413	A0A1S2XXX7;A0A1S3V8L4;A0A0L9TY25;A0A0S3SQI6;A0A151RF02;A0A762;A0A0B2Q8C4;I1LB53;A0A1J7FS65	A0A151RF02	no	2	0.0052029	101.43	2749400000	0	0	0	759320000	195250000	87030000	773750000	171150000	762860000	0	0	0
AAGEVLALQK	10	0	998.576	A0A151TSL9;A0A0S3RCJ1;A0A1S3U8M4;A0A1J7GBV2;K7KU59;A0A1S2XJU8;I1JV39;A0A0B2PKM5;I1K9N4;G7KBI3;I1JV38;A0A0B2PIL6;K7M7S1;A0A0B2QYG5;K7M7S0;A0A0R0GEU1;V7B6Q3;A0A1S3UGY7;A0A0S3RMV3;A0A0L9UZX3;I1JGY5;A0A0B2QX18;A0A1J7G858	V7B6Q3	no	2	0.0079128	82.287	1141200000	64816000	121360000	102260000	120140000	89391000	0	115000000	127870000	113450000	131220000	59121000	96568000
AAGGFGGFIINNR	13	0	1292.66	A0A1S2Z641;A0A1J7GN70	A0A1S2Z641	no	2	0.00077781	83.182	555430000	37376000	50875000	25116000	0	96533000	59390000	59105000	79896000	59658000	33425000	23930000	30127000
AAGGFGGLNVYHR	13	0	1317.66	V7CHS2;A0A1J7GK81;A0A1S3VR44;A0A0S3T502;A0A0L9UQA1;I1MW17;A0A0B2PWL4;A0A1S3UUC8;A0A0L9TG59;V7CF24;A0A0S3R4H4	V7CHS2	yes	2;3	0.00058163	86.463	322830000	0	0	0	35754000	58462000	60137000	53386000	32527000	21858000	33539000	27165000	0
AAGGFGGLR	9	0	804.424	V7CUM3;I3S074;A0A151UB33;A0A151U8K3;A0A1S2YB07;A0A1J7I635;A0A1J7GTC1;V7D2B0;V7D0E6;A0A0S3S1H6;A0A0L9TAI7;G7JHJ4;A0A1S2YIN9;A0A1J7GVV9;A0A0B2SJP2;I1LN08;I1KMC8;A0A151U8I5;V7CKK4;A0A1S3UJZ6;A0A0S3R2Q1;A0A0L9TMR9	V7CUM3	yes	2	0.012972	91.853	1870100000	192910000	327740000	264720000	80762000	0	0	56726000	0	0	269810000	411300000	266140000
AAGITSIGVR	10	0	943.545	V7AHS3;A0A1S3TKU5;A0A0S3S996;A0A0L9V379;I1LSZ7;C6TNX9;A0A0B2Q3X4;I3T2Q9;G7IJ13;A0A1S2XI32;I3SXB1;O48551;I3T518;B7FMC9;A0A151TPI5;A0A151TPD2;A0A0R4J3L5;K7KXB3;A0A0B2SQY6	V7AHS3	no	2	0.0087818	78.939	2924000000	118480000	128450000	19667000	387550000	315010000	400710000	318070000	382050000	337570000	204670000	166080000	145750000
AAHFEESMK	9	0	1048.46	A0A1S2XEL7;V7D3U9;Q2HZ34;P54774;A0A0B2QNK2;A0A1S3V642;A0A0S3SR44;A0A0S3SR41;V7BIL6;A0A0B2PPJ8;A0A151TV22;A0A0L9TXQ4;A0A0L9TXE9;A0A151SAM1;A0A1S3V6I9;I1LZ82;A0A0B2SVL7;I1L8Z3;A0A0B2S1B2;G7L3V5;A0A1J7I918;K7LQC6;A0A0B2S2W5;K7LTM9;A0A0B2NUK0;I1NAA5;I1JPP3;A0A0B2P420;A0A151S2X4;A0A1S2Y2P5;A0A1S2XSV9;A0A072VKP7;I1LTL9;A0A0B2PGS4;V7AJN0;A0A0L9TEM2;A0A1J7H294;A0A1J7HIN2;A0A1J7I0G6;A0A1J7GJJ2;A0A1J7HHS8;…	Q2HZ34	no	2;3	0.0048515	102.01	843490000	0	0	0	122950000	94207000	167990000	132780000	216660000	94611000	0	14291000	0
AAHLVDSTNQVGHFQK	16	0	1750.88	A0A1J7IXW6;Q4VCL8;A0A1J7GH70;A0A1J7GH65;A0A072VE74;A0A072VD84;A0A1J7HH57;A0A072VDU7;A0A1S3UJN1;A0A1S3U4E2;A0A0S3RCB3;A0A0L9UGM5;V7AUY2;I1K937;I1JUM2;A0A1J7G813;A0A0B2Q9H8;A0A0B2PMG3;A0A151SR02;A0A0R0KAU1;A0A1S2YAJ4;A0A072TRE6;I1KVJ0;A0A0B2RYE9;A0A0B2Q190;A0A1S3UDM7;A0A0S3T7U1;A0A0L9VPJ3;A0A0L9UPH0;A0A1S3U0Y6;A0A0S3SF36;A0A151R5U4;V7BXQ4;A0A0B2NQV9;V7CSZ4;I1MWG2;I1M9S1;A0A1S3UEI9;A0A0S3RNS1;A0A0L9…	A0A1S3TGA4	no	2;3;4	5.2837e-12	131.4	3408100000	59925000	0	88068000	553840000	593940000	494590000	545140000	472140000	479380000	90095000	30999000	0
AAIAWEAGKPLVIEEVEVAPPK	22	1	2316.27	V7CTB5	V7CTB5	yes	3	0.0079157	31.767	148500000	0	0	0	18783000	19118000	20591000	38680000	31127000	20198000	0	0	0
AAITTVDVLTPK	12	0	1227.71	A0A0B2Q4Q7;K7ML14;A0A0R4J4T0;A0A0B2SRF8;I1LZT8;I1LZT9;A0A151SRF3;A0A1J7ITR5;A0A1J7HHH0	A0A0B2Q4Q7	yes	2	0.0093622	63.966	622680000	0	27581000	0	129700000	107330000	105810000	68259000	93956000	63223000	0	26816000	0
AAIVNSQTLEEVAR	14	0	1499.79	A0A1S2XGV8;A0A1J7HWV9;I3SUJ1;A0A151U8A9;A0A151RPL5;I1LAI0;A0A0B2Q8R2;C6T8S2;A0A0R0HSC1;A0A0B2RR34;V7B1L2;V7C6M6;V7C4B7;A0A1J7G9W5;A0A1S3TAR3;A0A0S3T181;A0A0L9UUC6	A0A1S2XGV8	no	2	0.00012582	94.023	604070000	32130000	34692000	39780000	58170000	57542000	87082000	44373000	63941000	44614000	64241000	36624000	40882000
AALDLLLPYQR	11	0	1271.72	A0A0S3R9A1;A0A1J7ILQ1;I1KN59;A0A0R0J8M3;A0A151STM8;V7CBD4;K7MJI6;A0A1S3URK7;A0A0L9TT47;A0A0B2P709;A0A0B2P153	A0A0S3R9A1	yes	2	0.0052455	82.417	154810000	32142000	20813000	25613000	0	0	0	0	0	0	30875000	20772000	24598000
AALQYLESLR	10	0	1162.63	A0A1S2YZP5;I1L530;V7CLT6;V7C3K4;C6TJL2;C6THL8;A0A1S3VS24;A0A1S3VEI8;A0A0S3TCX2;A0A0S3T3G3;A0A0L9URZ5;A0A0L9T6C2;A0A0B2S7Z4;A0A151SHV3;G7K9K1;A0A0L9VA34	A0A1S2YZP5	yes	1;2	2.0701e-17	161.17	518370000	87664000	37360000	25461000	21306000	6007200	19276000	60586000	31241000	141570000	19791000	24782000	43326000
AALSFNIPDHK	11	0	1211.63	I1MSR7;C6TEX4;A0A0B2Q8I9	I1MSR7	no	2;3	0.018635	41.567	513180000	0	33255000	15409000	66939000	74158000	55330000	60496000	69010000	47917000	31754000	31736000	27178000
AALTVTPRPPEFAPLDSGAFK	21	1	2184.16	I3SQW0	I3SQW0	yes	3	0.0083027	36.207	0	0	0	0	0	0	0	0	0	0	0	0	0
AALYEAAETWVDALNGR	17	0	1848.9	G7KPS4	G7KPS4	yes	2	0.0017634	55.912	35981000	14565000	4767000	3691600	0	0	0	0	0	0	4438400	0	8519200
AALYGAAEQWVDALK	15	0	1604.82	A0A0B2SLR0;C6T7H9;A0A1S2Y891	A0A0B2SLR0	yes	2	0.0017456	63.682	109030000	0	0	0	0	0	18250000	17947000	38945000	27366000	0	0	6519200
AANGDIVAAIMELTT	15	0	1488.75	I3S1S2	I3S1S2	yes	2	0.00093214	72.209	52139000	0	0	0	2994500	21929000	16657000	0	4792200	5766700	0	0	0
AANGVVIATEK	11	0	1071.59	A0A1S2YT80;I1KTZ5;I3SFE3;I3RZ63;V7BW77;C6TH59;A0A1S3TH34;A0A0L9U678;A0A0B2R4T8;A0A0S3RVI5;I1MJB1;A0A1S3TJ68;A0A0L9VGY3;I1KTZ4;C6T749;A0A1J7GXY2;A0A0S3TCR9;B7FHR8;I1J717;C6TKI4;A0A0B2NPD2;I1JLZ4;A0A0B2SL81;I1JLZ5;C6T4X6	A0A1S2YT80	yes	2	4.6127e-05	138.99	2696900000	137300000	167340000	136320000	282610000	219830000	347670000	202210000	477880000	248820000	167910000	157600000	151450000
AANPAEAAHEYR	12	0	1298.6	G7IYW1;A0A1S2Z3M4;A0A1J7IE63;A0A1J7HLB7;A0A072V4E2;I3SQQ9;G7I763	G7IYW1	yes	2;3	0.001677	85.554	469660000	0	0	0	79940000	64382000	25788000	84730000	111080000	79962000	0	0	23781000
AAPIYITVGDGGNQEGLASR	20	0	1988	A0A173DR09	A0A173DR09	yes	2	2.2256e-15	107.72	536400000	0	0	0	64520000	126230000	110420000	68208000	72256000	66925000	27835000	0	0
AAPPTESEPPK	11	0	1122.56	A0A151QPT3;A0A1S3TL24	A0A151QPT3	yes	2	0.0057855	79.201	2069400000	206980000	266590000	46905000	286010000	0	53397000	17867000	227660000	113460000	254930000	350550000	245030000
AAPYDVYDQLDFDVPVGTR	19	0	2140.01	G9JLS2;G9JLR7;I3T2V1	G9JLS2	yes	2	8.9731e-05	69.361	250740000	23424000	18849000	24899000	0	36121000	26652000	48272000	45230000	27296000	0	0	0
AAQDALLFR	9	0	1003.55	A0A1S2YNI9;I3SUU7;A0A151TD22;A0A0U1XHN2;A0A151TMM9;A0A0L9UIB0;I1JSJ3;A0A0B2RN41;A0A0S3RAL3;I1JSJ4;A0A1S3U586;A0A1J7HTE6;A0A1J7GGF2;A0A1J7HQN7;I1LJ68;A0A0B2RZE7	A0A151TD22	no	2	0.0027077	115.71	45610000000	12025000000	10280000000	5358300000	0	0	0	0	0	0	6184600000	6198900000	5563400000
AAQDIAYADLPPTHPIR	17	0	1847.95	A0A151TSS1	A0A151TSS1	yes	2;3	5.7687e-07	76.378	1720400000	18172000	9844200	50262000	141960000	256990000	251140000	207170000	351960000	206180000	115890000	92596000	18238000
AAQLDVVVTNK	11	0	1156.65	I3SC59;V7AY33;I3SZE8;A0A1S3TTU0;A0A151TKU5;A0A151RUT8;A0A0S3QZB0;A0A0L9TKK0;A0A0L9TII1;A0A151S784;A0A0S3RGZ4;V7B8C8;I1KSB8;C6TC86;C6T5E0;A0A1S2XR18;A0A1S2XHT3;A0A0R0IQB1;A0A0B2STW7;A0A0B2QFT8;A0A0B2Q9D4;Q45NI6;I3SPQ1;A0A072TVQ4;V7CPW6;A0A0S3RV02;A0A0L9U4S1;C6SYH6;A0A1S2YGV5;A0A1J7HYE5;A0A1J7HQQ7;A0A1J7HJI2;A0A1J7GJG0;A0A1J7GD88;B7FMD7;Q9ZT01;K7L631;A0A1J7I1U8	I3SC59	yes	2	0.033773	55.04	234560000	0	0	0	50106000	51969000	47035000	0	67196000	18252000	0	0	0
AAQMGQIAEK	10	0	1045.52	B4UW59;A0A1J7GIE8;A0A1J7IUQ9;I3T953	B4UW59	yes	2	0.016025	45.307	0	0	0	0	0	0	0	0	0	0	0	0	0
AASAAGTIMTLSSWATSSVEEVASTGPGIR	30	0	2907.43	A0A1S2XFS9;A0A1S3DX82;G5CBY8;G5CBY7;I3SK61;B7FJS3;B0M1B1;A0A0B2QZ39;I1KU94;A0A072V9Z1;B0M1A2;I1MJ29;C6TBK3;A0A0S3R155;A0A0L9UKV2;A0A1J7I243;A0A1S2YHL1	B0M1B1	no	2;3;4	3.1132e-96	152.62	2935700000	256900000	572270000	524690000	84994000	23932000	4947400	3772000	6823900	4901000	365440000	726140000	360840000
AASAAGTIMTLSSWSTSSVEEVASTGPGIR	30	0	2923.42	A0A151RF01	A0A151RF01	yes	4	0.00017919	33.317	45526000	0	20346000	0	0	0	0	0	0	0	0	0	25180000
AASASATAVPYLDK	14	0	1363.7	I1NHG0;A0A0R0EDW0;I1LD09;A0A0B2QAY2	I1NHG0	yes	2	0.0043193	64.244	121080000	0	15730000	18416000	0	22370000	20513000	11261000	0	13712000	19080000	0	0
AASASGTIMTLSSWATSSVEEVASTGPGIR	30	0	2923.42	A0A1S3UVE2;A0A1S3UVY5	A0A1S3UVE2	yes	3;4	0.0055672	23.467	83562000	0	4761200	36150000	0	0	0	0	0	2100500	5046400	25887000	9616500
AASFNIIPSSTGAAK	15	0	1433.75	A0A1J7FMR5;A0A1J7H741;A0A072UPF9;I1KC67;Q2I0H4;Q07CZ3;I1KC70;A0A0B2QUF8;A0A0B2QU26;I1KC69;Q53I52;I1KC68;I1KC66;I1KC65;O81924;G4Y9J8;G7JML2;I3S6D2;I3SYQ7;A0A1S2Z6A7;P34922;B7FL18;T2DLI2;T2DP43;U5U2N1;A0A1S3T8B2;A0A0S3RFA6;A0A1S3T832;A0A0B2RF25;I1JXG9;A0A0R0KA84;V5N8V3;K7KL44;V7AZA2;V7B0C8;V7AXB2;A0A0B2RBY2;I3SW64;A0A0S3RF58;A0A0L9UFH1;A0A151TR34;A0A151TR36;A0A0A6ZDT0;V7D036	T2DLI2	no	2	4.0208e-07	103.88	35985000000	1140900000	1335500000	1332000000	4228500000	4874700000	5576900000	3935000000	5448700000	3962600000	1338700000	1522800000	1289200000
AASLAQEAQEK	11	0	1144.57	I1LQL6;I1LJY2;A0A0B2QQE4;A0A0B2QUK9	I1LQL6	yes	2	5.0767e-05	138.71	3004500000	796540000	294610000	300980000	0	0	0	0	0	0	530330000	270920000	811070000
AATDAWGTVDVLINNAGITR	20	0	2057.05	D8KXZ3;D8KXZ4;D8KXZ2	D8KXZ3	yes	2	8.3742e-06	72.568	183890000	34241000	25399000	34593000	14434000	0	0	16737000	0	0	37256000	21230000	0
AATYGGSDIVWTPYGPEWR	19	0	2124.99	A0A1S2Z665	A0A1S2Z665	yes	2	0.0022982	48.288	147470000	42890000	19016000	26669000	0	0	0	0	0	0	29380000	29511000	0
AAVDAGFVPNDLQVGQTGK	19	0	1885.95	A0A1S2YJB0;A0A151SKL5	A0A1S2YJB0	yes	2	0.00013656	64.705	376830000	12532000	25530000	0	50898000	59418000	70797000	44409000	61092000	52155000	0	0	0
AAVDAVPQCR	10	0	1085.53	V7CCH8;I3S079;A0A1S3UWB7;A0A0S3R4S1;A0A0L9TPB3;A0A1J7GPH1	V7CCH8	no	2	0.0014473	99.815	733560000	0	0	0	131590000	108900000	139180000	116090000	133410000	104390000	0	0	0
AAVEEGIVPGGGVALLYASSELDK	24	0	2344.22	I1NHW4;A0A0B2NVB9;A0A151T0Z6;I1LCI1;A0A0B2RFL7	I1NHW4	yes	2	5.2251e-05	60.735	177390000	0	0	0	19348000	45452000	33786000	34212000	28461000	16136000	0	0	0
AAVEEGIVPGGGVALLYATK	20	0	1914.05	I3T6F0;I1KUU1;A0A0B2PUV7;V7ASE6;I1KUU0;I1KGB8;A0A0B2RXZ3;A0A1S3VBL7;A0A0S3T050;A0A0L9THZ9	I3T6F0	yes	2;3	8.0849e-05	62.002	706040000	32444000	29704000	42765000	69198000	49172000	71435000	72464000	82367000	75188000	69967000	47320000	64020000
AAVIGDTIGDPLK	13	0	1268.7	A0A0B2Q4Q7;K7ML14;A0A0R4J4T0;A0A0B2SRF8;A0A151SRF3;B6DXD7;A0A1S2YQP9;V7CA89;P21616;A0A1S3US97;A0A0S3R6U4;D3THK8;A0A0L9TR16;A0A0R0IQF0;A0A0B2P161;A0A0B2S013;A0A1J7ITR5;A0A1J7HHH0;A0A0S2IKL7;A0A1J7IW82;I1KVG8;I1KGY6;A0A151RMQ2;A0A1J7HN96;A0A151SPM5	A0A0B2Q4Q7	yes	2	0.0052247	65.043	1046300000	215200000	128150000	145840000	0	0	0	0	0	0	238890000	152490000	165730000
AAVIGDTVGDPLK	13	0	1254.68	I1NF01;A0A0B2QTL7	I1NF01	yes	2	0.0045214	65.043	198510000	0	0	21404000	19245000	12873000	0	64564000	31429000	48998000	0	0	0
AAVNALQHQPIVNAVIDGDDIIYR	24	0	2604.37	I1M6P9;I1M6Q0;I1M6P8;I1JJB5;A0A0B2RZ81;A0A0B2PVY7;V7BBQ8;A0A1S3UGE0;A0A0S3RJ91;I3S630;I3RZE7;A0A1J7HR60;A0A182BFG0	I1M6P9	no	2;3	3.0516e-50	133.65	2019100000	77509000	89054000	101260000	173410000	181610000	222450000	186680000	293300000	248670000	139610000	150080000	155480000
AAVPSGASTGIYEALELR	18	0	1803.94	Q9M434;V7CZL3;Q6RIB7;I1NAI7;A0A0B2P3N6;A0A1S3TR28;A0A0L9TF32;A0A0S3RZ19;I3SYN9;I1JPW5;A0A0B2QAW5;A0A1S2XT42;A0A072U338;I1N1N3	I1JPW5	no	2;3	1.2023e-17	127.61	3404500000	320240000	261850000	137000000	352050000	325590000	413950000	262210000	365400000	252390000	243690000	241980000	228160000
AAVQETVSATLNR	13	0	1358.72	A0A151TMX0;I1LIS6;I1LPJ4;A0A0B2RGB8;A0A0S3SE30;V7AFL4;A0A1S3TL87;A0A0L9V8T0;V7ADQ9;A0A1S3U9P3;A0A0S3RJ78;A0A0L9UUQ5;A0A0R0HEP7;A0A1S3TL81	A0A151TMX0	yes	2	0.0083903	50.088	0	0	0	0	0	0	0	0	0	0	0	0	0
ACLIGPVYPTFWLSR	15	0	1778.92	I1L880;C6TGX5;A0A1V0CIA1;A0A0B2P831;I3SZ55;A0A0B2QC88;V7BJD4;C6TMQ7;A0A1S3V5R2;A0A0S3SRU3;A0A0L9TX48;I3S991;A0A151S1G3;I3T426;G7ICQ0	I1L880	yes	2	0.0015526	66.215	213880000	40944000	41186000	33513000	0	0	2608000	0	0	0	31524000	31390000	32712000
ACNALLLK	8	0	901.506	A0A0S3TB82;A0A0L9VI23;A0A1S3UAK5;V7CZL3;Q6RIB7;I1NAI7;A0A0B2P3N6;A0A1S3TR28;A0A0L9TF32;A0A0S3RZ19;I3SYN9;I1JPW5;A0A0B2QAW5;A0A1S2XT42;A0A072U338;I3STZ1;A0A072UE69	I1JPW5	no	2	0.030512	84.227	193060000	0	0	0	0	0	0	0	0	0	0	66890000	126170000
ACNMPGVPVQCK	12	0	1359.61	A0A072VQE2	A0A072VQE2	yes	2	0.00245	77.062	78896000	0	0	0	34693000	28029000	0	0	0	16174000	0	0	0
ACPTDVLEMIPWDGCK	16	0	1890.83	V5JDR5;R9ZUQ0;R9ZTR5;R9ZTJ9;R9ZT11;R9ZRX9;R9ZQT4;R9ZQR8;R9RNE9;Q2PMN3;P62092;N0DKD2;I3S7V7;I2E2T7;F8T1M2;F8T1M0;F8T1L8;F8T1L6;F8T1L2;F8T1L0;F8T1K8;F8T1K4;F8T1K2;F8T1K0;F8T1J6;F8T1J4;F8T1J2;F8T1I4;D3J8K9;B5LMS5;A0A1W6F871;A0A1W6F7Z5;A0A1W5P4F1;A0A1S5RVX3;A0A1S5RRM1;A0A1S5RRF2;A0A1L5BWL6;A0A1C7D3Z6;A0A1C7D3I9;A0A1C7D3E2;A0A1C7D378;A0A1C7D2G2;A0A191UJB7;A0A173CSY6;A0A151QP75;A0A120IGP3;A0A120HX90;A0…	V5JDR5	yes	2;3	3.1394e-05	90.259	1702700000	411510000	419800000	321650000	0	0	0	0	0	0	41139000	276460000	232180000
ADAFEYADQVLER	13	0	1525.7	A0A1J7GRT0;A0A1S3V672;A0A0S3SQD3;A0A151U518;A0A1J7G1K8;I3SIM1;V7BFV0;I1NIW9;C6TM31;A0A0B2QG38;A0A0B2Q4D9	A0A1J7GRT0	no	2;3	2.8742e-05	128.54	4320100000	805920000	849360000	652840000	10303000	14187000	15368000	16810000	34782000	16614000	544510000	691160000	668250000
ADAPPYGIDYPTR	13	0	1434.68	A0A1S2XUR4;C6T8J6;A0A0B2P6V5;I1LBT0;A0A0R0EEL9;A0A0B2Q4S8;A0A1J7IBL3;G7L2Y9;V7BMM0;A0A151U5M5	A0A1S2XUR4	no	2	0.0004453	78.814	910940000	113090000	122480000	219980000	0	0	0	0	0	0	146630000	193660000	115110000
ADDATQFLDVIR	12	0	1362.68	A0A151SP40;X4Z1M5;I1MZ13;A0A0B2PB16;I1LMS9;A0A1S2Y8W1;G7JBT5;Q39834;A0A0B2RH83;A0A1J7GVU9;V7B788;A0A1J7H503;A0A0B2RVZ8;I1JIA0;I1M7S4;I1M7S3;A0A0B2SUM5;A0A1S2XL88	A0A151SP40	no	2	0.017291	59.227	414840000	13214000	9793700	28260000	0	0	0	85697000	106000000	62631000	36234000	31001000	42014000
ADDDYDYLFK	10	0	1263.53	C6TIE9;Q7DLK8;Q08150;I1M2Z5;G7ITF9;C6TM07;A0A1S2XIF2;A0A151S950;A0A0B2RR11;V7BUB7;A0A1S3VTZ1;A0A0S3SIN9;A0A0L9UL78;Q8LJR6;Q40368;A0A1S2Z403;I3S9G7;B7FFD5;C6T441;V7AHH5;Q08149;I3SPW7;I3S9N9;I1M049;I1LS95;I1KEV3;G7JUZ6;G7IFI5;C6THM4;A0A1S3W2N6;A0A1S3UV76;A0A1S2YJ35;A0A1S2YI27;A0A1S2XBV3;A0A1J7I6I0;A0A1J7HPG9;A0A1J7GYP5;A0A1J7GFJ6;A0A151TP71;A0A0S3SB40;A0A0S3R1B9;A0A0R0JBP2;A0A0L9V565;A0A0L9TLZ9;A0A…	C6TIE9	no	2	0.012784	61.344	257870000	14360000	0	0	37529000	31939000	36865000	27794000	30971000	26092000	22440000	29877000	0
ADDSGLASYVAGQIDR	16	0	1636.77	B0M1B1;I1KU94	B0M1B1	no	2;3	8.6723e-12	130.02	10563000000	1747900000	1998000000	1471000000	30864000	12964000	0	11784000	22073000	16203000	1870500000	1627200000	1754900000
ADDSGLASYVSGQIDR	16	0	1652.76	B0M1A2;I1MJ29;C6TBK3	B0M1A2	yes	2	2.0388e-16	115.1	243660000	0	0	0	0	0	0	0	0	0	0	138320000	105330000
ADELHGSFK	9	0	1002.48	C9W980	C9W980	yes	2	0.0014199	105.52	576990000	0	0	0	124760000	89102000	115760000	163080000	0	84289000	0	0	0
ADEPLYPIAVLIDELK	16	0	1797.98	I1NFG9;I1LEY1;A0A0B2PUS0;A0A0B2P880;A0A1J7FSJ1;Q9FVD7	I1NFG9	yes	2	0.0090313	53.395	45448000	2977500	0	0	0	14311000	7307400	8874800	11977000	0	0	0	0
ADEVAGPLVMR	11	0	1156.59	A0A151S9C5;V7BTW5;V5N8C7;A0A072V987	A0A151S9C5	yes	2	0.0072193	62.633	459110000	30887000	30914000	0	11271000	80844000	0	107660000	89950000	85649000	0	21938000	0
ADEYWPLVLDIAQK	14	0	1659.85	A0A1J7HYB0;I1J8X0;I1J8X1;A0A1J7ICZ4;V7CJ18;A0A1S3VLW6;A0A0S3T5C3;A0A0L9UQE9;I1LHP3;C6TA79;A0A0B2SCI1;I1J8W9;A0A151TI73;A0A0B2RUM1;I1LHP2;A0A1S2Z2I2;A0A072VU52;A0A072VD37	A0A1J7HYB0	yes	2	0.0036556	61.409	284720000	27603000	0	0	44930000	13392000	47188000	16826000	50651000	12173000	27563000	17852000	26546000
ADFGSVMDVLK	11	0	1180.58	A0A0B2RE21;A0A0B2R942;V5N8S9;V7C0Q0;A0A1S3U8A6;A0A1J7HTF3;A0A0L9UNE7;I1MD26;I1M592;A0A0S3SFW3;A0A151SUF3;A0A0B2Q7R7;A0A151SS51;A0A072UTS3;Q2Q021;L0EIQ2;A0A1S2YPM6;V7C8Y7	A0A0B2RE21	yes	2	0.027881	48.568	0	0	0	0	0	0	0	0	0	0	0	0	0
ADFSEDDLLINLLAAVK	17	0	1845.97	A0A151TLS8	A0A151TLS8	yes	2	0.00066573	61.265	255570000	53895000	25330000	56790000	4859900	0	0	0	0	0	23779000	53930000	36989000
ADGAFAISEDTWNEPLGR	18	0	1947.9	A0A1J7GB50;A0A1S2Y6E8;A0A1S2Y4R8;G7I7Q4;K7MP24;I1MY38;A0A0B2PYI4;I1MC33;A0A1J7G726;I1MC32;A0A0B2RY80;I1MC31;I1MC34;A0A151R836;A0A1S3UFW8;A0A0S3RQJ5;A0A0L9V1U0;V7CRB4	A0A151R836	no	2	3.7834e-16	114.56	787220000	30835000	50692000	36983000	68135000	79733000	88405000	88616000	89357000	76309000	62131000	65557000	50469000
ADGEDIQPLVVDNGTGMVK	19	0	1956.95	A0A1S3VJ73	A0A1S3VJ73	yes	2	8.8212e-19	112.82	579650000	27722000	41666000	27864000	56047000	73481000	78238000	46853000	77653000	39309000	55983000	27311000	27523000
ADGFAGVFPEHK	12	0	1273.61	A0A1J7IXW6;Q4VCL8;A0A1J7GH70;A0A1J7GH65;A0A072VE74;A0A072VD84;A0A1J7HH57;A0A0B2P0U5;A0A151RUR5;A0A072UQQ9;A0A1S3ULT6;A0A0S3R6N3;A0A0L9TRY5;A0A1J7HCM1;A0A072VDU7;V7B1T5;A0A1S3U0X8;A0A0S3RGU6;A0A0L9UBB9;A0A072V714;A0A0B2QF14;V7CCB3;A0A1J7HHE3;I1MTX6;I1LZM3;A0A1S2XG86;A0A1J7GA71;A0A0B2QQW7;I1MI27;A0A0B2Q9K6;A0A1J7I2I0;Q43107;A0A1S3U4E2;A0A0S3RCB3;A0A0L9UGM5;V7AUY2;I1K937;I1JUM2;A0A1J7G813;A0A0B2Q9H8…	A0A1S3TGA4	no	2;3	0.0024277	77.358	2437400000	111630000	106070000	105560000	0	327480000	123270000	487310000	189820000	546400000	188030000	105010000	146800000
ADGFVVQTGDPEGPAEGFIDPSTEK	25	0	2562.18	A0A1J7HIE3;A0A1S2XH40;A0A1J7H1B2;V7C142;I1N5T2;I1M017;A0A1S3VDM2;A0A151QQR2;A0A0S3T7S7;A0A0L9VPF4;A0A0B2QV83;O22636;A0A072U566	A0A1J7HIE3	yes	2;3	0.0008023	43.241	159920000	42857000	43238000	0	0	0	0	0	0	0	31803000	16243000	25781000
ADGYILEGK	9	0	964.487	I3T3T7;B7FGL5;B7FMW0;A0A1S2YUQ9;A0A1S2XQ74;G7JP43;I1N0F1;A0A0B2R9I7;C6T3Z7;G7LF60;A0A1J7GLA1;I3SIQ8;A0A1J7J159;A0A1J7GLA4;A0A1J7HSR7;A0A1J7GEB5;A0A1J7HW90;A0A1S3VF69;I1JM69;C6TBA9;A0A0B2PDX9;A0A151R5G9;V7BUJ2;A0A1S3TRX5;A0A0S3RUP0;A0A0L9U547;A0A1S3V9R0;A0A151R5N3;A0A0S3S6W7;A0A0L9VAQ2;I1MM89;I1KYF8;A0A0B2QZB6;A0A0B2NVH5;A0A151S1X3;C6T514;I1N1Y6;C6T968;C6T0G7;A0A0B2QIZ3;A0A0B2PT48	A0A1S3VF69	no	2	0.020059	76.282	2623400000	223090000	289920000	357010000	325000000	273290000	274110000	0	312380000	0	312840000	255770000	0
ADIGLAVADATDAAR	15	0	1428.72	Q41648	Q41648	yes	2	0.00011317	89.506	824170000	34072000	4497300	22410000	107610000	135570000	110380000	152830000	87158000	63978000	44701000	21760000	39206000
ADILDSALLR	10	0	1085.61	A0A1S3U4R1;A0A0S3RI72;A0A0L9TCG7;Q2PEX6;A0A0L9UCZ5;A0A0S3RFP3;A0A0L9TEW8;A0A1S3UTN7;A0A0S3R0N2;V7CNS0;A0A072V5U7;A0A072V7S2;A0A1S2YGZ6;A0A072UQU8;Q2PEV7;I1K360;A0A0B2QW86;A0A151S648;A0A1J7GZP7;A0A1J7GJK4	I1K360	no	2	0.020674	64.82	422020000	133710000	3693700	0	0	0	0	0	0	0	138980000	145620000	0
ADILDSALLRPGR	13	1	1395.78	A0A1S3U4R1;A0A0S3RI72;A0A0L9TCG7;Q2PEX6;A0A0L9UCZ5;A0A0S3RFP3;A0A1S3UTN7;A0A0S3R0N2;V7CNS0;A0A072V5U7;A0A072V7S2;A0A1S2YGZ6;A0A072UQU8;Q2PEV7;I1K360;A0A0B2QW86;A0A151S648;A0A1J7GZP7;A0A1J7GJK4	I1K360	no	2;3	2.1742e-05	130.69	3337500000	570830000	732080000	614070000	7659100	0	12656000	11941000	8087700	0	483020000	411230000	485940000
ADLEMQIESLTEELAYLK	18	0	2095.04	CON__P13645	CON__P13645	yes	2	4.425e-08	97.095	86162000	0	0	0	0	50514000	7525400	8842300	6973300	0	12306000	0	0	+
ADLNVPLDDNQNITDDTR	18	0	2027.94	V7BT83;T2DPA6;A0A0S3SJZ7;A0A0L9UJH6;A0A1J7HFP8;A0A1S2XIN0;A0A0R0GFW6;I1MJC6;I1KTX8	A0A0R0GFW6	no	2;3	2.0954e-18	132.51	23973000000	3662300000	3971000000	3925700000	163340000	118530000	126050000	132750000	207650000	139250000	3558600000	4581400000	3386300000
ADLVNALK	8	0	842.486	V7CBA4;I1MSG0;I1LY10;I1LY08;A0A151SRW1;I1LY07;A0A0L9TGA4;A0A0B2PBB8;A0A0S3R8H1;I1MSG1;A0A1S3UX70;I1MSF8;C6TND8;C6TJB3;A0A0B2QCC3;I1LY05;A0A0R0FHA5;C6TAV8;A0A1J7I2S8;I1L1J6;Q39892;I1MH87;A0A0B2RAX5;I1L1J5;A0A0B2RMX0;A0A1S2XED7;I1MH86;C6TGG3;I1L1J4;I1L1J3;A0A1S2XHC3;C6TKT3;A0A072V6N9;P93488;I3S162;G7IIL4;B7FJ69;A0A1S2XEE2;A0A1S2XED9;A0A1S2XEE5;A0A1S2XGL0;A0A1J7GZQ2	V7CBA4	yes	2	0.037084	77.318	355020000	51547000	60453000	0	0	171520000	0	0	0	0	0	8555500	62939000
ADLVNNLGTIAR	12	0	1255.69	A0A1S2XPL0;I3S6E3;A0A0B2PXM2;A0A151UB48;A0A0S3SSH2;D6C500;A0A0B2P2S4;B6EBD7;A0A0B2RH95;D6C4Z9;A0A151U2G9;A0A1J7HA98;I3SHH4;I1M6E1;B6EBD6;I1JJL6;A0A1J7IUK0;A0A0S3RIW9;A0A0L9UUF8;A0A0L9UUY5;A0A1S3UF73;A0A1S2Y850;A0A0B2SGG4;G7IDZ4;A0A1S2Z8C0;A0A1J7HVC6;A0A1J7HIW0;I1L314;A0A0B2SCC8;A0A0B2PNU6;I1MPI1;A0A151U689;A0A0L9TXF2	I1M6E1	no	2	5.7757e-06	136.27	11301000000	496990000	403790000	422690000	1133000000	1136800000	1119600000	1140900000	2517800000	1249800000	650420000	603630000	425490000
ADMDALPMQELVEWEHK	17	0	2040.93	V7AVV3;A0A1S3TXW0;A0A0S3SFS0	V7AVV3	yes	3	0.00016432	58.712	156290000	0	0	0	29593000	23555000	25754000	23099000	30670000	23616000	0	0	0
ADPKDEFLALLR	12	1	1386.75	A0A151TZU4	A0A151TZU4	yes	3	0.00061516	87.719	332140000	0	21903000	36182000	35244000	35261000	23085000	51787000	59138000	40799000	0	0	28738000
ADQLTDEQISEFK	13	0	1522.72	Q9ZTV3;Q71V71;Q71JC5;Q6LEG8;Q6LEC4;P17928;I3SZE9;C6TIR2;A0A1S3V4D2;A0A1S2XLJ8;A0A1J7GS21;A0A151R351;A0A0B2QXH6;A0A1J7FPT1;Q940X5	Q9ZTV3	yes	2	7.0008e-23	164.53	8473500000	307690000	313370000	396240000	944540000	853230000	1071900000	1031300000	1064400000	1403000000	383940000	315990000	387890000
ADQPLNILVVGDWGR	15	0	1651.87	A0A173DQZ5	A0A173DQZ5	yes	2	0.0011086	70.117	136790000	0	0	0	0	47703000	28085000	0	37752000	23251000	0	0	0
ADRDESSPYAAMLAAQDVAAR	21	1	2207.03	C6SV94;A0A151SCU0;A0A0B2SG24;A0A151R590;A0A0R0KP25;I1M1E3;V7BS67;C6SZX2;A0A1S3VHU0;A0A0S3S5C3;A0A0R0FZ23;A0A0L9TC17;A0A0B2RMQ9;A0A0L9VD88;A0A0R0KP31;A0A0S3S3C1;A0A151TJ94	C6SV94	yes	2;3	6.7878e-07	68.458	1391700000	128600000	175890000	128710000	71994000	96085000	128420000	58944000	82105000	111520000	143360000	142900000	123200000
ADTLTDEINFLR	12	0	1406.7	CON__P02538;CON__P48668;CON__P04259	CON__P02538	yes	2	0.01122	62.088	65976000	0	0	0	6959500	0	0	0	0	0	59016000	0	0	+
ADTQDPDPEGR	11	0	1199.51	A0A0R0GPP2;K7M7Q1;A0A0R0GEJ0;A0A0R0GNN3;K7M7Q0;C6TBZ8;A0A0B2RQV1	A0A0R0GPP2	yes	2	0.0022948	92.943	903270000	367840000	7494900	0	3737200	0	0	0	0	0	200200000	0	324000000
ADVSTVALGIAASTASIILGGGTK	24	0	2172.2	A0A1J7GTL1;V7CLF4	A0A1J7GTL1	yes	2;3	4.3227e-23	92.886	192600000	29372000	41609000	15369000	4467600	4465900	14206000	6166000	5677100	3384000	15984000	19520000	32373000
AEAESLYQSK	10	0	1124.54	CON__P04264	CON__P04264	yes	2	0.0010237	102.52	543560000	47434000	29837000	0	39347000	130050000	60251000	95393000	63375000	77868000	0	0	0	+
AEATDVANAVLDGSDAILLGAETLR	25	0	2484.27	I1NAH7;A0A0R0EXX1;K7MZ60;A0A0B2NZ10;I1NHP8;V7BDD6;A0A1S3UXZ5;A0A0S3SP49;A0A0L9TYQ8;V7BKZ2;A0A1S3V7S6;A0A0S3ST37;A0A0L9TWR0;A0A1S3TN02;A0A1S3TN11;A0A1J7HFA8;A0A072U301;A0A072UE48;A0A072U402;A0A0R0ED69;A0A151R753;A0A0R4J669;V7CZK7;V7CXJ4;A0A1S2Y0Y3;B7FM31;G7I9C1;A0A151U359;I1LZE1;I1L964;A0A0B2SN67;Q1SN32;A0A0B2STF7;A0A0B2QFI7;K7KFW9;A0A0R0KLR3;I1JPV5;Q9SXU6;A0A0R0KSL9;A0A1S2XWW7;A0A151TV77;A0A1J7GV…	I1NAH7	no	2;3	1.9464e-53	124.21	447740000	8871500	22970000	17968000	17989000	44060000	59778000	113510000	66074000	21127000	20719000	27390000	27289000
AEATDVANAVLDGSDAIVLGAETLR	25	0	2470.26	A0A1S3V748;A0A0S3SU49;A0A0B2QXK7	A0A1S3V748	no	3	1.2009e-07	66.613	154770000	9329600	7972100	9666500	8826000	24997000	24720000	25313000	23427000	0	11333000	0	9182300
AEDITAIQTESGVR	14	0	1488.74	A0A0L9U335;I1L6G7;A0A0R0F3J1;A0A0B2R6X1;A0A0B2NQL5;V7B4K6;A0A1S3TRQ7;A0A0S3RSM1	A0A0L9U335	yes	2	1.2165e-05	100.11	1269000000	39431000	14528000	0	113900000	216560000	143870000	312050000	233270000	116630000	56343000	22406000	0
AEDSIGPEVEK	11	0	1172.56	V7BT83;T2DPA6;A0A0S3SJZ7;A0A0L9UJH6;A0A1J7HFP8;A0A0R0GFW6;I1MJC6;I1KTX8	A0A0R0GFW6	no	1;2	1.0079e-37	213.03	22304000000	2495700000	2535000000	5106500000	129750000	98636000	107090000	118530000	115000000	0	3169300000	5588000000	2840700000
AEDVVSSMLAK	11	0	1148.57	A0A0L9V845;A0A0S3SEF6	A0A0L9V845	yes	2	0.0082338	57.175	183340000	12673000	0	0	37273000	36728000	31367000	21565000	25276000	18454000	0	0	0
AEEAAEQATLAPLIGSSIQSATGVVYNITGGR	32	0	3173.62	A0A1J7GQU7;I1N0I5;A0A0B2RG28	A0A1J7GQU7	yes	3	0.02357	15.934	20006000	4141400	6740400	0	0	0	0	0	0	0	4918900	0	4205600
AEEDGVACVEYLAGK	15	0	1609.73	I3RZA0;A0A072V2R0;P31023;G4XWZ4;G4XWZ0	I3RZA0	no	2	0.00017509	76.82	521660000	64168000	100060000	97850000	0	0	0	7741100	0	0	86751000	104640000	60457000
AEEIMGQAIR	10	0	1116.56	V7BK30;I1NEH6;I1LAJ3;A0A0B2QJW2;A0A1S2Y2I6;A0A1S3V8X9;A0A151S7P2;A0A0S3STM6;A0A0L9TUZ9	V7BK30	yes	2	0.00058458	108.43	629740000	0	88225000	56391000	62744000	60329000	103560000	75631000	67392000	59800000	55671000	0	0
AEEIPEEEK	9	0	1072.49	A0A0L9UV47;A0A1S3UF10;A0A0S3RK52;A0A0L9VFB8;V7B6S4;K7LYT3;A0A0B2RXF2;A0A0R0GSM7;G7J6M7;G7J6M6;A0A151R298;A0A151T0X8;V7BL97;V7BHQ4;A0A0S3STJ7;A0A0L9TWC4;A0A1S3V155;A0A1S3V189;A0A1S3V1Q1;A0A0B2R093;K7LIW5;A0A0R0I137;A0A0R0HS93;A0A1S2Y1W7;A0A1S2Y3Q7;A0A072VGZ9;A0A072VIQ6;G7I2I7	A0A0L9UV47	no	2	0.035086	59.645	0	0	0	0	0	0	0	0	0	0	0	0	0
AEEMAQTFR	9	0	1081.49	A0A151R1B9	A0A151R1B9	no	2	1.3197e-05	120.99	554340000	34482000	118030000	67828000	0	0	0	0	0	0	72375000	136710000	124910000
AEEYHQQYLEK	11	0	1436.66	A0A1S3VWK2;A0A0S3S757;A0A0L9T3Y0;A0A1S3E886;A0A072UW64;G7K8J3;I1M6S4;I1JJ91;G7IXM5;A0A1S3UFS7;A0A1S2XM05;A0A151U2A2;V7BKH3;I1KY75;C6TE15;A0A1S2Y6B9;A0A151SBP5;A0A0B2Q055;A0A0B2NWB0;A0A072UWN9;A0A072UFH0;I3S2D9;B7FJB1;I1M6S0;C6TEM0;C6TDT0;A0A1S3UFS0;A0A1S2XP98;A0A0R0FAC8;I1M6R8;I1JJ92;I1JJ90;C6TLL9;A0A1S3UFT9;A0A0L9UUX6;A0A0B2RV81;A0A0B2PW51;A0A0R0FA73;A0A0S3RJI5;B7FFP2;A0A1S2YA98;G8A2F8;V5N922;V5…	A0A1S3VWK2	no	2;3	8.5946e-78	205.8	3314400000	338490000	211830000	244770000	306640000	319640000	310800000	218860000	223580000	186700000	427990000	278900000	246220000
AEFPIFDK	8	0	965.486	H6VUU3;I1LGG2;C6SZX7;C6SZK3;A0A0B2QVT5;A0A0B2RRR0;A0A1J7HTU6;A0A1J7FXD2;Q8L5Q6;U5NF47;I3T0Y0;A0A151QRF3;V7CUL5;U5IB34;A0A0L9V1G3;I1MX61;A0A1S2Y3J5;Q05FZ6;I1MX60;C6SWL0;O24296;G7I893;B7FH63;B7FGT3;A0A1S3UGN9;A0A0S3RPC6	H6VUU3	no	2	0.028695	86.67	1383800000	192610000	148850000	224710000	84214000	0	0	0	0	78869000	238360000	216870000	199350000
AEGEVIVEDVQPK	13	0	1411.72	A0A1J7FSC8	A0A1J7FSC8	yes	2	0.003298	65.043	246610000	40928000	36716000	0	35159000	42923000	33519000	0	0	23933000	17095000	0	16341000
AEGPATILAIGTANPSNRVEQSTYPDFYFK	30	1	3256.6	A0A1S3EG19;Q9SML4	A0A1S3EG19	yes	3	0.0055914	25.818	131660000	0	0	0	9858200	35355000	35283000	20914000	30247000	0	0	0	0
AEISAALNQMK	11	0	1174.6	A0A1S2YAS0	A0A1S2YAS0	yes	1;2	2.2738e-13	152.27	8946300000	1383100000	1763000000	1458600000	0	0	0	15609000	0	21267000	1425200000	1512600000	1366900000
AEKPELLTVILPQSLSK	17	1	1865.09	K7MJ53;A0A0B2P7M7;I1MQS2;A0A0S3RA83;A0A0L9TTU6;A0A151SB92;A0A1S3UI40;A0A1S2Y4Z6;A0A1S3UI47;V7C6V0;A0A072USH2	A0A072USH2	no	2;3	1.5545e-09	107.91	935620000	43409000	151250000	124150000	19055000	15704000	0	17800000	0	0	189680000	199780000	174790000
AELALLR	7	0	784.481	V7BF74;A0A151SUV9;A0A0L9U1J3;I3T617;V7BWF1;V7BIW6;V7BCS8;I3SJJ0;I1M4R7;G7KRI9;C6T078;A0A1S3V254;A0A1S3V226;A0A1S3TTS6;A0A1S2XV31;A0A0S3SRE5;A0A0B2SQM7;A0A0B2R9H9;A0A151TN27;A0A0S3SGC3;K7LZJ0;A0A0S3SL58;G7JL38;I3SD37;I3S340;I1MDK2;G7JTN1;C6SW56;A0A1J7HYE1;A0A1J7HSQ2;A0A1J7FR42;A0A0B2RWA7;A0A0B2RM74;A0A1J7HIY9	V7BF74	yes	2	0.012579	138.07	6709100000	87444000	217280000	212920000	897140000	7661200	744630000	1448500000	1231300000	1357200000	116530000	199790000	188720000
AELLVGTPAK	10	0	997.581	I1KQV7;I1KL72;A0A0B2SHP9	I1KQV7	no	2	0.0048745	90.827	541470000	0	36713000	28036000	67276000	62329000	52773000	69095000	61280000	65920000	33317000	31015000	33714000
AELWPYVPYDVVAHPYAQGVYDK	23	0	2679.3	A0A1J7HWJ2	A0A1J7HWJ2	yes	3	0.0019454	32.548	204190000	0	0	0	26957000	42075000	43061000	44348000	47753000	0	0	0	0
AEQTFIMIKPDGVQR	15	1	1731.9	T2DPE5;A0A1S3VE74;A0A0S3SVN1;A0A0L9VU40;P47922;A0A072TWL0;I1KJI7;I1JMQ0;C6SYC6;A0A151RIQ5;A0A0B2SLI8;A0A0B2RIQ2;A0A1J7IWF2;Q45W80;A0A1S2Z5A3	Q45W80	no	2;3	5.749e-33	160.81	18007000000	851010000	833310000	783570000	2414600000	2203400000	2260100000	1578500000	2170100000	1929700000	960490000	1021600000	1000200000
AEQYLADSGLPYTIIR	16	0	1808.93	A0A1S3TGF7	A0A1S3TGF7	yes	2	0.00013332	80.508	1706300000	314170000	291920000	199180000	0	9823700	0	16260000	0	15869000	289580000	301950000	267590000
AEQYLADSGVPYTIIR	16	0	1794.92	V7AP65;A0A1J7IWM1;A0A151R7E1	V7AP65	yes	2	4.4047e-35	116.28	744400000	103110000	102880000	112270000	0	39218000	0	18664000	60352000	0	79219000	102490000	126200000
AETAQPNAELLEWPK	15	0	1695.85	B4UWA1	B4UWA1	yes	2	0.00041133	83.633	888980000	0	0	0	127800000	117290000	145820000	131040000	142540000	179200000	0	0	45295000
AETECQNTEYQQLLDIK	17	0	2081.96	CON__P13645	CON__P13645	yes	2	8.765e-26	147.7	313290000	0	14713000	5368500	17784000	60114000	0	25356000	28558000	32127000	129270000	0	0	+
AETFGIPIPDWVK	13	0	1471.77	A0A0B2SNJ3;K7KA83;V7BBF0;K7M828;I1MBE2;A0A0R0GFI8;A0A1S2XKC4;A0A151R178;V7BQF4;A0A1S3T7B5	A0A0B2SNJ3	no	2	0.0071995	60.345	159350000	0	0	0	12627000	15215000	14012000	30499000	63764000	23237000	0	0	0
AETPIDENEIR	11	0	1285.62	C6SW53;I1MC12;A0A0B2S432;A0A151RQH5;A0A0B2SUB6;A0A1J7H5P2;C6TE19;V7CR78;A0A1S3UET8;A0A1J7HWY3;A0A0S3RQJ8;A0A0L9V2H8	C6SW53	yes	2	0.0026987	91.313	858570000	88389000	117180000	69357000	0	90847000	97110000	0	122470000	0	103720000	80141000	89360000
AEVLAQQQAQR	11	0	1240.65	A0A151TZ12;A0A0B2S3W7;V7B657;I1MB15;A0A1S2Y9W8;A0A1J7GVA8;A0A1S2Y9W3;A0A1S2XJW6;A0A1S2XMA5;K7M7U0;A0A1S3VVL5;G7JYH3;A0A072V2Y6;A0A151T9X6;A0A0L9UYA8;A0A0B2PMM9;A0A0B2PKR0;A0A0R0JJR3;V7AVP0;A0A0S3RMD6;A0A0R0KCK8;I1K9T4;A0A0S3RD20;A0A1S3U2K2;K7KJ72;A0A0R0K6G4;A0A0L9UGR8	A0A151TZ12	yes	2	0.0072889	62.466	0	0	0	0	0	0	0	0	0	0	0	0	0
AEYAIDHNSGTGALFFR	17	0	1867.89	A0A1J7GTH2;A0A1J7IT86;A0A1S2XBX7	A0A1J7GTH2	yes	2;3	0.001167	58.246	169370000	20511000	23600000	16377000	22233000	8720200	4459100	25246000	31096000	0	0	17125000	0
AEYDESGPSIVHR	13	0	1458.67	V7BWC9;I1MDF8;I1M4W2;B8Y622;A0A1J7I337;A0A1J7GTU2;A0A0B2RM52;A0A0B2R6Y8;C6T7Y1;A0A0B2SFB4;K7LD67;I1JG11;A0A0B2RHI8;A0A0B2P4R5;B7FIH3;A0A1S2Y3F5;A0A151QV08;A0A072VCE0;A0A1S3V5J7;A0A0S3SUC4;A0A0L9TV92;A0A151SUV1;Q9ZRW1;B7FG55;I3SHF0;V7CW28;A0A1S3TPQ1;A0A1J7HKL7;A0A1J7GZC1;I1JNK9;A0A0B2PDI9;T2DNE8;Q9M729;A0A0L9U851;A0A151TU57;C6TK76;A0A1J7HY58;A0A1J7HWM9;A0A1J7H444;A0A059PAV5;V7C0G7;I3SK98;I1N5M7;C6…	V7CW28	no	2;3	6.1231e-43	176.05	5131900000	457030000	451460000	356860000	403880000	444620000	366620000	541110000	453770000	584050000	428450000	275040000	369060000
AFADAVPSWDNIVIAYEPVWAIGTGK	26	0	2789.41	A0A151TVE0;I1LZA5;A0A0B2SUS0	A0A151TVE0	yes	2;3	1.2621e-30	93.876	1021300000	159930000	184910000	184990000	4640300	89035000	52514000	15984000	29599000	0	92961000	60662000	146020000
AFADEIGIPFMETSAK	16	0	1725.83	Q7DLK9;Q08155;I3SUV4;I3SE60;G7KU87;A0A1S3TVS8;A0A1S2XSJ9;A0A0S3RS92;A0A0R4J5Y4;A0A0L9U2C0;B7FK91;C6T6K1;I1K0U9;Q40202;V7CEC3;Q9SXT5;Q40203;Q08153;I3T7J4;I3SMC0;C6T9G0;B7FH02;A0A1S3UTL0;A0A0S3R5D5;A0A0R4J5M7;C6TB28;I3SG15;A0A1J7FZA8;A0A0B2S760;A0A151SR45;V7B5D4;A0A0L9TQ50;A0A1J7I8A6;A0A151S9S6;A0A1J7G0Y4;A0A072URD4;I1MV61;A0A0B2PQJ1	Q7DLK9	yes	2	2.0189e-10	115.8	2484000000	107510000	122900000	102010000	218760000	253250000	202940000	330110000	416180000	316700000	170190000	107690000	135810000
AFADELGIPFLETSAK	16	0	1707.87	G7JMZ8;G7IN62;I1MJT9;I1MJT7;K7LVB3;K7LVB2;V7BRE6;Q43462;Q40201;Q08152;C6SXX4;A0A1S3VJB0;A0A1S2X982;A0A0S3S1I9;A0A0R0FJ21;A0A0B2S606;A0A0B2PU15;Q1SL04;A0A151T864	G7JMZ8	yes	2	2.7351e-06	99.711	263580000	0	21058000	0	20331000	43478000	27696000	41775000	59366000	23924000	0	25955000	0
AFAGWGTNEDLIISILGHR	19	0	2069.07	A0A0F6VX63;B4UW70	A0A0F6VX63	yes	3	0.0031009	40.186	115090000	0	4551700	4081100	6224200	21249000	26977000	19553000	26579000	5876700	0	0	0
AFALLSEEGIAK	12	0	1247.68	V7AHV6;A0A1S3VSC3;A0A151TMU2;A0A0R0HFD7;I1LPK4;A0A1J7HQY1	A0A151TMU2	no	2	0.0021795	71.085	267230000	0	0	0	45281000	39583000	0	58657000	52476000	0	0	34405000	36827000
AFATGGYAAMQR	12	0	1242.58	A0A151U000;K7M7P5;A0A1S3VV80;A0A0S3RMV1;A0A0L9UZF5;A0A1S2Z6X5;Q0GGT0;A0A151RPD1;G7KAF7;A0A0B2SP58;I1JGU8;I3T6S4;G7KAF6;I1JGU9;V7B9S5;T2DMJ6;I1K9W3	A0A151U000	no	2	3.3624e-11	107.11	49009000	0	0	0	0	0	0	15624000	33385000	0	0	0	0
AFATYVQAK	9	0	997.523	A0A072TGQ9;A0A1S2XHJ1;A0A0B2PCY4;A0A1J7HV24;I1LWR4;I1N6A5;G7JHG9;A0A0B2SX31;P53536;C6TI30;A0A151UAS4;A0A151T017;V7CMM8;A0A1S2YIQ1;V7C329;A0A0S3T8S4;A0A1S3EAX6;A0A0B2QH06;K7N100;K7N0Z8;A0A0S3R2Q6;A0A0L9THA4;A0A1S3UW13;A0A1S3V0P9;I6LKQ6;A0A1S3V098	A0A072TGQ9	yes	2	0.020498	70.256	0	0	0	0	0	0	0	0	0	0	0	0	0
AFDDEEHPYLPK	12	0	1459.66	Q42792;Q38IA6;K7MQ84;I1LLM7;I1LLM2;A0A0B2PC63;A0A0B2NYC8;V7BLC0;M1VI28;A0A1S3VK14;A0A151RYA8;A0A0S3S654;A0A0L9VCG4;P93168;P93167;A0A1J7HRJ4;A0A1J7HLI9;Q8RVL0;I1MBC5;I1JHE4;A0A0B2S033;I1JHE5;A0A0B2SMS0;A0A151QSE2;A0A1S3UFL9;K7KA72	Q8RVL0	no	2;3	0.00042253	96.82	2334900000	0	0	0	342400000	452790000	365140000	421770000	425240000	327580000	0	0	0
AFDDEEKPYLPK	12	1	1450.7	P49092	P49092	no	2;3	0.0025538	73.36	601850000	0	0	0	102610000	68632000	0	149760000	135460000	92335000	53059000	0	0
AFDEGWGAVIAK	12	0	1262.63	I1KJ84;C6TKV3;A0A151REK5;A0A0B2SA68;A0A0B2QTY7;A0A1J7HTR4;A0A1S3VI33;A0A0S3TBX9;V7C6Z0;A0A1S2Z0C6;A0A0L9VII8	I1KJ84	yes	2	0.002113	81.525	222600000	7445000	0	0	0	79875000	0	50251000	18336000	0	66690000	0	0
AFDLASKPEGAGSPTK	16	1	1574.79	A0A1S3TE66;A0A0S3RV36;A0A0L9U5C3	A0A1S3TE66	yes	2;3	6.119e-82	167.19	5171800000	742790000	708950000	1034200000	21708000	72138000	77108000	51176000	108890000	29496000	757530000	1050300000	517510000
AFDLGGHQIAR	11	0	1183.61	A0A1J7HJL3;V7D1B8;I3T3W2;C6SW20;C6SVZ3;A0A1S3TR78;A0A1S2XW14;A0A1J7HX36;A0A1J7HKR5;A0A1J7GLU3;A0A151TW94;A0A0S3RZV9;A0A0R0F2E8;A0A0L9U8V0;A0A0B2S9G2;A0A0B2P8J0;I3SUV9;A0A0B2P1V9	A0A1J7HJL3	no	2;3	0.00010689	105.98	1950900000	142900000	147940000	83194000	110190000	210470000	285870000	270080000	217960000	129730000	131930000	82953000	137640000
AFDLGGHQVAR	11	0	1169.59	A0A1S3TZG2;A0A1J7IFQ0;A0A1J7FUA1;A0A151ST30;A0A0S3RIA7;A0A0L9TFF4;I1MGG9;I1L0T1;A0A0B2Q4B3;A0A0B2PU90;A0A151QR80;A0A1J7IT75;C6T0G1;C6SVE7	A0A1S3TZG2	no	2;3	0.00024118	111.86	1385200000	68849000	104190000	64319000	169260000	141300000	157060000	145330000	80546000	142880000	130870000	71300000	109270000
AFDLLIAGK	9	0	946.549	G7KS96;A0A151T912	G7KS96	yes	2	0.027044	66.692	23602000	0	0	0	10687000	0	0	12915000	0	0	0	0	0
AFDQGPWPK	9	0	1044.5	A0A072TS23;A0A072U2G7;I3TA03	A0A072TS23	no	2	0.034738	66.692	105370000	0	0	0	5929800	0	36626000	42386000	0	20427000	0	0	0
AFEEVLLFDPNNK	13	0	1534.77	A0A072VQ51;I1LD62;A0A0L9TZ46;A0A1S3UYH3;A0A1J7H4L9;A0A0R0HWX9;I1LD63;V7BGS9;A0A1S2XY83;A0A0R0HWY1;I1LD61;A0A151U644;A0A0S3SNJ7;A0A1S3UY42;K7N441;I1LD64;A0A0B2NZZ8	A0A072VQ51	yes	2	4.7293e-05	104.17	176930000	22408000	20075000	32894000	0	0	0	0	0	0	27782000	39092000	34675000
AFEPILLLGR	10	0	1127.67	A0A151T364;A0A0B2Q968;A0A1J7I1D7;V7CSW5;A0A1S3UE35;A0A0S3QWG3;A0A1S3UH95;I1KQE3;C6T5U0;A0A0B2QN55;A0A0L9TIA8	A0A151T364	yes	1;2	0.00056549	105.14	11272000000	589430000	540580000	502990000	999820000	1022700000	1101700000	1432400000	1305900000	1322700000	804780000	944670000	704770000
AFFDSTGQLWK	11	0	1298.63	V7AF07	V7AF07	yes	2	0.0049883	69.721	230050000	0	12737000	13538000	19162000	21310000	22429000	27972000	21577000	26848000	18672000	22807000	22995000
AFFVFGDSLVDNGNNNYLATSAR	23	0	2491.18	V7BMM0;A0A1S3TCY9	V7BMM0	yes	2	4.9039e-41	117.38	87963000	24297000	26768000	36898000	0	0	0	0	0	0	0	0	0
AFFVNSGSEANDTQVK	16	0	1712.8	K7LSL8;A0A0R0H0I8;I1LPE4;I1LIN0;A0A0R0HEI5;A0A0B2PNR8;A0A151TM08;K7LSL9;A0A0R0HCZ0;V7AHM0;A0A1S2YJY7;G7JPM8;A0A072UMK4;A0A0L9V7Z0;A0A1J7GYP7;A0A1S3TL71;A0A0S3SE74;I3SGH8	K7LSL8	no	2	3.6041e-12	132.08	866170000	56676000	53880000	48428000	101600000	108330000	108360000	87622000	109350000	113020000	0	78907000	0
AFGAELILTDPAK	13	0	1344.73	I1L6I6;A0A0B2R4Z7;K7LG37;I3S9T9	I1L6I6	no	2	0.003752	66.393	747620000	114920000	113950000	138840000	82077000	49350000	76898000	0	0	0	68643000	24578000	78362000
AFGAELVLTDPAK	13	0	1330.71	G7I7E9;A0A1S2XWW4;C6TMX6;A0A0B2RGI1;A3RM03	G7I7E9	no	2	8.14e-08	101.53	957260000	37384000	59197000	37701000	155120000	129760000	128680000	174770000	45224000	54536000	34962000	71366000	28568000
AFGAELVLTDPTK	13	0	1360.72	A0A059XMU8	A0A059XMU8	yes	2	0.0039054	66.004	807460000	138800000	154400000	74839000	53296000	31968000	15293000	38552000	0	23599000	76486000	132550000	67682000
AFGDALEAIPMALAENSGLQPIETLSAVK	29	0	2955.53	V7D1Z7;A0A151U8U9;A0A0B2SJE7;I1MYL7;I1LNE6;A0A0S3S163;A0A0L9UAZ1;A0A1S3TJ09;A0A0B2QWF5	V7D1Z7	yes	3	3.1512e-08	54.167	51863000	0	6421400	0	2371200	10070000	6928300	5674000	11762000	0	0	4815900	3820400
AFGGQSLNFGK	11	0	1124.56	I1JCQ7	I1JCQ7	no	2	0.00087345	103.18	618580000	38232000	0	0	66262000	83146000	102160000	106860000	113220000	108700000	0	0	0
AFGMELLR	8	0	935.49	A0A072U685;G7L865;A0A1S2YE30;A0A1S3E8L0;A0A151T3M1;I1KPY5;A0A0B2Q4Z7;V7CQ27;A0A1S3UVX5;A0A0S3QWZ5;A0A0L9VRV8;A0A0R0IHZ7;A0A0B2PVE8;A0A0R0IK92;A0A0R0LAX1;A0A1S3UJB1;I1J802;I1L4L5;A0A1S3UJ14;A0A0B2SFT0;A0A0R0LFH0;A0A151TIX1;A0A0B2SBM8;K7KRQ2;I1K5X6;A0A0L9VGN9;A0A0S3TCM6;V7C3Z7;V7C688	A0A072U685	yes	2	0.010989	119.17	1461100000	175370000	204050000	191040000	64558000	37978000	41867000	45065000	47884000	40827000	211890000	221000000	179560000
AFIAGVADDNGYGWAIAK	18	0	1837.9	E6Y9A9;D8KXZ8;D8KXZ7;D8KXZ6;A0A0B2RCZ5;I1LIT1;I3SAH2;G7JNJ7;K7LSQ5;A0A1S3U9C4;A0A1S2YJI5;A0A0L9V014;V7ADM7;A0A0S3RMF4;I1LPJ8;C6TIV7;A0A0B2PD51;V7AFP4;A0A1S3TIF2;A0A0S3SE19;A0A0L9V7L5;C6TKG3;V7AHU5;A0A151TMV1;A0A1J7HYR5;A0A0B2PTF7;A0A0B2RGF4;V7B480;A0A1S3TT97;A0A1S2XP05;A0A0S3RUI2;A0A072TZC5;I1KZ09;I1N1X0;A0A151S044;A0A0R0FB78;B7FHN7	E6Y9A9	yes	2	4.6367e-11	87.388	383250000	31709000	20188000	59642000	0	85318000	47724000	0	0	25925000	43436000	48277000	21034000
AFIGNTIGQANGVYDKPLDLR	21	1	2261.18	A0A0B2QHX0;A0A151SSI1;I1JYP1;V7AS55;A0A1S3VI37;A0A0S3REE2;A0A0L9U1T0	A0A0B2QHX0	yes	2;3	8.6557e-26	109.37	2564100000	450460000	459320000	479980000	10737000	0	0	25269000	35851000	23915000	316810000	361960000	399750000
AFITAFR	7	0	824.454	A0A0B2Q4Q7;K7ML14;A0A0R4J4T0;A0A0B2SRF8;I1LZT8;I1LZT9;A0A151SRF3;B6DXD7;A0A1S2YQP9;V7CA89;P21616;A0A1S3US97;A0A0S3R6U4;D3THK8;A0A0L9TR16;G7JGK1;A0A0R0IQF0;A0A0B2P161;A0A0B2S013;I1KVG8;I1KGY6;A0A151RMQ2;A0A151SPM5;I1KGY7;A0A1S3VSG8	A0A0B2Q4Q7	yes	2	0.026984	128.38	1106000000	68934000	0	32239000	177950000	150870000	157190000	150860000	149040000	84001000	63403000	36093000	35396000
AFIVAEPNGNR	11	0	1186.61	A0A0B2P2A6;I1KYT7;A0A0R0IW53;A0A0B2RHE4	A0A0B2P2A6	yes	2	0.031497	47.844	0	0	0	0	0	0	0	0	0	0	0	0	0
AFLDATGGLWR	11	0	1205.62	A0A1S3EBJ7;A0A1S2XDH1;A0A0L9ULU0;A0A0R0H7E5;A0A0B2R875;A0A151RNK7;A0A0B2RUT6;I1LUT8;C6SWY7;C6SXL2;C6SVU1;A0A1S3W0U2;A0A0S3SI56;A0A0R4J532;V7BXA1;A0A1J7GRL1;V7BUP4;V7BX83;A0A151REI8;C6TD38;A0A0B2PE56;A0A072UZ66;A0A1J7HRR1;A0A1J7H6U1	A0A151REI8	no	2	2.2851e-12	150.61	6656800000	105850000	119590000	101540000	965170000	1326300000	1118800000	566130000	1180200000	697510000	158930000	151630000	165180000
AFLVEEQK	8	0	962.507	V7B1Y9;Q2HVS3;P40590;I3T4U9;I3SZ76;G7KF74;C6SWN5;B7FHA0;B7FFC0;A0A1S3TU09;A0A1S2YU46;A0A1S2XP70;A0A1S2XIY8;A0A1J7IBS7;A0A1J7HVX2;A0A1J7HIE6;A0A1J7HE90;A0A151UBI2;A0A0S3RRZ4;A0A0L9U390;A0A0B2PV84;A0A0B2Q1D8;A0A1J7GNP4;A0A1J7GTH0;I3SXE5;V7CMT5;V7CHE0;I1KXU2;I1J5Q7;C6SYB1;C6SXQ8;A0A1S3VNB8;A0A1S3UM65;A0A151TFH8;A0A151TFH5;A0A0S3T349;A0A0S3R1S3;A0A0L9UT43;A0A0L9TLE2;A0A0B2PC35;A0A0B2NVQ5;A0A0B2NPI4	V7CMT5	no	2	0.018969	103.74	10672000000	528340000	773000000	920020000	1095800000	918200000	1095100000	982240000	1156300000	1074200000	776570000	642690000	709070000
AFNLNGFNFNQSVVDSQGR	19	0	2113	A0A1J7FVP1	A0A1J7FVP1	yes	2	4.0277e-20	116.6	207930000	37840000	43127000	38311000	0	0	0	0	0	0	23149000	31625000	33881000
AFNPTQAEETYSMVTANR	18	0	2028.92	A0A072TKG2;Q8HSZ1;P06006;D5MAH9;A0A0F6NGF2;A0A1J7IDG2;G7JNF1;W8CYA2;S4T0Y5;R9ZU44;R9ZT16;R9ZSG5;R9ZRV7;R9ZRS0;R9ZR96;R9ZR94;R9RLI4;Q9BBT0;Q2PMT8;N0DK98;I2E2N9;G9IIW7;D3J8G0;A0A1W6F812;A0A1W6F7T2;A0A1W5P4B3;A0A1S5RVR4;A0A1S5RRH6;A0A1S5RR96;A0A1L5BWG4;A0A1J0I0R0;A0A1D8DAR2;A0A1C7D3V4;A0A1C7D322;A0A1C7D2C1;A0A192ICQ6;A0A191UJ58;A0A173CT87;A0A142G624;A0A120IGR6;A0A109RSY0;A0A0Y0UJ83;A0A0Y0UFZ7;A0A0Y0…	A0A072TKG2	no	2;3	5.2777e-224	245.71	44329000000	11369000000	7716000000	7796400000	89370000	60735000	58409000	72056000	205350000	87698000	5765100000	4169400000	6939800000
AFPLYMNALEYFK	13	0	1605.79	K7M314;A0A072VC26;I3SD51;K7M313;A0A0R0H530;A0A1J7H8E1;I3S1W1;G7JIF0;A0A1S2YKH2;V7BVN4;A0A1S3TWA1;A0A1S2XFI2;A0A0S3SGU6;A0A151RMX2;A0A072UVK3;I1LTU5;A0A1J7HFS6;G7ITQ0;A0A0B2R1S9;A0A0B2QJ95;A0A1S3ECF7;G7IG52;A0A1J7GZF4;A0A0L9UMH3	K7M314	yes	2	0.031703	47.606	26571000	0	0	0	8845600	8274000	0	0	6090700	0	3360600	0	0
AFQDCLNSYGSDLSK	15	0	1703.75	C6SWP3	C6SWP3	yes	2	0.00073666	60.246	95900000	0	0	0	27900000	32327000	24468000	0	0	0	0	0	11205000
AFQNAIFYLNSFADK	15	0	1747.86	A0A1S3TF70;A0A1S3TF66;A0A0S3SQW0;V7BGV1;A0A1J7IKZ8;A0A151TXH5;I1JBA6;A0A1S3TM19;V7CYJ8;I1JQX5;A0A1S3TM38;A0A151SS27;A0A0S3S028;A0A0R0EZX1;C6TAH6;A0A0R0ERZ1;I1NBI6;I1JQX4;A0A0L9U9S6;A0A0B2NXS5;A0A0B2PYF2;A0A0B2SF20	A0A1S3TF70	no	2;3	1.7707e-05	77.068	284140000	0	47952000	0	10251000	0	0	49606000	0	68117000	59737000	48476000	0
AFQTLLTYVGNVAR	14	0	1551.84	A0A1S2YG88;A0A1J7IVA9;I1KS98;I1K3U6;A0A0B2SST9;G7LHW1;B7FKV1;I3S6P1;A0A1J7IU62;A0A0S3R1H1;A0A0L9TMX9;A0A151QZH5;A0A1S3TAL0	A0A1S2YG88	yes	2	0.026233	46.318	16356000	0	0	0	0	0	0	16356000	0	0	0	0	0
AFQVDNNVINYLQK	14	0	1664.85	D4NXQ2	D4NXQ2	yes	2;3	1.0411e-06	123.95	6563500000	0	0	0	1869300000	1087200000	1035000000	708010000	1054000000	810000000	0	0	0
AFSPYGEIVESK	12	0	1325.65	I3SX60	I3SX60	yes	2	0.0048121	70.089	5284700000	741310000	470180000	376940000	238180000	277990000	341170000	405060000	423680000	292340000	694790000	522880000	500180000
AFSVFLFNSK	10	0	1158.61	V7D3U4;Q6EJD1;A0A1S3TX20;A0A0S3RSE2;A0A1J7I043;A0A1J7G7J5;C6T8K3;A0A1J7ILZ4;F5CC82;I1L6A2;A0A0B2RBK8;I1N3Z3;C6TM75;A0A151TAV8;A0A0B2S5E4;K7MUH0;A0A075EAU3;B7FI02;I3SGD2;G7KRI7;A0A1S2XQ98	V7D3U4	yes	2	0.0040104	93.096	116430000	0	0	0	16006000	18137000	17039000	21513000	21799000	21935000	0	0	0
AFVDSGAQSTIISK	14	0	1422.74	A0A0R0IZU0;C6TCW0;A0A0B2RHB2;K7MQF1;K7LAF0;A0A1S3VEZ5;A0A0S3S6J1;A0A0B2P2D7;A0A151UAI5;V7BL48;A0A1J7I9J5;A0A0L9TB09;A0A1S2Y6J9	A0A0R0IZU0	yes	2	0.027918	45.614	109960000	0	0	0	18651000	33012000	26033000	0	0	32265000	0	0	0
AFVEHYYSTFDTNR	14	0	1748.78	I1LN66;I1LN67;V7CMV4;I1LN65;I1K3M8;C6TFP4;A0A1J7GDR2;A0A151SDL1;A0A0B2RJT5;A0A0B2PXW9;A0A0B2SHW0	I1LN66	yes	2;3	3.0765e-13	143.94	1578400000	35370000	64958000	15617000	157930000	206640000	245990000	208170000	193540000	244380000	98316000	72526000	34971000
AFVEHYYTTFDNNR	14	0	1775.79	B7FLL8;A0A072TT57	B7FLL8	yes	2	0.003619	56.569	17420000	0	0	0	0	0	12684000	4735900	0	0	0	0	0
AFVPPQHFIR	10	0	1210.66	A0A151RML0;A0A0B2S6Q9;A0A1J7H4Z0;I1KZR0;A0A1S2Z6X7;Q9SDX4;A0A0B2QDQ3;I1LVI3;A0A1J7HEW0;A0A1J7H011;V7CAF9;I1MQT0;I1KNS5;A0A1S3URD5;A0A0S3RAC9;A0A0L9TUI9;A0A0B2S0F2;A0A0B2P7C6	A0A151RML0	no	3	0.0069705	53.756	51420000	0	0	0	12511000	14059000	10054000	14795000	0	0	0	0	0
AFVYHNFLTK	10	0	1238.64	G7JYR0;G7JYR1;I1J8H0;C6TM81;A0A0B2RUS0;V7CKH4;I1LI50;A0A1S3VNL3;A0A151THU9;A0A0S3T4Z4;A0A0L9TD57;A0A0B2SC84;A0A1S2YZ23;I3SZ73;C6T5Q6;A0A1J7HAJ4	G7JYR0	yes	2	0.0040284	82.008	57376000	0	0	0	0	0	25947000	0	31429000	0	0	0	0
AGAEEVYQLGPLNEYER	17	0	1936.92	I1KL87;C6TM03	I1KL87	no	2;3	8.414e-08	99.747	4068500000	652890000	805120000	250210000	0	31982000	8435900	35030000	32120000	0	734340000	788980000	729410000
AGAGSATLSMAYAAAR	16	0	1467.71	I3SFA8;A0A151SL18;A0A1S3UVZ0;I1JZP0;A0A0L9TS09;V7CDE0;A0A0S3R7S6;A0A1J7I319;O81278;A0A1J7HCA2;O48906	I3SFA8	no	2	5.7568e-11	86.539	706440000	16655000	0	4544900	114870000	122930000	131180000	65623000	147290000	89039000	14309000	0	0
AGAIGANNQAAQSILK	16	0	1525.82	A0A1S3TAC6;A0A151R7K8;A0A0S3SX00;A0A0R0LAF9;A0A0L9T8F6;A0A0B2P141;C6TAZ5;A0A1S2XRJ7;V7AR26;A0A1S2YM72;A0A1S2YC97;B7FMF2;G7K595;O24079;A0A1J7GKD8;A0A1J7I210	A0A1J7GKD8	no	2	5.7548e-11	123.72	2383800000	127270000	0	107500000	241080000	327050000	261840000	244680000	301480000	248520000	152760000	143300000	228280000
AGALGDSVTVTR	12	0	1145.6	G7IF49;A0A1S2XX85;A0A151U4G5;A0A0S3SSC6;A0A0L9VH79;A0A1J7HX38;A0A1J7IJJ1;A0A1S3V272;A0A1S2XU70;C6SVM3;A0A1S3VI72;A0A0S3S5L5;A0A0L9VCN9;A0A0B2P8L9	G7IF49	yes	2	0.0053152	67.252	2208100000	129180000	0	107230000	0	292090000	335420000	350640000	371290000	346340000	170600000	105320000	0
AGAPVDQTIK	10	0	998.54	A0A0S3T910;A0A0L9VMW7;A0A1S3UBB0;A0A1S3TW92;A0A0S3RRH6;A0A0L9U1M0;I1N4U1;I1KWM7;A0A0B2Q1C7;A0A0B2PZB0;A0A0B2REI8;I1N6I4;A0A0R0EHQ4;A0A0R0EHR6;A0A1S2XNB3	A0A1S3TW92	no	2	0.016981	66.92	4110600000	163060000	0	0	595390000	37600000	690310000	655400000	929340000	542570000	212420000	0	284500000
AGATAVVPETLEPSLQLAAAVLAQAK	26	0	2518.4	A0A1J7GNN3	A0A1J7GNN3	no	3	1.8039e-06	58.952	154960000	22591000	29559000	13475000	3783100	10748000	4665600	3516100	5603900	1864400	19364000	17631000	22160000
AGDEQLNVFR	10	0	1147.56	A0A072USM8;A0A072U6L4;A0A1S2Y5E7;A0A072UUT9	A0A072USM8	no	2	0.012241	101.66	772070000	90029000	87209000	112740000	56351000	40276000	33938000	0	38019000	37884000	104570000	77464000	93590000
AGDSTPEELANATQVQGSYLPIVR	24	0	2515.26	A0A151THG5;G7KWF7;I3T4Y6;I3S9H4;G7KWF6;B7FMY6;B7FGV8;B7FGS0	A0A151THG5	yes	2;3	1.858e-151	200.23	11452000000	626540000	802240000	627810000	1287200000	1133800000	1255000000	1162400000	1169300000	1104100000	666200000	938320000	679140000
AGDTLVFNYSPGAHNVVAVNK	21	0	2172.1	A0A151R520;I3S7Z7	A0A151R520	yes	2;3	1.0443e-25	112.74	1824000000	0	0	0	142710000	192480000	221280000	348890000	557070000	361530000	0	0	0
AGEDADTLGLTGHER	15	0	1540.71	A0A151S0D1	A0A151S0D1	yes	2;3	2.5416e-11	130.72	1052600000	77960000	87149000	41764000	56684000	80679000	90522000	161450000	78149000	157880000	107710000	71612000	41036000
AGELSAAELDNLMTVVANPR	20	0	2070.04	A0A151S6X6;V7BF61;A0A1S3V1W9;A0A1S3V143;A0A0S3SNE4;A0A0S3SNB1;A0A0L9TZ34;A0A0L9TZD7;A0A151SYN9;A0A0L9VL85;A0A0S3TAB7;X2D3D5;A0A1S2XYB8	A0A1S2XYB8	no	2;3	8.9416e-143	214.46	4564000000	324260000	374090000	398660000	290100000	261780000	328040000	418150000	650600000	410110000	326780000	437730000	343670000
AGELSAIELDSVMTVVANPR	20	0	2071.06	A0A0R4J2Q0;A0A0B2NZ73	A0A0R4J2Q0	yes	3	0.001979	37.431	98690000	0	0	0	12544000	8697200	11083000	11139000	17462000	12087000	0	16723000	8954000
AGFAGDDAPR	10	0	975.441	A0A1J7GPF5;V7BTT2;I1MDT4;G7IL85;B7FJC8;A0A1S3VJ06;A0A0S3S1V8;A0A0B2RFW8;A0A0L9VGH2;A0A1S2X9D4;V5N8J4;I1KUG6;A0A0B2QYV1;Q96442;I3SH78;C6T8Q2;A0A0F6QMX9;V7BWC9;I1MDF8;I1M4W2;B8Y622;A0A1J7I337;A0A1J7GTU2;A0A0B2RM52;A0A0B2R6Y8;C6T7Y1;A0A0B2SFB4;K7LD67;I1JG11;A0A0B2RHI8;A0A0B2P4R5;B7FIH3;A0A1S2Y3F5;V7BII6;A0A072VCE0;A0A1S3V5J7;A0A0S3SUC4;A0A0L9TV92;K7SLD7;Q96447;Q96444;I3SMJ7;B7FKK8;Q96443;B7FF84;K7N7…	V7CW28	no	2	0.0034014	94.692	12499000000	1050100000	462400000	494320000	1219900000	971770000	1203200000	1274200000	1426800000	1213400000	1114700000	789780000	1278700000
AGFGALGIRPPPPGHEESVEEFVR	24	1	2547.29	V7BGU5;A0A1S3TF39;A0A0S3SQV5;A0A151SSA5;A0A0L9TXZ6;A0A0R4J461;A0A0B2PY89;A0A072VNG3;A0A072VYM4	V7BGU5	yes	3	0.0068468	29.899	67342000	0	36316000	31026000	0	0	0	0	0	0	0	0	0
AGFLNSLNEGQK	12	0	1276.64	I1LQX8;C6T705;A0A0R0HEV4;A0A0B2RJQ6;A0A0B2P8T0;K7LQH1;I1LQX7;I1LQX5;C6TAI5;A0A151TNB4;A0A0B2RCD2;A0A151TN69;K7LQH4;A0A0B2RYH7;A0A0R0HHE7;A0A0B2S3L9;A0A151TNA5;A0A151TN86;A0A1J7H6S8;A0A1S2YKF1;A0A1S3THM8;A0A0S3SCR2;A0A0L9V6K8;A0A1S3TJH4;A0A0S3SCJ6;A0A0L9V6U6;A0A0L9V6U1;A0A0L9V6M5;A0A1S3THP3	I1LQX8	no	2	3.1692e-06	138.76	2860800000	81158000	78168000	75360000	287480000	0	0	971920000	679070000	514850000	58918000	55382000	58548000
AGGANYSSVVK	11	0	1051.53	B4UWE2	B4UWE2	yes	2	0.0010592	123.67	2806400000	338060000	275190000	116780000	313960000	29778000	0	0	361210000	413340000	394860000	203470000	359790000
AGGECLTFDQLALR	14	0	1549.76	A0A1S3V144;O65729;V7BPM8;V7BIX1;A0A1J7IH34;A0A1J7HKZ6;A0A1J7GRW1;T2DMQ9;A0A1J7HX91;A0A1J7HJJ9	V7BPM8	no	2;3	1.1159e-10	141.58	2705700000	138220000	171200000	152130000	295150000	251250000	219250000	279230000	449620000	275600000	132300000	169810000	171900000
AGGFPEPELIHYNPK	15	0	1667.83	A0A151TWC4	A0A151TWC4	no	2;3	0.00010276	90.759	12783000000	2171300000	2421300000	2047100000	24288000	0	0	0	0	0	2193900000	2177700000	1747000000
AGGIFLPLVK	10	0	1013.63	C1L3B4;A0A151QZ58;I1LQJ9;A0A1S2YMQ9;A0A072UWF8;V7AEQ2;A0A1J7I4H5;A0A0S3SDA8;A0A0L9T6L1;I1LJW4;A0A1S3TJX3;A0A1J7H705	C1L3B4	yes	2	0.0055523	69.375	1208900000	195560000	160210000	164050000	31774000	24808000	27002000	24528000	20973000	18935000	192500000	141790000	206790000
AGGTMTGVLSAANEK	15	0	1405.69	A0A1J7ITF9;A0A1J7HZK2;A0A1J7H1D9;A0A0L9TQH3;V7CB56;A0A1S3UVK8;A0A0S3R6F2;A0A075EAM0;A0A151S841;A0A1S3ECP8;I1MTH5;F4ZZ26;A0A0B2QEN0;I3SR96;I1K006;G7JNV7;A0A0B2RR81;A0A0B2QL25;I1MM99;I1MM97;F4ZZ27;A0A151QY97;Q6EJD0;A0A0S3SW65;I1MM98;A0A0S3SW33;V7ANI5;A0A1S3VAF7;A0A1J7I1G2;I3SQW6	A0A0B2QL25	no	2	3.9555e-14	138.55	4900900000	944770000	499530000	637240000	94147000	81795000	76998000	78019000	96364000	94839000	811540000	713030000	772660000
AGHPTFALVR	10	0	1067.59	I3SC37;A0A151TC16;A0A1S3U7W1;A0A0S3RB52;A0A0L9V924;A0A1S3TK03;A0A1S3TK02;V7AEY5;G7JHC5;A0A1S2YNE5;Q9SDZ7;Q05JY0;I3SR46;V7AG60;A0A1S2Y8F1	I3SC37	no	3	0.0015265	80.688	321110000	0	0	0	88122000	71119000	50136000	34585000	77145000	0	0	0	0
AGHPTFLLVR	10	0	1109.63	A0A068JKQ1;A0A068JFK2;A0A068JFE9;A0A068JFC7;A0A068JES2;I1JSN3;Q9SDZ0;C6TET4;C6TB98;A0A0B2RKQ1;A0A1S3U825;A0A0S3R9X4	A0A068JKQ1	yes	2;3	0.00080809	92.051	3821200000	771440000	649910000	764260000	24664000	20983000	14607000	126530000	43617000	64960000	444070000	468660000	427520000
AGHQTSAESWGTGR	14	0	1443.65	A0A0A6ZDS3;A0A075BIU4;A0A0L9T8U8;A0A1S3TDS0;A0A0S3SSP9;V7BFA0;A0A1J7FR35;A0A1J7HIR8;A0A1J7IEF8;A0A072VJR8;A0A1J7FVW3;A0A1J7GXL5;A0A1S3TLL9;A0A0S3RYN5;A0A0L9U854;Q2PEV4;Q2PER2;I1NA53;I1JPI8;K7KFR3;I1JPI7;G7I6N5;V7CZM8;V5N8B8	A0A0A6ZDS3	no	2;3	4.7426e-27	160.78	5318900000	546500000	339850000	259370000	497510000	711070000	291260000	404250000	563650000	337010000	414930000	222330000	731180000
AGIALNDNFVK	11	0	1160.62	G7JML2;I3S6D2;I3SYQ7;B7FL18;T2DLI2;T2DP43;U5U2N1;V7AZA2;V7B0C8;V7AXB2	T2DLI2	no	2	0.0022718	93.096	8307400000	0	0	0	1297600000	1761200000	1733000000	1011300000	1369800000	1026500000	0	0	108070000
AGIALSK	7	0	658.401	A0A151TR34;A0A151TR36;A0A0A6ZDT0	A0A151TR34	no	2	0.0385	120.52	3252900000	0	0	100820000	0	0	0	0	0	1224500000	0	1587400000	340120000
AGINVIQIDEAALR	14	0	1481.82	A0A151U067;A0A1J7G1E9;A0A1J7GRY3	A0A151U067	no	2;3	3.5085e-21	119.88	9374000000	408890000	334790000	273100000	344370000	911310000	796750000	1246600000	2363800000	1174000000	547970000	580310000	392110000
AGIQEVHFLPFNPTDK	16	0	1811.92	A0A1S3URH9;V7CAY5;V7CEL7;Q9AVQ4;I1JZT5;A0A0B2SUP1;A0A1S2YRJ4;A0A072URD6;A0A1J7HZR8;Q9AVP6	A0A1S3URH9	no	2;3	2.512e-05	92.439	265980000	13317000	10878000	16776000	29789000	44035000	48583000	35816000	50507000	0	0	10563000	5719500
AGIVESLDTLVK	12	0	1243.7	A0A1J7H2B3	A0A1J7H2B3	yes	2	0.0010564	83.182	2302700000	0	120310000	0	490440000	263620000	374520000	261540000	296740000	495500000	0	0	0
AGIVGLPNVGK	11	0	1023.61	A0A0R0IRJ4;K7L8F3;A0A0B2NPA2;C6T2H5;A0A151QZN3;I3SQL8;A0A1S3TDZ7;A0A0S3SAK7;A0A0L9T6D0;V7AIK1;I3SBQ5;A0A1J7H9L4	A0A0R0IRJ4	no	2	0.020656	58.474	400440000	73280000	57474000	63814000	0	0	0	0	0	7285600	62413000	72474000	63697000
AGIVPVAYR	9	0	944.544	M1PNG4;A0A1C9HJ74;A0A0B2Q2F6;C6T710;I3RZC7;A0A0B2RJJ3;G9FTF8;A0A0L9UNJ8;I1LK21;A0A151SUU0;A0A0B2QXJ2;I1LQQ1;I3SYG9;A0A1J7HW82;G7L212;B7FI25;Q9FNT1;A0A1J7IE32;I3SDR2;I1JWT8;A0A0B2NXU8;I1KCU2;A0A1S3TR53;A0A151RX84;A0A0S3RGF5;A0A0L9UC68;A0A0B2RMQ4;V7BYZ9;I1MDE8;A0A1S3TWK6;A0A0S3SG89;Q8GZD2;Q41043;I3SWC7;I1N2H6;A0A1S2XP78;A0A151TMA5;A0A0S3RV47;A0A0R0JDM2;A0A0L9U5I0;A0A072UK92;A0A072U0G9;I1LK20;G9FTF9…	M1PNG4	no	2	0.017787	81.296	1113300000	60293000	81437000	20214000	163580000	193840000	204710000	144160000	138150000	106920000	0	0	0
AGKPNYSPEQQLIEFEEAR	19	1	2205.07	A0A072TTK9	A0A072TTK9	yes	3	6.1329e-05	65.265	173420000	42034000	24313000	53548000	0	0	0	0	0	0	53523000	0	0
AGLALAEHASSILPATK	17	0	1648.91	A0A1S2YLS7;I1JLN8;V7ALB1;I1JLN7;I1JLN6;A0A072UGW9;A0A1J7HSQ0	A0A1S2YLS7	no	3	0.00063893	50.831	125390000	0	0	0	15493000	0	21886000	23365000	43461000	21182000	0	0	0
AGLIPEETALPWFK	14	0	1570.84	A0A1J7HR39;A0A1J7H5R5	A0A1J7HR39	yes	1;2;3	6.3966e-06	157.78	52206000000	7815500000	9952000000	7525900000	78336000	36508000	42299000	72691000	231350000	92590000	8430200000	9256000000	8672900000
AGLIQGIK	8	0	798.496	A0A1S3TF70;A0A1S3TF66;A0A0S3SQW0;V7BGV1;I3S5N4;A0A0R0I0U4;A0A072VNG8;K7LJA2;A0A0B2PY66;G7IBQ6	A0A1S3TF70	yes	2	0.03626	78.178	373400000	0	0	0	125680000	104750000	117650000	25323000	0	0	0	0	0
AGLPASSIDWLLLHQANQR	19	0	2089.11	A0A0B2RB97;V7B6M3;A0A1S2XE87;A0A151RJB7;Q9M4R7;Q9FSD6;I1L735;A0A1J7IN39;D8KXZ1;A0A0B2S1Q1	A0A0B2RB97	yes	3	6.5042e-10	87.088	481160000	36744000	27162000	32371000	71141000	46318000	38602000	57335000	76172000	39892000	29218000	26204000	0
AGLQFPVGR	9	0	943.524	C6TMV8;A0A0B2REA3;V7C082;I1MDH5;I1M4U3;C6TG01;C6SZZ2;C6SWA6;A0A1S3TTB2;A0A1S3TT92;A0A1S3TT77;A0A151SUV3;A0A151SUT4;A0A151SUT1;A0A0S3SGH4;A0A0S3SGE5;A0A0S3SGB1;A0A0L9UP04;A0A0L9UNW1;A0A0L9UND9;A0A0B2RNI3;A0A0B2RMS1;A0A0B2REB5;A0A0B2RCU0;G7LJG8;I3SUS3;Q2HU65;G7IHN1;I3T2M3;I3SM33;A0A1J7GJK3;V7BPQ3;A0A151TVY8;G7JTR2;A0A1S2XU85;Q2HU68;I3SS24;G7JTS2;G7IHN4;A0A072ULC3;A0A072UKD3;V7BZ15;V7BZ12;V7BWH7;V7B…	C6T2B0	no	2;3	0.0029248	114.28	111730000000	7600800000	8946400000	8380400000	8933300000	16341000000	9183100000	11014000000	7035300000	5929100000	8984300000	10321000000	9065200000
AGLQYVGPDLDAMK	14	0	1476.73	I3S4X3;A0A1S3E8K4;G7J2W0	I3S4X3	no	2	0.0036556	61.409	380210000	22741000	0	27922000	48306000	36782000	45097000	55086000	63604000	42967000	0	0	37701000
AGMIPLQMELGGK	13	0	1343.69	G7JGT0;B7FM78;I1MT35;A0A0B2QEZ3;A0A1J7IL03;V7C9N5;A0A151RDE3;G7JGT1;A0A1S2YP36;I1JGN1;A0A0B2SES0;A0A1S3UTA0;A0A0L9TRW0;I3SVI9;A0A0S3R6H3;A0A0K0K9Q6	A0A0K0K9Q6	no	2	0.017843	52.576	230490000	36630000	36430000	53462000	10223000	14133000	0	3149400	0	0	34332000	20403000	21728000
AGMTHIVR	8	0	883.47	A0A1J7HW04;A0A1J7GMT3;A0A1J7HID9;Q9SBR8;V7BF75;V5N8U2;I1NH37;I1LDE9;G7IBY1;C6THR0;A0A1S3V868;A0A0S3SNC4;A0A0L9U0C2;A0A0B2SI69;A0A0B2QAE6;A0A0A6ZDS7;C6TG37;T2DLT1;T2DNL9;A0A1S2XYD5;A0A0A6ZDT5;T2DLY7;A0A1S2YH59;K7LWP1;A0A0B2QI45;V7AJY8;B7FF74;T2DNW3;I3SGN7;I1KZP9;A0A1S3VMA6;A0A151S761;A0A0L9TBM4;A0A0B2PCE6;C6TAC4;A0A151S5J5	A0A1J7HW04	no	2	0.008745	125.58	2440800000	175330000	74988000	0	324450000	156490000	597440000	527340000	0	0	222390000	163150000	199160000
AGNLFIVPR	9	0	985.571	I1LK79;I1LK74;A0A0B2QKP4;A0A0B2QKK5;I1MDK0;A0A0R0G6Y4;A0A0B2RNJ4;V7BYZ3;V7AEY9;I3SN90;I1LQU7;C6TGN6;A0A1S3TTX1;A0A1S2YJV5;A0A151TM61;A0A151T731;A0A151RZS9;A0A0S3SGF9;A0A0S3SCY9;A0A0R0G3Z6;A0A0L9UNY7;A0A0L9TIT7;A0A0B2RJF9;A0A1S3VUT8	I1LK79	yes	2	0.036141	58.981	0	0	0	0	0	0	0	0	0	0	0	0	0
AGQGAFGNMCR	11	0	1167.49	A0A0A6ZDS3;A0A075BIU4;A0A0L9T8U8;A0A1S3TDS0;A0A0S3SSP9;V7BFA0;I1NA53	A0A0A6ZDS3	no	2	9.6143e-05	94.309	496770000	72715000	97300000	8553500	33726000	19956000	58691000	55552000	0	0	31518000	48383000	70374000
AGQVLANRPDIIR	13	1	1421.81	A0A1J7HS49;A0A0R0GD84;A0A0B2NV32;A0A072VD99;A0A072VE85;A0A1S2Y4X0;V7CWK3;A0A1S3UG78;A0A0S3RNQ5;A0A0L9V0J9;I1M9R6;I1MWJ7;A0A0B2NW05;A0A151TZG7	A0A1J7HS49	yes	3	0.01084	50.088	472040000	60396000	73837000	101680000	0	0	0	0	0	0	79988000	80980000	75162000
AGQYLQLR	8	0	947.519	A0A1S2XZP0	A0A1S2XZP0	yes	2	0.0064391	127.84	2771800000	238570000	220710000	255720000	207760000	191310000	311260000	335010000	419650000	0	251720000	132340000	207730000
AGRPIPIPSSGLQITQLGHVK	21	1	2168.24	I1NBQ5;A0A0B2SG90;I1NBQ4;A0A151TWC4	I1NBQ5	no	3;4	2.2285e-06	72.568	797420000	138960000	184110000	184490000	0	0	0	0	0	0	62605000	21641000	205610000
AGSAASLSTLLNR	13	0	1259.68	A0A1J7GW79;K7MS29;V7C6L3;A0A1S3VXT7;A0A0L9TMK8;I1KXC2;A0A0B2PVR1;A0A0S3R216;A0A1S2YTB3;A0A0R0IZB6;I1KXC3;A0A0R0ITU1;A0A1J7GH77	A0A1J7GW79	no	2	0.0010705	79.875	87456000	24861000	0	23846000	0	0	0	0	9964400	0	28784000	0	0
AGSAIEELYGSPQDIEGVIR	20	0	2103.05	A0A1J7GH77	A0A1J7GH77	yes	2	4.2906e-52	160.45	445830000	95290000	58792000	90827000	0	0	0	0	0	0	65591000	63733000	71593000
AGSDTEVLWNDAR	13	0	1432.66	V7ATK1;K7KIC0;A0A1J7G7R6;V7ATC5;I1KJQ5;I1JK05;A0A1S3U4Z4;A0A0S3RC11;A0A0L9UH68;A0A0B2SCZ8;A0A0B2QYJ4;A0A1J7FMC3;A0A151QYS0;A0A0B2RCR5	V7ATK1	yes	2	2.8742e-05	109.44	285220000	0	0	0	39656000	36284000	40073000	47334000	36354000	34244000	0	28240000	23038000
AGSGVATLGLPDSPGVPK	18	0	1621.87	A0A1J7G7D4;A0A0B2RKA3;P45621;C6TIB8;A0A0R0J9J2;A0A0B2QJ94;I1JSD2;G4W9I5;A0A1S3U832;A0A0S3R9W7;A0A0L9UI53;G4W9I6;A0A1S2Y8X1;A0A072V3K9;A0A1J7H0W8	A0A1J7G7D4	yes	2	2.7075e-10	100.77	2678500000	429820000	422390000	459160000	33325000	29298000	0	29670000	0	27960000	476290000	406680000	363860000
AGSMDNGDGIAVGWLGHPIFR	21	0	2169.04	A0A0K0LWC2;N0DKC5;J7EY95;I2E2R6;G9IIZ8;D3J8I9;A0A1W6F839;A0A1W6F7V6;A0A1W5P493;A0A1S5RRK3;A0A1S5RRC8;A0A1L5BWI9;A0A1C7D2E4;A0A0Y0UFU9;A0A0Y0U075;A0A0K0LUI6;A0A0F7RPJ3;A0A0F7RNF3;A0A023I6Y6;B5LMP9;A0A1S4ETK0;A0A0K0LWI6;Q9BBQ8;A0A1S5RW24;A0A1S5RVT7;A0A1C7D358;A0A0K0LUR4;B8R480;A0A0Y0DZV8;A0A0K0LV56;A0A0K0LMQ5;A0A0A0QI89;A0A0A0QI22;A0A0A0QHY6;A0A0A0QGS8;A0A0A0QGA0;A0A0A0QG45;A0A0A0QF71;A0A059THY9;A0…	A0A191UJ98	no	2;3;4	1.5106e-202	232.37	35964000000	6775000000	6252000000	6563300000	59430000	35638000	37942000	50735000	101520000	73346000	5519300000	4643800000	5852000000
AGTVTPNIPQAIAEFK	16	0	1655.89	A0A151TLS8;A0A1J7HYC6;A0A0B2PQQ2;A0A0B2RKC3;I1LNY2;I1L5L1;A0A1S3TKD3;A0A0S3SEN3;A0A0L9V854	A0A0B2RKC3	no	2	0.00040656	73.593	2186700000	329620000	370080000	322710000	0	0	16996000	11592000	0	0	365610000	373200000	396950000
AGVFTVGDK	9	0	892.465	A0A151UC28;G7L8R3;B7FKN6;V7CMV7;I1K480;C6TJX3;A0A0B2PFV6	A0A151UC28	yes	1;2	0.013139	134.48	2167800000	327610000	330970000	692150000	0	0	0	0	0	0	273920000	295190000	247950000
AGVIDDLFAGNFLGK	15	0	1535.8	I3T3C1	I3T3C1	yes	2	4.111e-10	83.351	0	0	0	0	0	0	0	0	0	0	0	0	0
AGVLFEGGNWDR	12	0	1319.63	A0A151UCJ6;A0A1S2YW44;I1KIF4;C6T3F6;A0A0B2PAP0	A0A151UCJ6	yes	2	0.0024097	77.597	500720000	68179000	112400000	133430000	0	0	0	0	0	0	71147000	56118000	59440000
AGWGVMASHR	10	0	1070.51	V7CZL3;Q6RIB7;I1NAI7;A0A0B2P3N6;A0A1S2Z4J7;I1JPW5;A0A0B2QAW5;A0A151TV65	I1JPW5	no	2	0.0074985	83.883	906810000	67556000	39353000	44855000	149250000	173650000	70079000	145210000	154280000	0	0	0	62576000
AHAESVNLQFESPLDEDTAR	20	0	2228.03	A0A1J7HUK5;A0A1J7GV17	A0A1J7HUK5	yes	3	0.043839	25.005	48245000	0	0	0	10923000	0	0	19945000	0	17377000	0	0	0
AHFETETTR	9	0	1090.5	V7CUB5	V7CUB5	no	2;3	0.0038146	108.43	543280000	34167000	0	0	109230000	0	31776000	26491000	95343000	139580000	42934000	0	63755000
AHFTAPSSVR	10	0	1071.55	V7CHG7;I1J9E4;A0A1S3VNQ6;A0A0L9UQ04;A0A0B2RVR8;B4UWB3;C6TMA2;C6TFI8;A0A0B2PZK6;A0A0S3T5A9;G7ILF2;I1M2B6;A0A0B2PLW6;I3SSN9;G7K2J3;A0A1S2YY97;A0A1S2XNP5;A0A1S2XC89;A0A1J7IHM6;A0A1J7FXL8;A0A1J7GYP8	I3SSN9	no	2;3	0.0005745	109.29	8883900000	451760000	529610000	277470000	1296000000	747380000	1015400000	1367000000	413180000	1174000000	457090000	454090000	700920000
AHGGVSVFGGVGER	14	0	1327.66	A0A191UJ49;A0A1C8YYZ7;A0A1C8YYY8;A0A1C9HCF1;C0J3L1;C0J3K8;C0J3K0;C0J3J7;C0J3J1;C0J3I7;Q9MTX4;A0A1C7D3S7;V5JDX3;A0A1W5P4A8;A0A1S5RVP6;A0A1D8DBZ8;A0A1C7D3F1;A0A1C7D2A4;A0A1C9HCP3;C0J3L6;C0J3J9;C0J3J8;C0J3K6;C0J3I5;C0J3I2;C0J3L3;C0J3L5;C0J3L2;C0J3K9;C0J3K4;C0J3K3;C0J3J0;C0J3I9;C0J3I4;C0J3I1;C0J3L0;A0A1W6F7Y8;A0A1W6F7R7;A0A0K0LW89;A0A0K0LUJ6;A0A1C7D376;A0A120IGF5;A0A0Y0UXB5;A0A0K0LWZ4;A0A0K0LVW1;A0A1…	A0A191UJ49	no	2;3	4.198e-33	162.48	22100000000	3561300000	3964700000	3866700000	475400000	34496000	1196200000	46888000	3446500	836700000	2605900000	3147100000	2361300000
AHGLAPEIPEDLYHLIK	17	0	1915.02	I1K0H2;A0A151SNX0;A0A0L9VS83;P62302;C6T9Q3;B6CBQ9;A0A1S3UTL9;A0A151RF47;A0A0S3SYE7;A0A0B2PAR2;A0A1J7I4W0;A0A1J7G0J9;V7AML9;I3T8Q2;I3T0L4;G7KG78;G7JLB5;B7FGJ7;A0A1S2YXT6;A0A1S2YLD5;A0A0L9TQF8;A0A0S3R5T9;A0A072UJ10;P46298;A0A1J7HCV7	I1K0H2	yes	2;3;4	1.708e-05	82.349	4240200000	131030000	255320000	227530000	511330000	445290000	437230000	318470000	646530000	424830000	253400000	363280000	225920000
AHGTAVGLPSDDDMGNSEVGHNALGAGR	28	0	2704.23	A0A151RIP9	A0A151RIP9	yes	2;3;4	1.6476e-86	149.07	6230400000	90012000	115120000	137460000	805570000	631390000	935760000	826860000	960530000	1131700000	219550000	197620000	178900000
AHIFLLEHPNPK	12	0	1414.77	I3S2Q3;I1L6V5;A2Q3X3;K7M0V1;G7KZC0;A0A151S935;A2Q3X8;I1M0Z0;A0A0B2RZH3;Q9SDZ2;V7B2F4;V7B266;O48602;I1N3E5;I1L6V4;I1L6V3;C6TKA7;C6TEE2;C6T8G6;B5LZ63;A0A1S3VXW8;A0A151SC26;A0A0S3RTD8;A0A0S3RTB9;A0A0L9U4F9;A0A0L9U3C6;A0A0B2S8J1;A0A0B2S1G8;A0A0B2RC41;A0A0B2RB70;I3S4S2;I3RZJ6;G7KZA8;A0A1S2XR10;A0A1S2XPR2;A0A1J7HKN1;A0A151TB68;G7KZB8;G7KZB6;A2Q3W6;A2Q3Y1;A0A151SBZ0;K7MTZ4	I3S2Q3	yes	2;3;4	0.00047736	75.849	191390000	0	0	0	31570000	0	0	38902000	52957000	26848000	23497000	0	17621000
AHPDVFNMMLQILEDGR	17	0	1984.95	A0A1S2YBN6;A0A1S2YEX2;A0A072V2V0;A0A1J7GIN0;A0A1J7HZE0;V7AZ24;I1KBY3;I1JXP9;A0A1S3VVE4;A0A0S3RFA4;A0A0B2PK21;A0A0L9UEV5;A0A0B2RH65;A0A151R688;V7CRS1;G7LIT0;I1K6S6;A0A0B2Q875;A0A072V195;A0A1J7IGL1;I1KP32;A0A0B2QA93;A0A1S3UT21;A0A0S3QXW0;A0A0L9TIQ6;A0A1J7HRE5	V7AZ24	no	3	0.014091	32.366	46032000	10320000	0	4259400	0	0	0	0	0	0	12281000	11625000	7547500
AHPGGPAASEFDWGTGETPR	20	0	2038.91	A0A151SLI3	A0A151SLI3	yes	2;3	2.601e-30	140.35	4836100000	287530000	334130000	382430000	515620000	535330000	754360000	333350000	249080000	334620000	404760000	402270000	302590000
AHPGNPAISEFDWGTGETPR	20	0	2137.98	V7AQ12;A0A0S3T147;A0A1S3VE65;A0A0L9TAY6;A0A1J7HFL0	V7AQ12	yes	2;3	1.307e-15	105.38	1943200000	213820000	159300000	71773000	182590000	155130000	193840000	119210000	141360000	142960000	217240000	247070000	98902000
AHPLKPVIH	9	1	1010.6	V7CVQ9;C6SWT2;A0A1S3U9G2;A0A1J7GHL9;A0A151S2P8;A0A0S3RPK9;A0A0L9V1W8;A0A0B2QZ59;I1KU56;I3SYE1;I3SSD2;A0A072UM99;G7IAD2	V7CVQ9	yes	3	0.017889	65.252	209040000	15964000	0	0	0	0	68545000	0	0	61720000	28489000	7020300	27298000
AHTDAGGIILLFQDDK	16	0	1712.87	Q7FY62;Q41681;G7JKF8;C6TJE6;B7FI05;D2CPU6;B7FJE7;B7FJG7;G7ILQ8;A0A072V0J4;D2CPU7;Q9XER4;Q2VJ14;I3T7M9;A0A151RKG5;Q8VZX7;I3SPL8;G7J9K5;A0A1S2YB16;Q9XER3;V7B770;T2DMT9;A0A1S2YNV7;A0A1S2XCK6;A0A1J7HUK3;A0A151T6P8;V7BNW7;U5ZKG0;Q2KTE6;Q2KTE4;Q2KTE3;Q2HTI2;Q19PX3;P31239;A0A1S3VL59;A0A1J7H6R2;A0A1J7FV05;A0A0S3S3X3;A0A0L9VE12;Q9XER2;I3T008;I1MFL6;I1KZX0;G7KH99;F8SMC4;C6TM90;A0A0B2S7Z6;A0A0B2RIA4;Q75T14	Q7FY62	no	2;3	2.1753e-11	89.358	247480000	0	0	0	26560000	21991000	7967300	73392000	69427000	48146000	0	0	0
AIADGSLLDFLR	12	0	1289.7	A0A1S2Z6T0;C9W977;Q8H946;A0A1S2XJ74	A0A1S2Z6T0	no	2	2.3769e-31	169.52	207670000	0	0	0	4354900	8906800	3976200	36170000	78423000	5230200	27960000	18549000	24097000
AIADGTLLDFLR	12	0	1303.71	C9W980;Q9AVQ3;A0A1J7HWB9	C9W980	no	2	9.3495e-15	151.98	396050000	0	0	0	131690000	17169000	0	19241000	160100000	15078000	13720000	22728000	16325000
AIAFDEIDKAPEEK	14	1	1574.78	A0A1J7HTE2;G7J2G7	A0A1J7HTE2	no	3	0.0019218	58.32	126540000	0	0	0	0	0	70258000	56281000	0	0	0	0	0
AIAFEDIDKAPEEK	14	1	1574.78	A0A0B2RYP7;I1M167	A0A0B2RYP7	yes	3	0.0059071	50.806	139750000	18168000	0	0	62042000	0	0	0	0	0	34055000	25481000	0
AIALTVDTPR	10	0	1055.6	A0A1S2XFS9;A0A1S3DX82;G5CBY8;I3SK61;B7FJS3;B0M1B1;A0A0B2QZ39;I1KU94;A0A072V9Z1	B0M1B1	no	2	0.00045707	119.68	10366000000	1637700000	607630000	1096200000	536720000	562390000	714130000	430480000	409570000	0	1411100000	1519400000	1440600000
AIASNIDANFLK	12	0	1275.68	V7AVK2;A0A1S3UBS6;A0A1S3U7X2;A0A1S2Y8C8;A0A1J7IPY8;A0A1J7GBB5;A0A1J7G7H9;A0A151TC43;A0A0S3RQF2;A0A0S3RB66;A0A0R4J305;A0A0L9V939;A0A0L9V1W1;A0A0B2SNQ5;A0A072VDE6;I3SEA8;A0A1S2Y7X7;G7J7Q6;D3YBG0;A0A0B2QRD1;A0A1J7GST4;V7CRH8;I1MXZ0;A0A0B2PU41;A0A151RMF0;C6TIJ2;K7LQZ0;A0A0B2SU99;B7FJ82;A0A0R0HUF3;A0A0B2P909	V7AVK2	yes	2	0.0012246	88.338	428770000	20396000	0	0	54166000	54355000	66571000	59317000	82876000	61393000	0	0	29694000
AICIVHNETATGVTNNLAK	19	0	2025.03	A0A1S3E575;V7BNY7;T2DNB8;I3SKB1;G7J013;A0A1S3T964;A0A0S3S7E1;A0A0L9VB49;G7J014;A0A1S3E6C0;A0A151T1I8	A0A151T1I8	no	2;3	8.7604e-115	189.56	2974200000	547110000	389380000	480010000	0	0	0	0	0	0	512550000	542200000	503000000
AIDAGDYEYAIAFQER	16	0	1830.84	A0A1J7I2S9;A0A1J7GHR6;A0A1J7J060	A0A1J7I2S9	yes	2	0.0062734	44.998	0	0	0	0	0	0	0	0	0	0	0	0	0
AIDANDFLGDFGAR	14	0	1480.69	A0A1J7I3M9	A0A1J7I3M9	yes	2	9.0026e-10	117.08	237890000	51054000	29227000	35769000	0	0	0	0	0	0	35921000	27217000	58703000
AIDEYASLK	9	0	1008.51	A0A1J7HBB5;K7LU67;V7CQI1;A0A1S3V0W9;A0A0S3QWH2;A0A0L9TJI8;A0A1S2YEN0;K7KRH2;A0A1J7HR01;A0A1J7G113;I1KQE8;I1K5H2;A0A0B2Q963;A0A151T358;A0A0B2QPJ7	V7CQI1	no	2	0.019246	59.645	46798000	0	0	0	0	0	0	35958000	0	0	10840000	0	0
AIDLIDEAGSR	11	0	1158.59	A0A1S2YBN6;A0A1S2YEX2;A0A072V2V0;A0A1J7GIN0;A0A1J7HZE0;A0A0R0JHU1;A0A0R0JM14;A0A0R0JTA7;A0A0B2RG05;A0A151TR67;V7AWZ6;A0A0B2PJY8;I1JXT1;A0A1S3U6K4;A0A0S3RED8;I1KBU6;A0A1S2YD18;A0A0L9UDV7;V7AZ24;I1KBY3;I1JXP9;A0A1S3VVE4;A0A0S3RFA4;A0A0B2PK21;A0A0L9UEV5;A0A0B2RH65;A0A151R688;V7CRS1;G7LIT0;I1K6S6;A0A0B2Q875;A0A072V195;A0A1J7IGL1;I1KP32;A0A0B2QA93;I1JXQ0;A0A1S3UT21;A0A0S3QXW0;A0A0L9TIQ6;A0A151S2M1	V7AZ24	no	2	0.0063536	75.819	502710000	89819000	70453000	128990000	0	0	0	0	0	0	87190000	69185000	57075000
AIDLLYDAALVSSGFTPDNPAQLGGK	26	0	2632.34	A0A1J7HUH6;A0A0L9UUC2;A0A151S032;A0A0B2SGJ8;I1JJQ4;A0A0B2SPS6;A0A0S3RIP9;I1M6A0;A0A0R0GHB3;A0A1S3UEP8;A0A1S2XMF6;G7KEN6	A0A1J7HUH6	yes	2	0.010083	29.492	8045900	0	0	0	0	0	0	4146100	3899800	0	0	0	0
AIDLVDEAGSR	11	0	1144.57	A0A1J7HRE5	A0A1J7HRE5	no	2	0.012469	66.267	1099100000	163280000	144910000	175280000	32295000	31045000	0	35978000	0	26924000	164260000	166270000	158870000
AIDNAEGLVK	10	0	1028.55	A0A1J7G486;V7CBY7;A0A1J7HCT8;Q41219;I3RZA0;A0A072V2R0;P31023;G4XWZ4;G4XWZ0;A0A151SCV7;A0A0S3R8Q0;A0A0L9TS29;Q9SPB1;I1MRV6;O81413;A0A0B2R286	A0A1J7G486	no	2	0.0034014	94.692	7969500000	804190000	814540000	914920000	538210000	456660000	436980000	468670000	483450000	452710000	946020000	800160000	852950000
AIEANDGKPLPLYQK	15	1	1655.89	C6TKF0;I1KSD7;I1K3Y3;A0A0B2SST8;A0A0B2PFJ3;A0A0R0K2R4;I1K3Y4;A0A151RT71;A0A0R0K4D6;V7CR73;V5NAN1;A0A1S2YGU4;A0A072TTZ3;A0A1J7HYI9;A0A1J7HFL3;A0A1J7I2D9;I3SHT4;G7LIP6;B7FK48	C6TKF0	no	3	6.785e-05	85.536	3576400000	250040000	529800000	274800000	224230000	200390000	454900000	267380000	250390000	297570000	327620000	228710000	270590000
AIEEGADFIETDILSSK	17	0	1836.9	G0T431;A0A0B2SQ57;C6TFB1;A0A072V1N3;A0A1J7J376;A0A072URQ0;V7CD81;G0TEB3;A0A151SPN9	G0T431	no	2	0.0041437	50.178	466370000	0	75674000	47647000	35914000	53340000	0	0	0	0	76274000	99660000	77860000
AIEGYVLANP	10	0	1045.54	G9BZW2;G9BZW1;G9BZW0	G9BZW2	yes	1;2	0.0043784	105.04	1400800000	0	0	0	590780000	400670000	64906000	234570000	100210000	9672800	0	0	0
AIEHEDELKDEK	12	1	1454.69	A0A1S3EE70;A0A1J7GVZ9	A0A1S3EE70	yes	2;3	5.5956e-14	153.75	247820000	0	0	0	33801000	0	41806000	44941000	57618000	16472000	29523000	0	23659000
AIELPDAMENAGAALIR	17	0	1753.9	Q9ZTV1;I3SKN7;B7FM02;V7AFC8;T2DNV7;A0A0L9TE86;A0A1S3TK79;A0A0S3SCM0	A0A0L9TE86	no	2;3	9.6873e-18	129.38	7826000000	989220000	976280000	1031400000	192140000	188260000	208420000	166490000	261910000	220260000	1119400000	1341000000	1131100000
AIESVPDLK	9	0	970.534	A0A151QWP3;A0A151QWU6;A0A151S448;A0A0B2P319;A0A0R0IUU4;C6SZF9;A0A151TZ72;A0A0B2SQP6;V7CR67;A0A1S2YFF1;A0A1J7FWQ4;I1KT97;A0A0B2RAF0;A0A0L9UIZ1;V7BVM7;A0A0S3SJT6;I1K4Q9;G7LBA5;K7L6N1;I1K4Q5;C6TLI8;A0A0B2RZ44;A0A0B2RAW9;I3T5Y4;B7FH81	A0A151QWP3	no	2	0.018032	80.755	5021700000	364630000	587390000	504600000	499340000	334240000	489800000	90256000	577140000	585840000	441780000	546660000	0
AIEYLYSGIPEQADLPAVAR	20	0	2175.12	A0A151SXE8	A0A151SXE8	yes	2;3	6.6785e-20	112.55	746740000	25119000	0	0	139010000	88761000	89256000	103230000	118610000	82954000	46833000	26567000	26407000
AIFASGSPFDPVEYK	15	0	1626.79	I1J4J6;A0A0B2S7W8;I1MM08;A0A0B2QAF7;I1J4J8;A0A1S3UM21;A0A1S3UM83;I1MM09;A0A0L9VRX1;A0A0S3QX04;A0A0R0IQ37;A0A0B2Q509;K7L4Q7;I3SIM4;A0A151R3L7;G7L7H0	I1J4J6	no	2	7.1455e-06	81.128	154730000	0	0	0	33820000	31980000	35017000	23799000	30110000	0	0	0	0
AIGEIIPR	8	0	867.518	C6TFR3;A0A0B2PHU2;I1M0C6;A0A0B2PKU9;V7CM84;I1KLI2;A0A151T1Y3;A0A1S2YHV1;A0A1S3UM53;G7ZZ83	C6TFR3	no	2	0.02978	85.212	584410000	0	0	0	86628000	107100000	96715000	113640000	97738000	82588000	0	0	0
AIGFFGTR	8	0	867.46	K7MJ53;A0A0B2P7M7;I1MQS2;A0A0S3RA83;A0A0L9TTU6;A0A151SB92;I1KNT6;K7L442;I1KNT7;I1KNT4;A0A0B2S0E7;K7L441;A0A1S2Y4Z6;A0A1J7G488;C6TBB2;V7C6V0;I3T1K7;A0A072USH2	A0A072USH2	no	2	0.023905	93.374	521030000	84629000	82112000	74666000	22643000	15201000	0	0	0	0	74637000	87999000	79146000
AIGINVPR	8	0	838.502	Q8W557;C6T7U2;I1LM73;A0A0B2QRD3;A0A1S2YD65	I1LM73	no	2	0.018507	105.39	5657600000	273580000	391590000	356390000	693000000	473560000	624760000	866670000	551970000	476750000	419560000	301880000	227870000
AIGLMPMIDQGEK	13	0	1401.7	B4UWA9;A0A1J7GMB1;I1JPD9;A0A151TUR1;A0A1S2YYS8;I1KHM5;A0A0B2PAK8;I1NA05;Q6KBB0;I3T9R0;I3T412;I3T075;I3SH29;I1NA04;A0A1S2XV41;I1JPE0;A0A1S2XX19;C6T1I1;G7ICM2;A0A072VZT3;T2DPD0;T2DNP1;A0A1S3TQE2;A0A1S2XV28;A0A0S3RYG4;A0A0R0EZU8;A0A0L9U8V6;A0A072VK53;C6SZP0;A0A0R0KVT1;A0A0B2PP53;A0A1J7FVL2;A0A072VLU8;G7ICM1;A0A0B2NZB9;A0A1J7FZK9;A0A1J7GGU2;I1MKA6;I1LYV4;V7BHV3;I1LYV5;I1L8L8;A0A072TNX8;A0A1J7IL78;A0A…	B4UWA9	yes	2	0.0046447	64.827	198890000	0	0	0	26436000	25764000	27873000	33865000	51906000	33051000	0	0	0
AIGSGSEGADSSLQEQYNK	19	0	1939.88	A0A151TQ46;A0A0B2PVB1;I3S0W6;C6TMT4;C6TGU2;A0A0B2RYB2;A0A1S2XZX4	A0A151TQ46	yes	2	1.1629e-11	100.02	842220000	15367000	59319000	93985000	80459000	70180000	73380000	89480000	78440000	82287000	63627000	60631000	75060000
AIGVELDLSDKPVGLGVR	18	1	1837.03	A0A0R0KL47;K7KFY0;A0A0B2QBV7;A0A0B2P3S7;I1NAI6;I3SQE3;A0A1J7FVZ8;C6TFM7;A0A072U4Q3	A0A0R0KL47	yes	2;3	4.2946e-06	70.783	896420000	110470000	128930000	96605000	4596400	10359000	124310000	4787000	0	0	217170000	66985000	132210000
AIGVEVNK	8	0	828.471	A0A1S3TND5;A0A151TX55;A0A0S3S0S1;A0A0L9U9H0;V7D0I8;A0A1S3TGD0;A0A0S3S8I5;A0A0L9V2N0;V7CY37;A0A1S2XVG8;F8SVN7;I3T8M7;I3SWF1;G8A186;B7FH57;A0A1J7GQI1	A0A1S3TND5	yes	2	0.033378	81.191	3742100000	117150000	256730000	266520000	530310000	422290000	506210000	307760000	532480000	501740000	0	300870000	0
AIGVPEPLSVFVDTYGTGK	19	0	1949.01	P49612	P49612	yes	2;3	5.8229e-19	110.74	2719200000	214850000	233100000	205480000	148120000	183880000	146290000	247310000	304270000	37570000	374960000	342140000	281220000
AIGVSNFSSK	10	0	1008.52	A0A1S3VEI9;A0A0L9VT07;A0A1S3VEY7;A0A0S3SWU9;V7AKF4;V7AKI2;A0A151RLW2;A0A0S3SWD8;V7ALC4;A0A1S2YLS6;A0A0S3SW91;A0A0L9VSZ0;A0A0B2SAQ4;A0A151RLX3;K7K301;A0A1S2Z6Q8;A0A0R0LHJ8;A0A1S2YGN4;A0A1S2YTC5;A0A1J7IJ89;B7FHX8;A0A0B2SGP7;I1JM24;A0A0B2SHV7;I1J6Z7;A0A151THI7	A0A0B2SGP7	no	2	0.0042229	92.538	3565600000	281400000	310530000	292940000	252030000	237090000	264180000	231000000	281780000	187460000	356200000	440550000	430470000
AIHDQNFTGK	10	0	1129.55	A0A0L9TJ62;A0A0S3QXZ8;A0A1S3USU4;V7CRE9;I1K565;A0A0B2Q747;I1KP14;A0A0B2QAB1;A0A1S2YD23;G7J2R6;A0A1J7GCL9;A0A1J7GRX2	A0A0L9TJ62	no	2	0.00084176	117.52	303010000	18662000	0	0	0	0	132330000	152010000	0	0	0	0	0
AIIGTIGDVDSYQLPDAK	18	0	1874.96	A0A072UDY2	A0A072UDY2	yes	2	0.00023971	67.645	1039000000	126390000	89771000	102710000	34566000	28021000	46873000	27930000	54021000	27539000	143240000	115110000	242870000
AIIKPLQQVLANSLR	15	1	1663.01	A0A1S3VA08;A0A0S3T0C1;A0A0L9TA24	A0A1S3VA08	yes	2;3	1.7731e-10	121.75	1256000000	318620000	94479000	274970000	0	0	0	0	0	0	210020000	171080000	186880000
AIILLSENNPITGDQGEIR	19	0	2052.09	I3S023	I3S023	yes	2	2.1834e-24	127.59	202470000	0	0	0	26760000	35095000	32782000	42405000	39161000	26272000	0	0	0
AILDQVEQK	9	0	1042.57	Q38PS9;Q84XA5;Q9M5L3;D9IA34;D9IA31;D9IA33;Q9M5L4;Q8GUS2;Q45L50;Q2VT95;P51069;P20178;K7XD27;I3QQ51;I3QQ50;E4W7U8;D9IA32	Q38PS9	yes	2	0.0039534	107.57	5369900000	0	0	0	875730000	648380000	617520000	1058500000	961390000	1187400000	0	20963000	0
AILFAVPGAFTPTCSQK	17	0	1806.93	A0A1J7GXC4	A0A1J7GXC4	yes	2;3	1.3455e-08	100.43	2667500000	341240000	339190000	316340000	69975000	73818000	61343000	57142000	62547000	51229000	397630000	436880000	460210000
AILNLSLR	8	0	898.56	Q95AG1;I1MFC4;C6TNM8;A0A0B2REW2;I1M170;A0A0B2RT09;V7BRW6;T2DNC4;P15102;E0X737;A0A1S3VJB5;A0A0S3S3L2;A0A0L9VFQ0;Q8VWV3;Q8GT61;Q5QKQ6;Q5QKQ5;A0A151U0G8;A0A1S3DYR2;A0A1J7GPD6;Q9XQ94;Q84UC1;A0A072V4J3;P08281;Q5D185;Q5D1M7	Q9XQ94	no	2	0.0005955	136.11	4812600000	790600000	720530000	649900000	126560000	145910000	117470000	6513700	259790000	0	658160000	558410000	778750000
AILPVLQAEEDER	13	0	1481.77	I3SSB5;I3S100;B7FME1;A0A1J7H468;A0A1J7GEP7;A0A1S2Y328	I3SSB5	yes	2	7.9747e-05	100.22	3589200000	193870000	199690000	151920000	368380000	439900000	327360000	334800000	442620000	371560000	285030000	253070000	221010000
AILSHSPDLGR	11	0	1164.63	A0A151T256	A0A151T256	yes	3	0.0090153	50.354	204610000	0	0	0	50348000	30617000	52236000	25469000	45943000	0	0	0	0
AILSPEQFR	9	0	1059.57	I1ME38;I1ME37;A0A0B2RP20;C6T8U7	I1ME38	yes	2	0.0022402	119.21	1012300000	100730000	113470000	57846000	119100000	88279000	76133000	82441000	85790000	74827000	83208000	63246000	67198000
AILWAANYELPK	12	0	1387.75	A0A0B2NUA2;I1JD96;A0A151SX49;B7FI54;V7C4S4;A0A1S3V7U5;A0A1S3V4A0;A0A0S3TAI8;A0A0S3T9F1;A0A0L9VMM7;A0A0L9VM59;I3SI73;B7FJM8;B7FI94;A0A072U998;A0A072U877;A0A1S2XJV6	A0A0B2NUA2	yes	2	0.0099265	55.261	212510000	11549000	0	18680000	43152000	38407000	46412000	19433000	20457000	14417000	0	0	0
AIMAQYMPLDSQAGVVNHADEERA	24	1	2615.21	A0A151U7I8	A0A151U7I8	yes	3	0.0023059	36.663	377090000	25584000	0	24297000	47381000	50102000	46836000	36896000	34175000	24390000	29118000	22738000	35575000
AIMEEHTQAR	10	0	1184.56	V9I5V0;Q2MJ10;A0A0S3RWW9;A0A0L9VH40;A0A1S2XRC0	V9I5V0	yes	2;3	0.0015513	80.24	220580000	0	0	0	25446000	0	31707000	28986000	69058000	65379000	0	0	0
AIMINTPHNPTGK	13	0	1392.72	A0A1J7G8I3	A0A1J7G8I3	yes	2;3	2.5868e-06	84.365	236720000	31690000	41973000	44388000	0	0	41627000	0	0	0	37313000	14709000	25018000
AINPLELAMDAIK	13	0	1397.76	A0A1S2YY53;G7JZY6	A0A1S2YY53	yes	2	0.00089096	81.904	201150000	10732000	3993800	3760400	8966700	17499000	25509000	59019000	24401000	4732800	5785400	16281000	20467000
AINYLFTNIDR	11	0	1338.69	A0A0B2RY30;I1KG56	A0A0B2RY30	yes	2	0.0062675	76.332	361880000	0	24148000	16624000	36851000	30070000	35780000	52982000	86085000	38741000	21117000	7950700	11530000
AIPNQQIIGK	10	0	1080.63	C6T1P5;A0A151TL30;A0A0B2RI55;K7LUH6;I3SZT9;B7FMJ4;A0A1S2YJJ6;V7BUV4;V7AIZ7;I1KEM1;A0A1S3VV63;A0A1S3TK58;A0A1S2XFN1;A0A151RR76;A0A0S3SHQ3;A0A0S3SB06;A0A0L9V547;A0A0L9UM14;A0A0B2RL61;I3T5E9;I3SNY1;I3SF90;T2DNV1;A0A1J7HU56;A0A1J7HFI4	A0A1J7HU56	no	2	0.0072391	84.615	1307800000	87592000	52680000	66518000	125680000	106290000	100210000	273250000	145320000	128230000	67268000	85573000	69199000
AIPWLFAWTQTR	12	0	1488.79	A0A151SE33;Q6Q2Z9;I1LCU6;A0A0B2S082;C9W981;A0A1S3V119;A0A0S3SNV8;A0A0L9TYL3;V7BFZ5	A0A151SE33	yes	2	0.0061115	67.252	104400000	0	0	0	12384000	20075000	17635000	20778000	20837000	12691000	0	0	0
AIQESPDWQTLSDAR	15	0	1715.81	I1L4U3	I1L4U3	yes	2	1.9373e-07	106.42	795780000	45800000	0	56831000	96719000	97934000	78391000	82315000	111890000	93967000	64871000	32426000	34634000
AISGDNVDEIK	11	0	1159.57	A0A0S3S277;A0A1S3VK26;A0A0L9VFS7;A0A0L9VFU5	A0A0S3S277	yes	2	0.01893	49.081	295150000	0	0	0	59048000	44574000	84181000	61771000	14554000	0	31021000	0	0
AISGVQTVR	9	0	929.529	A0A1J7HNT6;A0A1J7HEB4;I1KU40;A0A0L9UIT8;V7C0W7;V7BZR2;V7BTF3;I1KU39;C6TAN4;A0A1S3U672;A0A151S2U9;A0A0S3SK81;A0A0S3SK79;A0A0S3S8A7;A0A0L9V8K8;A0A0B2R7H5;A0A0B2R4R4;G7ITF1;A0A1S2XI30;A0A072VJP0;A0A1S2XJ60;G7IJ99	A0A1J7HNT6	yes	2	0.017176	82.645	260680000	46711000	0	19949000	0	58493000	0	0	105040000	0	0	30487000	0
AISLAASK	8	0	759.449	B5LMR0;A0A1S4ETJ4	B5LMR0	yes	2	0.045237	72.879	1793100000	0	159010000	94746000	46247000	567230000	0	0	0	459010000	191170000	0	275700000
AISSSNAYNDQFR	13	0	1471.67	I1KZJ1;I1KZJ0;A0A0B2QY64;A0A0B2PT76;I1KZJ2;I1N5E4;K7MVK2;C6TLV4;A0A1J7GPD0	I1KZJ1	no	2	6.6221e-43	175.48	7643000000	104490000	119740000	80928000	1116700000	1206900000	1087300000	1164800000	1203800000	1178300000	171850000	101040000	107150000
AITSAYYR	8	0	943.476	C6TIE9;Q7DLK8;Q08150;I1M2Z5;G7ITF9;C6TM07;A0A1S2XIF2;A0A151S950;A0A0B2RR11;V7BUB7;A0A1S3VTZ1;A0A0S3SIN9;A0A0L9UL78;A0A1J7IBR4;A0A1J7GWD9;Q8LJR6;Q40368;A0A1S2Z403;A0A1J7GF11;I3S9G7;A0A1J7HP46;B7FFD5;C6T441;V7AHH5;Q08149;I3SPW7;I3S9N9;I1M049;I1LS95;I1KEV3;G7JUZ6;G7IFI5;C6THM4;A0A1S3W2N6;A0A1S3UV76;A0A1S2YJ35;A0A1S2YI27;A0A1S2XBV3;A0A1J7I6I0;A0A1J7HPG9;A0A1J7GYP5;A0A1J7GFJ6;A0A151TP71;A0A0S3SB40;A0A…	C6TIE9	no	2	0.023557	93.992	1860800000	55688000	87094000	94026000	232450000	224960000	227120000	178850000	251320000	211840000	131770000	97276000	68425000
AITTLPENFTPHK	13	0	1467.77	A0A1J7HX12	A0A1J7HX12	yes	2;3	0.0035035	53.448	973090000	0	21920000	10883000	153540000	145770000	181270000	128340000	149600000	124860000	0	52132000	4759100
AITVFSPDGHLFQVEYALEAVR	22	0	2461.26	Q9SXU1;I1MN39;A0A1S3UUX8;A0A1S2X7C9;A0A0S3R456;A0A0L9TPU8;A0A151RN76;V7CFY6;I3SJA9;A0A0R0FPZ2;B4UWD5;G7LB82;B7FJB6;A0A1J7FZL0	Q9SXU1	no	3	4.4602e-08	72.568	42738000	0	0	0	6853100	10359000	10896000	6227900	8403100	0	0	0	0
AIVNLISNPVNSTVPIAAEVFK	22	0	2295.28	A0A1J7GRW6;A0A1J7HDJ6;A0A1S2YY58;A0A1S2YY52;O48903;G7K140;Q9SMJ6;A0A151TJA9	A0A151TJA9	no	2;3	1.1702e-88	174.91	1783700000	242680000	300900000	326000000	33854000	14057000	12977000	25682000	47371000	0	259730000	264210000	256240000
AIVWSGEELGAK	12	0	1258.66	A0A1S3UTP7;V7CEA6;I1K0K6;A0A0R0JRC6;A0A0B2P535;A0A0L9TR12;P34811;A0A0R0FND6;A0A0B2PQ56;A0A0S3R5W4;A0A1J7IAF9;P86349;A0A1S2Z634;A0A151SKP1	A0A1S3UTP7	no	2	0.0012246	88.338	423020000	84692000	85000000	120840000	0	0	0	0	0	0	0	0	132480000
AIYHATFR	8	0	977.508	Q1PCR5;Q9ZRY9;B7FKR0;I3T0L3;I3SD55;I3S237;G7J5I9;A0A1J7IHT1;A0A1J7HIK1;V7AZ89;I1KC47;I1JXI9;C6TLJ9;A0A1S3T802;A0A151TRD5;A0A0S3RFM7;A0A0L9TI89;A0A0B2RHW2;A0A0B2QPF9	Q1PCR5	no	3	0.015181	60.436	340860000	0	0	0	16158000	118190000	136390000	0	70121000	0	0	0	0
AKFEELCSDLLDR	13	1	1594.77	V7BU59;V7BRF6;V7BRD9;Q02028;A0A1S2X989;Q1SKX2;A0A1J7H3B9;A0A151T835;I1MJU7;A0A0B2S350;A0A1J7GTR6	A0A151T835	no	2;3	4.7603e-09	142.45	828070000	152990000	185670000	135550000	6899600	0	0	0	35868000	0	128520000	137350000	45216000
AKPVSIEVWNPNGK	14	1	1537.83	A0A1J7GNP3;V7BEB4;A0A151TQ93;A0A1S2Y1W0;A0A0S3SLH1	A0A1S2Y1W0	no	2	3.1869e-05	99.927	263990000	54026000	51398000	62807000	0	0	0	0	0	0	45982000	0	49772000
ALAENEGEGLAK	12	0	1200.6	A0A0B2Q3T6;A0A151QR82;A0A1S3TZ75;A0A0S3RIM0;A0A0L9TEW1;I1MGG7;K7LBP6;A0A0B2PYX8;A0A0R0I3F1;A0A151SSU6;I1KMS9;A0A0B2P5P9;I1KMS8;A0A1S2XG24;V7B3E5;A0A1S2YQ32;G7JMT6;Q2HU25;V7CAG9;A0A1S3UHN2;A0A0L9TTH3;I1MRP6;A0A0B2P6L9;V9TMP0;A0A072V6A3;A0A0S3R9G5;V9TLK4	A0A0B2Q3T6	yes	2	2.8433e-05	108.35	554750000	50292000	6773500	52954000	0	0	47816000	65886000	76472000	70856000	60057000	56901000	66746000
ALAETGGDLEK	11	0	1102.55	A0A1J7GT24;A0A151TIT2;A0A0L9VGP4;A0A1S3UZW4;A0A1S3UZJ7;A0A0S3TCW8;V7C675	A0A151TIT2	no	2	0.0067058	72.152	372150000	102540000	50970000	0	0	0	0	0	0	0	79372000	49169000	90101000
ALAFDEFGRPFIILK	15	1	1735.97	V7D1Z7;A0A151U8U9;A0A0B2SJE7;I1MYL7;I1LNE6;A0A0S3S163;A0A0L9UAZ1;A0A1S3TJ09	V7D1Z7	yes	2	1.2939e-09	114.64	250630000	7465900	7631500	6182100	8997900	63363000	55461000	26121000	42422000	7872000	8196100	8048700	8871600
ALALGASGIFIGR	13	0	1244.72	A0A1S2XFS9;A0A1S3DX82;B0M1B1;A0A0B2QZ39;A0A072V9Z1;I3SLA1;B0M1A2;I1MJ29;A0A1J7I243	B0M1B1	no	2	2.8075e-05	107.09	1903000000	282810000	359860000	174390000	0	0	0	0	0	0	415530000	408210000	262210000
ALANQPLSVAIEASGR	16	0	1595.86	I3SFG6;C5NU04;A0A151TCU8;A0A0R0KC23;A0A0B2RNQ0;I1K796;I1K795;G7J6G3;C6TLR4;A0A0B2QFN8;A0A1S2Y816	I3SFG6	yes	2	0.00011337	81.346	190510000	0	0	0	21738000	22295000	56363000	41283000	48829000	0	0	0	0
ALCAEHNVSLLTVPSAK	17	0	1808.95	I1KVL0;C6SW79;A0A1S3U1G4;A0A0S3T0Y8;A0A0L9UTP2;A0A0L9UPL8;A0A0B2RUE1;V7C0H6;C6T064;C6SVV7;A0A0B2REZ4;A0A0B2QLX6;G7JDB2;A0A1S2YMJ8;A0A1J7HEV4;A0A0R0G3G4;A0A151S5E9;A0A1J7HH49;K7L817;A0A1S3VPN4;G7JXD6;I3SEH4;I1KGU0;A0A0B2P927;A0A1S2YXX9;A0A0S3SF61;A0A1J7I027;A0A151UEZ5;A0A151RQS0;A0A151RLA8;I1KVK9;G7JXD7	I1KVL0	yes	2	1.8512e-06	90.422	303840000	40124000	33419000	35906000	0	46760000	39596000	18472000	32677000	20642000	36247000	0	0
ALDDTIITGVPTTIDYHK	18	0	1972.02	A0A1J7GHY1;Q9LLR1;O81273;O23960;A0A0B2NX61;A0A151TKK0;A0A1S2YEA7	A0A1S2YEA7	no	2;3	1.2194e-07	93.226	665930000	35288000	122930000	80873000	15709000	30129000	37196000	27451000	36729000	27801000	118200000	0	133630000
ALDEGYDVR	9	0	1036.48	A0A151RPK0;A0A0R0KB83;I1JSB6;A0A1S2Y7N8;G7J9A2;B7FIN5;A0A0B2QFA8;K7KS94;A0A0L9UHZ4;A0A1S3U645;A0A0S3R9V3;V7AXG2	A0A151RPK0	yes	2	0.01876	79.148	465110000	122530000	124750000	61787000	0	0	0	0	0	0	93334000	62712000	0
ALDLLQNQGMVK	12	0	1328.71	V7C3Y8	V7C3Y8	yes	2	0.0033906	73.666	87552000	0	0	0	0	8468800	11347000	26322000	22028000	0	0	19387000	0
ALDMNTAEDAIVR	13	0	1417.69	A0A151U705;V7BFF7;A0A1S3TDM2;A0A0S3SMD9;A0A0L9TZX6;I3SW28;A0A1S2YGX1;A0A072W0W5;I3T0Z3;G7JF12;A0A1S2XZ71;A0A1S2YJA5;A0A1J7I2L1;I3T7E0;I3TAU0	A0A151U705	yes	2	4.5282e-06	84.365	0	0	0	0	0	0	0	0	0	0	0	0	0
ALDVLNFTPLNNKPIR	16	1	1824.03	A0A0L9VAK7;A0A0S3R2T5;A0A1S3USU0;V7C877;A0A151RSR4	A0A0L9VAK7	no	2;3	6.7089e-11	130.27	2612100000	168580000	152210000	80143000	320830000	367350000	228510000	277250000	294890000	214990000	213070000	150590000	143650000
ALDWGPGGGPDLIVDDGGDTTLLIHEGVK	29	0	2916.45	A0A1J7IPK1;A0A1J7HAI7;Q9SP37;I1LN30	A0A1J7IPK1	no	3	0.00014907	34.408	438460000	0	52019000	35952000	14794000	20729000	102690000	57863000	131490000	0	22923000	0	0
ALEALKPELK	10	1	1110.66	A0A0B2QBA6;I1MTU1;C6TGD9;I3SKI3;I3SFA8;A0A151SL18;A0A1S3UVZ0;A0A0L9TS09;V7CDE0;A0A0S3R7S6;A0A1J7I319;A0A1J7HCA2;O48906	I3SFA8	no	2;3	0.00031374	128.81	9436900000	127180000	196430000	344070000	1230000000	1319100000	1555700000	1619100000	1144200000	1289000000	204830000	216410000	190980000
ALEASCPGVVSCADILALAAR	21	0	2143.08	I1LI46;C6TM46;A0A0B2S591;I1J8H7;C6TBM4;A0A0B2RU99;Q9ZRG6;Q9ZRG5;I1J8H8	I1LI46	yes	2	0.0005598	56.748	59867000	0	0	0	0	0	0	26508000	33359000	0	0	0	0
ALEESNYELEGK	12	0	1380.64	CON__P13645;CON__P02535-1	CON__P13645	yes	2	6.199e-06	128.85	1422200000	46296000	95018000	87351000	49874000	198220000	57987000	111440000	33297000	89656000	533550000	67823000	51697000	+
ALEGADVVIIPAGVPR	16	0	1575.9	A0A0A1G6F9;A0A1J7H5R0;A0A0B2NYC2;A0A0B2PR66;Q9SPB8;I1KDM8;A0A1S3TK49;A0A1J7GFB7;A0A0S3S9L6;A0A0L9V3F1;A0A1J7HWC7;C6T7I4;A0A072TRS0;O81279;O48904;A0A072TQ67;V7AK23;A0A1S2YU94	A0A0A1G6F9	yes	2;3	3.6652e-23	141	27118000000	2366000000	2462800000	2958300000	1555700000	1822600000	1581000000	1538800000	2723000000	1377300000	3150200000	2750100000	2832700000
ALEIAVEQQMVAK	13	0	1428.76	A0A0L9TYE6;A0A0S3SQT5;A0A0S3SQV0;A0A1S3UZ61	A0A0L9TYE6	yes	2	0.0051441	61.235	308890000	51203000	60908000	45836000	0	0	0	0	0	0	101450000	49489000	0
ALELDDEDISYLTNR	15	0	1765.84	A0A1J7GXB4;V7CK95;A0A0B2RRR7;I1J9X9;I1LGM2;I1J9Y0;A0A0B2S7M0;I1J9X8	A0A1J7GXB4	no	2	4.0894e-07	103.79	332630000	0	0	0	98885000	45090000	81616000	33796000	40688000	32558000	0	0	0
ALENEMLHR	9	0	1111.54	A0A151SSH8;P13708;A0A0R0GW94;A0A0B2SL90;Q01390;C0SW06;A0A1S3US70;A0A0S3R8J6;K7LZ41;K7MJY8;A0A0B2QCS8;V7C8M2;Q8GTA3;A0A0R0FJF5;Q50JD9	A0A151SSH8	no	2;3	0.0015308	124.98	8395900000	0	28764000	0	1366700000	1197500000	1146700000	1359800000	1784000000	1488300000	24146000	0	0
ALENEMLLR	9	0	1087.57	V7CY85;V7D1S0;A0A151S836;K7MZJ0;K7MZJ1;A0A0B2SGU5;A0A1S3TPW6;A0A0S3S0C2;A0A0L9UAA1;A0A1J7GZ61;A0A1S2XYL1	V7CY85	no	2	0.011506	93.649	1041100000	0	0	0	127630000	182300000	214470000	168460000	215710000	132530000	0	0	0
ALENTAVPIGDLPEDK	16	0	1680.86	A0A151T4Q0	A0A151T4Q0	yes	2	0.0033692	54.768	383520000	14928000	0	0	55387000	48316000	52785000	57073000	40556000	41888000	33736000	9703400	29151000
ALEQLHDALPK	11	0	1233.67	A0A1B0WMM6	A0A1B0WMM6	yes	2;3	3.4638e-19	160.22	12951000000	987320000	1129700000	651480000	847260000	1518100000	1694600000	1559800000	1198600000	973360000	830300000	537190000	1022700000
ALEVIHGR	8	0	893.508	A0A072VAK2;G7IR60;B1P0S0;A0A1S2XGG3;I3T7A0;Q1KSI2;V7BX51;A0A0L9V2W8;A0A0S3S9P5;A0A151RNW7;A0A1S3TKM8;A0A151SVK6;Q5I8X1;Q04918;C6T868;A0A0B2RQS6;C6TKW2;A0A0B2R7U0;V7AJY3;Q9XQB1;A0A0S3SI34;A0A0L9ULV4;A0A1J7FMF8	A0A0L9V2W8	no	2	0.0005955	136.11	18524000000	3768400000	2995700000	4035000000	61738000	68013000	56642000	45681000	90687000	60583000	2266900000	2427200000	2647800000
ALFPTVPDLVVSGINK	16	0	1668.95	K7LMC4;V7CIL7;A0A151T408;I1LFT4;I1JAU1;A0A1S3VNE0;A0A0S3T786;A0A0L9TBR7;A0A0B2RTN0;A0A0B2RF47	K7LMC4	yes	2	2.8256e-05	91.355	370980000	0	0	0	47049000	49448000	51369000	49267000	64868000	44147000	32402000	32425000	0
ALFSQITTR	9	0	1035.57	A0A1S3TE66;V7B4K8;I1N2I4;A0A0B2Q1U6;I3TAJ6;A0A1J7I3U1;A0A151RQS3;A0A0R0JAM3;C6THR8;A0A0B2S4V7;I3SK84	A0A1J7I3U1	no	2	0.0040974	106.68	2363400000	348480000	692510000	260020000	0	0	0	0	0	0	364870000	395100000	302380000
ALFVDLEPSVIDEVR	15	0	1700.9	V7CUY9;T2DMP1;A0A1S3TBZ5;A0A151TQY7;A0A0S3RWI6;A0A0L9U7C2;I1ML11;A0A0B2SPP8;I1N898;A0A0B2RQW8;A0A1J7FPX6;T2DNS3	V7CUY9	yes	2	0.00047479	78.508	131570000	36357000	26830000	34027000	0	0	0	0	0	0	34355000	0	0
ALFVQPTLLLLDEPTNHLDLR	21	0	2417.33	I1MU70;A0A0B2Q4U4;A0A151T847;I1LZP7;A0A0B2QQZ0;V7BU75;A0A1S3VKS1;A0A0S3S1K3;A0A0L9VGB1;A0A072VKD0;A0A1S2XNE6;A0A072TXB0;A0A1J7GPN0;A0A1J7I3B3;G7LB54	I1MU70	yes	3	0.00014684	55.337	173730000	0	30021000	0	7143300	14643000	10213000	12403000	25296000	0	27145000	20125000	26742000
ALGDYLGVK	9	0	934.512	A0A072V2Y5;A0A072URR3;Q8H1A4;B7FJZ4;A0A1S2XBQ6;I3SKR0;A0A151SUG8;A0A1J7I0D0;A0A1J7HL93;A0A151SRZ9;I3SVR3;A0A190CSF1;A0A0B2RK56;C6TNV5;C6TA21;A0A1S3UUJ1;A0A0S3R887;A0A0L9UYQ6;V7CCL1;V7B1G4;Q8H1A5;I1L1K7;C6T8X3;A2Q689;A0A1S2Z1R2;A0A0R4J5A7;A0A0R4J4Z2;A0A0B2RUG1;A0A0B2R9M7;A0A0B2PBC5;A0A072VMZ6;A0A1J7GVR7;A0A1J7IJI7;G7IS33;A0A1S3U6S2;A0A1S3U6I2;A0A1J7IKL7;A0A1J7H6N9;A0A151TTC6;A0A0S3RHI8;A0A0S3RBS1;…	A0A1S3UUJ1	no	2	0.042321	63.816	1361900000	113520000	111080000	129540000	294490000	265550000	0	0	0	0	188210000	127650000	131830000
ALGIDDFR	8	0	905.461	I1MDY5;A0A0B2RG04;A0A1S3VL34;A0A0S3S221;A0A0L9VGE2;V7BQW2;A0A151T7P5;A0A1S3UHH3	I1MDY5	yes	2	0.014052	103.74	592020000	0	0	0	80231000	106470000	105550000	90665000	90927000	89180000	0	0	28996000
ALGIFTDSDGTK	12	0	1223.6	B4UWB2	B4UWB2	yes	2	0.0050904	67.519	465880000	0	0	0	0	0	107730000	126000000	123920000	108230000	0	0	0
ALGIPENSVR	10	0	1054.58	A0A0R0I7Q2;A0A0B2RYL4;I1LFL5;A0A151U892;V7BDP9	V7BDP9	no	2	0.027254	52.49	0	0	0	0	0	0	0	0	0	0	0	0	0
ALGQISER	8	0	872.472	A0A1S3V6Q0;A0A0S3SUV7;A0A0L9TTU8;I1JB84;Q6RIB6;A0A1S2XVZ6;A0A1S3VC46;A0A0S3SVB8;A0A0L9VUQ6;A0A1J7H352;A0A0B2PG67;I1LXZ7;Q8GZN3;F5B9G0;A0A1J7H306;I1L7H7;V7ALQ5;V7AQN6;V7AMN6;Q9FT00;H2D5S3;A0A0B2NYL5;A0A0R4J2L9;A0A0B2NT30;A0A072VMC4;A0A151T1Y5;I3SCX2;V7BLB9;T2DPK7;U5U073;F5B9G1	Q9FT00	no	2	0.0091452	124.98	13905000000	1240000000	844590000	683820000	1633800000	919760000	1012200000	1180200000	1765100000	1174200000	1327600000	846600000	1277400000
ALGSITEVVQTVK	13	0	1343.77	A0A151R110;A0A1S3USC7;A0A0B2QBE1;A0A126X2U8;K7MGJ3;A0A126X1Q7;K7L915;A0A0B2SL76;A0A126WZ96;A0A140F7P8;K7L918;K7L917;A0A0R0IT06;A0A0R0FXF2;K7L916	A0A151R110	yes	2	0.042832	45.825	208220000	23448000	23534000	27603000	0	0	0	0	0	0	40499000	26521000	66612000
ALGVDTIPVLVGPVSYLLLSK	21	0	2153.27	A0A1J7GRY3	A0A1J7GRY3	no	3	2.0986e-05	59.975	1131400000	0	0	0	0	287230000	0	0	730140000	0	114050000	0	0
ALGVETVPVLVGPVSYLLLSK	21	0	2153.27	A0A068LJH6;A1Z263	A0A068LJH6	yes	2;3	6.5246e-32	120.56	7132400000	357500000	522690000	352670000	312130000	672380000	301920000	781110000	3169800000	99265000	230760000	213930000	118220000
ALHDALSIVK	10	0	1065.62	G7L831;A0A1S2YGW8;I3RZC6;A0A1J7I1V5;A0A1J7HYA4;I1KSL6;I1K467;A0A1S3UVZ2;A0A0S3QZ30;A0A0L9TJL4;A0A0B2SN35;A0A0B2PB33;A0A1J7HFQ4;V7CRG8;A0A151UCC5	G7L831	yes	3	0.016833	47.097	134990000	0	39928000	0	3817400	50877000	40366000	0	0	0	0	0	0
ALHGGNFQGTPIGVSMDNTR	20	0	2070.99	A0PBZ9;A0A1J7HH43;A0PBZ6;A0A0B2S1A2;A0A0B2P427;A0A151TUZ5;A0A0L9TFC3;A0PBZ7;A0PBZ5;A0PBZ1;A0A0B2PPI7;A0PBZ3;I1NA96;A0A1C7D1M0;P27991;I1JPN0;V7CZR3;A0A0S3RYR3;A0A0R0KUR1;I1L905;C6KHU4;A0PBZ4;Q52QH3;A5YMH3;A0A075EC77;A0A075EBV4;B6S390;Q01861;A0A1S2XSU7;A0A1J7GX45;Q1AJZ8;Q04593;Q1AJZ6;Q1AJZ5;P45734;A0A1J7G154;A0A1J7HY27;A0PBZ0;A0A0S3RYU3;Q0Q436;A0PBZ2;A0A1J7FTH1;P07218;A0A0B2QAZ2;A0A0B2NUY4;A0A151SE…	A0PBZ9	no	2	0.00024841	63.225	84948000	0	0	0	14540000	0	0	29411000	24949000	16047000	0	0	0
ALHSGGVLER	10	0	1037.56	A0A151RME1;V7B1B4	A0A151RME1	no	3	0.0086479	55.084	540340000	0	0	0	80400000	44735000	98388000	124190000	0	149060000	0	43565000	0
ALIAAVEHK	9	0	950.555	A0A0R0I854;A0A072TIB9;A0A0B2S8E2;I1MPM4;A0A072TK75;I1L362;I1MPM3	A0A0R0I854	no	3	0.010518	58.433	0	0	0	0	0	0	0	0	0	0	0	0	0
ALIGEGSYGR	10	0	1021.52	A0A1S3V8B6;C6TCB9;A0A1J7IJ30;A0A0B2RZI8;V7B9X8;Q84P43;C6ZRT7;C6TIF8;A0A0S3SLA2;A0A0L9U1P0;A0A0R0I7I9;A0A0B2R545;A0A1S2Y0L3;A0A1J7I1Y5;A0A1J7FT90;A0A1S2Y0I7;A0A072VSY1;A0A151R6V8;A0A0S3SUC7;A0A0L9TUA8;G7IAZ5;A0A151U7X4	A0A1S3V8B6	yes	2	0.0094714	76.282	275730000	0	0	0	61499000	46608000	59848000	48082000	59690000	0	0	0	0
ALILEEER	8	0	971.529	A0A151T3E3	A0A151T3E3	no	2	0.017395	106.04	1995500000	62703000	213550000	166540000	311200000	384010000	11163000	349790000	13850000	10568000	248490000	223620000	0
ALIPDLYR	8	0	959.544	I1LU39;I1LU40;C6TJB9;A0A0B2SJ44;I1LU38;C6T0D7;K7M2X6;C6TMC8;A0A0B2QMW0;B7FIF9;I3SMB6;I1KFF9;I3SAJ9;V5N947;A0A0L9UNB5;A0A1J7GDV9;A0A151RM14;I3SDI1;A0A1S3U165;A0A0S3SH54;A0A1J7HA06;I1KFF8;A0A151S0F1;A0A0B2S7Q7;A0A1S3TDY4;A0A0L9V6B4;V7AGX5;I3T0Z8;A0A1S2YKQ9;A0A072UJ41;T2DPA3	I1LU39	yes	2	0.015394	111.82	1497200000	126740000	65465000	92669000	167540000	194680000	188580000	137250000	194340000	121860000	69538000	70896000	67664000
ALIQNSLDSAPR	12	0	1283.68	A0A191UJ55	A0A191UJ55	yes	2	0.00021418	122.7	2012900000	437870000	337320000	272840000	0	0	0	0	0	0	336370000	273100000	355360000
ALLAEDAALKPFK	13	1	1385.79	I3SCE9	I3SCE9	yes	2;3	0.00020829	81.48	791710000	0	8801300	0	93901000	100930000	124850000	125460000	148140000	151910000	37714000	0	0
ALLDVGLIR	9	0	968.602	A0A1J7HDU8;A0A1J7GP91;A0A1J7HPD9;K7KZX8;A0A0R0FVI5;A0A0B2Q3U3;A0A0R0J0P8;I1MKN3;I1KHZ6;I1KHZ4;C6TL04;A0A0B2R528;A0A0B2R5Q3;K7MEX9;I1KHZ5;A0A1S3VET7;A0A0S3SQL1;A0A0L9TY45;A0A1S3VVB8;K7KZY0	A0A1J7HDU8	no	2	0.0021242	120.15	7275800000	513190000	532030000	493320000	870930000	686440000	658480000	457760000	1039500000	427000000	527480000	519080000	550580000
ALLEEAENER	10	0	1172.57	A0A0S3TFD8;A0A0S3R092;A0A151T2A4;A0A1J7GYD2;A0A0B2S4W2;S5FHL5;G7KE78;G7KE90;Q7XZQ1;O03376;A0A0L9TLI7;S5FR94;V7CQ85;A0A1S3VBH6;A0A0S3TEF1;A0A0S3TDZ6;A0A0B2SCG6;G7K6R9;A0A151T2C5;A0A0B2RXQ5;A0A1S2YH98;A0A0B2SF23;I3SEI0;Q4F8G4;A0A1S2YHB0;A0A0R0JTY5;A0A151RUD4;V7CMJ5;Q07185;O82518;I1JVV5;A0A1S3VPL8;A0A1S2YZH3;A0A0S3T4I8;A0A0L9US67;A0A1J7FXV3;G7K6R8;K7KPP8;Q7XZQ0;Q41266;A0A1S2YHA3;S5FNL5;A0A1S3EBX4;A0…	A0A0S3TFD8	yes	2	0.0047583	83.862	684550000	0	34172000	53651000	90268000	77717000	36785000	99776000	0	95289000	39645000	74393000	82851000
ALLEVVESGGK	11	0	1100.61	Q9SXU1;I1MN39;A0A1S3UUX8;A0A1S2X7C9;A0A0S3R456;A0A0L9TPU8;A0A151RN76;V7CFY6;A0A0B2PGL3;G7LB82;A0A1J7FZL0	Q9SXU1	no	2	0.002345	92.611	1834700000	105870000	68777000	107310000	168150000	206650000	293130000	217530000	213870000	221520000	69140000	95562000	67176000
ALLHSSHMYHEAK	13	0	1522.74	A0A1J7G486;V7CBY7;Q41219;I3RZA0;A0A072V2R0;P31023;A0A151SCV7;A0A0S3R8Q0;A0A0L9TS29;A0A1S3US35;Q9SPB1;I1MRV6;O81413;A0A0B2R286	A0A1J7G486	no	2;3;4	0.00063037	82.705	546330000	0	0	0	32131000	191020000	120000000	32836000	124450000	0	0	45899000	0
ALLLAGPPGTGK	12	0	1093.65	G7KNL5;V7AU00;Q9M3Z6;K7KZ42;I1KV60;G7J7J7;A0A1S3V9P9;A0A1J7HT38;A0A182BFA6;A0A0S3SZZ8;A0A0L9T9W9;A0A0B2P9H7	G7KNL5	yes	2	0.0047678	65.179	86883000	0	0	0	36895000	0	0	49988000	0	0	0	0	0
ALLPTSTNNK	10	0	1057.58	A0A1S2Z7G2	A0A1S2Z7G2	yes	2	0.0068895	85.533	4233600000	657240000	732010000	591550000	113280000	0	130900000	5468200	126800000	0	555190000	641800000	679400000
ALLQSDVHSK	10	0	1096.59	E6Y2N1;I1KRI3;C6THW6;A0A0B2R9W8;I1K364;I1K363;K7KQ02;A0A0B2R1H5;A0A1S3UM89;A0A1S2YGY7;A0A0S3R0U1;A0A0L9T4J0;V7CL25;A0A151S641	E6Y2N1	yes	2	0.016477	67.207	20712000	0	8122000	0	0	12590000	0	0	0	0	0	0	0
ALLSDPVFR	9	0	1016.57	A1Z1T1;Q45W81;Q41712;Q9SYW5;Q76LA6;Q39843;A0A1S3TKD5;A0A0H3UW77;A0A0B2P937;Q940F3;B2ZFL7;A0A072UJZ2;I6VVT5;A0A1S2YJZ0;Q43758;A0A0B2QQ53;G7JRI5;C6TCU5;B7FIL0;Q9SXT2;B2ZFL8;A0A072ULW4;I6V2X0;T2DNR2;C6T182;Q76LA8;C4PBJ3	A1Z1T1	yes	2	0.0032785	111.95	11614000000	582760000	552410000	537900000	1308300000	1470700000	1428400000	1164100000	1261500000	1348900000	675920000	793200000	490160000
ALLSDPVFRPLVEK	14	1	1582.91	A1Z1T1;Q45W81;Q41712;Q9SYW5;Q76LA6;Q39843;A0A1S3TKD5;A0A0H3UW77;A0A0B2P937;Q940F3;B2ZFL7;A0A072UJZ2;I6VVT5;A0A1S2YJZ0;G7JRI5;C6TCU5;B7FIL0;Q9SXT2;B2ZFL8;A0A072ULW4	A1Z1T1	yes	2;3	1.9825e-19	157.86	19233000000	1569300000	1769900000	1556900000	2618100000	1542000000	1392200000	1417300000	1970900000	1386800000	1449000000	1051500000	1508700000
ALLSEFVEIPAENR	14	0	1586.83	A0A1S3U4R1;A0A0S3RI72;A0EY56	A0A1S3U4R1	no	2;3	3.6474e-05	89.231	667240000	131150000	115730000	102770000	0	0	0	0	0	0	92666000	91524000	133400000
ALLYIIAQCAGAISGAGLAK	20	0	1960.08	A0A151RD92	A0A151RD92	yes	2	0.0027352	43.164	14303000	0	0	0	0	0	4878300	6116100	0	3308100	0	0	0
ALNDHHVLLEGTLLKPNMVTPGSDSAK	27	1	2856.48	T2B9M0	T2B9M0	yes	3;4	1.0902e-07	66.365	1418500000	68999000	35137000	21602000	197780000	271610000	230430000	119710000	176260000	61872000	82068000	85608000	67402000
ALNDQHVLLEGTLLKPNMVTPGSDSPK	27	1	2873.5	G7K4T4;I3S220;P46256;A0A1S2XMC3;A0A1B5Z893;A0A1J7GR75	G7K4T4	yes	3;4	6.9859e-51	96.123	814940000	160180000	168520000	163760000	0	0	0	0	0	0	141610000	68217000	112660000
ALNGGNFQGTPIGVSMDNAR	20	0	2017.96	A0A0R4J2S3;A0A0B2RDD6;A0A1S3UFT5;A0A0S3RIL2;A0A0L9UUW2	A0A0R4J2S3	yes	2	0.0051487	40.689	61135000	0	0	0	18476000	21047000	21612000	0	0	0	0	0	0
ALNVEEAPSDVK	12	0	1270.64	A0A151U0R3;V7BP45;T2DNE0;C6T2A9;C6T073;A0A1S3VI88;A0A0S3S3S0;A0A0R4J5B9;A0A0L9VEI1;A0A0B2RIG9;H6VUU5;B7FGM0	A0A151U0R3	yes	2	0.00030826	111.79	6863800000	666920000	624890000	502870000	636620000	541080000	555090000	494800000	543470000	532180000	636880000	517150000	611820000
ALPAGHLDATTLADYLVNK	19	0	1982.05	V7CSB5;A0A1S3TY08;A0A0S3RCL9;A0A0L9UG97;A0A0S3RDS1;A0A0L9UFR2;V7ASN4;I1JV71;A0A151TST6;I1JV68;A0A0B2PKP7;V7AVS2;I1K9R1	V7CSB5	yes	2;3	2.0214e-06	71.872	361520000	17287000	29444000	0	35822000	31436000	24153000	67120000	44497000	41853000	39457000	0	30452000
ALPNQQTVDYPSFK	14	0	1606.8	I3T4U7;K7KIL0;A0A151RTA4;A0A0B2PK57;V7AWN7;T2DM56;Q9FSZ5;P38548;I3S3I5;I3S2M3;I1K8X7;C6T1R3;B7FN11;B7FGV3;B7FGN7;A0A1S3U4Q3;A0A1S3U4N6;A0A1S3E773;A0A1S2XIC4;A0A1J7ILD6;A0A1J7GBJ6;A0A0S3RJT7;A0A0R4J320;A0A0R0KBJ0;A0A0R0JJA1;A0A0L9UVB1;A0A0B2PFC6;A0A0B2PCS2;A0A0B2PCP8;I3SMS0;T2DM73;C6SW66;A0A1J7G7P8;A0A0S3RCE7;I3SEP9;I1K8X8;A0A1J7HQL5	I3T4U7	yes	2	1.2187e-20	111.12	1593500000	87879000	76831000	92950000	189660000	166030000	166440000	203730000	198680000	182920000	100380000	61375000	66648000
ALPTESDQHPK	11	0	1221.6	A0A1J7H1V0	A0A1J7H1V0	yes	2;3	7.6424e-05	97.813	14659000000	983200000	220770000	47649000	1409100000	137870000	2042200000	1456100000	2679500000	2234500000	1096200000	1249100000	1102400000
ALPTYTPESPADATR	15	0	1588.77	A0A1S3VZ00;A0A0S3T1S5;A0A0L9UT98;A0A151UC86;A0A151RWZ7;I1LFG4;A0A0B2RY18;A0A0R4J653;A0A0B2R4F5	A0A151UC86	no	2	1.7761e-34	127.32	9436700000	1627100000	1127800000	1026500000	336040000	444550000	322660000	326800000	327550000	294620000	1672000000	978660000	952420000
ALQAGEQLVR	10	0	1083.6	A0A151TZF2;A0A1S3UH83;A0A0B2RRL1;I1MX58	A0A151TZF2	yes	2	0.00058661	109.66	529870000	0	0	24851000	94318000	65849000	77318000	80164000	111460000	72893000	0	3017600	0
ALQAGTSHNLGQNFSR	16	0	1699.84	A0A1J7FTY4;A0A1S2Y9R7;A0A1S3VEJ3;A0A0S3TBJ8;A0A0L9VJQ4;G7J5P9	A0A1J7FTY4	yes	2;3	0.0062019	50.188	234800000	0	48066000	80472000	0	0	0	0	0	0	85813000	20444000	0
ALQESLASELAAR	13	0	1357.72	A0A1S3DYS3;A0A1J7I5T0;I3T5V6;B7FIR4;A0A1J7FVD8;A0A072V4G2;Q2LGI8;A0A1S2Y6E2;G7IY23;V7BT24;A0A0S3S3P5;A0A0L9VED7;A0A151T6U2;C6TES6;I1MFH3;I1M100;A0A1S3VJV2;A0A0B2RZG6;A0A0B2RMD3;Q2LGJ2;Q2LGZ2;Q2LGJ3;Q2LGI6;Q2LGJ1	V7BT24	no	2;3	2.5315e-15	150.69	14400000000	2374800000	2465900000	2247700000	76147000	53752000	36259000	29614000	55320000	36637000	2000400000	2634400000	2389400000
ALQGLQGK	8	0	813.471	A0A072W1R5;V7BBB9	A0A072W1R5	no	2	0.024806	91.9	2069100000	526500000	281640000	222400000	0	0	0	57483000	0	0	7581700	444990000	528460000
ALQHYTELPDIK	12	0	1426.75	A0A151SP40;X4Z1M5;I1MZ13;A0A1S2Y8W1;G7JBT5;Q39834;A0A151RYB2;I1LHL6;A0A1J7H503;A0A0B2RVZ8;I1JIA0;I1M7S4;I1M7S3;A0A0B2SUM5;A0A1S2XL88	A0A151SP40	no	2	0.011878	61.423	248350000	0	0	23548000	51489000	0	51836000	57399000	55342000	0	0	0	8739200
ALQLFLAGGK	10	0	1016.6	A0A1J7HVN9;A0A1S2Y790;K7LI90;A0A0B2NQ45	A0A1J7HVN9	no	2	0.013378	61.78	66293000	0	0	0	0	21282000	19197000	14073000	0	11742000	0	0	0
ALQLSDFEQR	10	0	1205.6	C6T7J8;A0A0B2S5Q3	C6T7J8	yes	2	0.0079196	82.261	816300000	148460000	164590000	148230000	0	0	0	0	0	0	138840000	110730000	105460000
ALQPLEAAAEGK	12	0	1196.64	A0A0L9TY38;A0A0S3SR43;A0A1S3V9C7;V7BH24;U5TZI1;I1L7P0;A0A0B2RFF6;C6TKM4;I1JBF7;A0A0B2PHD3;I1JBF6	A0A0L9TY38	yes	1;2	0.01122	80.014	2637700000	448740000	592070000	377010000	15714000	19963000	43383000	24754000	0	20814000	356200000	339030000	400000000
ALQPLLNAR	9	0	994.592	V7CYQ0;I1JQW0;C6ZRR6;A0A1S3TLM6;A0A151TXD2;A0A0L9U9Z8;A0A0B2SEE9;A0A0B2PXY2;A0A0S3S0B9	V7CYQ0	yes	2	0.0045582	103.83	583520000	23062000	40363000	29248000	119670000	0	121620000	85798000	84594000	79165000	0	0	0
ALQPVFQIYGR	11	0	1290.71	C6TFT6;A0A0R0ID57;A0A0B2RBK5;C6T2H9;A0A0R0FDV1;A0A0B2S856	C6TFT6	yes	2	0.0017817	96.342	772680000	22865000	34377000	0	70550000	95973000	91555000	88238000	88625000	154690000	49242000	39312000	37248000
ALQQSTLK	8	0	887.508	A0A1B5Z894;A0A151UEX9;I3SQ65;I3S256;A0A1S3UFS1;A0A0S3RLV3;A0A0L9UZW8;I3SU63;O65735;A0A1S2X8C7;V7B6Z4;U5U2J3;P46257;A0A0B2SNI1;I1LZG1;A0A151T1E5;A0A1J7HIM4;A0A1S2Y0Y5;A0A151U396;A0A072VVG3;G7K4T4;P46256;A0A1S2XMC3;A0A1B5Z893;A0A151U2K0;I1JPX8;A0A0B2QAZ3;A0A1S3TRA8;I1L983;C6TJM1;T2B9M0;I1JH86;A0A151R1P9;A0A0B2SNS8;C6TMG1;I1M6D5;A0A0B2QUU5;Q6RUF6;I1JJM3;A0A0B2SI36;A0A1S3UGU0;A0A0S3RIX2;A0A0L9UUI5;V7…	T2B9M0	no	2	0.023905	93.374	12315000000	1894800000	1283700000	70476000	0	3919000	0	160670000	0	2183800000	2713700000	1686000000	2318600000
ALQSMEEEAER	11	0	1291.57	A0A151R354;A0A1S3TWD9;A0A0S3RW11;A0A0L9U778;V7BHC5	A0A151R354	yes	2	0.0068688	72.34	60800000	0	0	0	0	16678000	22665000	21457000	0	0	0	0	0
ALRLEDLR	8	1	984.572	A0A166ERZ2;Q8WKH1;O20356;A0A075M981;A0A075M4X4;A0A075M4S4;A0A191UJ50;Q8WJB9;J9QEN3;Q8WJE5;A0A1C3HPP4;A0A1C3HPP3;Q8WKI5;Q8WKF7;O20363;O20344;C0J390;A2VAS5;O20338;O20337;A0A1C7D2X2;A0A0Y0V0I8;A0A0Y0U217;A0A0K0LX02;A0A0K0LUQ8;Q76MV1;Q75T85;O62971;O62970;A0A140JZB0;L7R5T6;B8Q3X6;B8Q3X4;U6BRQ4;E2FGY7;A0A1C3HPP1;Q8WKH7;B8Q496;B8Q495;A2VAT2;A0A0F6Y5J3;A0A0F6Y5M2;A0A0A0QGW3;A0A1S6R096;A0A1S5RRF6;A0A1S5RR…	U6BNR2	no	3	0.016543	89.355	0	0	0	0	0	0	0	0	0	0	0	0	0
ALSAPVLSAVGER	13	0	1268.71	A0A0B2S7G7;K7L432;V7C6Z6;A0A0S3RA67;A0A0L9TTJ8;A0A151SBE1;A0A1S3US95;A0A1S3USF7;A0A0B2P7C1;I1MQT7	A0A0B2S7G7	yes	2	0.017758	51.092	234420000	0	0	11419000	33688000	40531000	0	48844000	45462000	32096000	22380000	0	0
ALSEAVLETMIGEIPVSPALK	21	0	2167.18	Q3HNP7;V7CBM4;A0A0S3SLA4;A0A0L9U145;A0A1S3V4Q3	Q3HNP7	yes	2;3	6.1084e-33	125.23	3732700000	12866000	14025000	13010000	366310000	618830000	533680000	772280000	941640000	339650000	31802000	62257000	26400000
ALSEVAGVR	9	0	900.503	A0A0B2QWY2;A0A0R0HKE3;A0A0L9U943;A0A1J7HMT6;V7CZ21;A0A1S3TQ85;A0A1S2YD88;A0A151U9N8;A0A0S3RZR3;I1LMA5;A0A1J7H1N4	A0A0B2QWY2	yes	2	0.0061123	99.442	610930000	0	0	0	101240000	109650000	10863000	126500000	133030000	102120000	0	27532000	0
ALSIVQGR	8	0	842.497	A0A191UJ57;P58310;A0A110ACX9;A0A0K0LNC7;V5JDV9;A0A1W6F819;A0A1W6F7T6;A0A1C7D3G5;A0A1C7D382;A0A0K0LWZ6;A0A0K0LVM6;A0A0K0LUP8;A0A0K0LUI1;A0A1C7D4C6;A0A0F6NF25;A0A151QVM2;D5MAP5;B8R4A2;B5LML6;A0A109RTI7;A0A0Y0UFF3;A0A0K0LV53;A0A0F6NKY6;A0A0F6NKT1;A0A0F6NEM1;A0A0F6NEH4;A0A0A0QJC2;A0A0A0QI11;A0A0A0QGS2;A0A0A0QGB1;A0A0A0QG69;A0A0A0QE48;A0A0A0QDG3;A0A059THV6;A0A023HQ61;A0A023HPK6;R9ZV42;R9ZU40;R9ZT12;R9…	G7J0Z5	no	2	0.013276	114.78	16223000000	2427100000	3233100000	4100300000	69954000	62070000	49595000	77682000	109860000	66695000	2679600000	1248500000	2098700000
ALSLPTGMGIVCASPK	16	0	1600.83	A0A1S2XLS7	A0A1S2XLS7	yes	2	0.00036648	74.141	711060000	112060000	106110000	75218000	0	0	0	0	0	0	125350000	136680000	155640000
ALSVFHPNAPIDDK	14	0	1522.78	A0A0L9TTB7;A0A1S3UU60;A0A0S3R9S1;C6TEA9;A0A1J7HR89;A0A1J7HR27;A0A1J7ICV8;A0A0B2P2A0;A0A072UWV7;A0A151S4U5;A0A0L9VB80;B2ZYT8;Q8L7F6;K7MJ94;K7L409;G7IXS6;C6THE4;C6TG22;B0I559;B0I558;A0A1S3VL97;A0A1S2Y6I4;A0A1S2Y4P9;A0A151SBG8;A0A0S3S6N3;A0A0R0EXE0;A0A0B2S691;A0A0B2RIA6;A0A0B2P7A3;A0A1J7GUX8;A0A1J7FMZ9;I3SQU6;I3SNC2	A0A0L9TTB7	yes	2	0.0017423	68.033	148530000	0	0	0	36052000	24114000	51754000	0	36608000	0	0	0	0
ALSVPELTQQMWDAK	15	0	1715.86	A0A1S3VDP1;A0A1S2YLJ9;V7AK75;A0A0S3SXB3;A0A0L9VTT7;A0A151TKW8;I1K5C2;A0A0R0IHF9;A0A0B2PM79;I1KQK4;A0A0B2NXD4;I2E662;A0A151TK69	A0A1S3VDP1	yes	2	0.00036049	80.507	218970000	0	0	0	26763000	21921000	27209000	58037000	49505000	35538000	0	0	0
ALTNAIGNLNIQDAYADALR	20	0	2116.09	A0A072UWD1;A0A1S2Y6P1;A0A1S2Y7T1;A0A1J7HMV6;A0A0S3S6E6;A0A0L9VBX9;P53537	A0A072UWD1	no	2	1.1809e-29	140.2	360240000	76750000	69011000	83795000	0	0	0	0	0	0	73079000	0	57602000
ALTVPELTQQMWDAK	15	0	1729.87	P37392;A0A1J7FTN5;I1NGT9;I1LDR2;A0A1S2Y0I0;A0A0B2R458;A0A0B2QK24;V7BC53;A0A1S3V5A7;A0A1J7IEC0;A0A151U6A5;A0A0S3SMY9;A0A0L9TZL4;T2DLN1;I3SHT1;V7CQY1;A0A1S3UA38;A0A0L9UKU7;A0A0S3QWH5;G7LDD8;A0A1S2YEX3;P28551;I1MG61;I1L0G9;A0A0B2QTN3;A0A0B2Q3D4;V7BQX5;A0A1S3VJK7;A0A0S3S4F2;A0A0L9VDK3;A0A151SB65;A0A1S2XAT8;A0A1J7HND3;Q2TFP1;A0A151RL99;A0A0B2PX88;A0A0B2PMW8;I1N8P5;A0A1J7HRR7	P28551	no	2;3	0.0001526	84.759	2328100000	0	89103000	83577000	378980000	332060000	293020000	354930000	409720000	376530000	0	0	10162000
ALVAFYQK	8	0	938.523	A0A151T364;V7C884;A0A1J7I1D7;I1KM19;I1JE09;A0A151RSQ6;A0A151S5T3;I3S7M8;P16149;A0A1S3UP28;A0A1J7GFX6;A0A1J7G1X6	A0A151T364	yes	2	0.0074788	120.65	1159800000	0	68215000	0	201280000	265040000	302000000	127550000	0	0	93476000	102260000	0
ALVDAPDMVR	10	0	1085.55	A0A0B2PBS3;I1NI77;C6SY27;C6SXV0;A0A0B2R7W8;A0A1S3V225;A0A0B2NTB2;I1LC69;A0A0S3SUY8;A0A0B2PTZ7;K7K5S3;A0A0L9TU12;A0A0R0KMM8;K7LD60;A0A0R0I6V4;I1JL78;A0A151R4W9;V7BLG0;V7BHU1;A0A1S3V2H8;A0A0S3SPQ2;A0A0L9TZG8;I1L7F3;A0A0B2PR40;A0A0B2P5Y1;I3T5Q5;A0A151U5Z6	A0A0B2PBS3	no	2	0.00067581	107.21	11052000000	394500000	418770000	510690000	1130100000	1201200000	2158300000	1690400000	1204300000	904480000	491080000	482410000	465450000
ALVDTVYGTELGFR	14	0	1539.79	A0A1S2YZS1;I3RZE6;G7KCE7;B7FHI6;A0A1J7GF34	A0A1S2YZS1	yes	2	1.7466e-41	145.6	940810000	177710000	76248000	23866000	90537000	0	0	52858000	57555000	17921000	149090000	264050000	30971000
ALVNMISNPVNSTVPIAAEVFK	22	0	2313.24	A0A0A1G6F9	A0A0A1G6F9	yes	2;3	2.4863e-76	174.22	23398000000	3285500000	3406800000	3219800000	453870000	560880000	451280000	401280000	567810000	253870000	3307300000	3824900000	3664800000
ALVVHELEDDLGK	13	0	1436.75	A0A0H4IRB5;B5LRC4;C6TFH5;U5IBW1;I1LTN6;C6T360;A0A0B2R6B4;A0A1S3TT89;A0A0S3SGT6;E7CWH6;A0A151TNH4;A0A0R0H3D3;Q6T624;O65198;H9BPH7;A0A1J7GYF6;I1LKZ4;A0A0R0HJA5;V7AFG8;I1LR93;I1LKZ3;A0A1S3TKL3;A0A0S3SC94;A0A0L9V6L8;A0A0L9UNJ2;A0A0B2S204;B7FK04;B7FHQ5;I1LKZ2;A0A0B2QMH2	A0A0H4IRB5	yes	2;3	2.8413e-56	188.15	22952000000	4165000000	3677100000	3293600000	777210000	714560000	1295000000	494060000	704590000	466450000	2469000000	2135800000	2759400000
ALVVINPGNPTGQVLSEENQR	21	0	2234.17	A0A151RM93;A0A1J7HS31;A0A0L9VPL6;A0A1S3VTB0;A0A0S3SZB0	A0A151RM93	yes	2;3	4.1086e-38	136.49	1489200000	47077000	38471000	40152000	128750000	144100000	145780000	265520000	260420000	175050000	78739000	42822000	122280000
ALYDEVLPAFDILGK	15	0	1662.89	I1MKN2;A0A0B2Q7L4	I1MKN2	yes	2	0.01873	43.548	532180000	150330000	41634000	45058000	0	13808000	18723000	17876000	33828000	11468000	75184000	57838000	66433000
ALYFGGIYDTWAPGGGDVR	19	0	2013.96	R9ZUR7;R9ZT34;R9ZRZ8;R9ZQV9;R9ZQU3;A0A1C7D302;A0A0Y0U0C7	R9ZUR7	no	2	2.8289e-06	77.871	170640000	0	0	0	0	0	0	0	0	0	0	148380000	22252000
ALYHDLNAYR	10	0	1234.61	I1KPA0;A0A0B2Q5M1;V7CS02;A0A1S3UQS7;A0A0S3QXL3;A0A0L9VPW6;A0A0R0JYY1;A0A1J7FZF5;K7KS32;A0A1J7HAF1;A0A0B2QU97;A0A0L9VQS0;A0A072TW06;A0A072TU55;G7LHC8;A0A1S3EB23;G7LHC7;A0A1S3E8N2;V7AS59;I1KIC2;I1JK97;A0A1S3VEB8;A0A1S2YVZ7;A0A1J7HNN2;A0A0S3SYH2;A0A0B2SD66;A0A0B2QZM9;A0A072TZD1;G7L3M7;A0A151SUQ2;A0A151UCP6;A0A1J7GWQ0;A0A1S3ECK3;A0A1S2YMP3	I1KPA0	no	3	0.0036985	61.765	0	0	0	0	0	0	0	0	0	0	0	0	0
ALYNALGFAQANFSNDMER	19	0	2130.98	A0A0S3QX83;A0A0L9TH74;V7CS77;A0A1S3UT76;I1KPN2;A0A0B2QA83;A0A1J7GV86;A0A1J7HAS2;I1K672;A0A0B2NS29	I1K672	no	2	0.0005573	63.302	0	0	0	0	0	0	0	0	0	0	0	0	0
AMEAISEGK	9	0	934.443	A0A1S3UUE8;A0A0S3R5K0;V7CE61;A0A0L9TR44;A0A151SNP1;A0A072UPR1;A0A1S2Z667	A0A1S3UUE8	yes	2	0.036027	59.052	0	0	0	0	0	0	0	0	0	0	0	0	0
AMEALYDSGK	10	0	1083.49	A0A1S3VEI9;A0A0L9VT07;A0A1S3VEY7;A0A0S3SWU9;V7AKF4;V7AKI2;A0A151RLW2;V7APB9;V7ALC1;V7ALC4;A0A1S2YLS6;V7AMH2;A0A151RLX3;A0A1S2Z6Q8;A0A151UBI4;A0A1S2YGN4;A0A1J7IJ89;I3S0Z2;I3S5J7;A0A072UH83;G7JTF1;B7FHL7;C6T903;A0A0B2QCU2;K7K307;A0A0R0L903;K7K306;I1J700;A0A1S3UQG7;A0A0B2QL98;A0A0B2SGP7;I1JM24;A0A0B2SHV7;I1J6Z7;A0A151THI7	A0A0B2SGP7	no	2	0.0048745	90.827	1126200000	107030000	96826000	76694000	0	0	0	185300000	0	159920000	187970000	119080000	193390000
AMEDAGLQK	9	0	961.454	I1K670;A0A0B2NX74;A0A0B2NWM9;A0A0S3QX96;A0A0L9TH12;Q39804;A0A0S3QX94;A0A0L9TGV7;I1K668;I1K671;V7CQ18;I1KPN3;Q587K1;I1KPN5;A0A0B2Q5A6;Q39830;O22639;A0A0B2Q9R1;A0A1S3VZR7;Q9ATB8;A0A1J7G116	I1K670	no	2	0.015796	85.676	1485800000	0	0	0	197430000	0	296630000	227870000	412150000	203480000	46847000	86759000	14626000
AMEVDEKPTEDYNDIGGLEK	20	1	2252.02	V7BIW3;I1LBA2;G7I8P7;C6TAN1;B7FKW8;A0A1S3V8H9;A0A151U4U9;A0A0S3SQD5;A0A0R0ERR0;A0A0L9TYE5;A0A0B2QK45;A0A0B2Q7T0;A0A072UIN9;A0A1S2XWS9;A0A1J7GYB2;A0A151TW13;I1NJ15	V7BIW3	no	3	0.00028009	58.123	194250000	0	0	0	9787700	60029000	38467000	31810000	54161000	0	0	0	0
AMGGSVPFEEALAAR	15	0	1504.73	A0A0R0KI35;A0A0R0KG28;I1JWP4;C6TJ83;K7KKI8;A0A0B2QBL5;A0A1S3TAF7;A0A0S3SX49;V7AM66;A0A151RTD9;A0A0L9VTK3;I3SCQ2;K7KW60;A0A0B2QDG9;G7IZA6;A0A1S2Y5X0	A0A0R0KI35	yes	2	0.0068392	51.727	97324000	0	0	5612700	18619000	24164000	25926000	0	23002000	0	0	0	0
AMGIMNSFINDIFEK	15	0	1728.82	A0A1J7H936;Q99285;I3T643;A0A072UK77;I3SLS9;I3SYM7;A0A151TM92;A0A1S3E2R4;A0A0R0H449;A0A0B2QMQ5;A0A1J7HTV4;A0A0R0H6V3;A0A0B2R1Y6;A0A0S3SLF1;A0A0L9U0U3;V7BEQ4;I3SW26;G7IBM3;A0A1S3V8N2;A0A1J7IAT0;A0A0S3SP88;A0A0R4J661;A0A0L9TFB9;A0A0B2P090;I3S6Z4;C6SWE9;B3SGL7;C6T1C4;A0A151TUN5;A0A0R0KKD0;A0A0B2PJ67;A0A0B2P421;V7BIH5;Q9M3H6;I3SY24;A0A1S3V2P3;A0A1S3E1Z8;A0A1S3E1S3;A0A151U4C9;A0A0S3SRG6;A0A0S3R5V4;A0A0…	A0A1J7H936	no	2;3	1.3133e-43	167.61	24792000000	1955300000	2235300000	1817500000	2287800000	2725800000	2411600000	1823400000	1608700000	742260000	2752400000	2262900000	2169600000
AMGLSDQDIVALSGGHTLGAAHK	23	0	2248.13	A1Z1T1;Q45W81;I6VVT5;I6V2X0	A1Z1T1	yes	2;3;4	0	258.4	22476000000	1224500000	1545500000	1241500000	2506700000	2075900000	2481500000	1717700000	2889300000	1849000000	1271900000	1703700000	1968900000
AMHAVIDR	8	0	911.465	A0A166ERZ2;Q8WKH1;O20356;A0A075M981;A0A075M4X4;A0A075M4S4;A0A191UJ50;Q8WJB9;J9QEN3;Q8WJE5;A0A1C3HPP4;A0A1C3HPP3;Q8WKI5;Q8WKF7;O20363;O20344;C0J390;A2VAS5;O20338;O20337;A0A1C7D2X2;A0A0Y0V0I8;A0A0Y0U217;A0A0K0LX02;A0A0K0LUQ8;Q76MV1;Q75T85;O62971;O62970;A0A140JZB0;L7R5T6;B8Q3X6;B8Q3X4;U6BRQ4;E2FGY7;A0A1C3HPP1;Q8WKH7;B8Q496;B8Q495;A2VAT2;A0A0F6Y5J3;A0A0F6Y5M2;A0A0A0QGW3;A0A1S6R096;A0A1S5RRF6;A0A1S5RR…	U6BNR2	no	2;3	0.0035399	128.61	199680000000	32429000000	32988000000	36450000000	768160000	359870000	330960000	367470000	554390000	307240000	32997000000	33088000000	29036000000
AMIGQVAGGGR	11	0	1015.52	A0A151RFR8;A0A0B2NYC0;Q9FEZ7;I1MN72;C6TDL5;A0A0S3R4E3;A0A0L9TP51;A0A0L9TNS3;A0A0B2RR69;A0A1S2XPZ8;V7CDF5;G7L3L0;A0A1J7GHV1;A0A1S2YYY0;I3T7Q5;G7JW56;V7CIG8;T2DP45;I1LI06;A0A1S3VR49;A0A0S3T415;A0A0L9TBY3;A0A1J7H357;A0A151TIR4;I1J8M4;C6T5K7;A0A1J7GKG9;C6TMR0	A0A151RFR8	no	2	0.0013124	96.143	8298100000	551750000	638730000	678450000	979620000	696860000	739550000	742000000	844800000	605420000	565450000	599540000	655910000
AMIVNGPR	8	0	856.459	A0A0L9TJ62;A0A0S3QXZ8;A0A1S3USU4;V7CRE9	A0A0L9TJ62	yes	2	0.035363	79.116	288870000	20011000	0	14012000	41287000	43982000	37452000	51091000	28947000	0	30003000	22085000	0
AMLNSLQSGSR	11	0	1162.58	A0A1J7FYM8;V7CP90;A0A1S3UIU7;A0A0S3R027;A0A0L9TL29;I1KQY1;A0A0B2SP10	A0A1J7FYM8	yes	2	0.0034072	73.632	144360000	25532000	29778000	29823000	0	0	0	0	0	0	37963000	21262000	0
AMNEINAAAR	10	0	1059.51	A0A1J7HHZ7;Q5KSB6;C6TNR1;A0A0B2REP5;C6TEQ4;B7FHU7;A0A0B2PH96;V7CAX0;V7CA97;I1JBQ0;I1J5K8;A0A1S3VPE4;A0A1S3UM07;A0A1J7HAN4;A0A151TFJ0;A0A0S3T2B8;A0A0S3R1T4;A0A0L9VNB4;A0A0L9TLZ2;A0A0B2PHP0;A0A072TQQ6;I1JBQ3;I1JBP9;A0A0B2PM59;A0A0B2NVU0;A0A0S3R7L6;A0A0L9TSV6;I1JZS5;G8FVT2;C6TLI9;C6TJ60;A0A1S3UNG9;A0A1S3ULN5;A0A151SL11;A0A0S3R7W9;A0A0S3R7U2;A0A0L9TS20;A0A0L9TRX9;A0A0B2SWL1;A0A0B2QFF8;G7JPW8;G7JPW9;G…	A0A151S565	no	2	3.3018e-06	103.26	6109800000	134100000	180710000	108840000	1203700000	744320000	977480000	752700000	698970000	783330000	179810000	153790000	192140000
AMNEINAAQR	10	0	1116.53	A0A1J7H550;A0A1J7GXD1;V7C550;I3SG23;I1L3L1;C6TN05;B7FHJ6;A0A1S3VH75;A0A0S3TB97;A0A0B2R6S0;A0A0B2QWL9;P16148;C6TG92;A0A151SIR2;I3S4Z1;A0A1J7FRM3;A0A1S2Z4K6	A0A1J7H550	yes	2	0.038152	57.347	380600000	0	0	0	77046000	54004000	68761000	43791000	61584000	47927000	0	0	27485000
AMPNILMLR	9	0	1057.58	A0A1S3VZ00;A0A0S3T1S5;A0A0L9UT98;A0A151UC86;A0A1J7HFF5;A0A1S3V6B6;A0A0S3SLC7;A0A0L9U1A3;A0A1J7H246	A0A151UC86	no	2	0.013671	81.296	0	0	0	0	0	0	0	0	0	0	0	0	0
AMPNILMLRPADGNETAGAYK	21	1	2232.1	A0A1S3VZ00;A0A0S3T1S5;A0A0L9UT98;A0A151UC86;A0A1J7HFF5	A0A151UC86	no	3	0.0020597	43.164	143380000	34006000	29915000	36956000	0	0	0	0	0	0	25108000	17394000	0
AMQDPEIQNILQDPVMR	17	0	1996.97	A0A1J7GXB4;V7CK95;Q7Y0Z0;A0A151TJH1;A0A0B2RRR7;I1J9X9;I1LGM2;I1J9Y0;A0A0B2S7M0;I1J9X8	A0A1J7GXB4	no	2	0.008064	49.537	8201300	0	0	0	0	8201300	0	0	0	0	0	0	0
AMQLLESGLK	10	0	1088.59	A0A0B2QKZ6;I1LSJ5;I1JVL6;A0A1J7H5W8;A0A0L9V401;A0A0B2PQ30;A0A151R6A2;V7BS17;V7AGS2;Q8GTE2;P46287;I3T8M4;I3SDP3;I3S428;I1LSJ4;I1KFQ7;G7L8I9;C6SXI7;C6SX72;B7FN35;B7FN26;A0A1S3W0G4;A0A1S3U0T5;A0A1S2YJH9;A0A151TL37;A0A0S3SJ24;A0A0S3SAC0;A0A0R0HFE2;A0A0B2SEQ3;A0A0B2R2B0;G7IVB7;A0A0B2R1F9;A0A0B2NWR8;A0A1J7GTP7;I1KZN9;I1MIL0;I1MIK9;A0A0B2R220;A0A151SJK5;A0A0R0JNM6;I1LSJ6;A0A0R0H4Q2;I3SC30;C6SX50;A0A0L9U…	A0A0B2QKZ6	yes	2	0.007504	83.862	6509300000	411760000	202980000	389970000	687630000	659910000	1049200000	688680000	974060000	654750000	341390000	263930000	185030000
AMQLMTDNR	9	0	1078.49	B7FJN7;A0A1J7IIW2;G7K5X3;A0A1S3E067;I3SU87;A0A1J7H824;A0A1S2XM30;A0A1J7GMZ7	B7FJN7	yes	2	1.886e-05	138.06	1991600000	104960000	91976000	72339000	271950000	265360000	289350000	186990000	280390000	226450000	75749000	48640000	77464000
AMSNIESSPEGFNMLR	16	0	1781.81	G7K017;A0A1S3EI31;G7K016;A0A1S2YZ84;A0A1J7GKM7;A0A1J7G333	G7K017	no	2	0.0031711	48.899	0	0	0	0	0	0	0	0	0	0	0	0	0
AMVEDLLR	8	0	945.495	A0A151SNS8;A0A151SNX8;I3SMF8;A0A1S2Z673;A0A151TJL8;A0A151TZ48;A0A0S3RNN9;A0A1S3UE48;A0A0L9V0I2;V7CT12	A0A151SNS8	yes	2	0.028315	87.181	230240000	0	22387000	0	4204700	29803000	28886000	36973000	70878000	37108000	0	0	0
AMVEELLK	8	0	931.505	A0A1S3VXR1;A0A0L9UJF3;A0A151TPK9;V7CBI7;G7I5R3;I1M2V7;I1LVA7;A0A0B2RR37;A0A0B2QI97;A0A072VAU0;A0A151SQW8;A0A0B2SIC4;K7KN58	A0A072VAU0	no	2	0.037118	69.825	1268100000	135950000	155720000	126740000	85226000	92012000	73746000	108650000	90544000	98275000	175700000	0	125520000
AMVIINPGNPTGQCLSEANLR	21	0	2254.12	A0A1S2XJY6;V7CNB3	V7CNB3	no	2;3	5.1605e-06	65.765	339200000	50905000	36840000	84466000	0	0	0	0	0	0	45158000	73005000	48830000
ANAASGMAVHDDCK	14	0	1445.6	I3SI08;A0A151T690;Q2PK12;K7LBC4;G7L826;C6SYJ7;C6SVF1;A0A1S3VJ82;A0A1S3V7R8;A0A0S3SRC6;A0A0S3S471;A0A0B2S7Q2;A0A0B2PYJ6;A0A1S2YFY5;I3T7V9;I1LGG5;G7LI12;C6TB95;A0A1S3UQ02;A0A1S2YXN2;A0A1S2YFY7;A0A0S3QXQ9;V7BR87;T2DMW4;I3SQ66;G7IFU0;B7FH69;A0A1S2XAP4;A0A1J7FR50	I3SI08	yes	2	0.00048823	84.508	290850000	0	0	0	102050000	31434000	29292000	25970000	31770000	33443000	0	4031700	32854000
ANDFDLMYEQVK	12	0	1471.67	I1J4L6;A0A0B2S7Y4;C6TL29;V7CLS9;A0A0S3T4A7;A0A0L9TID4;I3SST8;A0A1J7HCX0;G7K882;B7FJJ0;P93681;A0A1J7FXX0	G7K882	no	2	0.00026864	101.39	10606000000	1736900000	1586600000	1651000000	13094000	0	0	11726000	21693000	0	1881200000	2009100000	1694900000
ANELFVGR	8	0	904.477	A0A0S3RDR4;A0A0L9UFS3;V7AXS3;A0A1S3TXU1;I1KA98;I1JZ64;C6TD06;A0A0B2SQA9;A0A0B2PNQ9	A0A0S3RDR4	yes	2	0.0021117	132.08	17298000000	2972500000	3911600000	1890800000	0	0	0	0	0	0	2248300000	4129800000	2144700000
ANEMLTYAHETQHEK	15	0	1800.81	A0A1J7HBB5;V7CQI1;A0A1S3V0W9;A0A0S3QWH2;A0A0L9TJI8;A0A1S2YEN0;K7KRH2;A0A1J7HR01;A0A1J7G113;I1KQE8;I1K5H2;A0A0B2Q963;A0A151T358;A0A0B2QPJ7;A0A072TW78;A0A072V8B6;G7LCC0;A0A072U6F0	V7CQI1	no	3	0.0013909	50.827	51212000	0	0	0	12489000	0	0	21035000	0	17687000	0	0	0
ANFTGADLSDTLMDR	15	0	1625.74	A0A1S2YXU1;G7JVZ3;G7KG97	A0A1S2YXU1	yes	2	0.0010804	70.451	178890000	35395000	36920000	0	0	0	0	0	0	0	35021000	39386000	32169000
ANGHIFNVGNPNNEVTVR	18	0	1950.97	A0A151SAJ3;A0A1J7GZT2;V7AJT7;I1LRB8;A0A151TNM1;A0A0L9V6D0;A0A0B2S2R5;A0A0B2QMY3;A0A1S2YKS4;V7BYJ8;I1LTQ1;I1LKW7;A0A0B2R691;A0A1J7HQ05;B7FI57;A0A072ULI6;A0A1S3TL74;A0A0S3SCC9;A0A0B2QMP5;I1MS76;A0A0R0GX16;A0A072UVP3;A0A0R0H2Q4;V7AFJ6;A0A1S3THG5	A0A151SAJ3	yes	3	5.6356e-05	60.062	162650000	0	0	0	26152000	0	43254000	32903000	31578000	28758000	0	0	0
ANGQIFNVGNPNNEVTVR	18	0	1941.97	A0A1S3TWV8;A0A0S3SGP6;A0A0L9UNI0	A0A1S3TWV8	yes	2	5.3258e-07	87.676	299420000	23950000	33011000	21540000	24519000	25660000	0	31357000	27596000	18587000	36399000	32900000	23905000
ANHEYDVPEVISLPITGGNLK	21	0	2265.16	C6TA47;A0A0R0JED2;I1K9N5;A0A0B2PMZ2;A0A1S3U556;A0A0L9UGU8;A0A1S2YBD2;A0A1S3U511;A0A0S3RCK4;A0A1S2Y9S1;I3SA72;A0A072V2Z9;V7AYE9;G7J568	C6TA47	yes	2;3	4.6927e-20	105.06	1425900000	86276000	84642000	135750000	90549000	88062000	120470000	118510000	127560000	138410000	137510000	133440000	164740000
ANHFFAELPNK	11	0	1286.64	A0A0B2QQ87;A0A0R0I9G1;A0A1S3DUU9;A0A1S3V242;A0A0B2QS95;I1MQL3;A0A151T3S6;A0A0S3TBP9;A0A1S3V1I9;V7C6Q2;A0A0L9VHP1;A0A1J7GSQ8;A0A1J7HTV2	A0A0B2QQ87	yes	3	0.0040987	59.177	316040000	29034000	6692700	0	45458000	28477000	30981000	50494000	42988000	37181000	32839000	0	11895000
ANHPMEDYHVAK	12	0	1410.63	A0A151T256;A0A072UN34;A0A1S2YHA1;V7CQ92;K7L5D4;A0A1S3VE32;A0A0S3R059;A0A0R0JU00;A0A0B2SD91;A0A0B2S1V1;A0A151T0P9;I1MDW9;V7BR11;A0A1S3VKX5;A0A0S3S214;A0A0B2RNU7;K7LX67;C6TBR7;A0A0B2RPT8;A0A072UZB9;A0A1J7HKY4;A0A1J7GB14;V7ARQ8;I1K9Y2;A0A1S3U1I4;A0A1J7H4R2;A0A072UZT6;I1JVE0;A0A0B2QDZ7;A0A0S3RCY3;A0A0L9UFN0;K7KUB4;A0A0R0KDL4;A0A1J7HL82	A0A151T256	no	2;3	0.0093622	63.966	216460000	0	0	0	36003000	0	107810000	19671000	41795000	7708800	3474600	0	0
ANIPWAVEQNSTTLEWLVQSPPAFHTFGELPAIK	34	0	3790.94	A0A151UHI7;R4IV47;Q9B0H9;P12786;P07506;N0DNY6;G9JLN3;E9KZL2;A0A1S4ETV9;A0A126TGS8;A0A120IH40;A0A110BEA8;A0A110BC78;A0A109RUC8;A0A109RU10;A0A109RTU7;A0A0Y0URJ2;A0A0Y0URI2;A0A0Y0UMI2;A0A0Y0UMH1;A0A0X8GLC8;A0A0X8GLA9;A0A0X8GK66;A0A0X8GIL9;A0A0X8GIH6;A0A0X8GIH5;A0A0X8GIG9;A0A0X8GIG2;A0A0X8GIF2	A0A151UHI7	yes	3;4	1.2905e-14	56.483	132760000	11813000	11934000	22522000	0	19112000	12559000	7583200	11107000	2785400	19815000	13524000	0
ANLGMEVMHER	11	0	1285.59	R9ZRU2;V5JDR9;R9ZU29;R9ZT07;R9ZSE5;R9ZRQ7;R9ZR83;R9ZR80;R9ZPW3;R9RPJ5;Q33282;Q01366;P02957;N0DK93;I2E2M4;G9IIV2;D3J8E5;A0A1W6F7Z1;A0A1W6F7R5;A0A1W5P4B0;A0A1S5RVP8;A0A1D8DAP9;A0A1C7D3F7;A0A1C7D3F5;A0A1C7D361;A0A1C7D1T8;A0A191UJ53;A0A173CT32;A0A120IGQ2;A0A0Y0UJ17;A0A0Y0U577;A0A0Y0U027;A0A0K0LX05;A0A0K0LWZ1;A0A0K0LW31;A0A0K0LVW6;A0A0K0LVQ7;A0A0K0LV52;A0A0K0LUR2;A0A0K0LUD5;A0A0F7RNG9;A0A0F7RND6;A0A0S…	R9ZRU2	no	2;3	2.1663e-09	142.08	55664000000	12293000000	12459000000	12402000000	126960000	71674000	74387000	86313000	37321000	123640000	6656900000	5275800000	6056300000
ANLIDTLQDWK	11	0	1315.68	A0A151S3G2	A0A151S3G2	yes	2	0.0026987	91.313	601040000	71199000	102990000	94958000	0	0	0	0	0	0	125350000	108230000	98314000
ANLSIYDPQVTEDQIQR	17	0	1988.98	V7B0Z5;Q96558;I1N4I6;A0A1S3TW72;A0A1S2XN51;A0A1J7HG49;A0A0S3RRW3;A0A0R0IRU3;A0A0L9U1Z7;A0A0B2QBG1;A0A0B2PW57;A0A151TCG2;C6TJA5	V7B0Z5	yes	2	3.0635e-25	141.86	504130000	24432000	32428000	0	58662000	53211000	71567000	71938000	106320000	67349000	0	0	18228000
ANLSNANLEGALATGNTSFK	20	0	1991.99	I3SSM7;A0A151RD35;I3T8D7;I1LMI4;I1LMI3;C6T1G6;A0A0B2QD35;V7CZA1;I1LMI2;A0A1S3TQX2;A0A1S3TQQ3;A0A0S3RZJ4;A0A0L9U9A2	I3SSM7	yes	2	3.4626e-07	79.467	1238400000	204770000	198420000	169830000	0	0	0	12151000	0	17383000	217140000	203280000	215460000
ANPENPSIELGPEFK	15	0	1640.8	C6T7U2;I1LM73;A0A0B2QRD3;A0A1S2YD65;A0A1J7HMR5	I1LM73	no	2	5.6476e-19	148.57	6910800000	452990000	435630000	382660000	546430000	729200000	800300000	640660000	818660000	690680000	504950000	487230000	421410000
ANPFATVLSAAMLLK	15	0	1545.86	I3S5U4;G7IMC1;B7FHQ0;V7BXR3	I3S5U4	yes	2	0.0034358	58.814	34602000	5098100	8657800	3830000	2740800	3336400	4442600	0	0	0	0	6496200	0
ANPVALLLSSAMMLR	15	0	1585.87	A0A0L9URM0;A0A0B2PJN4;V7CL13;A0A1S3VTT0;A0A0R0HDU0;A0A151THL9;I1MMY0;V7CM37;I1LI93;I1JCB1;A0A1S3VSW5;A0A0S3T443;A0A1S2YZ72;I1M643;C6TLS1;A0A1S3UER6;A0A0S3RIY5;A0A0L9TGM6;A0A0B2SJI8;A0A1J7GW64;A0A151REL2;A0A072UDA5;G7K008	A0A0L9URM0	yes	2	0.0029639	58.079	17449000	0	0	0	0	0	8779400	4005700	4663600	0	0	0	0
ANQMHGLFR	9	0	1072.52	A0A1J7HAY5;A0A1J7H563;A0A1S2Z2Y7;I1MPT8;I1L372;C6TB89;A0A0B2SE22;A0A0B2QP28;A0A072TFV7;V7C2C1;A0A1S3VH36;A0A0S3TAV3;A0A0L9VII5;C6TKM8;I3STX4	A0A1J7HAY5	no	2	0.017213	82.563	805820000	158990000	180480000	167970000	0	0	0	0	26559000	0	131870000	35749000	104190000
ANSEATLGTYK	11	0	1153.56	A0A1S3UFS1;A0A0S3RLV3;A0A0L9UZW8;I3SU63;O65735;A0A1S2X8C7;V7B6Z4;U5U2J3;P46257;A0A0B2SNI1;I1LZG1;G7K694;I1L983;C6TJM1;T2B9M0;I1JH86;A0A151R1P9;A0A0B2SNS8;C6TMG1	T2B9M0	no	1;2	4.2434e-51	218.15	12334000000	408380000	320470000	209990000	1948000000	1180000000	2349300000	1536700000	1765800000	1512700000	521850000	567250000	13231000
ANSLAQLGR	9	0	928.509	A0A0B2RRR1;I1LT45;A0A0R0HCG5;I1NFR3;C6TIW0;I1LEQ8;A0A0B2PGN0;A0A0B2SDP5;V7BET4;K7WJK7;A0A1S3V7U3;A0A0S3SLY3;A0A0L9U0H9;A0A151U740;A0A1J7HJ74;A0A1S2XZJ7;A0A072VQ58;A0A1J7GM55;I3SDW4	A0A0B2RRR1	no	2	0.021541	74.941	1357300000	0	32737000	30663000	235130000	178680000	231940000	246170000	87193000	290420000	0	24324000	0
ANSYSVHGSALGAK	14	0	1360.67	A0A1S3VZ00;A0A0S3T1S5;A0A0L9UT98;A0A0B2QMY2;A0A0B2QPR5;A0A151UC86;A0A151RWZ7;I1LFG4;A0A0B2RY18;A0A1S3V6B6;A0A0S3SLC7;A0A0L9U1A3	A0A151UC86	no	2;3	1.693e-41	164.15	6033700000	1371500000	901060000	526910000	85236000	101140000	118970000	141190000	194830000	33755000	1049700000	662750000	846660000
ANTFVAEVLGVDPR	14	0	1486.78	I1KL87;C6TM03;A0A1J7GJS3;T2B995;A0A1S2YHI3;A0A151TJA9;A0A0B2SBU4;K7K4T0;I1LH25;A0A0B2PZC5;P37228;Q5JC56	T2B995	no	2;3	2.207e-06	114.64	3475600000	556460000	517650000	583420000	12463000	14360000	0	2379100	13984000	15516000	544760000	620750000	593800000
ANTFVAQR	8	0	905.472	A0A0B2QBA6;I1MTU1;C6TGD9;I3SFA8;A0A151SL18;A0A1S3UVZ0;I1JZP0;A0A0L9TS09;V7CDE0;A0A0S3R7S6;O81278	I3SFA8	no	2	0.010036	122.18	4041700000	0	0	0	858460000	807430000	706740000	9226600	1010900000	648880000	0	0	0
ANTGNLDAAIEQLLNVEK	18	0	1911.99	A0A151TL96;A0A0B2RBC7;I1K4U3;A0A0B2RQC8	A0A151TL96	yes	2	1.0761e-149	219.23	229640000	17451000	13117000	15338000	16308000	20610000	25130000	30639000	32737000	7203000	27880000	0	23224000
ANVFLDSSGK	10	0	1036.52	A0A1S3VA08;A0A0S3T0C1;A0A0L9TA24;A0A151SGR0;A0A1S2YMI4	A0A1S3VA08	no	2	0.0057315	88.576	4329000000	509120000	641730000	634740000	15684000	0	0	0	0	0	642090000	1008100000	877530000
APAALGPYSQAIK	13	0	1285.7	B4UWE2;A0A1J7GR22;I3SWH4;A0A0B2NR47;A0A0R0EYI4;A0A0R0F6V1;V7BPF8;V7BKH8;I1N0P5;I1KY80;A0A1S3TDK8;A0A1S2Y6A4;A0A0S3S766;A0A0L9T3X7;A0A0B2PW34;I3SK73	B4UWE2	yes	2	2.6108e-05	107.39	3073600000	213510000	244130000	260700000	276420000	254230000	289060000	212370000	348790000	258920000	211090000	269600000	234800000
APAITLPESFEK	12	0	1301.69	A0A143FQT2	A0A143FQT2	yes	2	0.001479	86.772	153180000	0	0	0	0	153180000	0	0	0	0	0	0	0
APDYLLLTHNGR	12	0	1368.71	A0A151T4Q0	A0A151T4Q0	yes	3	0.029892	34.593	124510000	0	0	7021400	37015000	18095000	0	33162000	0	29213000	0	0	0
APEYLDGSLVGDYGFDPFGLGK	22	0	2316.09	I1JLH0;I1J7A8;C6TDC5;A0A0R0KFE8	I1JLH0	yes	2;3	1.6756e-63	162.39	10918000000	2346700000	2192200000	1856400000	19820000	22339000	14749000	24677000	23113000	6583000	1416500000	1453800000	1541400000
APFDLFDTR	9	0	1080.52	D6C500;A0A0B2P2S4;B6EBD7;A0A0B2RH95;D6C4Z9;K7N1U3;K7LIC3;K7K3R8;A0A151U2G9;I1M6E1;A0A0B2QUV0;K7L4Q3;A0A0B2Q5V3;A0A0R0IG87;A0A0R0IGH3;K7LIP8;A0A0R0I089;G7IDZ4;A0A1S2Z8C0;A0A1J7HVC6;A0A1J7H198;I1L314;A0A0B2SCC8;A0A0B2PNU6;I1MPI1;A0A151U689	I1M6E1	no	1;2	4.4972e-05	155.07	4002300000	198080000	162930000	216800000	519950000	444730000	399150000	455350000	502040000	449950000	264550000	170030000	218780000
APFTQGLGLENIDVVTQR	18	0	1957.03	A0A0B2Q3T6;A0A151QR82;A0A1S3TZ75;A0A0S3RIM0;A0A0L9TEW1;I1MGG7;K7LBP6;A0A0B2PYX8;A0A0R0I3F1;A0A151SSU6;I1KMS9;A0A0B2P5P9;I1KMS8;I1MRP6;A0A0B2P6L9;A0A1J7GI61	A0A0B2Q3T6	yes	2;3	4.2818e-26	142.88	450960000	46286000	47303000	48674000	41333000	36879000	31887000	37461000	38504000	35623000	42739000	0	44271000
APGETCHIVIDHGGNVPYWEGQSYGVIPPGENPK	34	0	3673.73	A0A0L9VDT1;A0A151T642;A0A0B2PYG1;C6TIM5;C6T8Y4;A0A1S3VK56;A0A0B2QTK9;A0A0S3S4F1;A0A1J7H2H8;V7BNA6;A0A1S2XD56	A0A0L9VDT1	yes	4	0.00073329	24.023	29513000	0	0	0	0	0	0	0	0	29513000	0	0	0
APGFAHLQGLDFMSK	15	0	1617.8	G9JLS2;G9JLR7;I3T2V1	G9JLS2	yes	2;3	0.001812	64.565	427740000	0	0	9291200	63454000	61570000	73996000	61543000	69176000	50418000	23563000	14730000	0
APGFGENR	8	0	846.398	Q1RSH3;Q1RSH4;I3T1F4;A0A1S2XFN0;A0A1S2XXJ3;I1NHW4;A0A0B2NVB9;A0A151T0Z6;A0A1S3V8M8;I1LCI1;A0A0B2RFL7;A0A0L9VBU1;A0A0S3SP94;A0A1J7HJ29;I1LAL4;A0A0B2PRW2;A0A1S3V688;A0A0S3STP2;A0A0L9TV69;A0A0R4J656;A0A0B2RAN1;V7BHP9;V7BEC0	I1NHW4	no	2	0.037084	77.318	914350000	54917000	74661000	0	164670000	128290000	144450000	127210000	0	0	84374000	56172000	79612000
APGGAPANVAIAVAR	15	0	1333.75	A0A0B2RJC2;A0A0L9V821;V7BWV9;A0A1J7HT22;A0A0S3SDE0;A0A0S3SG23;A0A0L9UPK5;A0A1S3VU74;A0A1S3TLD1;A0A151SUH9;I1LJP3;A0A151TG06;I1LQD7;K7LT57;V7AED4;V7AIK8	A0A151SUH9	no	2;3	6.2794e-14	137.84	23580000000	339430000	386150000	294470000	3433200000	3871300000	3171700000	4301300000	3001100000	3877900000	407030000	339140000	157350000
APGGAPANVAVGISR	15	0	1335.73	I1LDW8;A0A0R0EBJ8;A0A0B2Q6N2;A0A0B2P0B2;I1NGN6;A0A151U6J0;A0A1J7H052;G7IC32;A0A151RF89;A0A0R0IEM2;A0A0L9VJ31;A0A0B2RHV5;A0A0R0I8P3;A0A0R0IIM3;A0A1S3E4Z1;I1MQ49;A0A1S3UKK3;A0A0S3TB44;I1L3G2;A0A0R0G0T0;A0A0R0I8N3;A0A0B2QTS3;N1NFV1;A0A151U157;V7B7U2;A0A1S3U9I0;A0A0S3RL26;A0A0L9UWA1;A0A1S2XM78;I3SLY4;G7K1Y1	N1NFV1	no	2	5.451e-05	95.57	1362600000	129620000	161510000	122860000	77249000	103300000	100300000	79335000	123510000	102450000	145880000	104750000	111780000
APGGCNNPCTVFK	13	0	1420.62	A0A151TJU2;B6ZHC0;A0A0R0LK39;K7K557	A0A151TJU2	yes	2	5.8073e-44	182.37	6421000000	0	0	0	1776000000	1565500000	1573600000	482520000	495710000	472770000	0	21301000	33571000
APGVGLAAPQIGVPLR	16	0	1514.89	A0A151SGS7;A0A1J7HWL8	A0A151SGS7	yes	2	8.9573e-06	97.69	169640000	22305000	30390000	27325000	0	0	0	0	0	0	29873000	32798000	26950000
APGVQTPVIVR	11	0	1135.67	A0A1J7GB22;A0A151TDV4;H9BPH8;P25890;C0STY9;S5E1N1;A0A1S2Y835;V7AQS4;T2DN96;A0A0S3RAA6;A0A0L9V9Z3;B8XJK7;P32290;F2WW08;F2WW07;A0A1S3U5I3;B8XJK8;D7RXM5;B8XJK6;A0A1J7H036;H6VUU1	A0A1J7GB22	no	2;3	1.2059e-19	164.33	56140000000	5005300000	7181800000	6799500000	2508600000	2731800000	2075400000	6923300000	4768200000	1905600000	5366500000	7567900000	3306100000
APHDLYESYYNSNK	14	0	1699.75	A0A1J7H096	A0A1J7H096	no	2;3	9.2484e-62	185.95	3224500000	245020000	186570000	193520000	380830000	303360000	261670000	297950000	267480000	320990000	245780000	236470000	284890000
APIAESLVK	9	0	926.544	A0A0K0K9Q6	A0A0K0K9Q6	yes	2	0.017491	81.95	2013900000	267450000	296430000	0	102660000	100090000	92271000	99751000	0	0	475420000	209830000	369980000
APILPTSDLPENFDWR	16	0	1869.93	E3P862	E3P862	yes	2;3	5.1338e-44	166.9	18997000000	345370000	355430000	321970000	3580700000	3329400000	2758300000	1589500000	2605000000	1860300000	782920000	754990000	713270000
APLESYADIGGLDAQIQEIK	20	0	2130.08	A0A0B2P437;A0A0B2SXH6;V7BF33;A0A1S3V6Z7;A0A151RK69;A0A0S3SRP2;A0A0R4J4W3;A0A0R4J439;A0A0L9TI31;A0A1J7GMK6;V7D0H3;E9RGY2;A0A1S3TR04;A0A1S2XWG8;A0A1J7GHI0;A0A151TUQ3;A0A0S3RYH3;A0A0R4J302;A0A0R0EXW6;A0A0L9THH9;A0A0B2PJ57;A0A072U2S5;Q2HTA3;A0A072VKU9;A0A1J7IAT7;A0A1S2XSJ5;A0A1J7FZ56;A0A072VLD6	A0A0B2P437	yes	2	1.8451e-84	144.72	413000000	0	0	16976000	41116000	66709000	64212000	74274000	72159000	36034000	41523000	0	0
APLGQDAEGKPK	12	1	1209.64	C6TKA3;A0A0B2Q4Y4;V7CDL0;I1K1F4;A0A1S3UM51;A0A0S3R738;A0A0L9TR48;A0A0B2R6I0;A0A1J7J0D5	C6TKA3	yes	2;3	1.555e-05	140.01	2522900000	211170000	0	0	262640000	5075900	591910000	682120000	0	256950000	150370000	53227000	309450000
APLGQNTVLLR	11	0	1180.69	V7BPM8;V7BIX1;A0A1J7IH34;A0A1J7HKZ6;A0A1J7GRW1;A0A1J7HX91;A0A1J7HJJ9	V7BPM8	no	2	0.00094098	102.53	9329100000	379900000	398870000	303690000	1072500000	1282800000	1169600000	1209600000	1067400000	1010700000	473260000	554590000	406110000
APLVDVTQFGYFK	13	0	1483.77	A0A1S3U285	A0A1S3U285	yes	2	0.0025827	70.089	1620000000	62186000	59186000	64679000	208530000	194700000	0	227880000	311820000	200710000	83471000	93978000	112890000
APLVPPGTPVVNALSK	16	0	1558.91	Q2MJR4;A0A0B2S0K0;I1K4L3;A8WEL5;A0A151U8Z6;A0A151RRN4;A0A0L9UAW4;A0A0S3S110;B0RZB8;A0A1J7HDB6;Q94C02;Q2MJR5;A1Z0H8;A0A0B2SJA0;A0A0B2RHT2;A0A1S3UTS8;A0A0L9TKJ8;C1LZ49;C0KYF1;A0A1S3TLC2;A0A1S3TKD7;G7LAD5;A4ULF9;Q2PER9;D3YBD9;I1K4L6;A0A0R0JXF4;G7J4B7;A0A1J7HQL7;B6SBM1;G7J4B5;B6SBM2;I1W6S4;I1W6S1;I1W6S0;I1W6R9;I1W6R5;I1W6R4;I1W6R3;I1W6R1;A0A1J7H593;I1W6R8;I1W6R6;V7D289;T2DP38;Q5W1H9;V5N8V7	Q2MJR4	no	2	0.015868	42.947	502310000	78969000	63777000	58686000	20242000	20766000	20714000	14302000	17241000	16941000	70387000	55923000	64365000
APNEINQGDR	10	0	1112.52	V7BQM6;A0A1S3TCY4;A0A1S3TCW2;A0A0S3S4T3;A0A0S3S4R7;A0A0L9VDJ7;A0A0L9VD56	V7BQM6	yes	2	0.00093573	120.36	409120000	0	0	0	46341000	0	63934000	68694000	103790000	65528000	27202000	0	33627000
APNQASLGEEGIDLPR	16	0	1665.83	A0A151SLL9;I1K1C3;A0A0R0JPH2;V7CC57;A0A1S3UUM6;A0A0S3R767;A0A0L9TRP0;A0A1S2YR13;A0A1J7I3B4;I1MUE2;G7JU59	A0A151SLL9	yes	2	4.3619e-05	85.988	336720000	0	0	0	40078000	45491000	41564000	44581000	89485000	38917000	23296000	0	13303000
APNQVAGEILSFFTR	15	0	1648.86	A0A151S8V1;A0A1J7GSH0;C6TBU5;A0A0B2PVN5;V7C359;A0A1S3TKK0;A0A0S3T964;A0A0L9VLH7	A0A151S8V1	yes	2;3	2.9294e-18	142.45	222260000	42848000	38270000	40659000	0	0	0	0	0	655380	35643000	28525000	35661000
APNVWAGK	8	0	841.445	I1LLA7;C6T2X0;A0A0S3SKT9;A0A0L9UI46;A0A0B2QFW7;A0A1S3TY31;V7BV98;A0A151SY91;A0A1J7GFC9	I1LLA7	yes	2	0.014193	113.5	1840200000	81769000	86032000	62342000	249960000	175430000	302070000	181740000	201530000	226060000	87717000	91418000	94109000
APQFQLPEPLTGK	13	0	1424.77	I3SZQ0;A0A1J7H6K8;A0A151SZ08;I1JYW6;A0A0B2SBZ9	I3SZQ0	yes	2	7.5014e-05	127.02	197480000	39008000	25976000	31967000	0	0	0	0	0	0	40713000	31684000	28131000
APSAATATGFLK	12	0	1133.61	A0A1J7HX12;A0A1J7H347;A0A072W2L0;A0A0B2RYR8;K7LM27;A0A1S3DZJ4;K7MVB9;A0A0B2Q268;A0A1S3TVG0;G7KVS0;A0A0S3RR57;A0A0L9UWY3;I1JDR2;A0A0B2QZW4;V7B462;A0A1S3V0Z8;A0A0L9U116;A0A1S3E3E2;V7BAX2;A0A0S3SLG3;A0A1J7GYD3	A0A1S3DZJ4	no	2	7.3482e-05	116.24	1683300000	29022000	53522000	70278000	194270000	217250000	268930000	244910000	222710000	175490000	98264000	58762000	49915000
APSSALVSTLQAPAR	15	0	1467.8	A0A1S3UFE7;A0A0L9T456;A0A0S3T6R7	A0A1S3UFE7	yes	3	0.00071211	56.569	304610000	63063000	10171000	0	0	0	0	0	0	0	128450000	0	102930000
APSTAEEFQR	10	0	1134.53	A0A0S3RJ81;A0A0L9UVF2;A0A1J7HCS5;A0A151U2A9;A0A1J7GR36;V7B9R4;K7KBH5;C6T4Z9;A0A0B2S0T4;A0A072V6Y2;A0A0R0L360	A0A0S3RJ81	yes	2	0.0015415	99.568	809860000	100410000	68223000	44688000	0	0	63091000	51054000	0	0	200700000	163500000	118190000
APSVFQVK	8	0	874.491	A0A1S3VMK3;A0A0S3T6R9;A0A0L9TAL1;C6T5T0;I1JAS0;A0A0B2R7N4;A0A0R0HYF9;C6TLV6;C6T8X0;I1LE22;C6TIB6;A0A0B2P078;Q8GTE3;G7K3P1;B7FLW8;A0A1S2X8K2;U5U2I1;K7KUI4;A0A072UT24;V7BBU7;I1KAA3;A0A0B2QJZ3;V7AUT6;A0A1S3U3K4;A0A0S3RDB1;A0A0L9UFR9;A0A151U6P5;A0A1S3UXL3;A0A0S3SMP5;A0A0L9U0X7	A0A151U6P5	no	2	0.02978	85.212	5373900000	495470000	450690000	466000000	500850000	520290000	490730000	514360000	555190000	517750000	729200000	133360000	0
APTHALLNEEGVDLPR	16	0	1730.9	A0A0B2PS77;A0A151TK61;A0A0B2NSM5;I1KQM2;A0A1S3V741;A0A0S3QWF3;A0A0L9ULD4;I1K5A7;V7CR01;C6TDG6;A0A0B2SH32;A0A0B2SJS4;A0A151T331;A0A1J7G1J4;A0A1S2YEI0;G7LE78;V7C3D9;A0A1S3TIR6;K7L0V6	A0A0B2PS77	yes	3	0.0071463	38.261	180730000	0	0	0	34398000	0	21032000	36343000	50423000	38530000	0	0	0
APTHIISTISDDR	13	0	1424.73	Q93YH4;A0A1J7HLU2;A2Q2V1;A0A1S2XDD9;K7LBM2;I1MGE7;A6MZ92;A0A1S3TCV8;A0A0S3S4N4;A0A0B2Q015;A0A0B2PYN5;A0A1J7GUH7;A0A0R0JD83;A0A1J7GNQ6;A0A151RDD5;V7BMZ5;I1KMR0;A0A0B2P5I2;A0A0L9VDA2;A0A151SSZ4;I1MRQ9;A0A0B2P6X3;I1L0Q8	Q93YH4	yes	2;3	3.1183e-06	130.19	883540000	80230000	54058000	80915000	63738000	63547000	194160000	91689000	0	71899000	107890000	30078000	45329000
APTHSSLNDEGVDLPR	16	0	1706.82	I1MBV9;A0A0B2RYB7	I1MBV9	yes	2;3	1.1231e-07	92.38	524060000	0	0	20242000	76985000	115030000	74124000	90063000	84391000	63217000	0	0	0
APVNYEGVR	9	0	1003.51	A0A151SE71;A0A1S2XY32;I1NHG0;A0A0R0EDW0;I1LD09;A0A0B2QAY2;A0A0B2NUP0;K7N476;A0A0R0ELF0;A0A0R0HWQ2;I1LD08	I1NHG0	no	2	0.026468	71.614	441920000	27753000	26910000	19813000	64434000	28990000	47955000	46944000	50889000	47969000	39418000	40846000	0
APVSLPMETFK	11	0	1218.63	A0A151R9E8	A0A151R9E8	no	1;2	0.0015077	105.52	1874900000	62872000	11863000	75602000	334740000	40011000	280840000	255980000	316510000	260590000	81439000	81160000	73281000
APWLEPLR	8	0	980.544	A0A072TKG2;R9ZUR7;R9ZT34;R9ZRZ8;R9ZQV9;R9ZQU3;A0A1C7D302;A0A0Y0U0C7;A0A1L5BWG0;D3J8F9;A0A0F7RPI7;A0A0F7RPF4	A0A072TKG2	no	2	0.017647	108.46	41472000000	13205000000	5172100000	11144000000	107460000	101700000	79551000	0	116450000	0	3914200000	3376200000	4255800000
AQAMGITDFINPR	13	0	1432.71	A0A1J7HL79	A0A1J7HL79	yes	2	0.0050569	64.104	103170000	0	0	0	21222000	0	19862000	0	31195000	30889000	0	0	0
AQDALFAR	8	0	890.461	I1JPX8;A0A0B2QAZ3	I1JPX8	yes	2	0.010051	122.13	3708300000	0	0	0	579000000	546440000	483580000	569450000	682570000	847300000	0	0	0
AQEAFLAR	8	0	904.477	I1M6D5;A0A0B2QUU5;Q6RUF6;I1JJM3;A0A0B2SI36;V7B9D7	I1M6D5	yes	2	0.011553	117.4	1969400000	394270000	594720000	577910000	0	0	0	0	0	0	119740000	282780000	0
AQEAFLTR	8	0	934.487	T2B9M0	T2B9M0	yes	2	0.020159	100.02	10280000000	299660000	0	0	1568400000	1540900000	1227200000	1371900000	1418000000	2564600000	15466000	273530000	0
AQFEQLEYTEDDYQK	15	0	1905.83	A0A1J7H8C0;V7BW90	A0A1J7H8C0	yes	2	0.0047139	56.514	179850000	28806000	23858000	25798000	0	22291000	16068000	24399000	16952000	7750500	0	0	13927000
AQFVPLPVSVSVEFAVAATDCIAK	24	0	2518.31	CON__P12763	CON__P12763	yes	2;3	1.4639e-12	76.21	808360000	91757000	74091000	69876000	129920000	40401000	40665000	98996000	42196000	106760000	25812000	51501000	36380000	+
AQGDADSALDR	11	0	1117.5	C6T6P9;V7AZ27;C6SYE0;C6SWG4;A0A1S3U284;A0A1J7IH62;A0A1J7G4E4;A0A151UGY6;A0A0S3RP51;A0A0L9V0Y5;A0A0B2R2T7;V7CAI0;A0A151STG4	C6T6P9	yes	2	0.0010638	101.35	8014800000	354120000	321120000	303850000	893150000	887320000	1150700000	864910000	1125500000	701230000	565460000	488300000	359150000
AQGFYTMVTQR	11	0	1300.62	E3NYT4;E3NYT3	E3NYT4	yes	2	0.00031351	89.266	533830000	0	0	0	96820000	159240000	130110000	53329000	52995000	41347000	0	0	0
AQGGPGGPGGLGGPMDFGR	19	0	1683.78	V7AS70;A0A0S3RAF0;A0A0L9V9Y1;A0A151TCM8;I1JSX4;A0A1J7G7D8;A0A1S3U0U8;A0A0R0K2E6	V7AS70	no	2	9.617e-14	101.38	1634400000	326170000	345550000	352580000	0	0	0	0	0	0	272350000	272850000	64873000
AQGIDTSVYGSSK	13	0	1311.63	A0A1S2XYT1	A0A1S2XYT1	yes	2	0.012295	56.286	320930000	45242000	48796000	34340000	0	26358000	0	28013000	15707000	0	53506000	68973000	0
AQGLSVGSSLVEEDK	15	0	1517.76	V7BT83;T2DPA6;I3T8P4;A0A0S3SJZ7;A0A0L9UJH6;A0A1J7HFP8;A0A1S2XIN0;A0A0R0GFW6;A0A0B2QIU2;I1KTX8;V7BTD0	A0A0R0GFW6	no	2	0.0039033	57.973	49117000	0	0	18866000	0	0	0	0	0	0	0	30251000	0
AQGLSVGSSLVEEDKLDLATSLLAK	25	1	2543.37	A0A0S3SJZ7;A0A0L9UJH6;A0A0R0GFW6;A0A0B2QIU2;I1KTX8	A0A0R0GFW6	no	3	1.5317e-22	85.376	1868800000	177640000	167500000	230010000	33635000	25579000	13636000	4178800	13273000	4562200	377780000	437280000	383740000
AQINATLNHYK	11	0	1271.66	A0A151TZU4;I1MAT1;A0A0B2QQ76	A0A151TZU4	no	2;3	0.00051859	110.54	644780000	0	0	0	93977000	38333000	55541000	158350000	154500000	144080000	0	0	0
AQIPLDVIWNDDDHMDGHK	19	0	2218.01	G7JXA7;A0A1S2XM27	G7JXA7	yes	3;4	0.0005544	46.461	549990000	81775000	97858000	81442000	5264800	0	19088000	0	12882000	16948000	60687000	91389000	82657000
AQISNAQPDDLIDFYHLK	18	0	2087.03	A0A072UGQ1;A0A0B2RY30;I1KG56	A0A0B2RY30	no	2;3	0.0047055	52.172	384140000	16549000	16461000	0	52820000	48221000	0	115340000	75866000	0	34252000	0	24630000
AQISSNQGGGPTPTLVK	17	0	1653.87	I1JGR4;A0A0S3R683;A0A0L9TR08;A0A0B2Q2D0;A0A1J7I0T6;V7CC59;A0A151S9P1	I1JGR4	yes	2	8.7141e-10	77.221	389370000	18839000	34131000	21357000	39011000	56971000	60491000	68214000	59834000	0	0	0	30524000
AQIWDTAGQER	11	0	1273.61	C6TIE9;Q7DLK8;Q08150;I1M2Z5;G7ITF9;C6TM07;A0A1S2XIF2;A0A151S950;A0A0B2RR11;V7BUB7;A0A1S3VTZ1;A0A0S3SIN9;A0A0L9UL78;A0A1J7IBR4;A0A1J7GWD9;Q8LJR6;Q40368;A0A1J7GF11;B7FFD5;C6T441;V7AHH5;Q08149;I3SPW7;I3S9N9;I1M049;I1LS95;I1KEV3;G7JUZ6;G7IFI5;C6THM4;A0A1S3W2N6;A0A1S3UV76;A0A1S2YJ35;A0A1S2YI27;A0A1S2XBV3;A0A1J7I6I0;A0A1J7HPG9;A0A1J7GYP5;A0A1J7GFJ6;A0A151TP71;A0A0S3SB40;A0A0S3R1B9;A0A0R0JBP2;A0A0L9V565…	C6TIE9	no	2	0.00095455	121.29	3461200000	148830000	210960000	0	411040000	491360000	447820000	423890000	416340000	348960000	180680000	187460000	193890000
AQLGEIFELDR	11	0	1289.66	A0A0K0LWC2;N0DKC5;J7EY95;I2E2R6;G9IIZ8;D3J8I9;A0A1W6F839;A0A1W6F7V6;A0A1W5P493;A0A1S5RRK3;A0A1S5RRC8;A0A1L5BWI9;A0A1C7D2E4;A0A0Y0UFU9;A0A0Y0U075;A0A0K0LUI6;A0A0F7RPJ3;A0A0F7RNF3;A0A023I6Y6;B5LMP9;A0A1S4ETK0;A0A0K0LWI6;Q9BBQ8;A0A1S5RW24;A0A1S5RVT7;A0A1C7D358;A0A0K0LUR4;B8R480;A0A0Y0DZV8;A0A0K0LV56;A0A0K0LMQ5;A0A0A0QI89;A0A0A0QI22;A0A0A0QHY6;A0A0A0QGS8;A0A0A0QGA0;A0A0A0QG45;A0A0A0QF71;A0A059THY9;A0…	A0A191UJ98	no	2;3	0.00030156	125.97	17918000000	3551200000	3448800000	3623100000	113520000	46175000	46568000	0	76627000	54193000	2275600000	1942100000	2739700000
AQLQGTTQDHLQIFNIEMK	19	0	2214.11	A0A151SP40;X4Z1M5;I1MZ13;A0A0S3S0Z3;A0A0B2PB16;I1LMS9;A0A1S3TPK5;V7CZE8;A0A0L9UA30;A0A0B2RH83;A0A1J7H503;A0A0B2RVZ8;I1JIA0;I1M7S4;I1M7S3;A0A0B2SUM5	A0A151SP40	no	3	0.017518	26.352	91760000	0	0	4813100	13542000	18017000	17028000	0	38360000	0	0	0	0
AQMVVQVEAVR	11	0	1228.66	I1KDI9;A0A0B2P8M0;A0A0L9UJW7;I1LT59;I1KDJ0;A0A1J7ITV0;A0A072TEN7;V7BUF6;I1LT58;A0A1S3U1R4;A0A0S3SJE6;A0A0B2RBJ9;I3SN47;I3SDM8;I3SKG9;A0A1J7IY37	I1KDI9	yes	2	0.0030754	71.153	213060000	22102000	51167000	24128000	0	0	0	0	0	0	49596000	33613000	32453000
AQNALAEVQEFTSFLR	16	0	1822.92	G7JKZ4;A0A1S2YKT6;V7AFQ4;I1MS62;A0A1S3VQ77;A0A1J7I369;A0A0S3SCD0;A0A0L9V6B1;V7BYE9;A0A1S3TRT4;A0A0S3SGW0;A0A0L9UMZ0;A0A072VBH8;I1LRC6;A0A1S3EE49;A0A1S2XG69;A0A151TNK6;A0A0B2QNG6;A0A0B2QMZ2;A0A1J7I863;I1LTS0;I1LKV9	G7JKZ4	yes	2	0.00077379	68.576	46472000	0	0	0	8856900	3441300	0	0	19274000	9281900	5618300	0	0
AQNSTSLIEFSSR	13	0	1438.71	A0A1S3TKC6	A0A1S3TKC6	yes	2	2.8006e-19	117.7	261430000	63927000	25979000	31516000	0	0	0	0	0	0	60508000	40046000	39458000
AQPAQNPAGMVLVDR	15	0	1565.8	V7BPJ0;Q41668;Q40209;I3T070;G7J7Y2;C6TIC8;A0A0R4J4F2;A0A0B2QS28;A0A0B2PM60;C6SVW5;T2DNF6;A0A1S2XKQ1;A0A151U9N0;I1LM66;C6TED4;A0A1J7HVA8;I3S087;G7KFR6;I3SEM1	V7BPJ0	no	2	0.0015503	65.477	175930000	0	0	0	48269000	46060000	0	19469000	30075000	32056000	0	0	0
AQPQDVIEGWRPK	13	1	1522.79	U5NFI7;A0A1S3E9H7;A0A1S3E887	U5NFI7	yes	2;3	0.0025919	66.004	921650000	174990000	163660000	64837000	22197000	43866000	50445000	24865000	0	15303000	38262000	186620000	136600000
AQPQFLNDWK	10	0	1245.61	A0A1S3TC23;A0A0L9U796;I3SCT7;G7L4R0;Q17UU7;A0A1S2XRA5;V7CX10;T2DN22;A0A151TAJ7;A0A0S3RWT2;I1N8L0;I1JMX7;A0A0B2RQK8;A0A0B2PTL5;Q7XJI1;I3S2P0;A0A1J7GRS9;D3VMP5;C6T5W1	A0A1S3TC23	yes	2	0.007504	83.862	234410000	42690000	24975000	34517000	0	0	0	0	0	0	34296000	46621000	51315000
AQSELYNWR	9	0	1165.55	A0A1S2YZ73;G7L9H1;I1LI96;A0A1S2YSZ6;A0A1J7HEK4;A0A1J7GXQ7	A0A1S2YZ73	no	2	0.0021242	120.15	810920000	30078000	45569000	42784000	97642000	108670000	86497000	116870000	88922000	113150000	33448000	47293000	0
AQVEEFYVITWDSPK	15	0	1810.88	A0A1J7GY21;E1C9K8;I1NGD3;I1NGD2;A0A0B2Q2K9;A0A1J7HEC9;A5Z2K3;A0A0B2P4U7;A0A1S2YX57	A0A1J7GY21	yes	2;3	5.1361e-71	182.7	3534100000	484210000	590580000	655690000	10791000	0	0	1090300	0	0	578180000	552570000	660940000
AQYEEIAQR	9	0	1106.54	CON__P35908;CON__P19013;CON__P02538;CON__P48668;CON__P04259	CON__P35908	no	2	0.040113	64.654	145460000	38807000	47439000	22836000	0	6165800	0	0	0	0	0	30211000	0	+
ARPHLVESTSGSR	13	1	1395.72	I1LUJ6;A0A0B2R801;I1L437;C6TH44;A0A0B2SHA7;A0A151SEX0;I3SNC9;A0A072VM16;I3SJG9;I1LP54;A0A1S2YJ62;A0A0B2SQE5;A0A1S3VXX4;A0A0S3SEF9;A0A0L9V7Y9;A0A151TM81;V7BUW6;C6TAY3;A0A0B2S6D2;A0A072ULN0;G7JSU6;K7L9B7;A0A0B2QVP9;B7FJA1;B7FFC7;A0A0B2QJ18;K7MSN1	I1LUJ6	no	2;3	3.1104e-55	187.16	3504200000	604520000	41599000	6226000	238180000	18361000	437810000	733300000	141320000	351710000	209040000	102150000	619970000
ASAAAVTLDSPGANYR	16	0	1562.77	A0A1J7GNN3	A0A1J7GNN3	no	2	0.001067	63.682	32058000	17151000	0	14907000	0	0	0	0	0	0	0	0	0
ASAGASVDSAR	11	0	990.473	A0A1J7HUC2;V7AGN7;A0A1S3TK29;A0A0S3SBG6;A0A0L9V5B1;I1LS70;A0A0B2PM87;I1KEY6;A0A0B2NVL3;A0A151SVH8	V7AGN7	no	2	0.00049365	132.17	256300000	40344000	0	0	35074000	0	1222900	22830000	812970	0	13472000	93317000	49227000
ASALIQHEWR	10	0	1209.63	A0A151S561;P42054;A0A1S2XGU3;I3SDJ6;G7KYU2;B7FKG9;Q6W2J5;I3SH79	Q6W2J5	no	2;3	3.7532e-18	164.33	2209500000	19825000	177260000	137710000	254370000	302250000	190550000	209690000	277090000	351050000	78773000	71175000	139820000
ASALIQHEWRPK	12	1	1434.77	A0A151S561;P42054;A0A1S2XGU3;I3SDJ6;G7KYU2;B7FKG9;Q6W2J5;I3SH79	Q6W2J5	no	2;3	9.563e-42	180.09	8223300000	471040000	698780000	501170000	1282300000	746340000	682140000	666710000	911170000	568130000	500820000	513570000	681150000
ASASFENQLSQEASDVEK	18	0	1938.88	I3S243;A0A072VAY8;A0A1S2XFW1	I3S243	yes	2	2.3419e-111	205.78	727210000	128220000	145170000	121570000	23911000	15602000	0	23430000	23001000	0	78797000	76834000	90674000
ASASSAALVSDYVGYLEK	18	0	1829.9	H6QXH0;E6Y6S5;E6Y6S2;E6Y6S4;E6Y6S3;A0A0B2PN54;I1KA18;A0A0R0JF06;A0A1S3U4A7;A0A1S3U4C6;A0A0S3RCW5;A0A0L9UFI5;A0A151SDE1;V7ARE3;A0A1S2Y945;G8A394;Q40326	H6QXH0	no	2	1.7518e-09	100.45	186590000	0	0	0	28245000	25146000	26741000	34374000	46081000	26004000	0	0	0
ASAVDAAGNPIPTSAVLMASSK	22	0	2057.05	I3SL61;A0A151U3T6	I3SL61	yes	2	0.0034931	54.15	147920000	0	0	0	0	14022000	20149000	34063000	50862000	22008000	0	0	6815100
ASAVSTLAK	9	0	846.481	A0A1J7HGB1;A0A0B2S4Z9;A0A151TG92;A0A1S3EBK6;G7JG50;I1LQ46;A0A1J7HVB3;A0A0B2R0D6;V7AVD6;A0A1S3U601;A0A151U796;A0A0S3RAG8;A0A0L9UID8;I1K778;A0A0B2QJJ8;I1JSP6;A0A1J7I3S1	A0A1J7HGB1	no	2	0.025535	72.243	351700000	17426000	0	0	58837000	35672000	25103000	72065000	0	68781000	44239000	0	29578000
ASDAFYR	7	0	828.377	A0A1J7HHZ7;A0A0S3R7L6;A0A0L9TSV6;A0A151S565;I1LWI3;A0A0B2PZX0;A0A1S3VFQ9;A0A0S3T8F7;A0A0L9VP13;I1N627;A0A0B2SM19;G8FVT3;A0A1J7FQP1;C6SZW1;V7BZ82;V5N8R8;I3SYV8	A0A151S565	no	2	0.011977	134.44	2864800000	52311000	56676000	64862000	602790000	506740000	439700000	257950000	280390000	347250000	90327000	90952000	74877000
ASDLGVESIVIGMAHR	16	0	1653.85	A0A1J7HX12;A0A1J7H347;A0A1J7GY07;A0A1S3DZJ4;K7MVB9;A0A0B2Q268;A0A1S3TVG0;G7KVS0;A0A0S3RR57;A0A0L9UWY3;I1JDR2;A0A0B2QZW4;A0A1J7GYD3	A0A1S3DZJ4	no	2;3	0.00032458	62.055	370510000	19561000	12494000	0	45623000	49437000	39691000	39559000	71302000	35690000	22475000	16962000	17718000
ASDSANLDSAAELLIR	16	0	1644.83	A0A0R0KIR5;A0A0R0KIC6;I1JN60;I1JN59;A0A0B2RDB7;A0A1J7IA73;A0A0S3RX11;A0A0L9U7D8	A0A0R0KIR5	no	2	0.00050947	72.187	205380000	31659000	34342000	27625000	0	0	0	0	0	0	37076000	45986000	28693000
ASEIDEWSR	9	0	1091.49	A0A0B2PQR2;A0A0R0FUN2;A0A0S3RW72;A0A0L9U6H2;A0A1S3TBJ2;A0A151U0F2;A0A1S2Z236;A0A072TX96	A0A0B2PQR2	yes	2	0.013668	90.263	0	0	0	0	0	0	0	0	0	0	0	0	0
ASGASQLVVK	10	0	958.545	A0A1J7H184;G7JLG0;A0A1S2Z6B6;G7J524	A0A1J7H184	no	2	0.0010645	101.97	361910000	37868000	42498000	44999000	37820000	0	0	0	41804000	4063500	55037000	49994000	47831000
ASGEGVQPQEYTIIK	15	0	1618.82	A0A151TJE3;A0A0B2SEG7;A0A1S3EDF7;A0A0R0LJG5;I1J9U5;A0A1S3VQY2;A0A1S2YLZ5;A0A072UX73;I1LGR6;A0A0B2RK17	A0A151TJE3	yes	2	0.0016668	64.407	258560000	23210000	0	19737000	0	0	32997000	127990000	0	0	26190000	10087000	18341000
ASGIQWDLR	9	0	1044.54	G7JVL9;G7KIC4;W8CYB1;S4SZH9;D5MAV1;D5MAI6;B8R4B1;A0A1J0I0D9;A0A0Y0UYF5;A0A0Y0UER9;A0A0Y0TZG0;A0A0K0LX68;A0A0K0LW60;A0A0K0LV54;A0A0K0LU49;A0A0K0LTR6;A0A0F6NLY2;A0A0F6NLQ3;A0A0F6NKW9;A0A0F6NGH4;A0A0F6NFX6;A0A0F6NFM8;A0A0F6NFB3;A0A0F6NF67;A0A0F6NEK1;A0A0F6NEI3;A0A0F6NED1;A0A0A0QIL2;A0A0A0QHW2;A0A0A0QG07;A0A0A0QG00;A0A0A0QED2;A0A0A0QDC4;A0A059THY1;A0A023I2W6;A0A023HQ75;A0A023HPI4;A0A023HPE3;A0A1J7H3L…	G7JVL9	no	2	0.01254	92.538	282780000	73334000	33681000	65678000	0	0	4294700	0	0	0	29263000	37974000	38552000
ASGWGITGNK	10	0	989.493	A0A1S3TQ33;G7KRW9;A0A0B2SGV9;A0A151S899;V7D0R7;I3T8M6;I3T7D6;I1NB70;I1JQM2;A0A0S3S0D4;A0A0L9UA77;A0A0B2QGQ3	A0A1S3TQ33	yes	2	0.0030978	72.276	247640000	0	30960000	0	30870000	28640000	46135000	45032000	0	66004000	0	0	0
ASHIVGYPR	9	0	998.53	A0A151U067;A0A1J7G1E9;A0A0B2R8K0;A0A151SX55;A0A0L9VEF2;A0A1J7HAV5;G7L0I8;K7MMH5;A0A0B2QK83;A0A0R0FR64;V7C2G9;A0A1S3V605;A0A0S3T958;A0A0L9VN25;A0A151RFH6;I1MW49;K7KNT9;A0A0B2RYM3;A0A1J7GRY3;A0A068LJH6;A0A1S3TBY3;V7CX68;T2DLV0;A0A1J7GK61;A0A1J7IDN3	A0A151U067	no	2	5.782e-06	135.71	30139000000	1032800000	1765500000	537400000	2542000000	3036200000	2555400000	7266900000	3802500000	3932100000	720320000	1900800000	1047300000
ASIRPDIVTFVHDNISK	17	1	1911.02	A0A0A6ZDS3;A0A075BIU4	A0A0A6ZDS3	yes	2;3;4	6.1568e-25	148.06	9815200000	451230000	586740000	692880000	968160000	902290000	669030000	646160000	1550900000	592940000	856580000	1081100000	817220000
ASITPGTVLILLAGR	15	0	1480.9	A0A151QWP3;A0A151QWU6;A0A0B2P319;A0A0R0IUU4;C6SZF9;A0A151TZ72;A0A0B2SQP6;A0A1S2YFF1;A0A1J7FWQ4;I1KT97;A0A0B2RAF0;I1KTK1;A0A0R0ISR2;I1K4R0;I1MJL6;I1KTK0;I1K4R1;A0A0B2RV05;A0A0B2RBF4;G7K504;K7KR18;K7KR16;C6SWC7;I1K4Q9;G7LBA5;K7L6N1;I1K4Q5;C6TLI8;A0A0B2RZ44;A0A0B2RAW9;I3T5Y4;B7FH81;I3T7J2;A0A1J7GCI0;C6THV5;I1K4Q7;G7J9R6;B7FH28	A0A151QWP3	no	2;3	0.00017851	83.692	515600000	31138000	19795000	30706000	13633000	39443000	65076000	43071000	49278000	90931000	51719000	41008000	39804000
ASLDQDDSTLSR	12	0	1306.6	I1MX37;V7CVZ4;G7I7L8;A0A1S3UBU4;A0A0S3RPB1;A0A0R0FGT9;A0A0L9V206	I1MX37	yes	2	0.0021099	81.565	598150000	38869000	30171000	25091000	76890000	0	73596000	77087000	78754000	74001000	50868000	35694000	37134000
ASLVNDVDDVEK	12	0	1302.63	B7FIM7;A0A1S2X9J2;I3SIS7	B7FIM7	yes	2	0.014912	50.897	0	0	0	0	0	0	0	0	0	0	0	0	0
ASLVNDVNDVEK	12	0	1301.65	A0A0S3S2A2;A0A0L9VFS0;V7BUR0;A0A1S3VKR3;A0A151TBZ1;A0A0S3SBS3	A0A0S3S2A2	yes	2	0.00034904	98.902	699930000	119230000	162030000	199720000	0	0	0	0	59152000	159790000	0	0	0
ASLYGFGEHTK	11	0	1208.58	A0A0R0I6Y6;A0A0B2SD27;I1L0I7;A0A1S2XD87;A0A1S2XAU6	A0A0R0I6Y6	yes	2	0.02532	49.081	0	0	0	0	0	0	0	0	0	0	0	0	0
ASLYGLGEHTK	11	0	1174.6	A0A0L9VDY3;A0A1S3VFG5;A0A0B2Q2X0;K7MB61;A0A0L9VDJ3;A0A151SB63;A0A151SB34;V7BNA8;A0A1S3VLP8;A0A0S3S4I1	A0A0L9VDY3	yes	2	0.02144	56.087	128280000	17412000	0	0	6931700	13120000	16720000	0	0	0	30846000	20173000	23082000
ASNPFVNLK	9	0	988.534	A0A151TRX5;A0A1J7GP48;A0A0S3T1V4;A0A0L9UTC9;A0A1S3TAC2;A0A1J7GVW3;T2DNR4;V7C7X4;O24548;A0A1S2XF72;A0A1S2XJC8;A0A072V8I1;A0A0B2QE67;I1KD37;A0A151RJK9;A0A0S3RGP8;A0A0L9UC38;I1JWM3;A0A0B2PNQ4;V7AYI0;I3SB48;I3SGZ4;I1JWM4;A0A1J7J093;A0A151S405;C6TD94;I1JEI0;I1J637;C6TJC8;A0A0B2RC63;A0A0B2P8D5;I3SIM7;I3SPW3	A0A151TRX5	no	1;2	7.6423e-12	186.91	1983900000	34920000	44968000	44618000	279610000	309600000	321560000	369010000	315630000	215330000	0	0	48687000
ASPQTVADYTLK	12	0	1292.66	I1LPX6;A0A0B2R0H6;I1LJ68;A0A0B2RZE7;A0A1S3W231;A0A0S3SDU9;A0A0L9V7D0	I1LJ68	no	2;3	0.00030897	100.04	59223000000	9812100000	10846000000	9839000000	0	0	56238000	56275000	102720000	22324000	9991200000	9631100000	8866400000
ASPQTVSDYTLK	12	0	1308.66	I3SUU7	I3SUU7	yes	2	0.019404	56.956	208940000	0	0	0	0	0	0	0	0	23305000	28720000	110190000	46725000
ASQFDLIK	8	0	920.497	A0A0S3T0P1;A0A1S3TB24;A0A1S3TB21;A0A0L9UTT1;I3S3X7;G7IBH6;A0A072VH72;A0A1S2Y1Z6;A0A1S2Y3T8;A0A072TEK5;G7IBI0;A0A1J7GXP0	A0A0S3T0P1	no	2	0.037084	77.318	321070000	0	0	0	82235000	0	0	115270000	0	123560000	0	0	0
ASSEESSSVDANELFTDLK	19	0	2027.92	V7ARF7;A0A1S3VB05;A0A0S3SYS0;A0A0L9TGA1	V7ARF7	yes	2	0.00017502	59.857	315110000	51399000	52625000	0	0	0	0	0	0	0	67393000	63356000	80342000
ASSELPLVGNTAPDFEAEAVFDQEFIK	27	0	2923.41	D5FUD7;A0A1S3TRM4;A0A0S3RZ97;V7D183;V7CZW4;Q9FE12	Q9FE12	no	2;3	0.00012185	47.331	200420000	70580000	0	16283000	3154000	13901000	10080000	9787300	13758000	2625000	16582000	13994000	29679000
ASSVAQVVTTLQER	14	0	1487.79	A0A0A0QIH1;A0A0K0LWZ9;A0A0K0LUQ3;A0A151R2G8;A0A191UJ70;A0A0Y0U384	A0A0K0LWZ9	no	2;3	1.7498e-62	190.27	20545000000	3487300000	3807200000	4053800000	129370000	85188000	106420000	88224000	164870000	93687000	2405300000	3479900000	2643800000
ASSVVISGTDIVRPR	15	1	1555.87	I1MFN0;A0A1S3VKY2;A0A151T6L1;A0A0B2REJ2;A0A0S3S3W3;A0A0L9VE27;A0A0R0I1W6;A0A0R0I1V0;I1KZY9;C6THZ4;C6TGR8;A0A0B2S7Y1	I1MFN0	yes	2;3	6.7613e-06	76.759	674460000	0	0	0	91614000	143990000	97731000	98999000	110870000	96505000	20483000	14271000	0
ASTPEPLCQVMLR	13	0	1500.74	I3S2W4;A0A072V507;A0A1J7G5P0;A0A1J7GBZ8;B7FF87;A0A151T6U3;I3T6L8;B4UWA1	I3S2W4	no	2	0.019114	51.726	268900000	0	0	0	65730000	63362000	0	0	60287000	63188000	0	0	16332000
ASTSYGPLDCSVPQCGQVR	19	0	2080.93	A0A1S3U8H9;A0A0L9UGF8;A0A0S3RDF6;A0A151TSV4;A0A0R0K666;I1K9M9;A0A0R0JPL6;C6TN31	A0A1S3U8H9	yes	2	7.6928e-11	97.095	3893900000	40517000	57659000	59015000	403030000	557620000	537750000	675020000	935260000	475950000	55281000	43553000	53279000
ASWDAAVQDIEDLKK	15	1	1687.84	A0A1J7G200	A0A1J7G200	yes	3	0.0049966	47.639	191590000	9492800	0	0	0	28842000	35575000	34453000	42968000	40262000	0	0	0
ASYLHHLDLLK	11	0	1308.72	V7CIJ8;C6TID5;C6TAH8;A0A0B2RV43;A0A0B2PUI7	V7CIJ8	yes	3;4	0.005097	57.203	352930000	0	12148000	0	82478000	41573000	84556000	44693000	70192000	17296000	0	0	0
ATAEAASTGLGPR	13	0	1200.61	K7LBJ6	K7LBJ6	yes	2	0.0050469	64.121	4445800000	6465500	575790000	404600000	418150000	356700000	433100000	488130000	513120000	366300000	396040000	487360000	0
ATAELLLGADNPAIK	15	0	1495.82	A0A151RW30;Q42794;C6TNL0;A0A0R0FQN0;A0A0B2QM69;A0A1S3UF03;I1MWX6;Q40325;A0A0L9V113;Q41199;I1M9F7;A0A0B2P908;A0A072VP26;A0A1S2Y4P6;A0A0S3RPB8;P93763;I1M9F8;Q8HQQ0;P26563;A0A1J7I6Z3;A0A182BF95;O22618	A0A151RW30	no	2	4.4662e-10	118.51	420860000	46919000	61896000	39485000	21166000	32135000	0	27905000	32826000	0	57876000	55777000	44874000
ATAFGLMK	8	0	837.442	I1JJP2;A0A0B2SHX9;A0A0B2QR00;I3SW82;V7B9B8;I1M6B5;V7BC72;A0A151U2M6;Q9AT05;G7J834;Q84UT1;A0A1S3UGH9;A0A0S3RIS7;A0A0L9UUQ1;Q9AT06;A0A1S2XME1;D9IDX4;P52416;A0A0R0GG37;Q43816;P52417;D0EYG8;G7KEK9;Q43815;I3S3S4	I1JJP2	yes	2	0.039862	62.546	287740000	35347000	50905000	90200000	0	0	0	0	0	0	55303000	15359000	40622000
ATAGDTHLGGEDFDNR	16	0	1674.72	V7BFT8;V7BF08;A0A0L9TXH9;A0A1J7GMD5;A0A1B2BI41;A0A0B2Q8A7;A0A1S3DWC9;A0A0B2SAA7;A0A1S2YJT8;A0A0R4J4D6;A0A151TME6;A0A0B2QKL2;Q40980;G7JFK1;I1MT10;A0A1J7IY28;P26413;I1LQR4;A0A0B2RJV3;G3LTU4;A0A1S2YP37;K7MVD3;A0A151S7R0;A0A0B2PXP8;V7B114;A0A1S3TT80;A0A0S3RR31;A0A0L9UXF5;A0A151RAR6;A0A1J7GG32;A0A0B2SQK8;A0A151U4E0;V7B0A5;Q5QHT3;A0A1S3V5C3;A0A0S3SRD9;K7LZH1;A0A1S3VBS5;A0A0S3T0F3;A0A0L9TA18;Q2HT97	A0A1J7GG32	no	2;3	4.3066e-84	193.32	8049900000	428870000	444440000	441420000	318310000	764240000	884990000	987080000	1063800000	1039300000	760190000	421480000	495800000
ATDLNQGVVYGVR	13	0	1390.72	I1N8V4;A0A0B2Q532;A0A0R0KIG7;A0A0B2RA06;I1JN84;A0A151QY99;V7CXW8;A0A1S3T7N9;A0A0S3RX41;A0A0L9TIE4;Q2HRI1;A0A1J7HS66;A0A1S2XRL4;G7KRQ8	I1N8V4	yes	2	4.4499e-08	116.24	799830000	88101000	72282000	81755000	49418000	28423000	35374000	16785000	66645000	70987000	94659000	85739000	109660000
ATDSPLPTVPGYDVAGVVVK	20	0	1984.05	A0A0B2R4T4;I1N1G8;A0A151SJE7;A0A072TS46;I3S600;A0A1S2YTT5;V7C6I4;A0A0B2R4U7;I1KXG0;I3T7B2;C6T8J2;A0A0S3R2F0;A0A0L9TMG1;A0A1S3VZU0	A0A0B2R4T4	no	2;3	2.5363e-23	121.44	3877400000	604320000	664470000	552100000	4532900	0	0	0	5151500	0	658680000	832950000	555190000
ATDVMIAGK	9	0	904.469	I1K3S5;I1K3S4;V7C8C7;I1KS65;F8SMB9;A0A1J7IU69;A0A1J7HZ17;Q2PEU5;A0A0B2PXC0;Q5DUG9;A0A1J7IK52;A0A1S3TJU8;A0A0S3S113;A0A0L9U9V3;Q84RD9;A0A151SJG3;V5N894;Q0GGS9;A0A1S2YCQ2;V7D077;A0A0S3S3T7;A0A0L9VE07;I3T1T0;P50246;Q9M4V0;A0A0B2SCK1;C6T8D6;A0A1J7IPK1;A0A1J7HAI7;Q9SP37;I1LN30	I1K3S5	no	1;2	0.013249	101.6	5730200000	222690000	40829000	203400000	712780000	528810000	71865000	806120000	1255200000	962220000	365590000	262070000	298560000
ATEALRPGSETK	12	1	1258.65	A0A0B2S9N1;A0A0B2PMR3;A0A072V2K0;K7M864;A0A072UXA5;A0A1S2Y6Y6;A0A1J7HML7;K7KAB4	A0A0B2S9N1	yes	2	1.6893e-41	177.83	114070000	45201000	0	0	0	0	6937600	0	0	0	29560000	0	32372000
ATEEQIQAQR	10	0	1172.58	A0A1S3U179;A0A151TLT2;A0A0S3SJQ5;A0A0L9UJQ4;I1LP75;A0A0B2SQD2;I1LIH4;A0A0B2PCZ2;A0A1J7H7B0;A0A1J7HGN5;A0A1J7GGR0;V7BVS3	A0A1S3U179	yes	2	0.010036	66.683	0	0	0	0	0	0	0	0	0	0	0	0	0
ATEGPIVADK	10	0	999.524	I3SHW5;A0A0R0L8P5;I1JJI5;A0A151U2K3;V7CU72;V7B996;V7AKP9;I3SB30;I1JJI4;G7L695;C6TBS6;B7FL37;B7FII9;A2Q2I3;A0A1S3UBQ1;A0A1S2Y6H9;A0A1S2XQ05;A0A0S3RJC9;A0A0B2SFT7;A0A0B2QR45;I3STF0;A0A1J7IQ35;A0A1J7I015;A0A1J7HSW8	I3SHW5	yes	2	0.020301	55.721	0	0	0	0	0	0	0	0	0	0	0	0	0
ATETYLFAMFDENQK	15	0	1806.81	A0A1J7ILV3;A0A1J7HM63	A0A1J7ILV3	yes	2	6.8015e-44	171.93	413610000	0	0	0	18827000	0	22676000	89700000	148960000	133450000	0	0	0
ATGDNVGPLLLK	12	0	1196.68	V7C2J5;I1MQ76;C6SZF4;A0A0S3TB67;A0A0L9VJJ5;A0A0B2R6Q3;A0A0B2QX84;A0A1J7HIS0;A0A151T452;I3T106;A0A072TU10;A0A1S3VB43	V7C2J5	yes	2	0.00070551	116.84	1289300000	257290000	212630000	199290000	17278000	12694000	24696000	42643000	32992000	52717000	151470000	162930000	122660000
ATIANMSPEYGATMGFFPVDHVTLQYLK	28	0	3100.5	I1LU53;A0A1J7GFJ2;G7ITZ5;A0A072V9L6;A0A151THX2;G7JYQ8;A0A072UCS0;A0A1S2XFZ1;A0A1S2Z8R6;A0A151S0D1	I1LU53	no	2;3	1.102e-28	91.079	688310000	57041000	80169000	59089000	24523000	59148000	39722000	50180000	133120000	0	60705000	49443000	75164000
ATIELTHNWGTESDPEFK	18	0	2073.96	V7AGB4;I1LR73;I3T0P3;Q9ZS21;I1LR74;A0A1S3TKR1;O49818;I3T1D0;A0A1S2YKJ9;C6T1M8;A0A1J7H7H5;I1LL14;A0A1S3TKR5;A0A0S3SCB8;A0A0B2S0H2;A0A072UKQ3;I1LR72;A0A0L9TDZ8;A0A1S2YK91;A0A0B2NUJ7	V7AGB4	yes	2;3	2.6454e-15	97.095	1002000000	58661000	94674000	66358000	100290000	107480000	139350000	74062000	85950000	64040000	93783000	74352000	42981000
ATIFPHNVGLGATR	14	0	1452.78	A0A1J7H173;A0A072U907;A0A072U7D9;A0A1S3TBR3;I1MW70;A0A0B2QHS5	A0A1J7H173	no	2;3	0.0026268	53.3	863040000	61623000	94049000	61068000	58904000	59992000	109010000	69612000	78153000	42600000	93498000	66135000	68400000
ATIGHNNLNAK	11	0	1151.6	V7BPJ0;Q41668;Q40209;I3T070;G7J7Y2;C6TIC8;A0A0R4J4F2;A0A0B2QS28;A0A0B2PM60;C6SVW5;T2DNF6;A0A072UYR9;I1LM67;A0A1S3VLA1;A0A1S2YD48;A0A1J7I663;A0A0L9VCZ6;A0A151U9N0;I1LM66;C6TED4;A0A1S3E865;A0A1S3VKH0;A0A0S3S5N0	V7BPJ0	yes	2	1.5085e-27	169.65	1028300000	58852000	0	0	164420000	86486000	151880000	113590000	120730000	132990000	59378000	61288000	78687000
ATIVDWPGLGYSDRPK	16	1	1773.9	A0A0R0JXA2;I1MTT3;A0A0R0JZ89;A0A0B2SPX5;A0A0B2QBA1;A0A1S3UHX7;A0A1S2YRG9;A0A151SL74;V7CD70;A0A0S3R7M2;A0A0L9TSX5;I3S9J8	A0A0R0JXA2	yes	2	0.0016054	62.759	0	0	0	0	0	0	0	0	0	0	0	0	0
ATLFPGDGIGPEIAESVK	18	0	1799.93	A0A1S2Y9P7;I3SWL7;I3SPT9	A0A1S2Y9P7	no	2	8.5622e-08	95.409	769430000	23758000	23089000	30671000	97819000	83089000	84372000	96221000	80999000	112140000	53958000	32393000	50913000
ATLMNEQENK	10	0	1176.54	G7LG19;A0A151S2N4;G7LG18;B7FMP0;A0A1S2YWH9;C6SXZ0;A0A0R4J5B2;A0A0B2R586;A0A1J7GFH2	G7LG19	yes	2	0.00089754	104.22	305930000	0	0	0	26455000	0	55963000	60361000	78714000	84441000	0	0	0
ATLQLAEIK	9	0	985.581	I1JLH0;I1J7A8;C6TDC5;A0A0R0KFE8;V7ANV5;Q9XQB2;A0A0S3SX08;A0A0L9VT64;A0A151SGA6;A0A0B2PW18	I1JLH0	no	2	0.00579	99.788	3561400000	842930000	551760000	750020000	21209000	0	0	24794000	45295000	31788000	421050000	492350000	380210000
ATLSEHDNEMSR	12	0	1388.6	A0A1J7G4C6	A0A1J7G4C6	yes	2	1.5071e-05	83.204	0	0	0	0	0	0	0	0	0	0	0	0	0
ATLSGLSFVNPSTPIR	16	0	1658.9	A0A1J7HAA0	A0A1J7HAA0	yes	2;3	2.1502e-06	81.448	2488100000	113350000	183900000	0	0	46101000	640280000	549850000	0	491910000	138330000	161420000	162920000
ATLVVGNVLPLR	12	0	1250.77	A0A151RFR8;A0A0B2NYC0;Q9FEZ7;I1MN72;C6TDL5;A0A0S3R4E3;A0A0L9TP51;A0A0L9TNS3;A0A0B2RR69;A0A1S2XPZ8;A0A1S3W0S2;G7L3L0;A0A1S2YYY0;Q2HRD6;I3T7Q5;G7JW56;V7CIG8;T2DP45;I1LI06;A0A1S3VR49;A0A0S3T415;A0A0L9TBY3;A0A1J7H357;A0A1J7GKG9	A0A151RFR8	no	2	8.3283e-05	118.9	1905200000	188750000	95191000	71575000	248350000	149090000	145940000	177390000	328760000	108800000	114040000	88195000	189160000
ATNELVLR	8	0	914.519	A0A1J7GH85;A0A072TED7;B7FLN3;I3SZ65;A0A151SHB5;A0A0R0IV94;A0A0B2RXW6;K7L7R7;A0A0R0IXV4;A0A0B2PCU4;A0A1S3VEC7;V7ASK1;K7KZ04;A0A0S3T051;A0A0L9TAH4;A0A1S2YUX8	A0A151SHB5	no	2	0.026699	89.355	576670000	0	0	0	0	105540000	104610000	109560000	128520000	128440000	0	0	0
ATNLEMEGK	9	0	991.464	A0A191UJ49	A0A191UJ49	yes	1;2	4.508e-17	185.81	26968000000	5271000000	3651500000	3757700000	64125000	0	83185000	0	108840000	0	4781300000	4148500000	5101600000
ATPAPPVGPALGSK	14	0	1261.7	A0A1S2YAR9;B7FF90;I3S7X5;A0A1J7GR72;I3S662;I1J9L7;G7J7D8;C6SZB9;A0A151U660;A0A0B2SEC0;A0A1S3VIY9;A0A0S3S2C2;A0A0L9VFU6;V7C1A7;A0A0B2SSS3;K7LY77;A0A0R0GRR3;I3S932	A0A1S2YAR9	no	2	0.00016456	91.812	1432700000	225450000	321810000	142330000	11829000	0	0	0	0	0	261520000	270240000	199550000
ATPFDYGSGHVNPR	14	0	1516.71	I1MH23;A0A1S2XE85;A0A0B2Q175;A0A1S3U6H2;A0A151T5H3;A0A0S3RI22;A0A0L9UAS5;K7MBT7	I1MH23	yes	2;3	0.004345	45.992	116640000	0	0	0	24707000	0	0	41058000	33501000	17375000	0	0	0
ATQTVESSSR	10	0	1064.51	A0A1C7D334;A0A191UJ95;A0A0F6NKS4	A0A1C7D334	yes	2	0.0019678	76.843	78541000	40349000	9172000	6751300	0	0	0	0	0	0	0	15044000	7224700
ATQVLLSSSSLTFAAEAVR	19	0	1950.04	G7K0Q7	G7K0Q7	yes	3	0.031026	20.596	257900000	28205000	10962000	26642000	0	0	0	0	0	0	64638000	65898000	61554000
ATSSIYPLQNVFIR	14	0	1607.87	A0A1S3VMK3;A0A0S3T6R9;A0A0L9TAL1;C6T5T0;I1JAS0;A0A0B2R7N4;C6TLV6;C6T8X0;Q8GTE3;G7K3P1;B7FLW8;A0A1S2X8K2;U5U2I1;I3RZH1;C6TLT3;A0A0B2RKS3;K7KUI4;A0A1S2Z959;I1KAA3;A0A0B2QJZ3	A0A1S3VMK3	yes	2	3.1514e-06	102.87	1470400000	91778000	78739000	112130000	114980000	149830000	131540000	183060000	177160000	146880000	113710000	75797000	94730000
ATTETVDALR	10	0	1075.55	C6TLC1;A0A0R0K581;A0A1J7HSF3;V7CTN5;V7C6D4;I3T6V8;I3SYH6;I1KJT5;I1K620;I1J4E1;A0A1S3UWD5;A0A1S3U2A6;A0A1S2YE80;A0A1J7GVI9;A0A151TKE7;A0A151RGR5;A0A0S3TCT5;A0A0S3QX40;A0A0L9VSC7;A0A0L9VGI1;A0A0B2REE7;A0A0B2NWJ5;A0A1S2Z112;A0A1J7GU40;A0A0B2S0V5;B7FMB1;A0A1J7IAS7;I3SEH2;A0A0R0IK24;I1KPU4;A0A0B2Q548	C6TLC1	yes	2	0.0069574	85.355	651800000	54888000	35471000	38993000	19805000	0	0	150670000	175110000	0	67885000	50110000	58880000
ATVNMLHR	8	0	940.491	C6SW70;V7B8A1;T2DNA9;I1KVR2;I1KGP0;A0A0B2S1S4;A0A0B2P962;I3T3P4;A0A072VPV6;I3T3R3;C6SYG1;I1L1F3;A0A0B2RMU3;A0A1S2XGH7;A0A1S2XEA5;Q2HVI3;I3S3N9;K7MBV6;C6TB24;B7FH82;B7FHC4;A0A0B2QT34;K7MBV7;C6SZB4	C6SW70	yes	3	0.032821	43.808	297130000	48270000	54725000	0	0	39499000	21511000	0	53928000	0	41910000	0	37289000
AVAELGLLYLGMGVSGGEEGAR	22	0	2148.09	A0A1S3TW92;A0A0S3RRH6;A0A0L9U1M0	A0A1S3TW92	yes	2	1.8012e-12	80.412	74786000	0	0	0	0	0	17731000	18489000	38566000	0	0	0	0
AVAGAGVLAGYDK	13	0	1190.63	V7BV45;U5TZI0;U5U081;I1M3R5;C6TN10;A0A1S3TDC0;A0A0B2RUD9;A0A151SF18;I1LUH6;A0A0B2R2I6;V7AHS2;Q2PF08;Q2PEW6;A0A072UXU6;C6TMP3;I3SW83;G7LDP4;A0A0L9UIW8;A0A0S3SKD7;V7BUX9;A0A1S3U7J8;O49875	A0A0L9UIW8	no	2	0.00085429	82.202	14983000000	196720000	2454400000	303380000	1175800000	1208400000	1221000000	1304300000	1131700000	1040700000	243400000	2473600000	2230100000
AVALVLPTLK	10	0	1023.67	V7CUE1;A0A1S3TC21;A0A0S3RWE5;A0A0L9U7S9;V5N8T6;A0A151QX09;Q38IX1;I1N843;I1ML66;C6TGQ9;A0A0B2SQP1;A0A0B2SP96;A0A0B2NZF5;F8UX79	V7CUE1	no	1;2;3	0.0015897	120.15	26166000000	4005900000	3137700000	4263400000	110370000	42570000	38930000	48925000	85242000	39475000	5667100000	4192400000	4533900000
AVAMSATDGLMR	12	0	1221.58	A0A191UJ49;A0A1C8YYZ7;A0A1C8YYY8;A0A1C9HCF1;C0J3L1;C0J3K8;C0J3K0;C0J3J7;C0J3J1;C0J3I7;Q9MTX4;A0A1C7D3S7;V5JDX3;A0A1W5P4A8;A0A1S5RVP6;A0A1D8DBZ8;A0A1C7D3F1;A0A1C7D2A4;C0J3L6;C0J3J9;C0J3J8;C0J3L3;C0J3L5;C0J3L2;C0J3L0;A0A1W6F7Y8;A0A1W6F7R7;A0A0K0LW89;A0A0K0LUJ6;A0A1C8YYZ5;C0J3J6;C0J3J3;G9IIV5;R9ZTP9;R9ZT63;R9ZSQ3;I2E2M7;A4GG90;A0A0K0LUX0;R9ZUA5;R9ZRG3;R9ZRF3;R9ZQB4;A0A1C9HCS8;A0A1C9HC78;A0A1C9HCE5;A…	A0A191UJ49	no	2;3	7.1855e-07	129.82	59455000000	10269000000	12205000000	11809000000	27231000	29532000	0	12220000	115940000	148140000	7763400000	8382300000	8693800000
AVANHTTAAFIR	12	0	1270.68	A0A0B2QSW5;A0A0B2QF92;I3STL6;G7IV48;A0A0L9VCJ9;A0A1S2Y724;V7BPD9;A0A1S3VJW5;A0A0S3S5U7;A0A0R0EW30;A0A0R4J4L8;A0A1S2Y863;A0A0B2QTD8;A0A072UXJ0;A0A151U9T4;A0A1J7GPE4;I1LLZ2;A0A1J7GQ24;A0A1J7G5M0	A0A0B2QSW5	yes	2;3	0.0042769	58.781	586380000	28863000	26001000	21410000	72862000	0	40745000	89041000	74339000	58206000	62058000	81614000	31243000
AVANQPISVAIEAGGR	16	0	1551.84	A0A151U2S4;G7J6Z3	A0A151U2S4	yes	2	0.0014994	58.885	147560000	0	0	0	29837000	33007000	42730000	0	41990000	0	0	0	0
AVANQPVAVAIEGGGR	16	0	1507.81	A0A151S0H6;A0A1J7IKX0	A0A151S0H6	yes	2;3	1.9028e-35	144.18	27247000000	1408600000	1335300000	1144100000	3286400000	4135400000	3904900000	1872000000	2248200000	1982000000	2300500000	1942400000	1687200000
AVANSTSATFLR	12	0	1236.65	A0A0B2P437;A0A0B2SXH6;V7BF33;A0A1S3V6Z7;A0A151RK69;A0A0S3SRP2;A0A0R4J4W3;A0A0R4J439;A0A0L9TI31;A0A1J7GMK6;V7D0H3;E9RGY2;A0A1S3TR04;A0A1S2XWG8;A0A1J7GHI0;A0A151TUQ3;A0A0S3RYH3;A0A0R4J302;A0A0R0EXW6;A0A0L9THH9;A0A0B2PJ57;A0A072U2S5;Q2HTA3;A0A072VKU9;A0A1J7IAT7;A0A1S2XSJ5;A0A1J7FZ56;A0A072VLD6	A0A0B2P437	yes	2	0.027538	53.448	111770000	0	0	0	0	0	0	0	52844000	27752000	31175000	0	0
AVAQYASDSGNGK	13	0	1266.58	A0A151RST4;I1K8G2;A0A0B2RK06;V7AW85;A0A1J7H3W0;A0A0L9UHT0;A0A1S2Y9C4;G7J8F1;A0A0S3RBN3;A0A1S3TYF0	A0A151RST4	yes	2	5.588e-05	125.36	164110000	44677000	0	0	0	0	0	0	0	0	52460000	18955000	48022000
AVASISAGNDELIGQMIAEAIDK	23	0	2315.17	V7AFC8;T2DNV7;A0A0L9TE86;A0A1S3TK79;A0A0S3SCM0	A0A0L9TE86	no	2;3	4.2771e-18	86.557	346060000	33921000	0	33909000	0	0	0	0	0	0	55425000	184030000	38770000
AVATDEWLR	9	0	1059.53	I3SKM1;A0A1S3DZ55;V7BQH2	I3SKM1	yes	2	0.042321	63.816	198620000	0	0	0	35994000	36460000	42456000	38609000	45104000	0	0	0	0
AVCLNNQDCALQTSSCK	17	0	1967.85	A0A151RTP4;A0A1S3UYG6;A0A0S3SUK4;A0A0L9TTZ7;V7BL67;A0A1S2Y159	A0A151RTP4	yes	2	8.8819e-21	140.22	291100000	0	0	0	85727000	56268000	66760000	50398000	21223000	0	0	10728000	0
AVDDGVNTYK	10	0	1080.51	A0A1S2XKN6;G7KQ56;B7FLW6;V7C3G7;I1JD52;A0A0B2NZI1;I1MNU1;A0A0B2RHR6	I1JD52	no	2	0.023682	66.92	228050000	0	0	9149100	38693000	27423000	38355000	38106000	43063000	33265000	0	0	0
AVDEITLNDITK	12	0	1330.7	I1KV08;A0A0B2PCD7;A0A1S3VF71;A0A0S3SZS2;A0A0L9T9X4;V7APM5;I1KGH6;A0A1S2YUY3	I1KV08	no	2	0.00019258	104.24	635330000	0	0	36671000	90316000	80709000	122120000	94030000	107310000	104170000	0	0	0
AVDGIFHVLR	10	0	1125.63	G7IKV9;C6TI33;A0A1S2XAS4;A0A0R4J410;A0A0B2Q2V4;A0A151T625;A0A1J7GNW1;A0A1J7IG64;V7BSC2;I3T7Y1;A0A1S3VL89;A0A0S3S4B8;A0A0L9VE06	V7BSC2	no	3	0.0076627	56.432	358300000	14377000	40106000	0	24634000	0	40331000	34882000	37195000	64874000	48189000	53713000	0
AVDGISGER	9	0	902.446	A0A1J7GYB9	A0A1J7GYB9	yes	2	0.021822	56.209	0	0	0	0	0	0	0	0	0	0	0	0	0
AVDGSYVFNK	10	0	1098.53	V7CN34;A0A0R0K398;A0A0R0K1N9;I1K489;C6THN1;A0A0B2PAV3;A0A151UC16	V7CN34	no	2	0.0090001	78.098	1300000000	42584000	64655000	61364000	241370000	0	250880000	144220000	213320000	122890000	64426000	37722000	56520000
AVDLALFGILHNK	13	0	1409.8	G7KNI6;A0A1S3UIP7;A0A0S3TCF7;A0A0L9VHT6;I1KIS2;A0A0B2QGQ7;V7C3S3;A0A1S2Z0S5;A0A0R0J8N0;I1L4H1;A0A0B2SLB7	G7KNI6	no	3	0.011638	41.218	65586000	0	0	0	10647000	0	9874300	13577000	20860000	10629000	0	0	0
AVDMPLDSDVFAVPSGYNAPQQVHITQGDLEGK	33	0	3497.68	A0A173DQZ8	A0A173DQZ8	yes	3	5.294e-20	68.284	331810000	0	29088000	0	38889000	52386000	56726000	27524000	60607000	24409000	0	0	42178000
AVDNVNTIIAPALIGK	16	0	1607.92	Q9M434	Q9M434	yes	2	0.001102	63.062	420420000	0	9096400	0	43598000	37611000	49559000	50606000	97908000	55799000	22694000	19637000	33910000
AVDPQLETVNK	11	0	1212.63	A0A1S3U844	A0A1S3U844	yes	2	0.0019309	73.951	823270000	43139000	107160000	267380000	18892000	0	23350000	6967800	28203000	16065000	0	149250000	162860000
AVDSLVPIGR	10	0	1025.59	G9JLT6;A0A126TGR5;R4IV45;P05493;Q01915;G9JLN6;N0DL20;Q9XPB2;P24459;A0A1S4ETX5;A0A072TFS9;R4IV40;B0FA61;A0A1J7H0P4;A0A1J7HMD0;Q6I8E6;E5DKC8;A0A1J7H954	G9JLT6	yes	2	0.00064964	111.61	9031000000	614850000	581280000	636790000	611210000	978480000	490620000	1218800000	607900000	679860000	955080000	850370000	805700000
AVDVTGPDGANVQGSR	16	0	1541.74	A0A1J7I7L3;A0A1J7H8D7;A0A1J7GGI0	A0A1J7I7L3	yes	2	4.8936e-12	131.56	3441800000	131380000	141580000	115660000	381630000	371600000	351550000	490320000	397920000	412530000	184320000	276660000	186630000
AVDYLNSLDK	10	0	1136.57	Q9SDP6;G7KF50;A0A072U2Q3;A0A0R0IZ72;V7CHP4;A0A1S3VV48;A0A0S3R3L4;A0A0B2QS71;I1J6V7;A0A1J7HCV6;A0A1S2YZV4;A0A1J7G1Z5;A0A0R0IT98;K7L984;A0A0B2PV08;K7L983;A0A1S3VRV3;A0A0L9UYD4;A0A1J7FZZ2;A0A0S3T2D2;A0A1S2YTM5;I1J4W3;A0A0B2PBB0;I1L4W3;A0A0B2RWW1;A0A151SYY4;A0A151TH73;A0A1J7H9T2	A0A1S3VRV3	no	2	0.044638	55.721	357670000	0	0	0	76640000	65310000	43952000	56468000	64259000	51045000	0	0	0
AVEEALEALK	10	0	1071.58	C6T1Y9;K9M8M1;D8UY87;C6T460;A0A0B2P9H1;Q9FQE5;A0A0B2SRB4;A0A0B2P9C1;A0A0R0GD17;K7KK40;K7M6R5;A0A0B2RBI8;A0A1S2YMT4;I3SZC8;I3T992;I3SSM3;A0A151SMB8;A0A072UGV0	C6T1Y9	yes	2	0.010558	74.533	688890000	0	46871000	0	135400000	154030000	152060000	0	187100000	13428000	0	0	0
AVEMFVEEK	9	0	1080.52	A0A0B2QL25;I1MM99;I1MM97;F4ZZ27;A0A151QY97;Q6EJD0;I1MM98	A0A0B2QL25	yes	2	0.013884	80.688	474480000	48547000	81498000	71088000	0	0	0	0	0	0	131450000	41420000	100470000
AVENSPFLEK	10	0	1132.58	A0A1S2XPL0;H1ZY36;D6C500;A0A0B2P2S4;B6EBD7;A0A0B2RH95;D6C4Z9;K7N1U3;A0A151U2G9;A0A1J7HA98;I1M6E1;B6EBD6;I1JJL6;A0A1J7IUK0;K7L4Q3;A0A0B2Q5V3;A0A0R0IG87;A0A1S2Y850;A0A0R0IGH3;K7LIP8;A0A0R0I089;A7Y7E4;A0A0R0FGQ5;I1MX17;A0A0B2P9V2;G7IDZ4	I1M6E1	no	2	0.0034014	94.692	5016000000	0	0	0	794890000	685200000	892290000	819690000	985460000	838460000	0	0	0
AVEWDAAWSNNLDPSGR	17	0	1886.85	Q42792;Q38IA6;K7MQ84;I1LLM7;I1LLM2;A0A0B2PC63;A0A0B2NYC8;V7BLC0;M1VI28;A0A1S3VK14;A0A151RYA8;A0A0S3S654;A0A0L9VCG4;P93168;Q9SM55;P93167;Q8RVL0;I1MBC5;I1JHE4;A0A0B2S033;I1JHE5;V7BCL1;A0A0B2SMS0;Q9ZS23;A9XS73;A0A1S2XLS0;P19252;T2DN20;P49092	Q8RVL0	no	2	6.0238e-10	78.95	0	0	0	0	0	0	0	0	0	0	0	0	0
AVFGEVYPDPVR	12	0	1347.68	V7AHV6;A0A151TMU2;A0A0R0HFD7;I1LPK4;A0A1J7HQY1;G7JNH3	A0A151TMU2	no	2	0.0043436	71.268	608730000	58960000	47711000	51230000	64813000	65949000	67655000	5051600	0	68984000	67237000	55991000	55151000
AVFPSIIGR	9	0	958.56	A0A1J7GPF5;V7BTT2;I1MDT4;G7IL85;B7FJC8;A0A1S3VJ06;A0A0S3S1V8;A0A0B2RFW8;A0A0L9VGH2;A0A151T7V4;A0A1S2X9D4;V5N8J4;I1KUG6;A0A0B2QYV1;Q96442;I3SH78;C6T8Q2;A0A0F6QMX9;A0A1S3VJ73	A0A1J7GPF5	no	2	0.0032785	111.95	3958100000	320540000	241960000	304760000	408100000	421560000	411830000	438190000	537090000	0	360300000	271030000	242700000
AVFPSIVGR	9	0	944.544	V7BWC9;I1MDF8;I1M4W2;B8Y622;A0A1J7I337;A0A1J7GTU2;A0A0B2RM52;A0A0B2R6Y8;C6T7Y1;A0A0B2SFB4;K7LD67;I1JG11;A0A0B2RHI8;A0A0B2P4R5;B7FIH3;A0A1S2Y3F5;A0A151QV08;V7BII6;A0A072VCE0;A0A1S3V5J7;A0A0S3SUC4;A0A0L9TV92;K7SLD7;Q96447;Q96444;I3SMJ7;B7FKK8;Q96443;B7FF84;K7N7P0;V7CW28;A0A1S3TPQ1;A0A1J7HKL7;A0A1J7GZC1;I1JNK9;A0A0B2PDI9;T2DNE8;Q9M729;A0A0S3RXL7;C6TK76;A0A1J7HY58;A0A1J7HWM9;A0A1J7H444;A0A059PAV5;Q96…	V7CW28	no	2	0.019213	78.149	7196800000	705310000	453340000	997980000	591450000	657110000	574270000	1149700000	781150000	713680000	559790000	0	12984000
AVFVDLEPTVIDEVR	15	0	1700.9	Q6Y1F1;I1NG45;I1LEC4;C6TCM8;A0A1S3V5Y3;A0A0S3SMA1;A0A0L9U191;A0A0B2QU58;A0A0B2P1P1;A0A1S2XZA3;A0A151U7H1;V7CIG5;G7JFB0;G7J421;A0A1S3U6H3;A0A1S2Y8J6;A0A151TSR4;A0A0S3RCF8;A0A0L9UGJ9;P46259;I1JV03;A0A1J7FT38;A0A1S3VS79;A0A0S3T5B1;A0A0L9UQU5;I1K9J7;C6TAC3;A0A072VQC8;I1J9I1;A0A0B2SCQ8	Q6Y1F1	no	2;3	7.5355e-25	152	7248200000	235890000	276040000	276920000	691680000	862860000	829980000	1051900000	1378600000	619220000	453420000	286200000	285570000
AVGTMLSHEVTK	12	0	1271.65	A0A151TYN3;A0A1S3UEE6;A0A1S3UEE3;A0A1S3UEF3;A0A0S3RN10;A0A0L9V045;A0A1S3UEN1;I1MAK3;A0A0B2SWZ8;V7AT93;A0A1S3VJ34;A0A0S3RE10;A0A0L9UEP8;A0A1S3VIX0;A0A1S3VJA8;A0A1S3VIX2;A0A1S3VJP0;A0A0B2SIT5;I1JYT3;A0A0R0KBX5;Q93WZ8;A0A0B2QUN3	A0A1S3VJ34	no	2	0.014394	59.116	90830000	0	0	0	0	90830000	0	0	0	0	0	0	0
AVGVEHIPELVSSSIENIQK	20	0	2148.14	V7B0I1;A0A1S3U1A4;A0A0S3RG12;A0A0L9UCT9	V7B0I1	yes	3	1.9787e-05	59.585	929070000	0	0	0	144810000	64008000	97935000	187010000	256680000	178630000	0	0	0
AVGVSNYNEK	10	0	1079.52	A0A1S3VVD5;A0A0L9VAQ6;A0A0S3S7G3;V7BMM6	A0A1S3VVD5	yes	2	0.0011182	82.831	83878000	0	0	83878000	0	0	0	0	0	0	0	0	0
AVHVNENFR	9	0	1084.54	V7CJ57;T2DNU3;A0A1S3TDE3;A0A0S3T5Y3;A0A0L9UPF3;I1LGM5;A0A151TJM5;A0A0B2RT14;I3SK82;C6TC73;K7K522;A0A1S3TDF8;A0A1S2YXU1	V7CJ57	no	2	0.020498	70.256	0	0	0	0	0	0	0	0	0	0	0	0	0
AVIDDVLAPLNLEEIGSR	18	0	1923.03	A0A1S2Z6C2;V7CDQ6;A0A0B2Q267;A0A1S3UTH8;A0A0S3R5Z7;A0A0L9TQG9;A0A0R0FBT0;I1MUL3;A0A151TE45;A0A1J7HZT1	A0A1S2Z6C2	no	2	6.7669e-05	73.918	139270000	15605000	10717000	10343000	0	0	46189000	0	0	0	12081000	0	44338000
AVIELENYGLPFSR	14	0	1606.84	I1JCQ7;A0A0L9UQZ9;I1LHR8;A0A0B2SCJ0;I1LHR7;A0A1S3VRH0;A0A0S3T4A5;V7CJ40	I1JCQ7	no	2	4.8504e-05	76.358	139030000	0	0	0	31100000	36499000	32775000	0	0	38655000	0	0	0
AVIPNAPNLR	10	0	1063.61	A0A1S3E738;A0A1S3TXR7;V7AWY5;V7ASV6;A0A151TU12;A0A0L9UHR8;I1K843;A0A1S3E894;A0A0S3RB21;A0A0B2QNX0;I1M8S1	A0A1S3E738	no	2	0.0033412	94.85	2715000000	63720000	79021000	130120000	300540000	343800000	283140000	612380000	319430000	355630000	0	112410000	114820000
AVITVPAYFNDAQR	14	0	1563.8	A0A0S3S277;A0A1S3VK26;A0A0L9VFS7;I1ME25;A0A0B2RG42;I1KQV7;I1KL72;A0A0B2SHP9;K7L593	A0A0S3S277	no	2	1.6092e-06	106.32	1012800000	53290000	53466000	40582000	95123000	105340000	100230000	131900000	139610000	106210000	56069000	71504000	59513000
AVIVSWVTEDEPGSSK	16	0	1702.84	A0A173DQZ8	A0A173DQZ8	yes	2	1.4315e-10	110.84	268140000	0	0	16841000	54708000	66879000	79601000	50113000	0	0	0	0	0
AVIVSWVTEDEPGSSKVR	18	1	1958.01	A0A173DQZ8	A0A173DQZ8	yes	2	0.039495	46.156	1074900000	33772000	27657000	0	133610000	127720000	132720000	191050000	137270000	236580000	54487000	0	0
AVLAVADLER	10	0	1055.6	V7D1Z7;A0A151U8U9;A0A1S3TJ09	V7D1Z7	no	2	0.0056563	83.862	341180000	11760000	0	21753000	24288000	42568000	18906000	56222000	87911000	40969000	17927000	4519200	14359000
AVLDAATIAGLHPLR	15	0	1516.87	I1M5L8;A0A0B2RJU9;I1M5L7;V7BXL6	I1M5L8	no	2;3	0.00096861	66.246	503910000	30897000	0	21427000	90606000	24644000	51246000	77337000	76934000	62169000	44506000	24148000	0
AVLEAGPVVAVK	12	0	1151.69	A0A0B2PS77;A0A151TK61;A0A0B2NSM5;I1KQM2;A0A1S3V741;A0A0S3QWF3;A0A0L9ULD4;I1K5A7;V7CR01	A0A0B2PS77	yes	2	0.036423	50.354	149560000	0	0	0	26222000	24434000	17881000	30213000	32886000	17929000	0	0	0
AVLHPTAPLFDQESQTLKPR	20	1	2247.2	I1NIY9;I1LBC8;A0A1J7FS16;A0A0B2QKG4;A0A0B2Q8I2;V7BIE7;A0A0L9VJD8;A0A1S2XYM9;A0A1S3V769;A0A151U4Y6;A0A0S3SQG4;A0A1J7H2M1	I1NIY9	yes	3	4.1205e-05	61.276	105440000	15682000	0	18346000	28179000	21793000	0	21444000	0	0	0	0	0
AVLMDLEPGTMDSLR	15	0	1646.8	Q949G6;A0A151S4F7	A0A151S4F7	no	2	6.7364e-10	114.31	2106500000	51038000	91435000	54468000	201800000	241470000	284730000	343370000	438210000	225610000	66102000	62778000	45529000
AVLMDLEPGTMDSVR	15	0	1632.79	P37392;A0A1J7FTN5;I1NGT9;I1LDR2;A0A1S2Y0I0;A0A0B2R458;A0A0B2QK24;V7BC53;A0A1S3V5A7;A0A1J7IEC0;A0A151U6A5;A0A0S3SMY9;A0A0L9TZL4;G7IAN2;T2DLN1;A0A0B2R1W2;P29501;A0A0B2R4S4;P12460;I1JLU8;I1J752;C6TIX6;A0A1J7I5A9;A0A1J7GEV7;T2DN86;A0A1J7H0T2;P28551;I1MG61;I1L0G9;A0A0B2QTN3;A0A0B2Q3D4;V7BQX5;A0A1S3VJK7;A0A0S3S4F2;A0A0L9VDK3;A0A151SB65;A0A1S2XAT8;I1K2Y0;A0A0B2R0S8;I1KRC0;G7IML1;A0A161HX88;G7JRA2;B7FIN1…	P28551	no	2	3.0378e-05	97.797	1851900000	99811000	107010000	90348000	184870000	258350000	212700000	253520000	403160000	0	91098000	75526000	75486000
AVLPVENSLGGSIHR	15	0	1547.84	G7JKZ4;A0A1S2YKT6;V7AFQ4;I1MS62;A0A1S3VQ77;A0A1J7I369;A0A0S3SCD0;A0A0L9V6B1;V7BYE9;A0A1S3TRT4;A0A0S3SGW0;A0A0L9UMZ0;A0A072VBH8;I1LRC6;A0A1S3EE49;A0A1S2XG69;A0A151TNK6;A0A1J7HSQ3	G7JKZ4	yes	2;3	0.00033634	62.861	337310000	0	0	0	26385000	45726000	40094000	96498000	64763000	63845000	0	0	0
AVLVDKDQNPK	11	1	1225.67	A0A1S2YEV8;A0A1S2YDZ4;I3T5D8;A0A151T3H3	A0A1S2YEV8	no	2;3	1.9418e-11	150.46	1532100000	121370000	0	0	223200000	0	269850000	230270000	199040000	155550000	148440000	19526000	164820000
AVLVPALEGR	10	0	1023.61	I1NBL1;I1JQZ9;A0A0B2SGJ2;A0A151TX92;Q2HUZ8;A0A151RXR2;A0A151QTA5	I1NBL1	no	2	0.01586	64.82	124130000	20874000	38099000	35788000	0	0	0	0	0	0	0	0	29373000
AVLVQTEPR	9	0	1011.57	A0A151TX24	A0A151TX24	yes	2	0.004111	106.6	977260000	53727000	57075000	38459000	94250000	87986000	81119000	108230000	140950000	98179000	91017000	63981000	62293000
AVMEAVGSCLTNK	13	0	1378.66	V7BSE7;A0A1S3VKH8;A0A0S3R3B5;A0A0L9VEW9;A0A0L9TN20;A0A0S3S356;A0A1J7G5F9;V7CQ54;I1M1L2;A0A1J7IGI4;K7MAF8;A0A1S2XA06;A0A151T787;T2DP58;A0A0B2SL14;A0A0R0H289;A0A1J7GHA3;G7ILW0;C6ZJY9;A0A0B2S6J7;A0A0R0FP82;K7MGA1;A0A0R0FY89;A0A0B2QGQ5	V7BSE7	yes	2	0.03427	35.657	12407000	12407000	0	0	0	0	0	0	0	0	0	0	0
AVNEYLEHQK	10	0	1229.6	A0A151SXG8;A0A1S2XNH8	A0A151SXG8	no	2	0.00077331	115.42	203910000	61591000	0	20657000	0	0	0	0	0	0	55420000	0	66239000
AVPASIEFVDIAGLVK	16	0	1627.92	A0A0R0IRJ4;K7L8F3;A0A0B2NPA2;C6T2H5;A0A151QZN3	A0A0R0IRJ4	yes	2	0.00020898	76.82	100070000	42886000	0	21237000	9284600	6567100	6358800	7810500	0	5926200	0	0	0
AVQAQEGIAALR	12	0	1225.68	A0A072U441;I1JQ15;A0A0B2QFS3;A0A1S3TQQ6;A0A0S3RZ50;A0A0L9U8I9;V7CXI3;I1NAM9;A0A0B2P3J0;G7L633;A0A1S2XT71;A0A1J7GXA5;I3S7W5;A0A151TVL4;A0A1J7IEV7;A0A1J7GRG2;L0P0U9	A0A072U441	yes	2	0.00042099	113.22	93967000	0	31420000	25581000	0	0	0	0	0	0	0	9159700	27806000
AVQGNVGQVLDQK	13	0	1354.72	A0A1J7G1T8;I1LIG6;V7CL37;T2DN90;I1LIG5;G7IE72;A0A1S3VRY0;A0A1S2YZE0;A0A1J7FY49;A0A151THJ9;A0A0S3T3W4;A0A0L9URH1;A0A1J7HD97;A0A0B2PD26	A0A1J7G1T8	yes	2	0.031653	47.621	90654000	0	11360000	23341000	0	0	0	34861000	21092000	0	0	0	0
AVQSGNVEDAIEK	13	0	1358.67	A0A0B2PLG9;A0A0L9VFX2;I3SJR3;A0A1S3VM15;I1MED4;A0A1S3VLN5;A0A1S2XCA6;I1MED3;I1M296;A0A151T7P0;A0A0S3S2I3;B7FMN4;G7INY6;I3SKT6;I3SP56;G7INY5;C6TA56;A0A1J7GYJ9	A0A0B2PLG9	yes	2	0.037136	45.992	30613000	0	0	0	0	0	0	0	30613000	0	0	0	0
AVSAIVSFLLGPER	14	0	1457.82	A0A1S2YA92;A0A151RVP1;A0A0S3RG14;A0A0L9UC87;I1KC82;A0A0B2PK36;A0A1J7GCR7;C6TFS7;I1JXF1;A0A0B2PDZ1;A0A1S3TXK3	A0A151RVP1	no	2	3.8373e-16	140.82	82026000	16160000	15017000	8505300	0	0	0	0	0	0	9191200	12260000	20892000
AVSGVVLETMIGEHAVSPDLK	21	0	2151.12	A0A1V0FET6;A0A1V0FET3;A0A1V0FET1;A0A1V0FES8;A0A1V0FES7;A0A1V0FES2;A0A1V0FES1;A0A1V0FES0;A0A1V0FER7;A0A1V0FER5;A0A1V0FER2;A0A1V0FEQ4;A0A1V0FEQ1;A0A1V0FEQ0;A0A1V0FEP3;A0A1V0FEP1;A0A1V0FEN8;A0A1V0FEN5;A0A1V0FEM5;A0A1V0FEM4;A0A1V0FEM3;A0A1V0FEM0;A0A1V0FEL9;A0A1V0FEL3;A0A1V0FEL2;A0A1V0FEL1;A0A1V0FEL0;A0A1V0FEK3;A0A1V0FEK2;A0A1V0FEJ7;A0A1V0FEJ4;A0A1L5JYX0;A0A1L5JYV9;A0A1L5JYS9;A0A1L5JYR6;A0A1L5JYP0;A0A…	A0A1V0FET6	yes	2;3	0.006401	30.652	1144200000	0	85047000	21195000	25753000	0	0	84314000	182730000	71722000	186970000	444450000	41975000
AVSLQAAATLMQPTK	15	0	1528.83	G7K9H5	G7K9H5	yes	2	0.0061298	41.743	207430000	27707000	25828000	46099000	0	0	0	5189800	0	12842000	0	46198000	43566000
AVSTEEGEQFAK	12	0	1294.6	V7BNL7;Q40208;I3SXW0;I1L068;C6TAZ2;A2Q5G2;A0A1S3VJ92;A0A151T6X4;A0A0S3S440;A0A0B2Q350;A0A1J7G6N1;A0A0L9VE08;K7LBB0;A0A1S2XDR2;I3S5W3;I3S458;Q39824;A0A1J7I5G9;A0A1J7FV55;I3SES9	V7BNL7	yes	2	6.8409e-05	132.32	938020000	0	58993000	67988000	127040000	132120000	128050000	128730000	156690000	104300000	0	0	34111000
AVTAATNYNNR	11	0	1193.58	A0A1S3UFN6;A0A1S3UL16;V7CAL4;I1MRT3;I1KMP3;A0A0B2P6J5;A0A0B2P0Q6;A0A1S3UFP5;V7ANA3;A0A0L9TSC3;Q2PEV9;Q5ZP80;A0A1S2YQ09;A0A1J7GIF7;A0A0S3R8T7;A0A0B2QY95;I1KZE3;A0A0R0J3A5;A0A072UTI0;G7JNZ5	A0A1S3UFN6	yes	2	1.8888e-108	222.3	668610000	50533000	18504000	0	83034000	0	66434000	91699000	125050000	75143000	63078000	37737000	57394000
AVTADGQAVQR	11	0	1114.57	A0A1S3VZ69;A0A1S3VYC4;A0A0S3T3F4;A0A0L9USF9	A0A1S3VZ69	yes	2	0.0057855	79.201	52967000	0	0	0	0	0	0	25724000	12523000	14719000	0	0	0
AVTFSDLHTESGLK	14	0	1503.76	A0A1J7HU25	A0A1J7HU25	yes	2;3	1.1222e-90	202.13	11307000000	414760000	443010000	346720000	1064900000	1283200000	1532800000	1466000000	1442500000	1657900000	583330000	560980000	510690000
AVTLYDLSSASGLK	14	0	1423.76	I1JXJ3;C6SXP1;A0A0B2RBW7;K7LC58;A0A0B2RMW6	I1JXJ3	yes	2	8.4275e-19	151.74	12164000000	546060000	581210000	504540000	1142600000	1196400000	1378900000	1189000000	1551300000	1576000000	886250000	809050000	803160000
AVTPIIQGR	9	0	953.566	V7B1T6;A0A1S3U4R2;A0A0S3RI19;A0A0R0GBB6;A0A0B2QYJ6;I1L171;A0A1J7HNM1;A0A151T5P5;A0A1J7FVZ2;A0A0L9TB62	V7B1T6	yes	2	0.018497	72.23	0	0	0	0	0	0	0	0	0	0	0	0	0
AVTSAYYR	8	0	929.461	A0A1J7HVR3;A0A1J7IT25;A0A0B2PT95;I3SIJ4;A0A0B2QE56;C6T9J8;G7L518;V7B4I4;G3ECQ7;A0A1J7HYS3;A0A0S3RUM1;A0A0L9U5S0;A0A0B2PTR5;Q08145;I3S5D0;G7KY05;A0A1S3TWD4;A0A1S2XNS7;A0A1J7IUG9;A0A1J7GIT8;V7B0M2;Q40197;Q39860;I1N5F7;A0A1S3TTF2;A0A1S2Z5S9;A0A0S3RQR9;A0A0B2QTY0;A0A072TWB2;A0A151TDC9;V7BKV4;Q08146;G7J3P7;A0A072TFT9;V7CZT5;Q40200;K7K2L5;I3SB39;I1MYQ4;I1LNJ6;I1LKI4;I1JG34;C6T5E7;A0A1S3V829;A0A1S3TK69;…	A0A1J7HVR3	no	2	0.039874	75.213	592490000	0	0	0	83906000	73783000	112870000	99028000	86025000	83872000	0	0	53008000
AVTWEENTLYDYLLNPK	17	0	2068.02	A0A1J7H3G4;V7B4A0	A0A1J7H3G4	yes	2	0.025314	39.338	36797000	0	0	0	0	0	0	27393000	0	9404300	0	0	0
AVVAQFNADQLLTER	15	0	1673.87	A0A1J7HVR6;I1JW13;A0A1S2YWP7;G7L8K5;A0A1J7GXN4;A0A1S3DVX5	A0A1J7HVR6	yes	2	0.0072387	51.073	37201000	0	0	0	0	0	0	10919000	13411000	12871000	0	0	0
AVVAQFNADQLLTERPQVSALVR	23	1	2524.38	A0A1J7HVR6;A0A1S2YWP7;G7L8K5;A0A1S3DVX5	A0A1J7HVR6	yes	3	1.1222e-27	103.31	526420000	34268000	69017000	56542000	46854000	101150000	90215000	36047000	67145000	25182000	0	0	0
AVVAQYNASQLITQR	15	0	1660.89	I1LUJ6;A0A0B2R801;I1L437;C6TH44;A0A0B2SHA7;A0A151SEX0;I3SNC9;A0A072VM16;I3SJG9;I1LP54;A0A1S2YJ62;A0A0B2SQE5;A0A1S3VXX4;A0A0S3SEF9;A0A0L9V7Y9;A0A151TM81;V7BUW6;C6TAY3;A0A0B2S6D2;I1M3P2;A0A0B2RQD2;K7M2L3;I3S009;A0A1S2XI00;A0A1S2XCF8	I1LUJ6	no	2;3	3.8286e-25	155.09	1960900000	147220000	166090000	137620000	127610000	160490000	184040000	140190000	148550000	201870000	175100000	217720000	154400000
AVVASAPGK	9	0	798.46	A0A075EC75;A0A075EBV2	A0A075EC75	yes	1	0.0052289	105.14	12873000	0	0	0	0	0	12873000	0	0	0	0	0	0
AVVDDILPPAFLAR	14	0	1495.84	A0A1S2Z6C2;I1K072;A0A0B2RMK9;V7CDQ6;A0A0R0JQV7;K7KMV0;A0A0B2Q267;A0A1S3UTH8;A0A0S3R5Z7;A0A0L9TQG9;A0A0R0FBT0;I1MUL3;G7JNQ7	A0A1S2Z6C2	no	2	0.00012195	74.987	194250000	0	13474000	0	46042000	31569000	0	44753000	43559000	0	0	0	14858000
AVVDFSSPNIAK	12	0	1246.66	A0A1J7GT30	A0A1J7GT30	yes	2	0.0020561	82.278	720060000	33022000	31975000	38741000	78919000	62380000	87215000	76133000	90129000	89490000	48941000	39253000	43865000
AVVIHVPYR	9	0	1052.61	C6SW87;V7C9Y3;I1L4B6;A0A1S3VIC2;A0A0S3TCA3;A0A0L9VHZ3;A0A0B2RJB5;A0A0B2QHL7;A0A0R0K869;V7CSN7;I1K5L7;C6T530;A0A1S3UX20;A0A1S2YF69;A0A151T3F1;A0A0S3QWR9;A0A0L9TIV3;A0A0B2QPF5;A0A0B2Q5H6;I1K5L6;I3SIV2;G7KN51;C6SWE2;B7FMQ4;B7FGT0;A0A1J7ILY7;A0A1J7IB41;A0A1J7GT91	C6SW87	yes	2;3	0.0018063	122.74	11606000000	853860000	874650000	552620000	802380000	1296700000	1647100000	1157100000	1463500000	465830000	868350000	807780000	816080000
AVVQVFEGTSGIDNK	15	0	1562.79	V7B2B4;I1NF84;I1LF60;A0A151RA52;A0A0B2RZT4;A0A0B2PQZ7;V7BB35;I1N438;I1L655;A0A151TQ69;A0A0B2S5J6;A0A0B2QR38;K7MUJ9;A0A1S3V652;A0A0S3SLF3;A0A0L9U1W8;A0A1S3TW21;A0A0S3RSD3;A0A0L9U3L5;A0A072VSL4;G7KSI7;A0A1S2Y1B4;A0A1S2XQE2;B7FM27;A6Y950;A0A1S2Y032;A0A1J7I1T8;K7MUK0;A0A1J7ICZ9;A0A1J7FTG9	V7B2B4	yes	2	1.2991e-25	157.2	1501400000	116880000	79280000	69173000	115470000	185250000	164500000	178000000	165210000	139180000	111650000	106720000	70126000
AVVTVPAYFNDAQR	14	0	1549.79	A0A1J7GSS5;A0A151SI78;A0A1S2X9H9;A0A076L2J5;A0A076L4V0;A0A1S2YI93;P37900	A0A1S2X9H9	no	2	0.00034358	83.087	585490000	21915000	0	37710000	80901000	0	109290000	91500000	97131000	0	54330000	35641000	57066000
AVVTVPAYFNDSQR	14	0	1565.78	V7BU59;V7BRF6;V7BRD9;Q02028;A0A1S2X989;Q1SKX2;A0A1J7HL50;A0A1J7H3B9;A0A151S7J2;A0A0S3S1J8;A0A0L9TNG5;A0A1S3VJ48;A0A151T835;I1MJU7;A0A0B2S350;A0A0R0H650;A0A1J7GTR6	A0A151T835	no	2;3	2.7541e-06	103.76	5947600000	802890000	886350000	849450000	165870000	161570000	167140000	143870000	146090000	143610000	780800000	906960000	793000000
AVVVHADPDDLGK	13	0	1334.68	B5LRC1;E3NYT5;C4P7F4;C4P7F2;C4P7F3;A0A1S3UD09;A0A151UDT1;V5N8E1;Q9ZNQ4;Q5DWE8;Q56VR6;Q45W82;Q1HDS7;Q02610;I1JRI7;F2WVP3;C6SWE8;B7FGV9;A0A1S3VJI2;A0A0L9VCX3;A0A0B2P8X4;V7C399;A0A1S3UD82;A0A1J7HLM0;A0A0L9VKK3;A0A1J7GYF2;A0A0S3TE44	B5LRC1	yes	2;3	1.7088e-06	134.56	27437000000	1058400000	1440900000	1317100000	3304200000	3436900000	4038900000	4510600000	3786800000	2490500000	765060000	830390000	457430000
AVVVHADPDDLGR	13	0	1362.69	G7KPK9;I3SMT5;I1MNV1;C6TNA5;A0A0B2RLS5;G7KPK8;I1MNV0;A0A151T4Z7;A0A1J7GK56	G7KPK9	yes	2;3	0.00013306	120.87	1786500000	147750000	207480000	161640000	240350000	182380000	173720000	96962000	50016000	37810000	213800000	80330000	194290000
AVYDQYGEEGLK	12	0	1370.64	A0A151RQM8;V7AJV6;A0A1S3VE67;A0A0S3SXD5;A0A1S2YLU0;G8A2L9;B7FJG6	A0A151RQM8	yes	2	0.011361	54.005	0	0	0	0	0	0	0	0	0	0	0	0	0
AVYGNDYYISR	11	0	1319.61	A0A1S2YQ66;A0A072UTA2	A0A1S2YQ66	yes	2	0.012469	66.267	730720000	0	54185000	61312000	95399000	72251000	84495000	99291000	113980000	91329000	58479000	0	0
AVYYDPETGK	10	0	1141.53	A0A0L9VDT1;A0A151T642;A0A0B2PYG1;C6TIM5;C6T8Y4;A0A1S3VK56;A0A0B2QTK9;A0A0S3S4F1;A0A1J7H2H8;V7BNA6;A0A1J7HM31;A0A1S2XD56;G7IKU6	A0A0L9VDT1	yes	2	0.043354	56.043	493280000	0	0	0	104050000	87606000	77392000	70540000	76276000	77413000	0	0	0
AVYYDPETGKEDPSK	15	1	1697.78	A0A0L9VDT1;A0A151T642;A0A0B2PYG1;C6TIM5;C6T8Y4;A0A1S3VK56;A0A0B2QTK9;A0A0S3S4F1;A0A1J7H2H8;V7BNA6;A0A1J7HM31;A0A1S2XD56;G7IKU6	A0A0L9VDT1	yes	2;3	4.1856e-06	102.65	1273700000	0	23839000	0	177340000	157680000	266710000	277210000	195730000	175190000	0	0	0
AWEADPNSVDESWDNFFR	18	0	2183.92	A0A1S3DZJ4;K7MVB9;A0A0B2Q268;A0A1S3TVG0;G7KVS0;A0A0S3RR57;A0A0L9UWY3;I1JDR2;A0A0B2QZW4;A0A1S3V0Z8;A0A0L9U116;A0A1S3E3E2;V7BAX2;A0A0S3SLG3	A0A1S3DZJ4	no	2	3.0848e-15	114.21	394840000	0	0	17768000	16731000	69863000	61611000	65311000	58371000	36301000	0	38274000	30608000
AWESFHDVK	9	0	1117.52	I1JCQ7;A0A0B2NZ84	I1JCQ7	yes	2	0.014554	88.392	429090000	0	0	21322000	59871000	77351000	70538000	63600000	45962000	33305000	22166000	19270000	15708000
AWMAAQDQPHENLIFPEEVLPR	22	0	2590.26	W8CYA2;S4T0Y5;R9ZU44;R9ZT16;R9ZSG5;R9ZRV7;R9ZRS0;R9ZR96;R9ZR94;R9RLI4;Q9BBT0;Q2PMT8;N0DK98;I2E2N9;G9IIW7;D3J8G0;A0A1W6F812;A0A1W6F7T2;A0A1W5P4B3;A0A1S5RVR4;A0A1S5RRH6;A0A1S5RR96;A0A1L5BWG4;A0A1J0I0R0;A0A1D8DAR2;A0A1C7D3V4;A0A1C7D322;A0A1C7D2C1;A0A192ICQ6;A0A191UJ58;A0A173CT87;A0A142G624;A0A120IGR6;A0A109RSY0;A0A0Y0UJ83;A0A0Y0UFZ7;A0A0Y0U0G6;A0A0Y0DU29;A0A0U2LRM8;A0A0K0LX85;A0A0K0LX11;A0A0K0LWL6;A…	W8CYA2	yes	2;3;4	0	258.5	36768000000	6813000000	7502000000	7178800000	62852000	60854000	99508000	88023000	137160000	80282000	5253200000	3994300000	5497700000
AWPYVQNDLR	10	0	1260.63	C6SWP9;A0A0B2SHN9;V5N8G5;V7AQK1;A0A0B2RMZ6;C6SXP3;A0A0R0J8D5;I1KJL7;A0A151SZ67;I3SL14;I3SNI7;E3NYU3;A0A1S3VA05;A0A0S3SVP6;A0A0L9VUP1	E3NYU3	no	2;3	0.00080894	119.68	27329000000	4635900000	4705900000	4645700000	55670000	0	0	76869000	101210000	66529000	3996500000	4809100000	4235600000
AWVYGEYGGVDVLK	14	0	1554.77	A0A0B2R4T4;I1N1G8;A0A151SJE7;A0A072TS46;I3S600;A0A1S2YTT5;V7C6I4;A0A0B2R4U7;I1KXG0;I3T7B2;C6T8J2;A0A0S3R2F0;A0A0L9TMG1;A0A0S3S231;A0A0L9VH41;A0A1S3VZU0	A0A0B2R4T4	no	2	0.0001953	89.507	719580000	143140000	126210000	108270000	0	0	0	0	0	0	92581000	131410000	117980000
AWYQTMVSDSDYAEFDNFSK	20	0	2403	A0A0A6ZDS3;A0A075BIU4;A0A1J7FR35;A0A1J7IEF8;A0A1J7GXL5;A0A1J7HXT9	A0A0A6ZDS3	yes	2	2.8817e-07	80.236	186600000	0	0	32931000	0	21138000	21934000	22610000	20398000	14088000	0	33872000	19624000
AYASNMGGYK	10	0	1060.46	I1JJP2;A0A0B2SHX9;A0A0B2QR00;I3SW82;V7B9B8;I1M6B5;V7BC72;A0A151U2M6;A0A1J7HUC4;G7J834;Q84UT1;A0A1S3UGH9;A0A0S3RIS7;A0A0L9UUQ1;Q9AT06;A0A0R0GG37	I1JJP2	yes	2	0.037416	57.532	133900000	0	0	21967000	0	0	0	0	0	0	40709000	30093000	41133000
AYAVGASFK	9	0	912.471	A0A0B2QHX0;A0A151SSI1;I1JYP1;A0A1J7I9N6	A0A0B2QHX0	yes	2	0.018062	80.688	274430000	136100000	93430000	6093100	0	0	0	0	0	0	0	38807000	0
AYDFVSQEIR	10	0	1226.59	A0A072TKG2;Q8HSZ1;P06006;D5MAH9;A0A0F6NGF2;A0A1J7IDG2;A0A072UBA6;K7KJ53;W8CYA2;S4T0Y5;R9ZU44;R9ZT16;R9ZSG5;R9ZRV7;R9ZRS0;R9ZR96;R9ZR94;R9RLI4;Q9BBT0;Q2PMT8;N0DK98;I2E2N9;G9IIW7;D3J8G0;A0A1W6F812;A0A1W6F7T2;A0A1W5P4B3;A0A1S5RVR4;A0A1S5RRH6;A0A1S5RR96;A0A1L5BWG4;A0A1J0I0R0;A0A1D8DAR2;A0A1C7D3V4;A0A1C7D322;A0A1C7D2C1;A0A192ICQ6;A0A191UJ58;A0A173CT87;A0A142G624;A0A120IGR6;A0A109RSY0;A0A0Y0UJ83;A0A0Y0…	A0A072TKG2	no	2	8.5919e-12	152.97	12906000000	2546700000	2128300000	2402800000	67757000	64045000	48153000	46672000	90077000	47995000	2048000000	1649100000	1766100000
AYDGSDPEKPLLMAIK	16	1	1746.89	A0A151RHP3;A0A0B2RHP8;V7C4J3;K7MIH4;A0A1S3VDE0	A0A151RHP3	yes	2;3	0.0014719	78.69	1049600000	40640000	0	0	157030000	156400000	197400000	159540000	129850000	145460000	49817000	13424000	0
AYELGLATR	9	0	992.529	I1J4J6;A0A0B2S7W8;I1MM08;A0A0B2QAF7;V7CQB2;A0A1S3UM21;A0A1S3UM83;V7C7L0;A0A1S3VAG6;A0A0L9VRX1;A0A0S3QX04;A0A1J7FPI8;A0A151SHK2;A0A1S2YUV5;A0A1S2XBG8;V7BZS4;I1MCU4;A0A1S3U5Y1;A0A0B2RDV9;A0A0B2NNT4;A0A0S3SFP1;I1M5G8;A0A1J7ILJ7;G7LGN4;A0A0L9UNN0;G7II02;A0A072VCM6;A0A072VD65;A0A1J7HPX3;A0A0B2SSQ0;A0A0R0G5F6;A0A0B2Q1A9;B4UWD8;A0A0R0F4H2;K7KZ23;A0A0B2S521;A0A0R0IXY1;A0A0L9VHL1;A0A0S3TDC2;A0A151R3L7	I1J4J6	no	2	0.0061123	88.495	1617100000	60965000	107880000	102970000	191510000	185060000	161840000	157650000	211240000	205180000	94553000	78626000	59599000
AYESATTAAEAELPPTHPIR	20	0	2124.05	I3SI06;B7FJS1;A0A072VBW0;B7FL27;A0A072VCV3;E1U3Z1;B7FL28;A0A151SEM7;P42654	A0A151SEM7	no	2;3	2.1114e-18	90.718	2224600000	57728000	123960000	82695000	239810000	268590000	284800000	423060000	219090000	302570000	135760000	22332000	64204000
AYETTDQAILSHNPDLGR	18	0	1999.96	A0A1J7HL82	A0A1J7HL82	yes	2;3	1.455e-29	105.2	432800000	0	0	0	58321000	105610000	28914000	95114000	95377000	49467000	0	0	0
AYFDSADWALGK	12	0	1342.62	A0A151SW51;A0A0L9UJ62;A0A1J7H5N2;G7KGQ1;I1KU74;V7BTH0;I3S6S3;I1MJ45;C6SYE5;B7FN21;A0A1S3U263;A0A1J7GF26;A0A0B2R3L3;V7BW30;T2DM78;I1KU72;A0A1S3U278;A0A1S2XIV9;A0A0S3SKH3;I3S9L7;B7FMW5;A0A0B2R7M8;V7C5X3;A0A1S3VWA8;A0A151RS92;A0A0S3T1X5;A0A0L9UT90;A0A1S2XJ18;I1J5S9;C6T2F7;A0A0R0KUS9;A0A0B2P0R9;A0A1J7HV64;K7K7N3;A0A0B2PSW4;A0A1J7IA86;A0A1J7GQW5;G7I7R2;A0A1J7HSP5	A0A151SW51	yes	2	0.012042	62.338	87922000	0	0	0	15772000	9544000	21862000	21283000	0	15355000	0	4105900	0
AYGGVLSGGAVR	12	0	1105.59	V7B1Y9;Q2HVS3;P40590;I3T4U9;I3SZ76;G7KF74;C6SWN5;B7FHA0;B7FFC0;A0A1S3TU09;A0A1S2YU46;A0A1S2XP70;A0A1S2XIY8;A0A1J7IBS7;A0A1J7HVX2;A0A1J7HIE6;A0A1J7HE90;A0A151UBI2;A0A0S3RRZ4;A0A0L9U390;A0A0B2PV84;A0A0B2Q1D8;A0A1J7GNP4;A0A1J7GTH0;A0A151UFV7	V7B1Y9	yes	2	0.00044337	96.229	4768900000	153550000	363560000	215170000	850650000	738850000	0	577000000	1000600000	118850000	227450000	302720000	220440000
AYGGVLSGSAVR	12	0	1135.6	V7CMT5;V7CHE0;I1KXU2;I1J5Q7;C6SYB1;C6SXQ8;A0A1S3VNB8;A0A1S3UM65;A0A151TFH8;A0A151TFH5;A0A0S3T349;A0A0S3R1S3;A0A0L9UT43;A0A0L9TLE2;A0A0B2PC35;A0A0B2NVQ5;A0A0B2NPI4	V7CMT5	yes	2	2.3201e-14	114.86	3705200000	220600000	256040000	141380000	319030000	325800000	350860000	407080000	340120000	455120000	178910000	397230000	313040000
AYGMTAFEYHGTDPR	15	0	1714.74	V9I5V1;J3JRD1;J3JRC8;I6NK53;I6NK47;I6NJW7;I6NIK5;V7ARZ0;P28002;I3SJD0;I3SG43;G7J914;F8SMC0;D0VDZ3;C6TIJ7;A0A1S2YDF4;A0A151RKZ1;A0A0S3REG3;A0A0S3RE56;A0A0R4J3J0;A0A0R4J3I5;A0A0L9UEJ0;A0A0L9UE34;A0A0B2QT94;A0A0B2QPA1;A0A0B2QE35;J3JRD0;I6NJW1;I6NJ45;J3JRD2;I6NJX4;I6NIJ0;A0A0B2QPH2;C6TGR0;I1KB23	V9I5V1	yes	2	0.0018897	62.357	171610000	15742000	0	0	21021000	22414000	26269000	26764000	33469000	25930000	0	0	0
AYGVVFDYANPPSGEINLR	19	0	2081.02	A0A072UP56	A0A072UP56	yes	2	0.00016519	61.096	131920000	0	0	0	0	16863000	15833000	31787000	49462000	17974000	0	0	0
AYIPSETPEALR	12	0	1345.69	A0A1J7HI51	A0A1J7HI51	yes	2	0.00024168	102.4	446060000	21268000	0	22003000	50927000	44729000	61402000	42528000	40958000	57076000	0	40321000	64844000
AYLFNDYWEDIGTIR	15	0	1874.88	A0A0R0F6M9;A0A0B2P702;A0A0R0JFK5;C6TE56;A0A0B2P5U9;G7JI05;I1KNB0;V7C6W6;A0A0R0J8G8;A0A0R0J8G9;Q9AT08;P93469;D1LFK2;A0A1S3UTW4;A0A0S3R9Q2;A0A0L9TUH8	A0A0R0F6M9	no	2;3	6.88e-10	114.64	436450000	75454000	79003000	75236000	2195100	0	3802600	0	0	0	69329000	52493000	78938000
AYLFPESPAR	10	0	1149.58	A0A0R0HR30;A0A0B2STH8;H2EIY4;C6T037;C6T9X5;A0A0L9TVB2;A0A1S3V773;V7BHK9;A0A0S3STH9;A0A0R0I177;A0A0B2QU83;A0A0K1LXL0;A0A1J7HEQ6;A0A1J7G7M7;U5NIQ0;A0A072VJS5;Q5XWE3;B7ZWQ5;Q66PF9;Q40977;A0A1S2Y2U6	A0A0R0HR30	no	2	0.00080418	98.044	7432600000	245140000	336980000	300630000	1135600000	898590000	929590000	770870000	702440000	771300000	489960000	429060000	422430000
AYLPVIESFGFSSTLR	16	0	1785.93	V7BTG3;V7BXI7;I1MJ86;I1KU21;A0A0B2R4R9;A0A0B2R210;I1KU22;T2DM33;A0A151S2W2;A0A1S3U5C1;A0A151R3J4	A0A1S3U5C1	no	2;3	3.887e-05	87.647	328080000	31557000	49117000	47113000	0	30739000	31092000	26519000	40649000	0	26708000	14610000	29973000
AYLQQPDFVK	10	0	1207.62	A0A0B2RRR7;I1J9X9;I1LGM2;I1J9Y0;A0A0B2S7M0;I1J9X8	A0A0B2RRR7	no	2	0.00067399	119.68	490550000	0	0	0	63490000	86495000	82536000	76799000	88116000	77961000	0	0	15149000
AYNDDDLIR	9	0	1093.5	A0A1S2Z701	A0A1S2Z701	no	2	0.018062	86.67	1298000000	0	0	0	199680000	161320000	220590000	254930000	335110000	0	0	0	126350000
AYNYIHK	7	0	907.455	A0A0L9TPW7;A0A151SKQ4;I1K0L7;C6TN55;A0A0B2P9W2;V7CBU7;A0A1S3UIM3;A0A0S3R5E5;A0A1J7I6V0;I1MUY0;C6TNB6;A0A0B2PKA8;A0A1S2Z8A1;I3TA48	A0A0L9TPW7	yes	3	0.039384	46.663	374540000	0	0	0	51980000	39805000	42640000	36626000	65288000	51651000	50209000	36340000	0
AYQDEINAILGEK	13	0	1462.73	A0A1J7H6X5;A0A1S3VYU3;A0A1S3VYK0;A0A0S3RF38;A0A0L9UEE2	A0A1J7H6X5	yes	2	0.0045214	65.043	349110000	0	0	17933000	60645000	40419000	32575000	28867000	66884000	39030000	19442000	30182000	13132000
AYQEQVLSNCSK	12	0	1425.66	I3SY17	I3SY17	yes	2	6.8364e-06	135.26	1589300000	227550000	202530000	435250000	15228000	0	0	0	0	0	242920000	283450000	182370000
AYQEQVLSNSSK	12	0	1352.66	A0A1J7GY35;A0A1J7FY03;A0A1J7I945;P34899;A0A0S3R381;A0A0L9TN39;A0A1S3VTY5	A0A0S3R381	no	2	3.005e-08	98.902	0	0	0	0	0	0	0	0	0	0	0	0	0
AYSLAQSISTGNSK	14	0	1425.71	A0A191UJC2	A0A191UJC2	yes	2	2.4291e-10	141.34	720910000	100640000	134970000	90403000	0	0	0	0	0	0	138830000	141980000	114090000
AYSYAYDDK	9	0	1094.46	A0A0B2S3P6;A0A0B2PY70;A0A0B2S447;A0A097NU86;G7J594;A0A1S3E7X4;A0A072VEJ5;V7CUT5;K7LST6;K7LP23;A0A1S2YJM4;A0A072ULD8;A0A0B2PN71;A0A1J7HAQ9;A0A0B2SLQ4;A0A151TMR9;V7AFU6;A0A1S3VNA8;A0A0S3SDY3;A0A0L9V8P0;K7LST4;K7LP22;A0A1S3UGV3;A0A0S3RQL1;A0A0L9V216;V7CR37;I1MY36;A0A151R8R7;G7JWA0;K7M8K8;A0A1J7HSM2;G7I7Q3;A0A1S2Y5V6;A0A072UM98;K7KSN0;A0A1S2Y888;I1JT26;V7AR04;A0A1J7GGR1	A0A0B2S3P6	yes	2	0.0049419	101.46	1526400000	49234000	38379000	26970000	66724000	54959000	79221000	229610000	272530000	245400000	137170000	189500000	136740000
AYSYAYDDPTSIATCTR	17	0	1953.84	A0A1J7HB93	A0A1J7HB93	yes	2	0.0039033	52.862	0	0	0	0	0	0	0	0	0	0	0	0	0
AYTVQFGTCK	10	0	1173.55	A0A1S2YE48;A0A1J7H981;G7JAX6;A0A1J7IRQ5;A0A1S3E903	A0A1S2YE48	yes	2	2.6031e-07	142.43	9906900000	1382200000	2168400000	1607100000	0	19083000	0	24847000	0	0	1520600000	1623200000	1561500000
AYVGDRPTWR	10	1	1219.61	K7L6V9;A0A1S3U5M5;A0A0S3SJJ8;A0A0L9UJJ5;V7BVH5;I3SKQ9;I3SJA3;I1KTJ7;G7J1S6;C6SWX2;A0A1S3U341;A0A1S2Z192;A0A0B2SXM6;A0A0B2RAL9;A0A0B2R4N8;A0A151QRI5	K7L6V9	yes	3	0.0052413	61.78	501310000	68270000	50623000	50573000	40721000	0	0	36713000	45010000	56389000	54046000	38840000	60123000
AYVPVEDVLDGEEVDR	16	0	1803.85	Q2HWT8	Q2HWT8	yes	2	9.3931e-05	65.298	278020000	0	0	0	0	0	0	0	0	0	137580000	0	140440000
AYVQQLESSR	10	0	1179.59	A0A151TBB7;A0A0B2R7F0;A4ZGS6;K7LM73;A0A1J7HF40;A0A0R4J680;A0A0B2RZI4;A0A1S3T730;A0A1S3T716;K7N5H3;G7KQS2;A0A0B2PMD9;A0A0L9U1D2;C6TFC5;C6T791;K7LM71;Q41650;A0A0B2RZU8;A0A1J7FN34;A0A1S3T7L9;I1JN51;A0A1S3T7L8;A0A1J7H6A6;V7B9W0;I1NJB9;A0A1S3V764;A0A0S3SKZ3;A0A0B2R4J0;G7KQS1;A0A1J7IMI1;A0A1S2XRI5;I1N8S2;Q93XA0;I1JN50;A0A1S3T7L7;Q0GPG7;I3T9L1;A0A1S3T7L6;A0A0S3RX34;A0A151TTN7;A0A151TB93;A0A0L9U7E2;I3T3N…	A0A151TBB7	yes	2	0.0026631	93.667	0	0	0	0	0	0	0	0	0	0	0	0	0
AYYYLADHDVATR	13	0	1556.73	A0A0L9U872;A0A1S3TN38;A0A1S2XSQ4;A0A0S3RYP4;A0A1J7FVX9;V7CXA5;I1JPL2;A0A151TUX5;A0A0B2P3Z4;A0A1J7I8S5;I1NA82	A0A0L9U872	yes	2	0.0024712	66.989	17067000	0	0	0	0	11017000	0	6049800	0	0	0	0	0
CAAVTETVLAAVYK	14	0	1494.78	G7K4T4;I3S220;A0A151U2K0;I1M6D5;A0A0B2QUU5;I1JJM3;A0A0B2SI36	I1M6D5	no	2	4.5725e-05	76.728	184410000	36230000	45656000	15533000	0	0	0	0	0	0	0	37350000	49643000
CAEPWVEVK	9	0	1116.53	A0A0B2PHQ7;I1N8N4;A0A151TAN4;A0A0B2QMT7;I1N8N5;V7CV71;A0A0S3RXD4;A0A0L9VH86;I1JN14;C6TA42;A0A0B2PXA0;A0A1S3TBM0;A0A1S2XTE7;A2Q6H0;A0A1J7HRX1	A0A0B2PHQ7	yes	2	0.018855	78.939	282320000	36348000	43247000	33495000	0	0	0	0	0	0	39936000	75115000	54178000
CALQSDLVK	9	0	1032.53	A0A1J7GR66;A0A151R1T1;A0A1S2YCC9;A0A072V004;V7C4W5;I1JDK6;A0A0B2SQX7;I1LXH8;A0A0B2STT1	A0A1J7GR66	yes	2	0.03701	58.433	0	0	0	0	0	0	0	0	0	0	0	0	0
CALVYGQMNEPPGAR	15	0	1661.77	A0A0L9TFH9;A0A0S3SM21;A0A1J7GLV3;A0A1J7HJE4;A0A1J7I2A9;A0A1S3E4C9;G7IAW2;I1NFS4;A0A0R4J4C8;A0A1S3V780;V7BAZ0;A0A1S3E3A7;A0A0B2PBP5;A0A072W1H5	A0A1J7GLV3	no	2	0.00014365	85.837	356080000	18621000	25142000	0	39739000	44908000	50145000	47247000	32776000	31752000	0	40213000	25533000
CATITPDEAR	10	0	1132.52	A0A1S3VFK2;A0A0S3T6V9;A0A0L9VPE3;I3T3H0;Q7Y0W8;T2DMJ9;G7KFV7;A0A1S2XM64;Q40345;A0A151S0R4;A0A1J7IPA7;A0A1J7GV36;Q6R6M7	G7KFV7	no	2	0.00899	78.136	128570000	0	0	0	0	32367000	29316000	23169000	43723000	0	0	0	0
CDMLMEFVK	9	0	1171.51	A0A151U7I8;V7BC05;I1JAY8;I1NG28;I1LEE5;A0A0B2SC27;A0A1S3V7D2;A0A0L9U050;A0A0S3SM82;V7CGA9;A0A151RZ12;A0A1S3VSM8;A0A0L9T953;A0A0S3T6K3	I1NG28	no	2	0.030846	68.657	90928000	0	0	0	13568000	18089000	17009000	11111000	19175000	11976000	0	0	0
CESACPTDFLSVR	13	0	1540.66	V5JDR5;R9ZUQ0;R9ZTR5;R9ZTJ9;R9ZT11;R9ZRX9;R9ZQT4;R9ZQR8;R9RNE9;Q2PMN3;P62092;N0DKD2;I3S7V7;I2E2T7;F8T1M2;F8T1M0;F8T1L8;F8T1L6;F8T1L2;F8T1L0;F8T1K8;F8T1K4;F8T1K2;F8T1K0;F8T1J6;F8T1J4;F8T1J2;F8T1I4;D3J8K9;B5LMS5;A0A1W6F871;A0A1W6F7Z5;A0A1W5P4F1;A0A1S5RVX3;A0A1S5RRM1;A0A1S5RRF2;A0A1L5BWL6;A0A1C7D3Z6;A0A1C7D3I9;A0A1C7D3E2;A0A1C7D378;A0A1C7D2G2;A0A191UJB7;A0A173CSY6;A0A151QP75;A0A120IGP3;A0A120HX90;A0…	V5JDR5	yes	2	9.502e-23	160.38	3193300000	706710000	741240000	627910000	0	0	0	0	0	0	249110000	507330000	360990000
CFVGGLAWATDNEALEK	17	0	1879.88	I3SX60;I3T0M9;A0A072UX55;G7JG67	I3SX60	yes	2	0.00065778	59.728	148960000	18631000	28031000	23684000	0	0	0	0	0	0	16283000	28579000	33746000
CGIAIEPSYPIKK	13	1	1474.79	A0A151S0H6;A0A151TYQ3	A0A151S0H6	yes	2;3	0.012918	86.288	460670000	0	31408000	10763000	95178000	104400000	85352000	0	72465000	33727000	12756000	14622000	0
CGIAIEPSYPLK	12	0	1346.69	K7MNM4;I1MXL3;A0A0B2PU35	K7MNM4	no	2;3	0.00028081	100.93	10026000000	362800000	397490000	305170000	1509000000	1676200000	1593800000	721790000	1133100000	798880000	414630000	651980000	460800000
CGINYQPPTVVPGGDLAK	18	0	1884.94	V7CUY9;T2DMP1;A0A1S3TBZ5;A0A151TQY7;A0A0S3RWI6;A0A0L9U7C2;A0A1J7IVD8;A0A1J7HYZ5;A0A1S3DXG5;A0A1S2XJR9;T2DNS3;A2Q5W0;A0A167SVP3;A0A072UXN4;A0A0R0FP38;A0A072UZL0;Q6Y1F1;I1NG45;I1LEC4;C6TCM8;A0A1S3V5Y3;A0A0S3SMA1;A0A0L9U191;A0A0B2QU58;A0A0B2P1P1;A0A1S2XZA3;A0A151U7H1;V7CIG5;G7JFB0;G7J421;A0A1S3U6H3;A0A1S2Y8J6;A0A151TSR4;A0A0S3RCF8;A0A0L9UGJ9;P46259;I1JV03;V7BF97;A0A1J7FT38;A0A1S3VS79;A0A0S3T5B1;A0A0…	Q6Y1F1	no	2	0.0077108	48.623	159730000	0	0	0	30365000	19524000	29916000	34016000	29075000	16834000	0	0	0
CGSNVFWK	8	0	996.449	A0A1S2YE48;A0A1J7H981;G7JAX6;A0A1J7IRQ5;E1C9K7;A0A151TLE9;Q84U30;A0A1S3UB04;C6SXP5;A0A0B2PPF1;C6SVX7;A0A0B2RH43;A0A0S3QY87;A0A0L9TJG3	A0A1S2YE48	no	2	0.00061078	135	3831900000	577450000	837150000	595040000	0	0	0	0	12131000	0	403760000	660430000	745970000
CGVSIPYK	8	0	922.458	E3NYU6;B6CG41;E3NYI7;B6CEX8;I1J7P1;D3W147;X2BQD6;A0A182DV18;Q6WAT9;A0A1S3T9B2;A0A151R3S3;A0A161AT60;A0A158V755	E3NYU6	yes	2	0.00039792	143.89	10141000000	1433200000	2153200000	1751200000	0	13735000	0	0	22147000	0	1784100000	40176000	2943600000
CLADIVINHR	10	0	1209.63	Q7X9T1;P17859;A0A1S3V9G5;A0A0S3SWE9;A0A0R0FHY5;I1MXP2;A0A0B2PZ26;C6T9Z1;Q9ZP43;A0A151S840	Q7X9T1	yes	2;3	0.01464	59.067	0	0	0	0	0	0	0	0	0	0	0	0	0
CLCGPPLPPCK	11	0	1297.6	A0A1S2XT31	A0A1S2XT31	yes	2	2.3872e-13	115.82	1396200000	0	0	0	165640000	208710000	365950000	330110000	205670000	40994000	0	73260000	5907300
CNNVLYLR	8	0	1050.53	V7CCZ5;I3SY08;C6SYQ7;C6SWM0;A0A1S3UP25;A0A1S2YPC2;A0A151S2B6;A0A0S3RD53;A0A0S3R856;A0A0B2QUL0;A0A0B2QCR0;A0A1J7I291;A0A0L9TEZ7	V7CCZ5	yes	2	0.019621	101.41	193270000	0	0	0	41618000	21182000	39573000	25836000	33773000	31285000	0	0	0
CNVVLVSAPNGLK	13	0	1369.74	Q9XES6;A0A1S2YIH1;A0A072UIZ1;A0A072UYX0	Q9XES6	yes	2	0.0001868	96.23	235570000	0	0	0	26354000	27488000	59842000	51784000	40516000	29586000	0	0	0
CPGVVSCADILHLATR	16	0	1767.88	A0A151SUI6	A0A151SUI6	yes	2;3	4.6377e-06	92.38	191520000	0	0	0	32861000	47901000	42925000	21037000	15998000	30799000	0	0	0
CPGVVSCADIVALAAR	16	0	1657.83	A0A1J7FRL6	A0A1J7FRL6	yes	2	3.697e-05	88.311	347860000	0	0	7015700	83014000	71071000	55048000	53210000	37658000	40846000	0	0	0
CPNALSTIK	9	0	1002.52	P22195;Q41324	Q41324	no	2	0.017876	81.099	2107600000	296930000	304060000	244040000	28155000	65509000	0	0	75825000	19136000	672440000	401530000	0
CPTCGAAQSFFESK	14	0	1588.66	A0A151TXQ3;A0A1S2XUE2;A0A1S3VIY7;G7L0U0;A0A0L9VD21;B7FGT1;V7BRF7	A0A151TXQ3	yes	2	3.1002e-26	121.42	0	0	0	0	0	0	0	0	0	0	0	0	0
CQYELVMER	9	0	1226.54	A0A151TQ18;C6SZG1;A0A0B2PPZ4	A0A151TQ18	yes	2	0.0074098	98.048	193190000	0	0	0	25636000	0	43586000	41369000	49135000	33467000	0	0	0
CVGMQYLEALR	11	0	1338.64	A0A0S3T0P1;A0A1S3TB24;A0A1S3TB21;A0A0L9UTT1;V7C7X2;K7N0I2;I1NCV4;A0A1J7GXP0	A0A0S3T0P1	no	2	0.0082114	60.255	0	0	0	0	0	0	0	0	0	0	0	0	0
CVKPPIIYGDVSR	13	1	1502.79	A0A151U067;A0A1J7G1E9;A0A0B2R8K0;C3TS12;A0A151SX55;A0A0L9VEF2;K7MMH6;A0A1S3VJQ3;A0A0R0FQE0;A0A1J7HAV5;G7J648;A0A0S3S8E6;V7BJ61;A0A1S2YAN9;G7L0I8;G7L0I7;V7C2G9;A0A1S3V605;A0A0S3T958;A0A0L9VN25;A0A151RFH6;I1MW49;K7KNT9;A0A0B2RYM3;A0A1J7GRY3;A0A068LJH6;A0A1S3TBY3;V7CX68;A0A1J7GK61;A0A1J7IDN3	A0A151U067	no	2	0.014452	65.043	0	0	0	0	0	0	0	0	0	0	0	0	0
CVLHAAWSSPTGLPAETTVER	21	0	2281.12	I3RZK3	I3RZK3	yes	3	0.00026635	51.524	37829000	0	22051000	0	0	15778000	0	0	0	0	0	0	0
CVVVEDSAIGLAAAK	15	0	1501.78	A0A151RVP1;A0A0S3RG14;A0A0L9UC87;I1KC82;A0A0B2PK36;A0A1J7GCR7;C6TFS7;I1JXF1;A0A0B2PDZ1;A0A1S3TXK3;V7AZC2;V7AWD9;V7B0F7	A0A151RVP1	no	2	0.00033051	74.789	49852000	0	32359000	17493000	0	0	0	0	0	0	0	0	0
DAAFIGPNENQFAILDEDK	19	0	2105.99	G7K817	G7K817	yes	2	0.015867	35.625	0	0	0	0	0	0	0	0	0	0	0	0	0
DAALNAIQSPLLDIGIER	18	0	1908.03	A0A072U441;I1JQ15;A0A0B2QFS3;A0A1S3TQQ6;A0A0S3RZ50;A0A0L9U8I9;V7CXI3;I1NAM9;A0A0B2P3J0;G7L633;A0A1S2XT71;A0A1J7GXA5;I3S7W5;A0A151TVL4;A0A0B2Q129;A0A1J7IEV7;A0A151UII9;K7LHW9;A0A1S3V910;A0A072VK74;A0A1J7GRG2;I1LZJ8;A0A0B2Q596;L0P0U9;A0A0L9TVK4;A0A0S3STC0	A0A072U441	yes	2	0.00094447	55.688	65984000	0	16580000	21999000	0	0	13799000	13606000	0	0	0	0	0
DAEAWFNEK	9	0	1108.48	CON__P13645;CON__Q7Z3Z0;CON__Q7Z3Y8;CON__Q148H6;CON__Q7Z3Y7	CON__P13645	yes	2	0.0033301	111.61	184410000	0	0	0	0	26495000	0	0	0	0	135950000	21961000	0	+
DAEGQDVLLFVDNIFR	16	0	1849.92	A0A1J7GLV3;A0A1J7HJE4;A0A1J7I2A9;A0A1S3E4C9;G7IAW2;I1NFS4;A0A0R4J4C8;A0A1S3V780;V7BAZ0;A0A1S3E3A7;A0A0B2PBP5;A0A072W1H5	A0A1J7GLV3	no	2;3	5.1237e-44	166.92	966660000	35104000	76369000	56990000	40828000	161400000	138440000	109280000	155960000	9951100	51457000	65784000	65092000
DAFLANEATK	10	0	1078.53	A0A0F6VX63;B4UW70;I1KT27;C6TFT8;A0A1S3UM03;A0A151RMB6;A0A0R0JX95;A0A0B2RA99;A0A0B2PG29;A0A1S2Z701;A0A0S3QYM1;A0A0L9TJH4	A0A0F6VX63	no	2	0.0088988	78.488	2040600000	64967000	149610000	71805000	0	0	299780000	349220000	423470000	319320000	119730000	82014000	160650000
DAFNLYDQDK	10	0	1227.54	A0A151TKD9	A0A151TKD9	yes	2	0.00092073	103.91	587520000	60328000	38181000	34620000	57035000	41612000	14963000	60090000	65925000	51786000	50122000	65347000	47509000
DAGCLLSYDPNLR	13	0	1492.7	A0A072UKS2;A0A1S2YNA5;I3SBW9;Q8LPE5	A0A072UKS2	no	2	0.009254	58.32	936580000	28601000	35918000	0	243510000	153460000	8420900	124280000	176770000	165620000	0	0	0
DAGVIAGLNVAR	12	0	1154.64	A0A1J7HBB1;A0A1J7FZQ9;A0A1J7I741;I1K670;A0A0B2NX74;A0A0B2NWM9;A0A0S3QX96;A0A0L9TH12;Q39804;A0A0S3QX94;A0A0L9TGV7;I1K668;I1K671;V7CQ18;I1KPN3;Q587K1;I1KPN5;A0A0B2Q5A6;Q39830;A0A151RID0;O22639;A0A0B2Q9R1;A0A1S3VZR7;Q9ATB8;A0A1J7G116	I1K670	no	2	0.0038416	72.531	867210000	46960000	44870000	50236000	90392000	76472000	71589000	109180000	75319000	49923000	85370000	93042000	73849000
DAGVIAGLNVMR	12	0	1214.64	V7BFT8;V7BF08;A0A0L9TXH9;A0A1J7GMD5;A0A1B2BI41;G7KZZ4;K7MVD3;A0A151S7R0;A0A0B2PXP8;V7B114;A0A1S3TT80;A0A0S3RR31;A0A0L9UXF5;A0A0B2SQK8;A0A151U4E0;V7B0A5;Q5QHT3;A0A1S3V5C3;A0A0S3SRD9;K7LZH1;Q2HT97;A0A072U8M5	K7MVD3	no	2	0.0012543	88.155	641550000	0	0	0	93292000	102380000	87952000	110130000	160720000	87076000	0	0	0
DAGVISGLNVMR	12	0	1230.64	A0A1S2YJT8;A0A0R4J4D6;A0A151TME6;A0A0B2QKL2;I1LQR4;A0A0B2RJV3;G3LTU4;A0A1J7GG32	A0A1J7GG32	no	2	0.045254	48.513	27358000	0	0	0	0	0	0	0	0	0	17893000	9465100	0
DAGYVENQQQNIADAIDLLPR	21	0	2342.15	A0A072UCE3;G7KES5;K7KH97;A0A0R0HA67;A0A0R0KCT6;A0A0R0KQB7;I1JA21;K7K0Q4;A0A151TJL9;A0A1J7GX96;A0A0S3T5J6;A0A0L9UQ76;A0A1S3VS74;A0A1J7G230;V7CJS7;A0A0B2RPI2;A0A1S2YXQ3;I1JA20;A0A0B2R0I0	A0A072UCE3	yes	3	0.0012817	36.923	31319000	0	0	0	14230000	0	0	17089000	0	0	0	0	0
DAIDTRNQADSVVYQTEK	18	1	2051.98	A0A1J7GTR6	A0A1J7GTR6	yes	2	1.5987e-05	72.359	0	0	0	0	0	0	0	0	0	0	0	0	0
DAIEGMNGQNLDGR	14	0	1488.66	K7LP96;A0A151TGE0;A0A151TGA9;I1LJD0;I1LJC9;C6SV67;A0A0B2S3G4;A0A151TGB8;K7KHJ7;A0A151U7A9;K7KSG8;K7KSG7;A0A0R4J3E9;V7AR96	A0A151U7A9	no	2	2.3621e-20	122.97	1193100000	38551000	69031000	0	143880000	135040000	126990000	166730000	147080000	153930000	85840000	64779000	61225000
DAIEGTYIDK	10	0	1123.54	A0A151R2S4;I3T2I5;A0A0L9TS42;V7CCT3;V7BL53;I3TA88;C6T0V5;C6T065;A0A1S3UMV1;A0A1S3U1D7;A0A1J7H9T5;A0A0S3RH92;A0A0B2RRG0;A0A0B2RP42;A0A1J7GDS8;K7LCS7;A0A1J7GSJ2	A0A151R2S4	yes	2	0.014264	69.672	186970000	0	0	0	42282000	40273000	50468000	5496300	48452000	0	0	0	0
DAIGNDVIAEQWLK	14	0	1570.8	Q9SXU4;A0A1S2XCV2	Q9SXU4	yes	2;3	0.00028327	71.879	13516000000	2286200000	2076000000	1716700000	34926000	0	0	37604000	51701000	25012000	2391500000	2611500000	2285300000
DAIPENLPPLTADFAEDK	18	0	1954.95	CON__P02769	CON__P02769	yes	2	0.0026425	50.957	536410000	8613900	0	0	0	0	0	0	31311000	128980000	142540000	124880000	100090000	+
DAISGGSTQAIK	12	0	1146.59	A0A0S3S1J8;A0A0L9TNG5;A0A1S3VJ48;I1LTB6;K7LVC0;A0A0R0HIJ0;A0A151T835;I1MJU7;A0A0B2S350	A0A151T835	no	2	0.0036227	73.082	1763700000	8128000	329440000	185200000	188180000	73064000	40257000	67624000	127150000	147710000	0	523260000	73711000
DAIVGLPGVTGLSTEQR	17	0	1711.91	V7BXD2;A0A1J7H7Y3;A0A1J7HSV5;A0A0S3SFQ1;A0A0L9UP63;A0A1S3U587;K7M3S0;A0A0B2RHB5;K7M919;A0A0R0FUK9;I1MCU3;A0A1J7GTL5;A0A0B2NTA7;A0A0R0FUY0;G7LGN1;G7LGN0;A0A1S2YUX0;A0A1S3EFD0;A0A151SHI6;A0A1S2XBG5	A0A151SHI6	no	2	4.9126e-06	84.653	858080000	0	0	0	139490000	168270000	121610000	130640000	181000000	117070000	0	0	0
DALAVPISPNVSLAR	15	0	1521.85	A0A1J7FNJ3	A0A1J7FNJ3	yes	2	0.0039104	56.527	263730000	29849000	35089000	42898000	0	0	0	0	9686300	0	48942000	44610000	52658000
DALGNDVLAEEWLK	14	0	1571.78	A0A1J7HGU7	A0A1J7HGU7	yes	2	0.0028771	64.104	220150000	35754000	32651000	36445000	0	0	0	0	0	0	43560000	33439000	38296000
DALNALGCMEHR	12	0	1385.62	A0A1J7IA73	A0A1J7IA73	yes	2	0.032286	46.206	0	0	0	0	0	0	0	0	0	0	0	0	0
DALYLIDIGQNDLADSFTK	19	0	2111.04	I3ST88;A0A072U439;G7KWH3	I3ST88	yes	2	1.7563e-09	89.859	42510000	0	0	0	9423400	6056400	7721200	10241000	9067600	0	0	0	0
DAMAALNQEVMQLGQSLYNQPGAAGTGGPTPPPGADAGPSESSGK	45	0	4324	A0A0S3S1J8;A0A0L9TNG5	A0A0S3S1J8	yes	4	0.027427	11.324	36774000	0	0	0	0	0	0	0	0	0	0	0	36774000
DAMETASQSGDR	12	0	1266.51	A0A151SP40;I1MZ13;A0A0S3S0Z3;A0A0B2PB16;I1LMS9;A0A1S3TPK5;V7CZE8;A0A0L9UA30;A0A0B2RH83	A0A151SP40	yes	2	1.6176e-13	126.12	279620000	17016000	0	0	0	20965000	65940000	53870000	49334000	28042000	32570000	0	11879000
DANAALEINPDSAK	14	0	1427.69	A0A1S3UUE8;A0A0S3R5K0;V7CE61;A0A0L9TR44;A0A151SNP1;C6TID1;I1K0G1;A0A0B2PQ07;A0A072UPR1;I1K0G0;I1MUT2;A0A1S2Z667;A0A0B2RIM4;V9VGV1;A0A1J7HB17	A0A1S3UUE8	yes	2	1.981e-06	113.86	239090000	0	0	0	40550000	44556000	49704000	62293000	41992000	0	0	0	0
DAPKPLDIVSNEIILSSLQK	20	1	2179.21	A0A1J7FYM8;A0A151T296	A0A1J7FYM8	yes	2;3	5.5569e-09	86.182	219630000	40146000	45609000	19266000	0	0	0	0	0	0	55598000	28322000	30689000
DAPYVWVHFPGR	12	0	1442.71	A0A1S3UWW0;A0A0S3QZS2;A0A0L9TKS3;I1KQU2;I1KL89;A0A0B2SN22;A0A151SIA9	A0A1S3UWW0	yes	2;3	0.0023189	60.641	215870000	20934000	38573000	11780000	15228000	19387000	30519000	0	27289000	19726000	16512000	0	15924000
DAQGDVFR	8	0	906.42	A0A0R0J513;I1KL66;I1KQX0;A0A0B2SMV5;K7L5A8;A0A1J7FYB8;A0A1S3UUW8;A0A0S3R056;A0A0L9TAD5;V7CQH3;A0A0R0FWG6;K7M9V5;A0A0B2RML1;A0A1J7GWW1;G7JU35;A0A1S2YI90;A0A151T7S4;I3T9T5;A0A0R0FXB3;A0A072V546;A0A072V3R0;G7IS75;Q2HV89;A0A151T2I2	A0A0R0J513	yes	2	0.03502	79.474	598630000	44315000	50001000	41732000	91381000	0	65900000	95265000	47973000	101180000	60890000	0	0
DASENVSLAGDGFDTVIK	18	0	1836.87	A0A1J7GR87;A0A1J7HR76	A0A1J7GR87	yes	2	0.0023693	50.04	826830000	28849000	27319000	40004000	135070000	0	144660000	114600000	0	119010000	74581000	87236000	55502000
DASIAALPVEELIEK	15	0	1596.86	I1MGZ2;A0A0B2Q5R2;V7AZS8;I1L1A4;A0A0R0IAH0;A0A1S2YPD3;A0A1S3TGA4;A0A0S3RHP6;A0A0L9UAP3;A0A0S3R862;A0A0L9TEY3;I1MSP4;A0A0B2QMQ7;A0A0B2QC39;I1LVP7	A0A1S3TGA4	no	2	0.0021109	60.324	454170000	0	0	0	73434000	65499000	37248000	90975000	92491000	94528000	0	0	0
DASLYGLGENTQPHGIK	17	0	1798.88	I1KWV4;A0A0B2Q052;I1J6K4;A0A0B2QW88;A0A0L9USQ9;A0A1S3T9Q4;A0A0S3T2A2;A0A1J7INP7;Q45NH4;G7JXA7;A0A1S2XM27;A0A151QQ78	A0A151QQ78	no	2;3	1.0619e-93	195.2	2519800000	306850000	314070000	112630000	97777000	116430000	142880000	151180000	131540000	95733000	357150000	416040000	277540000
DATDDFEDAGHSK	13	0	1406.56	A0A1J7IR32;I3RZP2	A0A1J7IR32	yes	2	0.00010017	90.759	109500000	12830000	0	0	0	24286000	2811200	29488000	19572000	0	0	20511000	0
DAVALTGGPDWEVR	14	0	1484.73	I3T8C8;G7JKU3;A0A1J7GF48;A0A1S2Z521;G7JKV1;A0A1S3TGC0;A0A0L9V2F6;A0A0S3S8I3;V7ALX5	I3T8C8	yes	2	1.3664e-10	141.54	784850000	47002000	40418000	0	81634000	131900000	102860000	76893000	75182000	94484000	0	94373000	40101000
DAVISLIDQER	11	0	1257.66	I1MGR4;A0A0B2STE7;A0A1S3EIF5;A0A1J7J304;A0A0B2P5R7;A0A072V6S2;V7C802;V7AZA0;I1MRG8;I1L117;I1KN10;A0A1S3UTJ0;A0A1S3U6I8;A0A151STJ7;A0A0S3R9J0;A0A0R0G189;A0A0L9TCM4;A0A0B2R3F9;A0A0B2P6R9;A0A0S3RHX2;A0A1J7GI28;A0A1J7HZW1;I1MRG9;Q8LP18	I1MGR4	yes	2	0.016911	64.121	147050000	16738000	0	0	0	23355000	20422000	16689000	24821000	15754000	23157000	6115500	0
DAVLLVFANK	10	0	1088.62	I1NBF8;I1J585;I1K1H8;Q9ZPJ2;C6SV58;V7C8R2;V7BGU9;Q6S4R7;Q5QQ33;O48920;I3SWU5;I3SU60;I1NBF7;I1N5H2;G9HPX7;C6SXM4;B7FL30;B7FIW2;B7FI12;A0A1S3W1L8;A0A1S3V4J2;A0A1S3TQS3;A0A1S3DYE1;A0A1S2XYG3;A0A1S2XV67;A0A1S2XIV3;A0A1J7I6T2;A0A1J7HKT9;A0A1J7GUY0;A0A0S3T7V4;A0A0S3S056;A0A0S3R245;A0A0R0I1I9;A0A0L9TXW8;A0A0B2R6J8;A0A0B2QZS4;A0A0B2P0L8;A0A0R0HMR0;A0A0L9U935;A0A0B2NT44;I1J584;A0A1J7I8Y2;B7FKH3;A0A151SJJ5…	I1NBF8	yes	2	0.00058458	108.43	1347700000	112460000	96436000	142750000	95290000	141070000	138410000	168370000	121030000	74096000	53538000	109190000	95098000
DAVTEVVR	8	0	887.471	G7JGT0;B7FM78;I1MT35;A0A0B2QEZ3;A0A1J7IL03;P81406;V7C9N5;A0A151RDE3;G7JGT1;A0A1S2YP36;A0A1S3UTA0;A0A0L9TRW0;A0A1J7GHD5;T2DNM0;A0A0S3R6H3;A0A0K0K9Q6	A0A0K0K9Q6	no	2	0.018236	106.36	1416700000	176280000	232280000	186870000	35540000	0	0	28893000	20685000	13878000	303430000	212010000	206830000
DAVTTDVLQSK	11	0	1175.6	A0A1J7GJL5	A0A1J7GJL5	yes	2	0.0061349	65.695	731640000	0	0	0	111160000	152790000	155860000	152780000	0	117990000	0	41063000	0
DAVTYTEHAR	10	0	1161.54	V7BLB7;Q6LA94;Q1RU62;P93558;P62788;P0CG89;I3SU75;B9MST3;A0A1S3TWH5;A0A1S2Y8A1;A0A1J7GA13;A0A151RKC5;A0A0S3S6F5;A0A0S3R881;A0A0L9TF02;A0A0L9T8L2;A0A0B2SBA2;A0A0B2P491;V7AJ24;A0A0B2Q7H2;V7AI73;K7MQA4;K7KA53;A0A0R0EX12;K7LZT4;A0A0B2QV23;V7AF17;K7M9J2;A0A1S2Y6M0;V7AJ33;G7JVF8;A0A1J7HQ37;A0A0B2SHH1;A0A0R0EXQ1;K7MQA5;I3T0C3	V7BLB7	no	2;3	6.0236e-36	166.19	94051000000	2813200000	3295600000	4366700000	19265000000	8202200000	11273000000	9706400000	16006000000	8140500000	2917100000	4291800000	3773600000
DAYAFWDPFHPSER	14	0	1736.76	A0A151U5M5	A0A151U5M5	yes	2;3	6.9574e-07	101.43	1207800000	190560000	197820000	138970000	0	0	0	0	0	0	211540000	275130000	193760000
DAYLSELLK	9	0	1050.56	A0A173DQZ5	A0A173DQZ5	yes	1	0.0088047	138.4	180400000	0	0	0	21407000	20530000	22223000	25058000	70551000	20633000	0	0	0
DAYVGDEAQSK	11	0	1181.52	A0A1J7GPF5;V7BTT2;I1MDT4;G7IL85;B7FJC8;A0A1S3VJ06;A0A0S3S1V8;A0A0B2RFW8;A0A0L9VGH2;A0A151T7V4;A0A1S2X9D4;V5N8J4;I1KUG6;A0A0B2QYV1;Q96442;I3SH78;C6T8Q2;A0A0F6QMX9;D5LN06;Q94IA3;V7BWC9;I1MDF8;I1M4W2;B8Y622;A0A1J7I337;A0A1J7GTU2;A0A0B2RM52;A0A0B2R6Y8;C6T7Y1;A0A0B2SFB4;K7LD67;I1JG11;A0A0B2RHI8;A0A0B2P4R5;B7FIH3;A0A1S2Y3F5;A0A151QV08;V7BII6;A0A072VCE0;A0A1S3V5J7;A0A0S3SUC4;A0A0L9TV92;A0A151SUV1;K7SLD7…	V7CW28	no	2	0.0005688	110.74	5770800000	200740000	199610000	149770000	811950000	542670000	773230000	755050000	921760000	768180000	190710000	257100000	200020000
DCEEWFFDR	9	0	1302.5	A0A1S2XVJ4;G7IED1;I1L838;A0A0B2P811;A0A1S3UXU1;C6TM93;A0A151U4L8;V7BFK5;A0A0S3SRZ1;A0A0L9TWS2;I1JFA6;A0A0B2QBA4	A0A1S2XVJ4	no	2	7.6885e-05	123.86	194620000	42010000	37433000	42276000	0	0	0	0	0	0	0	40448000	32455000
DDADFVVDALDYAISK	16	0	1755.82	A0A0R0HYB1;A0A1J7GAR5	A0A0R0HYB1	yes	2	0.00030229	75.018	108010000	2115600	0	0	11957000	25702000	22027000	16449000	21586000	8172500	0	0	0
DDAQRPGQPGQAPR	14	1	1491.72	C6TAV9;A0A0R4J3A8;A0A0R0FE22;A0A0B2R4Y2;A0A0B2P4P6	C6TAV9	yes	2;3	5.1208e-109	197.36	6266500000	762300000	71742000	44762000	305050000	139960000	1611100000	637870000	315280000	318720000	937840000	187900000	933990000
DDDIVGILETDDIK	14	0	1559.76	V7AYG6;A0A151R1R8;I1L1T1;C6TNA3;C6TJG0;A0A0B2SEU7;A0A0B2PXQ8;I3STV1;I3S568;A0A1S2XHG2;A0A072VHI1;A0A1S3TXB6;A0A0S3RHC1;A0A0L9UBR6	A0A1S3TXB6	no	2;3	1.4468e-11	122.97	3977500000	447220000	593510000	448000000	10320000	0	0	100310000	0	121220000	729690000	756040000	771190000
DDEDVNSQPFMR	12	0	1451.6	M1QD53	M1QD53	yes	2	0.0020811	99.5	133440000	0	43928000	30271000	0	0	0	0	0	0	0	25975000	33261000
DDENVNSQPF	10	0	1163.47	X2G8S7;X2G456;X2G0Q0;G8DJQ8;X2G8T2;B5LC45	X2G8S7	no	1;2	1.2535e-06	168.23	15406000000	3285900000	2905900000	1907800000	47081000	0	0	71898000	0	68474000	2691400000	1875600000	2551700000
DDENVNSQPFMR	12	0	1450.61	A0A166ERZ2;Q8WKH1;O20356;A0A075M981;A0A075M4X4;A0A075M4S4;A0A191UJ50;Q8WJB9;J9QEN3;Q8WJE5;A0A1C3HPP4;A0A1C3HPP3;Q8WKI5;Q8WKF7;O20363;O20344;C0J390;A2VAS5;O20338;O20337;A0A1C7D2X2;A0A0Y0V0I8;A0A0Y0U217;A0A0K0LX02;A0A0K0LUQ8;Q76MV1;Q75T85;O62971;O62970;A0A140JZB0;L7R5T6;B8Q3X6;B8Q3X4;U6BRQ4;E2FGY7;A0A1C3HPP1;Q8WKH7;B8Q496;B8Q495;A2VAT2;A0A0F6Y5J3;A0A0F6Y5M2;A0A0A0QGW3;A0A1S6R096;A0A1S5RRF6;A0A1S5RR…	U6BNR2	no	1;2;3	7.5746e-119	256.48	71504000000	15103000000	9602700000	15298000000	184430000	134980000	88617000	108140000	161250000	118980000	10675000000	10849000000	9180600000
DDEVQVVR	8	0	958.472	V7CHG7;I1J9E4;A0A1S3VNQ6;A0A0L9UQ04;A0A0B2RVR8;B4UWB3;C6TMA2;C6TFI8;A0A0B2PZK6;A0A0S3T5A9;G7ILF2;G7K4S3;I3SSN9;A0A151SC77;G7K2J3;A0A1S2YY97;A0A1S2XNP5;A0A1S2XC89;A0A1J7IHM6	I3SSN9	no	2	0.022689	95.531	1919400000	64109000	80142000	70996000	299550000	0	0	333490000	346910000	337400000	44982000	220700000	121130000
DDGTLASYVGFR	12	0	1299.61	A0A142F3D2	A0A142F3D2	yes	2	0.0024097	77.597	147710000	0	0	0	28038000	27642000	27332000	24146000	22060000	18493000	0	0	0
DDIDVVAINDPFIDAK	16	0	1758.87	A0A1S2XFW9;G7IQT0;G7IQT1;A0A151QY96;G7IQT2	A0A1S2XFW9	yes	2	1.8071e-10	114.01	424220000	0	0	0	53668000	69548000	67374000	72827000	95043000	65762000	0	0	0
DDLDSFPMAIQESTR	15	0	1723.77	I1NIY9;I1LBC8;A0A1J7FS16;A0A0B2QKG4;A0A0B2Q8I2;V7BIE7;A0A0L9VJD8;A0A1S3V769;A0A0S3SQG4	I1NIY9	yes	2	0.0069222	51.591	75546000	0	0	0	11220000	12004000	13633000	12065000	15742000	10882000	0	0	0
DDLFNINAGIVK	12	0	1317.69	A0A0A1G6F9;A0A1J7H5R0;A0A0B2NYC2;A0A0B2PR66;I3T024;Q9SPB8;I1KDM8;A0A1S3TK49;A0A1J7GFB7;A0A0S3S9L6;A0A0L9V3F1;A0A1J7HWC7;A0A151SWU6;A0A072TRS0;O81279;O48904;A0A072TQ67;V7AK23;A0A1S2YU94;C6T6I3;A0A1J7GRW6;A0A1J7HDJ6;A0A1S2YY58;A0A1S2YY52;O48903;G7K140;A0A151TJA9;A0A0B2SBU4;K7K4T0;I1LH25;A0A0B2PZC5;P37228	A0A0A1G6F9	no	2	0.00028081	100.93	4727700000	617360000	508560000	523520000	262500000	349080000	418460000	299900000	397570000	226510000	566850000	0	557350000
DDLFNINAGIVR	12	0	1345.7	A0A0B2QBA6;I1MTU1;C6TGD9;I3SFA8;A0A151SL18;A0A1S3UVZ0;I1JZP0;A0A0L9TS09;V7CDE0;A0A0S3R7S6;A0A1J7I319;O81278;A0A1J7HCA2;O48906	I3SFA8	no	2	0.00011849	127.87	1035900000	13581000	49321000	65840000	148970000	138400000	126370000	143120000	174390000	94568000	37310000	44058000	0
DDLVAALEEVNEGK	14	0	1500.73	A0A1J7HME9	A0A1J7HME9	yes	2	5.8698e-08	111.83	204740000	41802000	28973000	28906000	0	0	0	0	0	0	29282000	37839000	37936000
DDLVVYDGK	9	0	1022.49	A0A151RH20;A0A1S2XFZ3;V7BVY7;A0A0L9UIJ0;A0A0B2QZB3;A0A0R0GHQ9;I1KTY9;A0A1S3U891;A0A0S3SK24;G8A093;I1MJB3;A0A0B2SWH4	A0A151RH20	no	2	0.034026	66.962	133240000	0	0	0	29683000	0	0	39818000	0	53476000	10266000	0	0
DDNLFENYSAVAQR	14	0	1640.74	E9JSA8;B6ECZ0;Q9SW87	E9JSA8	yes	2	0.001553	70.373	176990000	24732000	22415000	24819000	0	0	14985000	11988000	17279000	14790000	35681000	10303000	0
DDNPIGATLIGR	12	0	1240.64	Q2HWT8;A0A0B2QLT9;K7M8T2;A0A1S3VDJ6;A0A0S3T0K0;A0A0L9T9K9;V7AQB2;O04865;A0A1S2YA97;I1KH24;A0A0B2NW29;A0A151SPP5;A0A0R0IQ92;V7C0D1;I1KVD8;A0A0B2SMC5;A0A1S3EB71;A0A151SH51	Q2HWT8	no	2	0.0012762	88.021	833050000	27897000	47510000	37575000	94650000	128500000	113760000	0	155580000	93513000	61758000	34058000	38247000
DDNSDIVATDTMK	13	0	1423.61	Q9FRY6;I3T7W2;P34799;Q9SXZ8;P34798;A0A1J7HVG0;A0A151U2U9;Q9ZWU0;B7FHK5;C6T8P1;A0A072VT68;A0A0L9TVF9;V7BK01;U5TZF4;Q9SXZ9;P53763;I3T019;A2SXR2;A0A1S3V1M0;P04670;O04104;C6TNK1;A0A0R4J455;A0A0R0E8N5;A0A0B2SPE0;A0A0B2R099;A0A0S3STJ4;Q9LD80	Q9LD80	no	2	0.00097542	77.633	492510000	0	0	0	104250000	89118000	73377000	111770000	49017000	64988000	0	0	0
DDPDFTWEVVKPLK	14	1	1687.85	A0A1S3EC55;I1MHR0;A0A0B2PQA7;H6UJ33;I3SER4;A0A151SXU6;I1LB04;A0A0B2Q3Z5;A0A1J7GM18;A0A1S2XTU9;G7KUJ1;A4PU48;V7CYP5;V7D144;T2DN43;Q1KSI5;A0A151RBX5	A0A1S3EC55	no	2;3	9.5567e-15	128.76	1616400000	61876000	34539000	40000000	149390000	113620000	132890000	203960000	239290000	155050000	162400000	181380000	142020000
DDPTVPDESNTPTFATVVLR	20	0	2173.05	A0A0R0FM59;A0A0B2PT74;I1MLP0;A0A1S3TH45	A0A0R0FM59	yes	2	0.0004605	55.575	261400000	0	0	0	37384000	50906000	63463000	48871000	31170000	29605000	0	0	0
DDQTLQSYGLEADHTVHLVR	20	0	2296.11	G7K017;A0A1S3EI31;G7K016;A0A1S2YZ84	G7K017	no	2;3;4	2.3754e-15	102.59	1112700000	14694000	0	35557000	177200000	118200000	201340000	145310000	207360000	108220000	0	38888000	65971000
DDQTSTFTCPGGTNYK	16	0	1790.74	A0A0S3QXR6;A0A0L9VQQ3	A0A0S3QXR6	yes	2	5.5169e-57	181.58	1525900000	38959000	66232000	50050000	211620000	228980000	209090000	128590000	130430000	156250000	107420000	110030000	88279000
DDSNPQIALLPLHPELR	17	0	1927.02	A0A151TFU7	A0A151TFU7	yes	2	0.0060491	48.288	152320000	0	0	0	26622000	15472000	18493000	38419000	29142000	24177000	0	0	0
DDTVILDGAGDK	12	0	1217.58	Q1RSH3;Q1RSH4;I3T1F4;A0A1S2XXJ3;I1NHW4;A0A0B2NVB9;A0A151T0Z6;A0A1S3V8M8;I1LCI1;A0A0B2RFL7;A0A0L9VBU1;A0A0S3SP94;A0A1J7HJ29;I1LAL4;A0A0B2PRW2;A0A1S3V688;A0A0S3STP2;A0A0L9TV69;A0A0R4J656;A0A0B2RAN1;V7BEC0	I1NHW4	no	2	0.017525	59.116	109910000	0	0	0	0	19595000	0	36770000	28943000	24606000	0	0	0
DDTVILDGAGDKK	13	1	1345.67	Q1RSH3;Q1RSH4;I3T1F4;A0A1S2XXJ3;I1NHW4;A0A0B2NVB9;A0A151T0Z6;A0A1S3V8M8;I1LCI1;A0A0B2RFL7;A0A0L9VBU1;A0A0S3SP94;A0A1J7HJ29;I1LAL4;A0A0B2PRW2;A0A1S3V688;A0A0S3STP2;A0A0L9TV69;A0A0R4J656;A0A0B2RAN1;V7BEC0	I1NHW4	no	2	0.0049295	94.122	432050000	30186000	26116000	21580000	54912000	11999000	46831000	62623000	29221000	37855000	44006000	23470000	43248000
DDVELVAVNDPFITTDYMTYMFK	23	0	2726.25	A0A1J7FMR5;A0A1J7H741;A0A072UPF9;I1KC67;Q2I0H4;Q07CZ3;I1KC70;A0A0B2QUF8;A0A0B2QU26;I1KC69;I1KC68;V7C2N5;V7AWB2;K7KL43;V7B0D4;G7JML2;I3S6D2;I3SYQ7;A0A1S2Z6A7;P34922;T2DLI2;T2DP43;A0A1S3T8B2;A0A0S3RFA6;A0A1S3T832;A0A0B2RF25;I1JXG9;A0A0R0KA84;V5N8V3;K7KL44;A0A0B2RBY2;A0A0S3RF58;A0A0L9UFH1;A0A151TR34;A0A151TR36;A0A072U7U1;A0A1S2XHT6	T2DLI2	no	2	0.0031293	39.659	18903000	0	0	18903000	0	0	0	0	0	0	0	0	0
DDVFQLIQAHQEK	13	0	1569.78	A0A072U303;A0A1J7HS80;I3T4V9;A0A072U1J2	A0A072U303	yes	2;3	2.7669e-06	90.759	293890000	19021000	6773500	0	32929000	29141000	29311000	29858000	23169000	30865000	32696000	27681000	32448000
DDVTSPGGTTIAGIHELEK	19	0	1938.95	A0A1S2XRJ5	A0A1S2XRJ5	yes	2	0.00015215	62.739	209900000	0	0	0	34446000	32774000	36795000	30572000	42162000	33153000	0	0	0
DDVVIQFLNPK	11	0	1286.69	Q8GSP3;I3SZE2;I3SMY5;Q70I32;B0BLA0;A0A0L9V773;A0A1W7GJW2;A0A1J7I1U2;A0A1J7GZ04;A0A1S2Y708;A0A151TMN5;V7AI72;A0A1S3TJC8;A0A151RQZ9;A0A151QV41;A0A0S3SDP6;C6T0Q0;A0A0R0H141;A0A0B2R0G3;C6SX83;A0A0R4J4H3;A0A0B2S6A2;A0A0B2S525;I3S419;B7FMW7;A0A1S2YNG1;V7BWP6;A0A1S3U160;A0A0S3SKS2;A0A0L9UJ16;B7FLX9	V7BWP6	no	1;2	0.00094098	131.5	2035200000	81238000	87422000	71059000	174250000	248680000	247910000	223090000	291190000	175060000	122310000	183870000	129110000
DDYFTDPGEHTYDWSGVLPR	20	0	2369.02	A0A173DQZ5	A0A173DQZ5	yes	2;3	4.8118e-25	91.589	502530000	27081000	0	0	54691000	59056000	58869000	51713000	58008000	67651000	38427000	37676000	49361000
DEAEDLVK	8	0	917.434	T2DNM6;I3SPC4;B7FGZ8;A0A0R4J321;A0A0B2PME6;A0A1J7HP93;A0A1J7GQF4;U5U2S3;I1K964;C6SVE5;A0A0B2QDZ8	T2DNM6	yes	2	0.026554	81.296	1226400000	42026000	58739000	57136000	199460000	105110000	121090000	129830000	149230000	148660000	71161000	78892000	65026000
DEAFEIWSR	9	0	1151.52	A0A1S3V037;A0A0S3SVA6;A0A1S3UFT8;A0A1J7GED3;A0A151RV29;A0A1S2Z4N8;A0A1J7I0Y1;A0A0L9T730;V7BLL9;I1KG04;A0A0R0KJF0;V7BMY7;V7BIY9;I1KG02;I1JZE2;A0A0B2SRC1;A0A0B2QJZ4;I1JZE1;A0A072VS77;I3SJD2;I1KG06	A0A1S3V037	no	2	0.019287	71.451	0	0	0	0	0	0	0	0	0	0	0	0	0
DEAFGHLK	8	0	915.445	A0A0D4CI71;A0A1S2XBN2;C6ZGE3;A5HIG3;A0A1S3VFP1;A0A151SUB3;I1M599;A0A0S3SFW6;A0A0L9UPA1;Q42780;G7IS30;Q43438;P38417;B3TDK7;Q9M684;A0A1S3U565;A0A0S3SFV1;A0A1S3U4U7;A0A0L9UNU1;Q9FQF9;P09918;V7BWU5;G7LIX6;A0A0C4G5Z8;P27481;V7BZF7;A0A1S3U4W8;A0A1J7HG54;O04919;A0A1J7HT07;G7LI99	A0A0D4CI71	no	3	0.030872	45.335	2939100000	43577000	391390000	157660000	21760000	17270000	0	193690000	355820000	402080000	389720000	502100000	464060000
DEAGEYLEESK	11	0	1268.54	A0A1J7H096;A0A1J7GAQ4	A0A1J7H096	no	2	0.0036291	88.338	1933700000	169840000	106130000	137590000	142360000	154850000	176740000	144890000	166890000	143280000	173160000	267840000	150110000
DEALEPADLSDR	12	0	1329.6	G3F843;G3F842;G3F840;G3F839;G3F838;G3F837	G3F843	yes	2	0.00015517	105.65	754030000	143190000	116530000	123960000	0	0	0	0	0	0	121480000	127950000	120920000
DEDILGTLHD	10	0	1126.51	A0A1J7I603;A0A1J7G1I1	A0A1J7I603	yes	2	0.00070053	113.18	1440200000	67240000	80445000	65521000	155520000	169990000	161700000	138110000	160640000	143140000	121530000	86983000	89364000
DEDLAEQIGK	10	0	1116.53	A0A0L9UV47;A0A1S3UF10;A0A0S3RK52;G7KD60;G7KD66;A0A072UH26	A0A0L9UV47	no	2	0.044843	47.844	0	0	0	0	0	0	0	0	0	0	0	0	0
DEDLLVLPTDAALFEDPSFK	20	0	2234.1	V7AYV4;V7AVT5;K7KM65;I1JZ46;I1JZ45;A0A0B2RTB9;A0A1S2YBR8;A0A1S2YDA0;A0A076L4U3;A0A1J7IJV4;C7EXK9	A0A1J7IJV4	no	2	6.838e-15	105.52	1015100000	131650000	136480000	96260000	65448000	80627000	50145000	55860000	69210000	55698000	94457000	87984000	91317000
DEEDVEHVDSK	11	0	1300.54	N1NFV5;A0A1J7H5L2;A0A151RY22;K7KVA0;A0A0R0JT00;A0A0B2R9G7;I1JXY2;V7AZU6;A0A1S3U5R0	N1NFV5	yes	2	0.0011267	115.33	35264000	0	0	0	0	0	16491000	18772000	0	0	0	0	0
DEEPQQYWQTAGER	14	0	1735.74	I3SYK0;A0A1J7IUP1	I3SYK0	yes	2	1.8347e-07	131.35	810460000	122450000	159930000	124690000	0	0	0	0	0	0	101960000	150340000	151090000
DEEVNYFPSR	10	0	1254.55	A0A1J7GB22;V7CUL4;A0A151TDV4;H9BPH8;P25890;C0STY9;A0A1S2Y835;A0PG70;V7AQS4;T2DN96;A0A0S3RAA6;A0A0L9V9Z3;A0PG71;P32290;F2WW08;F2WW07;A0A1S3U5I3;O48562;A0A1J7H036	A0A1J7GB22	no	2	7.1303e-18	162.36	23174000000	2409500000	2265400000	2230500000	936090000	1090000000	1285700000	1165400000	1435900000	931180000	3268100000	3214900000	2940800000
DEFELTMALSGCR	13	0	1527.67	A0A072V9Z1;I3SLA1	A0A072V9Z1	no	2	0.00064929	78.814	125380000	29400000	22128000	0	0	0	0	0	0	0	38231000	13972000	21648000
DEFENNSGSSQVFWLLK	17	0	1998.93	A0A1J7HIE3	A0A1J7HIE3	yes	2	2.6073e-14	113.01	444590000	77198000	71580000	61349000	0	0	0	0	0	0	66575000	97435000	70454000
DEFEQLSLPILER	13	0	1587.81	I1M5L8;A0A0B2RJU9;I1M5L7;V7BXL6;A0A1J7GTD7;A0A1J7HST1;A0A151RWH6	A0A1J7GTD7	no	2	0.0050569	64.104	50623000	0	0	0	0	0	0	0	32461000	0	0	18162000	0
DEFLALLR	8	0	975.539	A0A151TZU4	A0A151TZU4	yes	2	0.018838	104.21	946700000	42757000	56827000	31243000	80991000	74807000	114780000	144590000	139600000	102890000	62469000	36886000	58865000
DEHLDPINVK	10	0	1178.59	C6T0D5;C6SVC0;A0A1S3UYT9;A0A0S3SMQ9;A0A0L9U0W5;A0A0B2P092;A0A072VQS5;I3S9R4;A0A1S2XYT3;A0A1S3E0W4;A0A1J7GX01;K7MYM5;A0A1S3TMH5;A0A1S2XS68;A0A0S3RXZ8;A0A0L9T3I2;A0A0B2NZQ1;A0A1J7HI45	C6T0D5	yes	2;3	0.0028897	79.07	597090000	0	13953000	0	92981000	88460000	112740000	110570000	93910000	84470000	0	0	0
DEIFGHLK	8	0	957.492	A0A0D4CHN0;A0A0D4CHG2;I1KUQ2;A0A0B2PU74	A0A0D4CHN0	no	3	0.034019	42.869	510620000	45187000	64890000	53580000	36900000	0	0	70724000	0	161690000	0	77644000	0
DELDIVIPTIR	11	0	1282.71	A0A151TRX5;A0A1J7GP48;A0A0S3T1V4;A0A0L9UTC9;A0A1S3TAC2;A0A1J7GVW3;T2DNR4;V7C7X4;A0A1S2XF72;A0A1S2XN56;A0A0R0FDT6;A0A0B2S1D9;A0A1S2XJC8;I1N4P7;I1KWI1;A0A151S4C7;Q69F96;I1KWI0;C6TNP5;A0A0B2REP4;I1LWV7;A0A0B2PL54;A0A072V8I1;A0A072TX38;A0A1J7FQ95;A0A1J7GKJ1;A0A1S2YN61;A0A072U6Y0;A0A1S3TTE3;A0A0S3RS20;A0A0L9U1W1;C6TAB7;A0A1J7I124;A0A1J7H0Z2;A0A0B2P9Y7;C6TD94;I1JEI0;I1J637;C6TJC8;A0A0B2RC63;A0A0B2P8D5;…	A0A151TRX5	no	2	0.016409	94.767	92466000	0	0	0	0	44579000	0	41875000	0	6011900	0	0	0
DELTLEGIK	9	0	1016.54	A0A072V2Y5;A0A072URR3;Q8H1A4;B7FJZ4;A0A1S2XBQ6;I3SKR0;A0A151SUG8;A0A1J7I0D0;A0A1J7HL93;A0A151SRZ9;I3SVR3;A0A1S2YV35;G7LI94;A0A190CSF1;B7FHZ0;A0A0B2RK56;I3T397;Q45NN2;A0A1S3UUJ1;A0A0S3R887;A0A0L9UYQ6;A0A0R4J5N3;A0A0B2QCC9;V7CCL1;V7B1G4;Q8H1A5;I1L1K7;C6T8X3;A2Q689;A0A1S2Z1R2;A0A0R4J5A7;A0A0R4J4Z2;A0A0B2RUG1;A0A0B2R9M7;A0A0B2PBC5;A0A072VMZ6;A0A1J7GVR7;A0A1J7IJI7;G7IS33;A0A1S3U6S2;A0A1S3U6I2;A0A1J7IK…	A0A1S3UUJ1	no	2	0.011554	93.598	688880000	28158000	33023000	29386000	75810000	84374000	106960000	114990000	122070000	94112000	0	0	0
DEMIDLIGVTK	11	0	1232.63	A0A1J7HW04;A0A1J7GMT3;A0A1J7HID9	A0A1J7HW04	yes	1;2	6.6663e-07	155.11	1038400000	68712000	0	19485000	145100000	126380000	119370000	116970000	166210000	100870000	65286000	87602000	22463000
DENDLFDIMDDWLR	14	0	1795.77	W8CYA2;S4T0Y5;R9ZU44;R9ZT16;R9ZSG5;R9ZRV7;R9ZRS0;R9ZR96;R9ZR94;R9RLI4;Q9BBT0;Q2PMT8;N0DK98;I2E2N9;G9IIW7;D3J8G0;A0A1W6F812;A0A1W6F7T2;A0A1W5P4B3;A0A1S5RVR4;A0A1S5RRH6;A0A1S5RR96;A0A1L5BWG4;A0A1J0I0R0;A0A1D8DAR2;A0A1C7D3V4;A0A1C7D322;A0A1C7D2C1;A0A192ICQ6;A0A191UJ58;A0A173CT87;A0A142G624;A0A120IGR6;A0A109RSY0;A0A0Y0UJ83;A0A0Y0UFZ7;A0A0Y0U0G6;A0A0Y0DU29;A0A0U2LRM8;A0A0K0LX85;A0A0K0LX11;A0A0K0LWL6;A…	W8CYA2	yes	2	3.1567e-91	204.18	589530000	110420000	104190000	118550000	0	0	0	0	0	0	105960000	37937000	112480000
DESFGHLK	8	0	931.44	I1KUQ6;A0A0B2PUU0;A0A0R0IXL0;I1KG91;Q43817;A0A0B2S4U0;S5XAM1;A0A1S3VCJ5;A0A0S3T023;A0A0L9TI00;A0A151T9C5	I1KUQ6	no	2	0.024841	91.853	1012700000	0	0	0	0	0	0	0	0	1012700000	0	0	0
DESIAALPIDELIEK	15	0	1654.87	A0A1S3UDM7;A0A0S3T7U1;A0A0L9VPJ3;A0A1S3URH9;A0A0L9TRX0;A0A0S3R7T1;V7CAY5;V7CEL7;Q9AVQ4	A0A1S3URH9	no	2	0.0017456	63.682	186690000	0	0	0	27718000	26410000	26454000	33858000	43095000	29155000	0	0	0
DESSPYAAMLAAQDVAAR	18	0	1864.86	C6SV94;A0A151SCU0;A0A0B2SG24;A0A151R590;A0A0R0KP25;I1M1E3;V7BS67;C6SZX2;A0A1S3VHU0;A0A0S3S5C3;A0A0R0FZ23;A0A0L9TC17;A0A0B2RMQ9;A0A0L9VD88;A0A0R0KP31;A0A0S3S3C1;A0A151TJ94	C6SV94	yes	2;3	1.1102e-10	105.5	1181200000	52689000	72885000	78719000	123680000	101290000	116580000	121690000	90933000	111090000	119740000	116140000	75724000
DEVEDLEK	8	0	975.44	A0A151U067;A0A0B2R8K0;C3TS12;A0A151SX55;K7MMH6;A0A0R0FQE0;A0A1J7HAV5;G7J648;A0A1S2YAN9;Q68YN5;G7L0I7;K7MM99;V7C2G9;A0A1S3V605;A0A0S3T958;A0A0L9VN25;A0A151RFH6;I1MW49;K7KNT9;A0A0B2RYM3;A0A1J7GRY3;A0A068LJH6;A0A1S3TBY3;V7CX68;T2DLV0;A0A1J7GK61;A0A1J7IDN3	A0A151U067	no	2	0.036687	77.732	1272400000	0	61515000	52692000	218470000	0	0	297200000	0	435250000	102180000	70983000	34118000
DEVVIHTIR	9	0	1080.59	A0A0L9UV47;A0A1S3UF10;A0A0S3RK52;A0A0L9VFB8;K7LYT3;A0A0B2RXF2;A0A0R0GSM7;V7BL97;V7BHQ4;A0A0S3STJ7;A0A0L9TWC4;A0A1J7GLT1;A0A1J7GMK8;A0A0B2R093;K7LIW5;A0A0R0I137;A0A0R0HS93;D3G9M9;D3G9M8	A0A0L9UV47	no	2	0.013433	81.95	0	0	0	0	0	0	0	0	0	0	0	0	0
DEYCLCHLATGDMLR	15	0	1852.79	C6TBP8;A0A0R0FND9;A0A0B2RQ63;A0A0B2PXP0;A0A0R4J391;I1MUN1;I3SRC9;C6SY23;I1MUN2;A0A1S3UIH2;A0A0S3R659;A0A1J7GCV3;A0A0L9TQ44;V5N8U7;C6TKB1;I3SSY8;A0A1S2Z6A5;B7FN18;G7JMK0;V7CF33;A0A151TE34;A0A1J7HEZ1;A0A1J7HZS2	A0A1S2Z6A5	no	2;3	7.3239e-11	125.39	660910000	0	0	0	91912000	108540000	127030000	105330000	141090000	86998000	0	0	0
DEYNGVWK	8	0	1009.45	A0A0R0IF33;A0A0B2QA39	A0A0R0IF33	no	1;2	0.0030429	150.05	362670000	0	0	0	49657000	48356000	50185000	0	44589000	85276000	59976000	24631000	0
DEYSLVEALK	10	0	1165.59	Q93YH4;A0A1J7HLU2;A2Q2V1;A0A1S2XDD9;K7LBM2;I1MGE7;A6MZ92;A0A1S3TCV8;A0A0S3S4N4;A0A0B2Q015;A0A0B2PYN5;A0A1J7GUH7;A0A0R0JD83;A0A1J7GNQ6;A0A151RDD5;V7BMZ5;I1KMR0;A0A0B2P5I2;A0A0L9VDA2;A0A151SSZ4;I1MRQ9;A0A0B2P6X3;I1L0Q8;A0A1S3UTU9;A0A0S3R9B2;A0A0L9TTD4;V7CAI6	Q93YH4	yes	2	0.022776	63.624	517460000	13673000	0	9589100	72455000	62901000	62353000	81672000	97602000	65263000	35507000	16443000	0
DFAEILDAYER	11	0	1340.62	A0A1S3VF39;A0A0S3SVJ8;I1LXN6;I1JMN8;A0A0B2RY11;A0A0B2PSB8;C6TI49	A0A1S3VF39	yes	2	0.0055355	80.69	146150000	0	0	0	29970000	20094000	21437000	22287000	27169000	25190000	0	0	0
DFATWIGANR	10	0	1149.56	A0A151TAZ8	A0A151TAZ8	yes	2	0.0026488	96.665	221000000	26320000	41018000	29851000	0	0	6018400	0	0	9748900	33803000	46982000	27254000
DFDEVLFHHFAAK	13	0	1574.75	A0A1J7GTD7;A0A1J7HST1	A0A1J7GTD7	no	2;3;4	0.00039015	72.34	367310000	23385000	25618000	39022000	31139000	36748000	31233000	49291000	90239000	20571000	0	0	20063000
DFEENGSMER	10	0	1212.47	V7B2B4;I1NF84;I1LF60;A0A151RA52;A0A0B2RZT4;A0A0B2PQZ7;V7BB35;I1N438;I1L655;A0A151TQ69;A0A0B2S5J6;A0A0B2QR38;K7MUJ9;A0A1S3V652;A0A0S3SLF3;A0A0L9U1W8;A0A1S3TW21;A0A0S3RSD3;A0A0L9U3L5;A0A072VSL4;G7KSI7;A0A1S2Y1B4;A0A1S2XQE2;A0A1S2Y032;A0A1J7I1T8;K7MUK0;A0A1J7ICZ9;A0A1J7FTG9	V7B2B4	yes	2	0.0010237	102.52	514670000	39461000	7208200	5788400	71433000	51623000	43342000	64432000	61899000	37576000	50512000	37357000	44034000
DFEQIGEFLHR	11	0	1389.67	A0A0A6ZDT3;A0A0A6ZDR9;K4FZF8;A0A1B1RUN9;A0A1B1RUN3;A0A1B1RUI1;A0A1B1RUH8;A0A1B1RUH4;A0A1B1RUE8;A0A1B1RUE3;A0A151SQI9;A0A0R4J3C9;C6ZJY7;I1KS66;A0A0R0IK90;A0A0R0IUS1;C6THM7;K7DVM0;K4FWJ6;K4FW35;C6ZJY6;V7D288;A0A1S3VU72;A0A1J7GJC0;A0A0S3S1E5;A0A0L9T4Y1;V7C610;T2DNH0;A0A1S3TQZ1;A0A1J7J1X8;A0A0S3R1Q7;A0A0L9TN10;A0A1J7IH31;A0A1J7GT48;A0A151SJ95	A0A0A6ZDT3	no	2;3	1.0517e-27	166.69	3739200000	150140000	153930000	144610000	302400000	450650000	408470000	638380000	761220000	281080000	159500000	134840000	153950000
DFFGDAK	7	0	798.355	A0A1J7GT73;A0A151U8U0;A0A0L9UB33;A0A1S2YBD7;V7CZY8;A0A1S3VL50;A0A0S3S180;C6T081;A0A0B2SJB4	A0A1J7GT73	yes	1	0.022482	162.31	108520000	26743000	25055000	0	0	0	0	0	0	0	0	29020000	27706000
DFFNAGSLAEQLESIR	16	0	1795.87	V7BDP9	V7BDP9	yes	2	0.00017044	78.95	68666000	0	12231000	9092200	0	0	0	0	0	0	11091000	9612300	26640000
DFGDSIPGHGGLTDR	15	0	1542.71	Q2HT24;A0A072V5N4;A0A072V567;G7IM02	Q2HT24	yes	2	0.0029617	51.643	0	0	0	0	0	0	0	0	0	0	0	0	0
DFGEEHEAYNVVLQHVK	17	0	2012.96	I1KVL0;C6SW79;A0A1S3U1G4;A0A0S3T0Y8;A0A0L9UTP2;A0A0L9UPL8;A0A0B2RUE1;V7C0H6;C6T064;C6SVV7;A0A0B2REZ4;A0A0B2QLX6;G7JDB2;A0A1S2YMJ8;A0A1J7HEV4;A0A0R0G3G4;A0A151S5E9;A0A1J7HH49;A0A151S6N7;V7AR71;A0A1S3UNY4;A0A0S3T7G5;A0A0L9VP50;G7JXD6;I3SEH4;I1KGU0;A0A0B2P927;I3T2V9;I3T1V7;A0A1S2YXX9;A0A0B2QAX4;G7LE33;A0A1S2YFZ3;K7M5T0	I1KVL0	yes	2;3;4	1.1606e-76	156.11	3373000000	127700000	211730000	246310000	279620000	286110000	374360000	334460000	451600000	281640000	260320000	235150000	283970000
DFGLDALHK	9	0	1014.51	A0A1J7GT88	A0A1J7GT88	yes	2;3	0.02684	66.27	1020700000	0	0	0	233340000	182420000	122630000	166470000	152190000	163640000	0	0	0
DFGLSGHILR	10	0	1113.59	A0A191UJ66;A0A151UDW9;W8CYE1;V5JDQ5;R9ZUY3;R9ZTX7;R9ZSS8;R9ZS75;R9ZS15;R9ZRQ6;R9ZR33;R9ZR26;R9RNH9;Q2PMU1;P05638;N0DM11;I2E2N6;G9IIW4;D5MAH5;D3J8F7;B5LML8;A4GG99;A0A1W6F827;A0A1W6F7U1;A0A1W5P4D0;A0A1S6R0A7;A0A1S5RVR3;A0A1S5RRG0;A0A1S5RR98;A0A1S4ETF3;A0A1L5BWG1;A0A1J0I0I7;A0A1C7D3V2;A0A1C7D3D4;A0A1C7D383;A0A1C7D2Y8;A0A1C7D1Z4;A0A192ICJ6;A0A173CSS9;A0A151TFF7;A0A151R6G8;A0A151R2N5;A0A142G621;A0A109…	A0A191UJ66	yes	3	0.013912	49.3	21736000	10165000	0	11571000	0	0	0	0	0	0	0	0	0
DFGSALWDMLR	11	0	1309.61	A0A151QP34	A0A151QP34	yes	2	0.00094803	118.9	93451000	0	4712000	3694800	4751700	16726000	13333000	14052000	11919000	3009400	3756300	11399000	6098600
DFGSIPGYLTAALHPER	17	0	1842.93	B4UW64	B4UW64	yes	2;3	7.2463e-17	127.83	3965400000	30011000	90559000	76755000	524000000	556830000	511440000	430220000	959770000	378120000	111900000	159820000	135970000
DFGYSFPCDGPGR	13	0	1473.6	A0A072TJV0;A0A0B2QNN7;A0A0S3R781;I3S913;A0A1J7HZ33;G7J0Z5;U5ZE82;S4T150;R9ZUK2;R9ZTD1;R9ZSW9;R9ZS88;R9ZQK9;R9ZQI2;R9ZPM8;Q2PMU2;B8R4A1;B5LML7;A0A1S5RRG6;A0A1S5RR93;A0A1L5BWG2;A0A1J0I0I0;A0A1C7D1W2;A0A192ICL2;A0A173CSS8;A0A142G620;A0A110BDM2;A0A109RT23;A0A0Y0UIT9;A0A0Y0UFH9;A0A0Y0UFG1;A0A0Y0HBT3;A0A0U2HME3;A0A0K0LXK4;A0A0K0LXE5;A0A0K0LX01;A0A0K0LWK7;A0A0K0LW11;A0A0K0LVL1;A0A0K0LVG6;A0A0K0LVC4;A0A0…	G7J0Z5	no	2	4.5757e-05	110.38	5252300000	1209200000	1068800000	1040900000	12396000	0	0	0	0	0	616710000	538860000	765440000
DFHGSYIPPFVPGQALEGFGVSK	23	0	2448.21	A0A151TDH3;V7AZX9;A0A0S3RQT3;A0A0L9TDM9	A0A151TDH3	yes	2;3	0.0019346	35.091	302680000	0	0	0	36591000	62262000	29882000	69390000	50729000	53831000	0	0	0
DFIHDIGEK	9	0	1072.52	C6TLT7;A0A0B2PPJ1;A0A0B2S2P0;I1JIU5;C6TIF1;I1JIU4;V7B7F8;A0A1J7IMN3;A0A1S3UH41;A0A0S3RJU1;I3T4F6;A0A0L9UUX2;A0A1S2XNV8;I3T7E6;G7KCS9;B7FIK7;A0A072UFD4;A0A072UGZ8;A0A151U1R0	C6TLT7	no	2;3	0.020084	81.525	371590000	55364000	35431000	0	28971000	17312000	17337000	48963000	53258000	50353000	37311000	27286000	0
DFLATIESSSTFQSEIAK	18	0	1972.96	A0A151RHY4;A0A0B2P2R5;A0A0R4J3Y9;C6ZJY8	A0A0B2P2R5	no	2	0.00031201	65.175	94357000	10752000	4790700	25084000	4627800	3094900	0	0	0	0	10907000	20723000	14378000
DFLATIQSSSTFQSEIAK	18	0	1971.98	C6ZJZ0;A0A0B2SQV0	C6ZJZ0	yes	2	0.0017487	51.089	53548000	0	29179000	5906200	0	0	0	0	0	0	0	0	18462000
DFLLKPELLR	10	1	1242.73	A0A0R0J4Q6;V7AU58;A0A1S3VEL5;A0A0S3T080;A0A0L9T9P6;V7CVC6;I1KVD4;A0A1S3UH65;A0A1S3EB72;A0A0R0J4W7;V7AUN1;T2DP68;T2DMQ4;K4MQE6;I3SNR3;I1JUD5;G7JB35;G7I6Z7;A0A1S3U5N1;A0A1S3E8A8;A0A1S2Y3C7;A0A0S3RCA5;A0A0R0JKX7;A0A0B2PFS2;A0A0B2PCR0;A0A0L9TC78;A0A1J7HQD4;A0A0S3RP64;A0A1J7IVB8;A0A0B2STF3;A0A1S2YAQ0;A0A1J7GWF5;A0A151RLG2;A0A1J7H2B6;A0A0B2P1J2;A0A1J7HZW9;A0A0L9UGX2;K7KZE5;A0A072UHT1;A0A1J7GBI8;A0A151S…	A0A0R0J4Q6	yes	2	0.04587	89.171	109150000	14600000	0	0	6290900	0	0	0	0	16594000	30113000	17964000	23588000
DFLLTAR	7	0	834.46	K7KQ85;V7CKT8;I3SRE3;I3S544;G7IP34;C6SWA8;A0A1S3VI40;A0A1S3UPU6;A0A0L9TLJ4;A0A0B2PXJ2;K7M150;A0A1J7G5T6;A0A0R0H271;A0A0S3R190;A0A0S3S3B3;V7CR14;A0A151SUE6;A0A072UWZ5;A0A1J7HBC1;A0A072VET9;V7BWX3;I3SQN4;I3S6W5;G7JEV4;F8SVN8;C6T0S7;A0A1S3VV28;A0A1S2YN60;A0A1S2YGP0;A0A1J7HCI3;A0A151RRP4;A0A0S3SG15;A0A0R0H8Q8;A0A0B2RCI9;A0A1S2YNB4;A0A1S3E4Z8;A0A0B2SS67;A0A0B2RN95;A0A0L9UNW4;A0A1S2XA07;A0A151SDT9;A0A0…	K7KQ85	yes	2	0.038109	121.29	1440200000	0	0	0	204540000	173740000	190030000	289300000	294320000	288260000	0	0	0
DFMIQGGDFDK	11	0	1271.55	A0A1S3V7I6;A0A0S3SL17;A0A0L9U1B1;I1NJE9;I3S7Z5;I1NJF0;T2DNK9;I1NJE8;V7BCI6;B7FL14;A0A0B2RZG5;I1LFL7;A0A1J7GST0	A0A1S3V7I6	no	2	0.00095455	102.4	3001300000	481650000	388560000	451600000	72659000	85016000	74615000	59916000	67959000	38842000	450420000	408240000	421810000
DFMIQGGDFDKGNGTGGK	18	1	1842.82	A0A1S3V7I6;A0A0S3SL17;A0A0L9U1B1;I1NJE9;I3S7Z5;I1NJF0;T2DNK9;I1NJE8;V7BCI6;B7FL14;A0A0B2RZG5;I1LFL7;A0A1J7GST0	A0A1S3V7I6	no	2	1.6664e-09	79.92	0	0	0	0	0	0	0	0	0	0	0	0	0
DFNSYGSR	8	0	944.399	I1LU53;A0A1J7GFJ2;G7ITZ5;Q2PEW2;A0A151THX2;K7LNL2;I1LI48;I1J8H1;A0A0B2SAW3;A0A0B2RSA6;A0A0S3T508;A0A0L9TC30;A0A1S3VS00;V7CIB7;G7JYQ8;A0A072UCS0;A0A1S2XFZ1;A0A1S2Z8R6;A0A151S0D1	I1LU53	no	2	0.038512	75.825	622570000	0	0	32500000	117170000	101170000	108840000	0	115410000	105090000	0	42398000	0
DFPAYITLGNGK	12	0	1294.66	A0A0R4J339;A0A0B2P5D0;A0A0B2SEH0;D3YBD3;I1K850;A0A0B2PF26;A0A1S2Y9J4	A0A0R4J339	no	1;2	6.4397e-09	171.85	440760000	0	0	0	62832000	83694000	101410000	63477000	89086000	40265000	0	0	0
DFPQCGFSNTVVQILK	16	0	1851.92	A0A0R0IGQ4;I1N3X5;A0A1S3TTP8;A0A0S3RSI9;A0A0L9U2P1;C6SZX3;C6SWD5;A0A151RYM4;A0A0B2S875;A0A1S2XSB8;V7B4E7;I3T3L6;A0A0B2RBM5	A0A0R0IGQ4	yes	2	0.0019138	57.973	185610000	22755000	0	22996000	0	16570000	15636000	0	0	0	31938000	44497000	31223000
DFTLDPINFPLDK	13	0	1533.77	A0A0L9VDY3;A0A1S3VFG5;A0A0R0G0C2;K7MB60;A0A0B2PYW4;A0A0R0I6Y6;A0A0B2SD27;I1L0I7	A0A0L9VDY3	no	2	0.0020191	71.933	428980000	39278000	36318000	22714000	30375000	20097000	19305000	15879000	26998000	23888000	63167000	70517000	60447000
DFTLNPVNYPR	11	0	1334.66	I1KWV4;A0A0B2Q052;I1J6K4;A0A0B2QW88;A0A072W1R5;A0A151QQ78	A0A151QQ78	no	2	0.00051627	110.38	1514400000	204340000	196450000	139630000	46093000	0	0	123720000	0	128540000	232860000	247570000	195170000
DFTLNPVNYPRPK	13	1	1559.81	I1KWV4;A0A0B2Q052;I1J6K4;A0A0B2QW88;A0A072W1R5;A0A151QQ78	A0A151QQ78	no	2	0.0030954	90.697	149350000	41312000	35838000	30670000	0	0	0	0	0	0	0	12820000	28705000
DFVIPITGPLIR	12	0	1339.79	A0A1S3E2I3	A0A1S3E2I3	yes	2	0.0092084	64.121	80695000	0	5643300	0	18136000	0	17373000	20184000	0	19357000	0	0	0
DFVLSLQR	8	0	976.534	A0A0R0K737	A0A0R0K737	no	2	0.030311	84.498	482700000	37288000	27650000	29474000	81500000	0	0	84077000	110340000	50424000	36947000	0	25000000
DGAAVVQYLVWLDK	14	0	1575.83	A0A0B2RNQ8;I1LHN4;I1J8Y0;G3E7N0;A0A0B2SA17;A0A0R0LJC8;I1J8Y1;A0A0R0LCF1;A0A0R0LJ28;A0A1S3VSK8;A0A0S3T4I0;A0A0L9URF6;V7CHR0;A0A151TI69;A0A1S2YYN9;A0A0R0LCY5;A0A0B2SCJ6;A0A1J7GRL0	A0A0B2RNQ8	no	2	0.03118	44.252	46268000	7205300	0	0	0	0	0	9177900	5638700	8763300	4724900	3952900	6805400
DGAIDATLDHANGWMVSK	18	0	1899.88	I1JT00;A0A0B2SNW8;A0A0B2PNC3;G7I8C5;A0A1J7H0N2;V7ARA3;I1K7H0;A0A0S3RAW0;A0A1S2Y9C6;I1K7H1;A0A072V347;A0A072V4I3;A0A0L9V9B1;A0A1S3UWU8;A0A1S3U4U0;A0A151RUU9;A0A0S3R8A0;G7J5U6;A0A0L9TT25;A0A1J7I509;I3S3W2	I1JT00	no	2	0.0010408	57.171	150400000	0	0	0	19671000	32853000	0	56899000	19956000	21024000	0	0	0
DGASGGVVSVYHVGPEGWK	19	0	1899.91	Q1PCR5	Q1PCR5	yes	2;3	2.0096e-28	137.45	1130800000	63101000	60149000	31034000	135010000	178270000	151440000	137710000	147160000	152090000	0	33791000	40992000
DGFCDEATGLCDAK	14	0	1557.61	V7CJ57;T2DNU3;A0A1S3TDE3;A0A0S3T5Y3;A0A0L9UPF3;A0A151TJM5	V7CJ57	yes	2	0.0036596	53.981	0	0	0	0	0	0	0	0	0	0	0	0	0
DGGNTWAPR	9	0	972.441	A0A151TMX0;I1LIS6;I1LPJ4;A0A0B2RGB8;A0A0S3SE30;V7AFL4;A0A1S3TL87;A0A0L9V8T0;V7ADQ9;A0A1S3ECN9;A0A0R0HEP7;A0A1S3TL81	A0A151TMX0	yes	2	0.0021743	119.75	1160400000	213010000	219800000	183550000	0	0	0	0	0	0	171060000	195000000	178020000
DGHIVTNYHVIR	12	0	1422.74	A0A0S3T7F0;A0A0L9VP57;G7KIR6	A0A0S3T7F0	yes	2;4	0.0022665	79.492	371910000	60084000	101550000	116610000	0	0	0	0	0	0	76248000	11694000	5717900
DGIAVEKPIYNHVTGLLDPPELIKPPK	27	2	2952.63	I1J4L6;A0A0B2S7Y4;C6TL29;A0A151SI13	I1J4L6	no	3;4;5	2.1525e-57	131.13	5997700000	882210000	1112200000	689500000	0	0	0	0	0	0	907400000	1398000000	1008500000
DGIDWIDYK	9	0	1123.52	A0A1S3UX29;A0A0S3R4I8;A0A0L9TPV7;V7CKL1;A0A1S3VRU2	A0A1S3UX29	no	1;2	0.010184	135.71	8557800000	1371400000	1408300000	1431400000	8577900	3863600	0	0	0	0	1591600000	1598200000	1144400000
DGIDWTEYK	9	0	1125.5	I1JCG8;A0A0B2NTK3;A0A0B2P279;A0A0R4J5K2	I1JCG8	yes	2	0.01424	89.08	496450000	113140000	120400000	73239000	0	0	0	0	0	0	103680000	86002000	0
DGIDYAAVTVQLPGGER	17	0	1759.87	C6T7N2;A0A0B2NZ71;C6TDC1;C6TKL8;A0A0B2RSW1;I1MNK0;A0A0B2Q0P6;C6TC92;A0A0B2S5Q9;A0A1S2YSJ2;B7FHI9;G7ZVI4;P14226;A0A1J7IA71;A0A1J7GZ25;A0A1J7I827;A0A1J7GUJ2;A0A151TI42;G7K9H5	A0A1S2YSJ2	no	2;3	9.6801e-68	144.73	12870000000	1750800000	3549700000	1927000000	17603000	10476000	0	0	885410	0	1392300000	2503700000	1718000000
DGKPVTIELIDAK	13	1	1397.78	A0A0B2Q3T6;A0A151QR82;A0A1S3TZ75;A0A0S3RIM0;A0A0L9TEW1;I1MGG7;K7LBP6;A0A0B2PYX8;A0A0R0I3F1;V7B3E5	A0A0B2Q3T6	yes	2	0.0023882	73.722	0	0	0	0	0	0	0	0	0	0	0	0	0
DGLGAAFPFFYIEPK	15	0	1670.83	A0A151RW47;I1M9G4;A0A0B2P2X4;C6T745;K7LI96;C6TE75;A0A0B2QM75	A0A151RW47	yes	2	0.039486	39.531	56174000	0	0	0	11731000	11410000	7830100	12803000	12400000	0	0	0	0
DGLPDAVVWNPWDK	14	0	1610.77	G7IN18;C6TCY5;K7MBR2;K7LC03;A0A0B2RVJ2;A0A151T5S8;A0A0B2Q1X8;K7MBQ9;A0A151SRV9;A0A1J7FP36;I3S0Z8;A0A0B2RY36;A0A0R0F8L2;A0A0R0FK64;A0A0B2QMQ2;I3SKH9;K7MK70;A0A0B2RYM8;C6TIX4;V7AQK5;K7L853;K7KYT6;G7JVI6;A0A1S3VDQ5;A0A1S2YNK9;A0A151SGC9;A0A0S3T0R6;A0A0L9T9I4;A0A0B2QCB3;I1MSN9;C6T8J1;V7CCX4	G7IN18	no	2	0.0057115	57.788	235730000	0	10851000	11163000	34323000	37121000	20332000	24921000	30582000	35030000	31407000	0	0
DGLVSDAIESFIR	13	0	1420.72	V7B788;A0A1J7H503;A0A0B2RVZ8;I1JIA0;I1M7S4;I1M7S3;A0A0B2SUM5	A0A1J7H503	no	2	0.0027329	69.345	51391000	0	5030900	0	6928000	6260400	8043400	0	12343000	0	10276000	2509500	0
DGPGAPGGQSWTVQWLK	17	0	1782.87	V7AYV4;V7AVT5;K7KM65;I1JZ46;I1JZ45;A0A0B2RTB9	V7AYV4	no	2	9.6892e-10	104.21	1850100000	176030000	174010000	161180000	121300000	126590000	117150000	129920000	107150000	186870000	190270000	180040000	179590000
DGPQLYMVEPSGVSYR	16	0	1796.84	C6TMD6;C6TG97;A0A1S3VB08;A0A0L9VM15;A0A151SML4;I1K1X5;A0A0S3T8Y3;I3STC4;I3S6C5;V7C0X0;I3SY18;I3SHM0;A0A1S2XHX9;A0A1J7HHI0;A0A072U8Q5;B7FHY1;A0A1J7G6X1	C6TMD6	no	2	2.4008e-05	92.8	438570000	30984000	30477000	22902000	44367000	44228000	42773000	43352000	46918000	38586000	32007000	34863000	27117000
DGPTLWEIGIPDR	13	0	1467.74	G7JYH9;A0A1J7GV28;A0A1S2XJX8;A0A0L9UGW0;A0A0R0K640;V7AWK7;K7KJ16;K7KU46;A0A1J7H861;I1JV27;A0A0B2PMT1;A0A151TZ38;A0A151SRB7;A0A0S3RM67;A0A0B2R2M3;V7AZL5;K7KU45;A0A1S3U7D9;A0A0S3RDD7;A0A0B2PIM7;A0A1S3E6N3;A0A1J7HPH2;V7AVR1;I1K9M3;I1JV26;A0A0S3RCX0;A0A1S3U3C2;A0A1S2Y8I1;V7B8U9;G7J4L9;A0A0R0L4I6;A0A1S3UBR6;I1JH21;G7J4M0;A0A0B2PKL2;A0A1S3E8Z1;A0A1S3U2Q7;A0A1J7IK01;A0A0S3RCT1;V7AYH9;A0A1S2Y8I8;K7KJ17;A…	G7JYH9	yes	2	0.03114	47.774	130880000	0	0	0	27472000	0	0	0	60511000	42900000	0	0	0
DGSALQLTAVDGR	13	0	1301.66	V7AS70;A0A0S3RAF0;A0A0L9V9Y1;A0A151TCM8;A0A1J7G7D8;A0A1S3U0U8;I1K7F0	V7AS70	yes	2	0.014925	55.66	851220000	152260000	139670000	154210000	0	0	0	0	0	0	123720000	127150000	154210000
DGSDYIALR	9	0	1008.49	I1MS56;K7MJZ5;A0A0B2QDA7;I1LY84;A0A0B2PEQ2;G7JS70;B7FIF8	I1MS56	no	2	1.7778e-12	161.79	10970000000	1506700000	2045300000	1025500000	240950000	240810000	218430000	220490000	242900000	177520000	1316800000	2040300000	1694700000
DGSQLDLLSVHETSQEPLPEAK	22	0	2392.18	A0A1J7GUD9;A0A0L9VGE6;A0A151T796;A0A1S2XCE8;V7BQA6;A0A1S3VKA8;A0A0S3S2N8;A0A1J7IHQ1;A0A072U5R5	A0A1J7GUD9	yes	3	0.0010401	37.209	176260000	0	13242000	0	21452000	25628000	22789000	31045000	32756000	29346000	0	0	0
DGTEALGSMGNDTPLAVMSNR	21	0	2134.96	A0A1S3VJ34;A0A0S3RE10;A0A0L9UEP8;A0A1S3VIX0;A0A1S3VJA8;A0A1S3VIX2;A0A1S3VJP0	A0A1S3VJ34	yes	2	8.579e-13	86.539	112990000	0	0	0	0	20850000	13870000	24676000	26671000	26926000	0	0	0
DGTGVHDSIVNQLLTK	16	0	1695.88	A0A1J7HVH2;A0A0L9TKH7;A0A151UAB9;A0A1S3UW81;A0A0S3QZH3;V7CPN4;A0A1J7GW83;A0A0R0J9Y0;I1M0B2;A0A1S2YHW5;I1KLJ1;A0A0B2PDE1;A0A0B2PQN3;A0A072UYZ3	A0A1J7HVH2	yes	2	2.7351e-06	99.711	136340000	0	0	0	0	33583000	12859000	28020000	46761000	0	15119000	0	0
DGTLNDVAGLYSGLDR	16	0	1664.8	A0A0R0FN16;K7MMG4;A0A0B2SHS3	A0A0R0FN16	yes	2	0.005279	46.249	0	0	0	0	0	0	0	0	0	0	0	0	0
DGTNGMAIFK	10	0	1052.5	I3RZZ4	I3RZZ4	yes	2	0.029772	59.645	298110000	63611000	72577000	75019000	9720700	0	0	0	0	0	0	77184000	0
DGVGDQALQK	10	0	1029.51	A0A1S3UQ47;A0A0S3R2L4;A0A0L9TMF4;A0A151UBC2;V7CLQ5;C6TEI8;V7C5Q7;A0A0S3T1M7;A0A1S3TGG8;A0A151TFC5;I1JED9;C6SXT0;I1JED8;C6TG21;A0A0B2R8X2;A0A0B2P7P7;A0A0L9VDL9;A0A1J7HE37	A0A1S3UQ47	yes	2	0.023802	54.094	0	0	0	0	0	0	0	0	0	0	0	0	0
DGVILLWDLAEGK	13	0	1427.77	B7FKR5;A0A1S3VH92;A0A151TK95;Q39836;O24076;I3S8I8;I1K5E6;G7LD98;C6TJD3;A0A0B2QP37;A0A0B2NSX9;T2DLN9;C8YZ71;B7T1N8;A0A1J7G153;A0A1J7FND1;A0A0S3QWC8;A0A0L9UKW5;A0A1J7HTQ5;A0A1J7HMK6;A0A1J7HH15	B7FKR5	yes	2	0.0060922	62.287	224640000	13820000	0	8459000	19009000	37306000	25591000	39666000	30532000	9732400	6464200	26383000	7677300
DGVSESQFNQVLNK	14	0	1563.75	A0A151U1W6	A0A151U1W6	yes	2	0.00019898	89.231	121490000	0	0	0	0	0	0	37251000	56718000	27524000	0	0	0
DGVTATDLVLTVTQMLR	17	0	1831.97	A0A151THX2;K7LNL2;I1LI48;I1J8H1;A0A0B2SAW3;A0A0B2RSA6;A0A0S3T508;A0A0L9TC30;A0A1S3VS00;V7CIB7	A0A0S3T508	no	2;3	7.5e-46	123.4	12444000	0	0	0	0	0	628950	457070	0	1714400	0	4104900	5538600
DGVTATNLVLTVTQMLR	17	0	1830.99	K7LJ93;A0A0B2QQY9	K7LJ93	yes	2;3	0.00081335	58.98	39847000	0	0	0	16643000	1341300	0	0	16739000	0	0	5124000	0
DGVVLDLVPPPTK	13	0	1348.76	A0A151SUR2;A0A0B2RFQ6;I1LQP7;C6THD1;A0A0B2QKJ7;I1KJZ5;I1KJZ6;C6T8U1;A0A1J7HG34;A0A1J7HQC3;A0A1S3TE84;A0A1S2XP44;I1N2H8;A0A0B2Q1U1;I1KJZ4;A0A0B2S6G9;A0A0S3RV21;A0A0L9U6I5	A0A151SUR2	no	2	0.0075622	59.709	196680000	0	0	0	16957000	33220000	29525000	28884000	30610000	20697000	0	14605000	22180000
DGYMISSGQPVK	12	0	1280.61	I1MQB5;A0A1S3V183;A0A151SP15;A0A0S3STH3;A0A0L9TVK9;A0A0B2QXC5;C6TG91;C6TC41;C6SW15;A0A1S3U9M6;A0A0S3TBA8;A0A0R0I0B9;A0A0R0G342;A0A0L9VHZ4;A0A0B2SB52;A0A0B2QXS6;A0A0B2NWG8;I3SJI7;A0A1S2Y1H6;A0A1S3U9M7;A0A0S3TBF5;A0A0L9VHY4;B7FH64;B7FGM5;A0A0R0HSV1;A0A0B2SB57;V7C2P9;A0A1S2Y152;A0A151U3Y7;I3S6J8;A0A1J7I239;G7I5C8;T2DLW1;A0A1J7GD89;A0A151U404;A0A1J7J0V2;T2DN70;A0A1J7H6M4;A0A0A6ZDX8;T2DLX0	A0A0A6ZDX8	no	2	0.0034824	73.435	1723300000	61539000	70424000	0	151710000	262670000	316430000	193910000	302630000	205590000	80803000	57809000	19738000
DGYPSDPELIYLTDGASK	18	0	1939.91	A0A1J7HCL7;A0A1J7GY78;V7CNB3;A0A0S3T2N2;A0A1S3VRE4;A0A151TGW4	V7CNB3	no	2	3.96e-08	98.175	2133100000	359580000	316230000	323830000	0	25620000	0	0	34637000	0	388090000	274160000	410920000
DGYYVVVGGITPTPLGEGK	19	0	1920.98	A0A151RWZ9;G7K8Y3;G7IF30;A0A1S2Y0F8	A0A151RWZ9	no	2	0.0028848	50.957	40851000	0	0	0	0	0	0	24323000	16528000	0	0	0	0
DHANYYSPR	9	0	1121.49	I1KWV4;A0A0B2Q052;I1J6K4;A0A0B2QW88;A0A0L9USQ9;A0A1S3T9Q4;A0A0S3T2A2;A0A1J7INP7;V7C5L8;A0A1J7GP18;G7JXA7;A0A1S2XM27;A0A072W1R5;A0A151QQ78	A0A151QQ78	no	2;3	4.478e-07	144.65	1613300000	144750000	274120000	146290000	30362000	40093000	97909000	53088000	62041000	0	296890000	269100000	198650000
DHCNYAVNSYYQR	13	0	1688.7	A0A1S3UQ47;A0A0S3R2L4;A0A0L9TMF4;A0A151UBC2;V7CLQ5;I1NDI3;A0A0B2QJX1;A0A1S2YJ55;I1KMD2;C6TDJ7;A0A1S2YIP1;A0A0B2SF50;G7JHI2	A0A1S3UQ47	yes	2;3	2.053e-05	113.53	494530000	0	0	0	112310000	106080000	113650000	31676000	73299000	23320000	0	18471000	15718000
DHDFGFVK	8	0	963.445	A0A0B4ZWB4;I3SG30;A0A0B2SRS7;A0A1J7G0H8;A0A072U2E8;Q8VX11;K7MRU1;A0A1S3EER3;A0A0S3R203;A0A0L9TCH7;A0A1S3UTE0;A0A0B2PNE9;I1KXK7	A0A0B4ZWB4	yes	2	0.017682	103.87	135030000	0	0	0	0	47917000	42564000	15248000	29301000	0	0	0	0
DHDKPVQQVLAEMTNGGVDR	20	1	2208.06	A0A151UBN7	A0A151UBN7	yes	3	0.00067615	48.616	223030000	0	0	0	0	12341000	53329000	85744000	71618000	0	0	0	0
DHLQNYIQTHYTAPR	15	0	1855.9	A0A1J7GE65;A0A1S3VCY5;A0A151RLZ4;I1MM85;A0A0R0FX09;A0A0B2PCF9	A0A1J7GE65	no	3	0.00064454	57.173	316740000	13189000	21269000	18305000	36218000	0	43572000	0	0	0	122620000	61563000	0
DHNKPVQEVIAEMTNGGVDR	20	1	2208.06	Q59IN8;I1LXD1;C6TA60;A0A0R4J4U4;A0A0B2P735;Q8LJR2;I1MA91;A0A0B2SI48	Q59IN8	yes	2;3;4	2.3558e-25	109.37	960620000	0	0	0	193570000	149870000	129460000	221100000	187450000	79162000	0	0	0
DHPDDISLAGDGFDTVIK	18	0	1913.9	A0A151SRP8;V7C983;A0A1S3UN38;A0A0L9TEW0;A0A1S3EET4;A0A1S2XE99;A0A0S3R817	A0A151SRP8	yes	2;3	3.1812e-42	160.43	852740000	0	0	0	87749000	149420000	170050000	125320000	254540000	65671000	0	0	0
DHPDNLSLAGDGFDTVIK	18	0	1912.92	I1MVN5;C6TBQ4;A0A0B2R8U3;I1MVN6;I1MVN7;A0A151SKC1;A0A1S2YYB3;A0A151SC97;V7CCH8;I3S079;A0A1S3UWB7;A0A0S3R4S1;A0A0L9TPB3	V7CCH8	no	2;3	1.5904e-94	195.46	1124300000	0	0	0	158200000	198110000	209040000	193300000	214660000	150950000	0	0	0
DHPYDPAHDSVLSR	14	0	1607.73	V7CKY2;I3SQD3;I3S5X5;C6SVI1;A0A1S3UIZ6;A0A1S2YGW3;A0A151T2K1;A0A0S3R0T5;A0A0B2RAD1;A0A0L9T4L8	V7CKY2	yes	2;3	1.7574e-06	105.99	827930000	0	61912000	79544000	105670000	105130000	131700000	106430000	103130000	70613000	0	30974000	32827000
DHQADFLR	8	0	1000.47	A0A1S3V4Y0;A0A0S3SLP8;A0A072VS14;A0A1S3V4X8;A0A1J7HWX4;A0A0S3SLM6;A0A0L9U0N9;A0A1J7GS27;I1NFH9;V7BAJ3;A0A1S2XZV3;V7BBB5;I1NFH7;A0A0B2PUK6;A0A1J7IJG1;I1LEX5;A0A0B2PDI3	A0A1S3V4Y0	yes	2;3	0.012099	99.442	1482700000	107760000	79439000	75751000	187520000	142920000	184880000	159740000	122350000	129050000	73892000	142340000	77108000
DHTVSATHGDMDQNTR	16	0	1783.75	A0A072V2Y5;A0A072URR3;Q8H1A4;B7FJZ4;A0A1J7I0D0;A0A1J7HL93;A0A151SRZ9;I3SVR3;G7LI94;A0A190CSF1;B7FHZ0;A0A1S3UUJ1;A0A0S3R887;A0A0L9UYQ6;A0A0R4J5N3;A0A0B2QCC9;V7CCL1;V7B1G4;Q8H1A5;I1L1K7;C6T8X3;A2Q689;A0A1S2Z1R2;A0A0R4J5A7;A0A0R4J4Z2;A0A0B2RUG1;A0A0B2R9M7;A0A0B2PBC5;A0A072VMZ6;A0A1J7GVR7;A0A1J7IJI7;G7IS33;A0A1S3U6S2;A0A1S3U6I2;A0A1J7IKL7;A0A1J7H6N9;A0A151TTC6;A0A0S3RHI8;A0A0S3RBS1;A0A0R4J3G4;A0A0R0K…	A0A1S3UUJ1	no	2;3	4.0233e-118	209.33	1485100000	239410000	0	1581700	42810000	5185100	376340000	176640000	87667000	32563000	118010000	0	404910000
DIAQEAVK	8	0	872.46	A0A0R0GV71;A0A0B2QBU5;A0A151TVD0;V7D0Y0;Q1SN35;I3SKQ8;I1L981;I1JPV1;C6TFG4;C6SZ00;A0A0B2SG02;V7BJP7;I3SS30;I1LZF9;C6SXT2;A0A1S3V1G5;A0A1S3TN51;A0A0S3ST61;A0A0S3RYY0;A0A0L9TWP3;A0A0L9TF44;A0A0B2SVB0;B7FGN9;B7FN60	A0A0R0GV71	yes	2	0.030311	84.498	2161800000	243980000	205540000	26358000	406280000	228690000	0	0	401350000	0	0	301940000	347710000
DIASSVTAIANEK	13	0	1317.68	I1MQJ5;A0A0B2QST3;I1L3W4;A0A0B2QQA8;A0A1S2Z556;A0A1S3V1U1;V7C5C1;A0A151TWR8;A0A0S3TC94;A0A1J7GSQ4;A0A0L9VHX6	I1MQJ5	no	2	0.00014924	97.631	366610000	0	0	0	82970000	61765000	0	54066000	111120000	56687000	0	0	0
DIDSFTQQFASR	12	0	1413.65	G9JLS2;G9JLR7;I3T2V1;I3SYU3;R4IUK7;K7KYR9;K7KYR8;A0A0L9U5E2;R4IV56;N0DNZ4;M1FQK8;E9KZN6;A0A1S4ETX8;A0A126TGU8;A0A120IH70;A0A120IH69;A0A120IH67;A0A110BEF8;A0A110BC83;A0A109RUT3;A0A109RUH5;A0A109RUA9;A0A109RU57;A0A109RU07;A0A0Y0URY7;A0A0X8GLH7;A0A0X8GKJ8;A0A0X8GJ62;A0A0X8GJ56;A0A0X8GJ18;A0A0X8GIZ3;A0A0X8GIY8;A0A0X8GIX8;A0A0X8GIW6;A0A151UE45	G9JLS2	yes	2	0.00034904	98.902	244560000	29486000	18384000	31385000	11999000	17453000	18154000	19379000	17066000	15919000	19267000	19088000	26975000
DIEALGDKPAFVSHIGDISYAR	22	1	2373.2	V7CK97	V7CK97	yes	3	0.0011503	50.752	344110000	0	6200900	0	43030000	46849000	65881000	40735000	77477000	22042000	0	0	41897000
DIEDVLILSGDHLYR	15	0	1756.9	A0A0R0F6M9;A0A0B2P702;A0A0R0JFK5;C6TE56;A0A0B2P5U9;G7JI05;I1KNB0;A0A0R0J8G8;A0A0R0J8G9;Q9AT08;P93469	A0A0R0F6M9	yes	2;3	7.0792e-10	115.1	828570000	127200000	122610000	119730000	25450000	0	0	0	0	0	156770000	128610000	148200000
DIEEEILPLCR	11	0	1385.69	A0A1S2Y0R8	A0A1S2Y0R8	yes	2	0.0011098	81.017	48998000	12818000	0	0	0	16093000	0	0	0	0	0	0	20088000
DIELVMTQAGVSR	13	0	1417.72	A0A0L9U7S8;V7CYN3;I1N8M5;A0A1S3TB83;A0A0S3RXC3;A0A0B2PHR2;I1JMZ3;C6SZW0;A0A0B2RWN3;A0A0R0EWX9;I1N8M4	A0A0L9U7S8	yes	2	0.0033657	68.262	33218000	0	0	0	0	33218000	0	0	0	0	0	0	0
DIENQYETQITQIEHEVSSSGQEVQSSAK	29	0	3263.51	CON__P35527	CON__P35527	yes	3	1.974e-48	103.42	245070000	0	0	23025000	0	89583000	38012000	32884000	44232000	17332000	0	0	0	+
DIESAYWELVVK	12	0	1450.73	I1KZJ1;I1KZJ0;A0A0B2QY64;A0A0B2PT76;I1KZJ2;I1N5E4;K7MVK2;C6TLV4;C6THJ0;K7L4A2;A0A0B2QAR9;K7K9F3;A0A0R0KYF6;A0A0R0G3W2;A0A0R0K4G9;K7LXX3;I1JM01;A0A0B2QBU6;A0A0R0J348;K7KRC3;K7KRC2;A0A0R0JYI2;K7KRC1;K7MD11;K7KRC0;A0A1J7GPD0;A0A151TDE1	I1KZJ1	no	2	0.00392	88.021	210340000	11080000	0	5372500	16864000	17478000	47514000	20133000	34129000	14771000	23011000	5907300	14081000
DIFQEVYEER	10	0	1326.61	A0A1S3VFK2;A0A0S3T6V9;A0A0L9VPE3	A0A1S3VFK2	no	2	0.020979	78.342	15082000	0	0	0	0	0	0	15082000	0	0	0	0	0
DIIIATGSVPFVPK	14	0	1455.83	A0A0B2Q3T6;A0A151QR82;A0A1S3TZ75;A0A0S3RIM0;A0A0L9TEW1;I1MGG7;A0A151SSU6;I1KMS9;A0A0B2P5P9;I1KMS8;A0A1S2XG24;A0A1S2YQ32;G7JMT6;Q2HU25;V7CAG9;A0A1S3UHN2;A0A0L9TTH3;V9TMP0;A0A072V6A3;A0A0S3R9G5;V9TK40	A0A0B2Q3T6	yes	2	0.0080646	55.335	247480000	20013000	21199000	26476000	12242000	17343000	12977000	16865000	27574000	21220000	19784000	24112000	27677000
DIIMVDHMK	9	0	1100.54	I1K3S5;I1K3S4	I1K3S5	yes	2;3	0.010241	91.085	5613000000	181750000	161420000	111630000	588080000	590780000	560050000	1036400000	1100200000	852570000	173480000	93602000	163080000
DIIPLLEK	8	0	939.564	Q9ZTV1;A0A1J7GG30;I3SKN7;B7FM02;Q2PEX5;Q2PEW7;Q2PEQ0;Q2PEP1;Q2PEP8;A0A1J7HZ34;P08926;V7AFC8;T2DNV7;A0A0L9TE86;A0A1S3TK79;A0A0S3SCM0	A0A0L9TE86	no	2	0.036687	77.732	2790600000	426080000	427220000	0	80784000	65794000	89205000	82810000	110660000	88116000	483610000	471610000	464730000
DIIQGPFEK	9	0	1045.54	A0A0B5HBM1	A0A0B5HBM1	yes	2	0.01333	81.525	2740500000	21720000	0	0	340470000	320100000	360900000	452610000	594240000	549620000	32444000	35718000	32737000
DIKPQNIIFSEGSR	14	1	1602.84	I3TAC1;G7JX40;A0A1S2XJG6	I3TAC1	no	2;3	0.0016144	89.624	180810000	22947000	45283000	57396000	0	0	0	0	0	0	20035000	11376000	23773000
DILGSVGAEADDDR	14	0	1431.65	V7BL51	V7BL51	yes	2	3.3754e-26	121.18	2314600000	5243400	43274000	93477000	96455000	164400000	490590000	347680000	291610000	210770000	193050000	222550000	155520000
DIMDMVLVTQYFDTMK	16	0	1948.9	A0A1J7HHZ7;Q5KSB6	A0A1J7HHZ7	yes	2	3.1139e-05	90.348	91144000	0	0	0	5258100	28677000	26711000	9179600	14350000	6968900	0	0	0
DINALEQHIK	10	0	1179.62	A0A151TRX5;A0A1J7GP48;A0A0S3T1V4;A0A0L9UTC9;T2DNR4;V7C7X4;O24548;C6TD94;I1JEI0;I1J637;C6TJC8;A0A0B2RC63;A0A0B2P8D5	A0A151TRX5	no	2;3	0.0060052	81.017	1437600000	0	0	0	285210000	176020000	213490000	211560000	254640000	260870000	0	35838000	0
DINPQAPVHVLVIPK	15	0	1638.95	A0A151RE68;V7B1S6;I1MGX8;C6T0V7;A0A1S3TG76;A0A0B2PCL7;A0A1S3TGA5;A0A0S3RHP2;A0A0L9UAM6	A0A151RE68	yes	2;3	0.0014565	66.826	747570000	80470000	118280000	93118000	0	0	8021900	0	9149300	0	177250000	133450000	127820000
DIPIEVLELENK	12	0	1410.76	V7ATK1;K7KIC0;A0A1J7G7R6;V7ATC5;I1KJQ5;I1JK05;A0A1S3U4Z4;A0A0S3RC11;A0A0L9UH68;A0A0B2SCZ8;A0A0B2QYJ4;A0A1J7FMC3;A0A151QYS0;A0A1S2Y966;G7J950	V7ATK1	yes	2	0.0015577	86.288	214940000	0	0	0	36782000	38548000	28860000	36527000	41231000	32992000	0	0	0
DIQAWEYIPLGPFLGK	16	0	1845.97	I1MFN0;A0A1S3VKY2;A0A151T6L1;A0A0B2REJ2;A0A0S3S3W3;A0A0L9VE27;A0A0R0I1W6;A0A0R0I1V0;I3SQB1;I1KZY9;C6THZ4;C6TGR8;A0A0B2S7Y1;A6H5C5;A0A1S2XAD1;V7BRM2	I1MFN0	no	2	0.00010599	81.656	115470000	0	0	0	12353000	35377000	21953000	20411000	25380000	0	0	0	0
DIQPWQER	8	0	1070.51	A0A072TKG2;A0A1J7IU85;R9ZUR7;R9ZT34;R9ZRZ8;R9ZQV9;R9ZQU3;A0A1C7D302;A0A0Y0U0C7;A0A1L5BWG0;D3J8F9;A0A0F7RPI7;A0A0F7RPF4	A0A072TKG2	no	2	0.0033854	124.98	22484000000	4746700000	3429100000	3803000000	127470000	0	0	0	0	59494000	2447900000	3076400000	4794100000
DISDAHYK	8	0	947.435	Q95AG1;I1MFC4;C6TNM8;A0A0B2REW2;I1M170;A0A0B2RT09;C6TA91;E1AI06;E1AI05;E1AI04;K7K802;V7BRW6;T2DNC4;P15102;E0X737;A0A1S3VJB5;A0A0S3S3L2;A0A0L9VFQ0;Q8VWV3;Q8GT61;Q5QKQ6;Q5QKQ5;A0A151U0G8;A0A1S3DYR2;A0A1J7GPD6;Q9XQ94;Q84UC1;A0A072V4J3;P08281	Q9XQ94	no	3	0.014185	61.962	3629700000	784430000	281220000	118360000	0	0	0	0	0	42729000	938690000	660140000	804150000
DISFQNTAGPEK	12	0	1305.62	A2Q3Z3;A0A0B2SL20;A0A1S2YPU0;V7CCA0;I1LYB7;A0A0B2QCP5;I1MS29;G7IQB6	A2Q3Z3	yes	2	0.00042279	76.073	0	0	0	0	0	0	0	0	0	0	0	0	0
DISGLTPCK	9	0	989.485	A0A0M3KL12	A0A0M3KL12	yes	2	0.017491	81.95	11087000000	1808200000	2587900000	2136400000	0	0	12034000	0	0	40675000	1840600000	719010000	1942600000
DISSTTPQYVTQIK	14	0	1579.81	A0A1S2XXX1	A0A1S2XXX1	yes	2	0.0013255	72.321	940530000	0	0	0	56448000	63957000	81673000	71282000	102110000	60936000	147120000	203890000	153110000
DISVIGGTGDFFMHR	15	0	1650.78	A0A151SV45	A0A151SV45	yes	2;3	2.2719e-07	88.282	928710000	19575000	25725000	25288000	144290000	106750000	169190000	67136000	156180000	139940000	28306000	46349000	0
DISVIGGTGDFFMTR	15	0	1614.77	A0A0L9VQD6;B7FHC7;A0A1S3UP54;A0A0S3QXG2;A0A0B2Q6A2;A0A072TUG7;I1K6C3;A0A0B2NWS6;A0A151SV38;V7CT89;A0A1S2YEJ0;K7L4H3	A0A0L9VQD6	yes	2	0.00057125	76.82	41152000	0	0	0	19738000	0	21414000	0	0	0	0	0	0
DITFENTAGPQK	12	0	1319.64	A0A0B2Q927;K7L4Y6;K7L4Y5;I1K5N1;A0A0B2QJN8;V7CQB4;A0A1S3ULW6;A0A0S3QWP2;A0A0L9THW2;A0A1J7G124	A0A0B2Q927	yes	2	3.7995e-10	102.4	198990000	8911000	79156000	41300000	0	7112700	0	0	0	0	0	62506000	0
DITFQNTAGAAK	12	0	1235.61	A0A1S3U8S4	A0A1S3U8S4	yes	2	0.0016033	72.29	196190000	0	0	0	0	32797000	43844000	38257000	41818000	39471000	0	0	0
DITLGFVDLLR	11	0	1260.71	Q8WKH1;O20356;A0A075M981;A0A075M4X4;A0A075M4S4;A0A191UJ50;Q8WJE5;A0A0A0QGW3;A0A1I7PIB5;H2DMH3;Q36843;Q36842;Q36697;Q36695;Q36692;Q33492;Q33476;Q33466;Q33456;S4TAN5;S4TAW2;S4TAQ1;Q8WJE3;A0A0F6Y5M3;E0D977;A0A1I7PIC1;G0WZQ6;G0WZK2;G0WYJ9;Q7GEF6;Q36839;Q36829;Q36827;Q36826;Q36821;Q36779;Q36658;Q33494;Q33471;Q33467;Q33461;Q33390;Q33373;Q31711;Q31661;Q31654;P94002;O09457;A0A0F7C9J3;A0A0F6Y5H8;Q31704;I2…	U6BNR2	no	2;3	1.3317e-99	205.32	12423000000	2546500000	232950000	3115400000	252610000	132500000	97148000	157830000	102040000	49545000	2067500000	1620100000	2049400000
DITLQEVNR	9	0	1086.57	A0A1J7GQU7;A0A1S2XM48;I1N0I5;Q5JZT9;A0A0B2RG28;O65875;A0A151SXQ4;A0A1S3VHA0;A0A0S3S6X3;A0A1S3U9B6;A0A0S3RJJ9;I3SGZ6;K7LA88;I1M6L0;I1JJF1;A0A0B2SFR6;A0A0B2QW72;V7BKP0;A0A0B2NW52;A0A0L9VA75;G7J1F3;A0A151SBI6;A0A1S2Y6A1	A0A1J7GQU7	yes	2	0.016334	72.607	254060000	43592000	44993000	40590000	0	20765000	0	16919000	0	0	36689000	0	50514000
DITPDDKQELDEALQR	16	1	1884.91	C9W980;A0A1S2Z6T0;Q9AVQ3;A0A1J7HWB9;Q8H946;Q9XHC7;A0A1S2XJ74;B0LXE5	C9W980	no	2;3	2.5339e-08	106.38	984210000	0	0	0	173770000	173970000	187090000	166120000	209540000	73707000	0	0	0
DIVALSGAHTLGR	13	0	1308.71	I3T173;A0A1S2YK22	I3T173	no	2;3	0.0018183	73.877	969030000	49408000	47943000	56358000	108590000	51884000	37619000	131060000	80991000	84030000	112690000	113930000	94526000
DIVDAHYK	8	0	959.471	O04998;Q9SWY8;A0A1S2Z0C0;P24099;Q84L15;A0A1S3TIZ0;A0A151R2V9;A0A0S3TBX8;A0A0L9VHX4;Q43785;A0A1S3TQ08;I1L432;V7C3G4;U5U091;P04771;C6T8F0;A0A0R4J3P1;A0A0B2SKA7;A0A0B2SFS1;I3T8A0;P07694;K7L0W4;I1L431;V7D1H0;T2DNH8;Q84L17;P04770;M9RTP5;M9RSB0;Q43066;G7KG34;M1RLI9;Q5D185;Q5D1M7;Q5D1X4	O04998	no	3	0.032131	44.349	441610000	0	0	0	0	0	0	146420000	0	295190000	0	0	0
DIVEALNAK	9	0	971.529	Q2HWT8	Q2HWT8	yes	2	0.015796	85.676	391140000	0	0	0	77020000	86026000	0	121580000	0	106510000	0	0	0
DIVGQQINVTCEVQQLLGNNR	21	0	2397.21	A0A191UJ49	A0A191UJ49	yes	2;3	3.122e-283	254.82	16790000000	4364100000	2728900000	2242400000	0	4990500	0	15959000	0	0	2135000000	1838400000	3460400000
DIWPSTEEIAQAVQSSVLPDMFR	23	0	2618.27	A0A1S2XFZ1	A0A1S2XFZ1	yes	2	0.0023655	50.202	15698000	0	0	0	0	6613700	5310800	0	3773900	0	0	0	0
DKEDILQWGVPNK	13	1	1540.79	A0A151RE65	A0A151RE65	no	2;3	0.005975	83.869	141070000	0	0	0	26334000	33748000	27771000	5024100	29738000	18453000	0	0	0
DKEELAALQAR	11	1	1242.66	A0A1S3V898;V7BKI5;A0A151SYK3;K7LIK6;A0A0S3STZ3	A0A1S3V898	yes	2	0.030546	77.597	135240000	0	0	0	25761000	0	0	27212000	17179000	24645000	20028000	0	20411000
DKIETPEQFK	10	1	1233.62	A0A1S2XDB8;Q2HTG9;A0A1S2YNV5;G7JKF2	A0A1S2XDB8	no	2	0.0057424	117.83	640700000	29014000	0	29557000	85274000	68919000	87923000	79169000	85800000	79121000	39519000	24605000	31800000
DKIPSEVAK	9	1	985.544	I1ME25;A0A0B2RG42;A0A1S2X9H9;A0A076L2J5;A0A076L4V0;A0A1S2YI93;I1KQV7;I1KL72;A0A0B2SHP9;K7L593	I1ME25	no	3	0.011604	72.607	332860000	0	0	0	70994000	0	0	8957600	60235000	54708000	50778000	49900000	37284000
DKLEDADER	9	1	1089.49	E3NYT8;Q9ZTV1	Q9ZTV1	no	2;3	0.010234	114.86	2432800000	194650000	68904000	0	10291000	0	0	236780000	0	0	1259400000	178200000	484540000
DKPVALSIVQAR	12	1	1295.76	A0A072TJV0;A0A0B2QNN7;A0A0S3R781;I3S913;A0A151SZP7;Q8LVW7;B8R8K6;B8R8K0;B8R8J8;G7J0Z5;U5ZE82;S4T150;R9ZUK2;R9ZTD1;R9ZSW9;R9ZS88;R9ZQK9;R9ZQI2;R9ZPM8;Q2PMU2;B8R4A1;B5LML7;A0A1S5RRG6;A0A1S5RR93;A0A1L5BWG2;A0A1J0I0I0;A0A1C7D1W2;A0A192ICL2;A0A173CSS8;A0A142G620;A0A110BDM2;A0A109RT23;A0A0Y0UIT9;A0A0Y0UFH9;A0A0Y0UFG1;A0A0Y0HBT3;A0A0U2HME3;A0A0K0LXK4;A0A0K0LXE5;A0A0K0LX01;A0A0K0LWK7;A0A0K0LW11;A0A0K0LVL…	G7J0Z5	no	3	0.00020411	118.61	3451900000	913620000	926740000	778660000	0	0	0	0	0	0	321880000	256760000	254200000
DKYTALPETR	10	1	1192.61	A0A1J7HG89;Q9FRY4;Q9FEH0	A0A1J7HG89	yes	2	0.008184	103.08	621560000	0	0	0	130780000	89730000	136050000	89499000	92621000	70683000	0	0	12199000
DLAHIEEHMK	10	0	1221.58	I1MFI3;A0A0B2REP3;V7BP08;C6TF02;A0A0B2S970;A0A1J7FVD1;A0A1S2YNZ7;A0A151T6T4;P49364;A0A1J7H0E8;K7LB48;G4XWZ5;I3SSE7;G7JJ97;V7C9C8;I1MR41;I1KNF5;C6TNC4;A0A1S3UUU0;A0A151STU4;A0A0B2RVB9;A0A0B2P2K6;G7JJ96;G4XWZ2;B7FI11;A0A0S3R9T3;A0A0L9TTC5	I1MFI3	yes	2;3;4	0.0006247	113.44	1405500000	224560000	277330000	308660000	0	0	0	0	0	0	265620000	135880000	193440000
DLATVDSILLR	11	0	1214.69	A0A1J7H8C0;V7BW90;G7IRR3;A0A1J7HTY0;A0A1S3TVT1;A0A0S3SGL2;A0A0L9UN56;A0A151RCK5;A0A075EAU4;I1LTI8;K7LVH5;A0A0B2PU50;I1M4L1;A0A0B2QJ73	A0A1J7H8C0	no	2	0.00047087	107.06	684030000	21249000	41055000	39848000	108390000	93664000	65276000	66590000	65448000	70186000	38060000	35099000	39175000
DLDDSLIAAVIR	12	0	1299.7	A0A1S3E7N1;A0A1S2YB52	A0A1S3E7N1	yes	2	0.00017308	127.83	675410000	121290000	147650000	96229000	0	0	0	0	0	0	99318000	98130000	112800000
DLDEVILVGGSTR	13	0	1372.72	V7BU59;V7BRF6;V7BRD9;A0A1J7HL50;A0A0R0HS21;A0A0S3S1J8;A0A0L9TNG5;A0A1S3VJ48;A0A151T835;I1MJU7;A0A0B2S350;A0A1J7GTR6	A0A151T835	no	2	0.0024214	70.889	498210000	29334000	89666000	0	0	3885800	0	0	7670200	0	53856000	175850000	137940000
DLDQVAGR	8	0	872.435	V7BS99;V7BLY3;I1JW21;C6SVR8;A0A1S3U174;A0A1S2YWL1;A0A0S3SIR5;A0A0B2PT96;A0A0B2P2R4;A0A0L9UK60;A0A1J7GF67;V7C1X6;I1LWR7;C6THE9;C6SWT1;C6SVH1;A0A1S2Z7S6;A0A151SZZ0;A0A0S3T8D5;A0A0L9VNR1;A0A0B2PHW8;A0A072UT55;Q9ZRW2;A0A151RC04;B7FHE5;A0A1S3UAV0;I3SQF0;C6T4Z6;A0A0B2SVF5	I3SQF0	no	2	0.017149	109.36	6389600000	200830000	337660000	464280000	943920000	499510000	721660000	771370000	870650000	828920000	519360000	0	231430000
DLELLMMHNR	10	0	1270.62	I3SC59;V7AY33;I3SZE8;A0A1S3TTU0;A0A151TKU5;A0A151RUT8;A0A0S3QZB0;A0A0L9TKK0;A0A0L9TII1;A0A151S784;A0A0S3RGZ4;V7B8C8;I1KSB8;C6TC86;C6T5E0;A0A1S2XR18;A0A1S2XHT3;A0A0R0IQB1;A0A0B2STW7;A0A0B2QFT8;A0A0B2Q9D4;V7CPW6;A0A0S3RV02;A0A0L9U4S1;I3S3P5;C6SZ81;C6SXB4;A0A1S3UHQ4;A0A1S3U227;A0A0B2RM10;A0A0B2P014;A0A0R0G431;K7MCI8	I3SC59	yes	2;3	3.4227e-42	185.6	1960000000	101910000	139100000	133480000	168460000	179720000	244190000	181400000	231000000	118410000	158780000	186460000	117100000
DLEPVLFMTPLN	12	0	1387.71	R9ZUR7;R9ZT34;R9ZRZ8;R9ZQV9;R9ZQU3;A0A1C7D302;A0A0Y0U0C7;A0A1L5BWG0;D3J8F9;A0A0F7RPI7;A0A0F7RPF4	D3J8F9	no	1;2	7.038e-15	153.54	4810700000	1696100000	773670000	767490000	3634700	5412700	1923200	6676800	3888400	6510600	574010000	397640000	573760000
DLETVRPVIDWAK	13	1	1540.82	A0A151U4L8;V7BFK5;A0A0S3SRZ1;A0A0L9TWS2;I1JFA6;A0A0B2QBA4	A0A151U4L8	yes	2;3	4.86e-31	169.04	6087800000	1075600000	1107700000	1050700000	0	0	0	0	0	0	826710000	815040000	1212000000
DLEVITEELR	10	0	1215.63	G7IKV9;C6TI33;A0A1S2XAS4;A0A0R4J410;A0A0B2Q2V4;A0A151T625;B7FK99;I3T9K3;K7MQH5	G7IKV9	yes	2	0.0010237	102.52	437270000	20204000	29532000	27645000	69030000	27514000	33859000	53689000	44202000	30132000	47942000	24274000	29245000
DLFANENILGLK	12	0	1345.72	I1LQ07;I1LQ06;A0A0B2QUU2	I1LQ07	yes	2	0.00085479	90.614	452610000	0	19388000	21032000	79384000	51551000	30689000	59768000	95705000	70957000	0	24136000	0
DLFGAHTYER	10	0	1207.56	A0A1S2YEI9;A0A072TUR1;V7CT96;A0A1J7GU88;A0A0R0K737	A0A0R0K737	no	2;3	2.0784e-07	143.96	2386000000	114920000	96439000	36433000	291230000	261510000	291000000	477750000	316920000	289590000	91734000	75912000	42608000
DLFHLLPDAFK	11	0	1314.7	A0A1S2YIZ9;O82043;Q9SM58	A0A1S2YIZ9	no	2;3	0.00042376	127.17	2213300000	280270000	294380000	299570000	42370000	67092000	63593000	35934000	66406000	106980000	345230000	313580000	297870000
DLGHQTVQR	9	0	1052.54	A0A0R0JWR2;K7KQP4;A0A0R0K4U1;I1K4A1;A0A0R0JWR6;A0A0R0JWY2;A0A0R0K2I7;A0A0R0IL12;A0A0B2ST46;I1KSR4;A0A151T7Z7;A0A0S3S1Q8;A0A0L9VGE3;A0A1S3VGP4;V7BU07;A0A1J7FTX3;G7IPG7;A0A0B2PUR2;I1KUN0;A0A1S3DYT4	A0A151T7Z7	no	2;3	0.00085631	128.91	439780000	30770000	5495600	4147800	101990000	462740	94736000	53108000	7419900	12921000	70109000	0	58616000
DLGIPDGVLINGK	13	0	1309.72	V7BUJ8;A0A1S3U178;A0A0S3SJ89;A0A0L9T3K3;G7IYH4;A0A1S2Y5I6;A0A0B2SET3;A0A151RKB0;I1KFS4	V7BUJ8	yes	2	0.0010444	80.17	780100000	0	0	0	206020000	126700000	134630000	116340000	196420000	0	0	0	0
DLGMPDGVLINGK	13	0	1327.68	A0A1J7HAA0;A0A1S2Z641;A0A1J7GN70	A0A1S2Z641	no	2	0.012713	53.448	673220000	45113000	50342000	31997000	129230000	100690000	47139000	71690000	50917000	88420000	38800000	0	18880000
DLHQYDVTITPEVTSR	16	0	1872.92	A0A0B2QQ87;A0A0R0I9G1;A0A1S3DUU9;A0A1S3V242;A0A151T3S6;A0A0S3TBP9;A0A1S3V1I9;V7C6Q2;A0A0L9VHP1;A1E5M3;A0A072UAR8;A0A072UM25;A1E5M2	A0A0B2QQ87	yes	2	0.00088282	62.203	129290000	22511000	18812000	27654000	0	0	0	17609000	26195000	16506000	0	0	0
DLIAQAHNGSGK	12	0	1209.61	A0A0S3ST01;A0A097PLY9;A0A1J7GJV5;A0A151RCB2;A0A1S2YL17;V7BZD8;A0A1J7GMB9;A0A1S3VFV2;A0A1S3V0D8;A0A0L9TVQ0;K7MSH4;I1N697;A0A097PLY8;A0A097PLZ7;I1N698;I1N1X2;A0A0B2SBF0;I3SPA4;G7IA59;I1N696	A0A0S3ST01	yes	2	0.0049699	64.441	313190000	15504000	0	0	21539000	20891000	59337000	82570000	48224000	29782000	35344000	0	0
DLIGNAQGITPVMLDYK	17	0	1846.95	A0A1J7HEK4;A0A1J7GXQ7	A0A1J7HEK4	yes	2	0.00018223	65.105	85012000	0	24042000	22389000	0	0	0	0	0	0	38582000	0	0
DLINILEDAIR	11	0	1283.71	A0A0B2R3J8;A0A0R0IU60;I1KU96;A0A0B2QVA3;I1MJ28;A0A1J7IFQ3;A0A072VDW9;A0A072VEG8;P08927;A0A1S3DXB5;A0A151SW31	P08927	no	2;3	2.8303e-16	153.95	1740000000	140910000	293090000	218520000	7788600	77042000	38068000	44724000	90831000	2382400	137500000	537890000	151260000
DLIVQSLLR	9	0	1055.63	A0A1J7G0S2	A0A1J7G0S2	no	2	0.024521	72.928	453580000	20093000	17086000	21884000	55161000	39565000	37856000	46793000	103530000	36844000	32876000	19419000	22474000
DLKPENFLLSSK	12	1	1389.75	A0A1J7GNE9;A0A1S3USC9;A0A0S3RA15;A0A0L9TTE4;Q9S967;A0A072UFA6;A0A0S3RJS8;A0A1J7H8S9;A0A1J7FVH5;I1MR60;A0A1J7HKP5;A0A0B2P769;A0A0L9UVT4;A0A1S2Y6C3;A0A1S3UES8;A0A0S3RJA4;A0A0L9UUX1;A0A0B2PRA0;I1JJA3;A0A151U2F2;I1M6R1;K7M4I8;G7K8K5;V7B8X7;A0A1S2XM13;A0A151STS4;G7JJ67;Q2PEW3;A0A1S3ECZ9;Q7XZK5	A0A1S3UES8	no	2;3	0.00098958	81.278	435460000	0	0	0	133000000	10987000	35747000	130650000	104820000	0	20265000	0	0
DLKPLNDR	8	1	969.524	B4UW54;A0A0S3R8I1;A0A0L9UXS6;A0A1J7IU73;A0A1J7I2P0;V7AYG6;A0A151R1R8;I1L1T1;C6TNA3;C6TJG0;A0A0B2SEU7;A0A0B2PXQ8;I3STV1;I3S568;A0A1S2XHG2;A0A072VHI1;I1MS56;K7MJZ5;I1LY84;A0A0B2PEQ2;A0A1S3URE5;G7JS70;B7FIF8;C6TJS6;A0A151SSP7	B4UW54	no	3	0.01427	83.948	5601100000	700240000	950740000	389970000	0	0	97822000	100930000	0	0	1149200000	958490000	1253800000
DLKPSNLLINHR	12	1	1418.8	A0A0B2RS09;A0A0R0IDN2;K7LC77;A0A1S3U5S8;K7MC01;A0A1S3U5Q2;A0A1J7GAJ0;A0A1J7I0N5;A0A1S3U5P0;A0A151T5D5;A0A0S3RHF3;A0A0R4J5C8;A0A0B2R5E3	A0A0B2RS09	yes	3	0.0020503	71.085	184900000	0	0	0	42578000	47288000	40935000	26245000	27859000	0	0	0	0
DLLFVRPDAVFNK	13	1	1532.84	A0A097PMU9;G7KEX8;B7FK87;G7KEX7;A0A1J7I885	A0A097PMU9	yes	2;3	3.1886e-42	178.67	2661300000	379940000	513110000	375040000	26058000	19518000	21781000	13132000	20474000	20308000	471720000	408190000	391980000
DLLTQLGATYK	11	0	1221.66	I3S7F5	I3S7F5	yes	2	0.0011098	79.659	0	0	0	0	0	0	0	0	0	0	0	0	0
DLMTEFQTLR	10	0	1252.61	G7IKJ7;B7FJA0;A0A072VC55;A0A1J7IAV2;A0A1J7GU81;I3T2R2;I3SQL4;A0A1S3VCB3;A0A0R0H7H3;A0A0L9UM86;I1LU70;V7BVC3;I1M431;V7BY22;I1LU69;C6THU9;A0A1S3VBN6;A0A1S3U151;A0A0S3SVA1;A0A0S3SH24;A0A0B2QVX8;A0A0B2RTZ7;A0A0L9VUB1;A0A151SVC8;A0A1S2XCW4	G7IKJ7	no	2	0.010317	74.849	477820000	0	0	0	95130000	79695000	66037000	75087000	70985000	66050000	0	24834000	0
DLNLSPNHYDLYGK	14	0	1647.79	A0A1S3V7U1;A0A0S3SL25;A0A0L9U1B9;A0A0B2RSC0;I1NJ85;A0A0B2QZH4;A0A0B2S6E8;I1L9Z8	A0A1S3V7U1	yes	2;3	2.5092e-06	115.68	1035400000	39766000	48764000	91933000	114250000	100240000	0	141950000	185280000	119390000	59517000	41013000	93345000
DLNVVMIK	8	0	930.521	I1JSC6;A0A0B2RNC8;V7AUR8;A0A1S3U626;A0A0S3RAN6;A0A0L9UHK1;I3SYM4;I3SAG9	I1JSC6	yes	2	0.037888	76.478	391500000	70043000	96236000	71585000	0	0	0	0	0	0	93047000	0	60591000
DLPELDDSIADK	12	0	1329.63	A0A1S2XNH8;A0A1S3V3K7;A0A0R0LCV7;A0A1J7HU78;I1JJE0;G7K8P7;A0A0S3RJ72;A0A1S3UA51;V7BCY0;A0A0L9UVG5;I1M6M5;A0A0B2QV15;I1M6M4	A0A0S3RJ72	no	2	0.0024408	77.185	430140000	82587000	91095000	89072000	0	0	0	0	0	0	88063000	79319000	0
DLPLLINQWANVTR	14	0	1651.9	A0A1J7FTY4;A0A1S2Y9R7;A0A1S3VEJ3;A0A0S3TBJ8;A0A0L9VJQ4;G7J5P9;A0A151T4I9	A0A1J7FTY4	yes	2	0.00087558	76.358	76097000	17274000	0	23385000	0	0	1405200	0	0	0	0	12925000	21107000
DLQEDFMGGAEIIK	14	0	1564.74	A0A151S2W2	A0A151S2W2	yes	2	0.0020051	58.885	209270000	21977000	10213000	23880000	25310000	26670000	0	31061000	31958000	11102000	0	8539200	18564000
DLQMVNLTLR	10	0	1201.65	A0A1J7HVR6;B7FJH0;I1JW13;A0A1S2YWP7;G7L8K5;A0A1J7GXN4;A0A1S2Y5A1;I1KFR0	A0A1J7HVR6	no	2	0.021549	73.632	164110000	19033000	17970000	14038000	0	0	70465000	0	0	0	18424000	24182000	0
DLQPIPPPEK	10	0	1132.61	V7BL97;V7BHQ4;A0A0S3STJ7;A0A0L9TWC4;A0A1S3V155;A0A1S3V189;A0A1S3V1Q1	V7BL97	yes	2	0.024871	53.597	0	0	0	0	0	0	0	0	0	0	0	0	0
DLRLYENLLTGK	12	1	1433.79	V7BEH0	V7BEH0	yes	2;3	0.0061307	69.795	1725500000	343810000	276690000	419280000	0	0	0	0	0	0	278660000	230030000	176970000
DLSDEQVSAMK	11	0	1221.55	V7CJ46;A0A0S3T5D9;A0A0L9UQA5;A0A1S3V9Z2;V7CF95	V7CJ46	yes	2	0.0057031	66.267	0	0	0	0	0	0	0	0	0	0	0	0	0
DLSEYEEWYGQPHR	14	0	1807.78	V7C8E2;A0A1S3VPC8;A0A0S3T146;A0A0L9UUK0;C6TIL2;C6T983;I1ND31;I1KL32;A0A0B2SF35;A0A0B2NUS2	I1ND31	no	2;3	0.00022948	86.944	249370000	36203000	23706000	47261000	0	0	0	0	12363000	16275000	43038000	41619000	28907000
DLSLIEQLGLK	11	0	1227.71	A0A151S287;K7MDN4;A0A0B2Q6V8	A0A151S287	yes	2	0.040104	53.237	70880000	0	0	0	0	0	0	0	0	70880000	0	0	0
DLSLIQELGLK	11	0	1227.71	A0A072VAN8;A0A1S2XFN2;A0A072V8W4;A0A072VK05;G7K4X7;G7L536;G7KGE2	A0A072VAN8	yes	2	0.00047437	110.08	1134000000	43933000	38909000	68237000	129310000	180350000	237260000	155960000	137610000	0	61505000	39250000	41700000
DLSLLQAQMR	10	0	1173.62	I1KV97;A0A0B2SSG3;V7ASY0;A0A1S2YMC2;I1KH61;A0A0B2P106;A0A1S3VEC9;A0A0S3T099;A0A0L9TB32;A0A0L9UPQ4;I1MCL5;A0A1J7IGG8;A0A1S3U739;A0A0S3SFF0;V7C1B4;A0A0B2SBL3;I1M5N2;I1MCL4;A0A0B2NP41;A0A1J7HQ13;A0A072USB6;A0A1S3E805;A0A151R224;A0A072VC17;A0A072VDQ9	I1KV97	yes	2	0.032193	50.194	0	0	0	0	0	0	0	0	0	0	0	0	0
DLSQADFGR	9	0	1007.47	I1K3S5;I1K3S4;V7C8C7;I1KS65;F8SMB9;A0A1J7IU69;A0A1J7HZ17;Q2PEU5;A0A0B2PXC0;Q5DUG9;A0A1J7IK52;A0A1S3TJU8;A0A0S3S113;A0A0L9U9V3;Q84RD9;V5N894;T2DLK8	I1K3S5	yes	2	0.0024025	117.89	7966700000	295660000	350720000	317370000	782360000	890950000	1265600000	924070000	1036200000	870460000	514910000	300170000	418180000
DLSSDLQK	8	0	904.45	T2BAV2;I3SCN0;B7FI72;A0A1J7GMJ0;A0A1S2XVK8;A0A1J7H1Y8;K7LH22;I1JFA3;C6TCH7;A0A0B2QG09;A0A1S3V202;A0A151RL91;A0A0S3SRZ2;A0A0L9TXY4;V7BVI6;A0A1S3U8I1	T2BAV2	yes	2	0.023098	94.806	1588700000	216720000	281930000	290310000	0	0	0	20956000	28673000	34258000	284370000	423360000	8075700
DLSSLGLMPPVEDSVLSK	18	0	1885.97	A0A151SA18	A0A151SA18	yes	2	0.00022304	62.055	957480000	0	0	0	332560000	223190000	211640000	54813000	55358000	79917000	0	0	0
DLSSNQLHR	9	0	1068.53	A0A0S3QX83;A0A0L9TH74;V7CS77;A0A1S3UT76;I1KPN2;A0A0B2QA83;A0A151RIR9;A0A1J7GV86;A0A1S2YFK5;A0A1J7HAS2;A0A1J7G012;I1K672;A0A0B2NS29;A0A072TWL1	I1K672	no	2	0.03886	57.708	0	0	0	0	0	0	0	0	0	0	0	0	0
DLTAGTVGGAAQLICGHPFDTIK	23	0	2341.17	A0A1J7H9Q2;A0A1J7FZW7	A0A1J7H9Q2	yes	3	0.00080456	40.533	268520000	0	43190000	40416000	0	0	0	0	0	0	65765000	68809000	50339000
DLTDALMK	8	0	905.453	V7BWC9;I1MDF8;I1M4W2;B8Y622;A0A1J7I337;A0A1J7GTU2;A0A0B2RM52;A0A0B2R6Y8;C6T7Y1;A0A0B2SFB4;K7LD67;I1JG11;A0A0B2RHI8;A0A0B2P4R5;B7FIH3;A0A1S2Y3F5;A0A151QV08;V7BII6;A0A072VCE0;A0A1S3V5J7;A0A0S3SUC4;A0A0L9TV92;A0A151SUV1;K7SLD7;Q96447;Q96444;B7FKK8;B2ZGT1;M1GM35;V5TAT5;V7CW28;A0A1S3TPQ1;A0A1J7HKL7;A0A1J7GZC1;I1JNK9;A0A0B2PDI9;T2DNE8;Q9M729;A0A0S3RXL7;A0A0L9U851;A0A151TU57;C6TK76;A0A0K1JST6;B2D2J0;A0A…	V7CW28	no	1	0.015652	132.08	253160000	0	0	0	45649000	52682000	52834000	0	63178000	38815000	0	0	0
DLTDFLMK	8	0	981.484	V7C0G7;I3SK98;I1N5M7;C6TAA6;A0A1S3UZB5;A0A1S2XGV9;A0A0S3T7L0;A0A0L9T453;A0A0B2QDQ7;A0A151RHZ2;A0A1S3TV44;A0A0L9TDG2;Q96440;A0A0S3RR16;P93485;A0A0B2R5M1;Q2VFP0;M9RR22;P02581;F2R0M1	V7C0G7	no	1	1.2522e-13	174.27	275520000	0	0	0	112100000	16739000	89607000	30947000	0	16025000	0	0	10098000
DLTEYLVK	8	0	979.523	A0A1J7GPF5;V7BTT2;I1MDT4;G7IL85;B7FJC8;A0A1S3VJ06;A0A0S3S1V8;A0A0B2RFW8;A0A0L9VGH2;A0A151T7V4;A0A1S2X9D4;V5N8J4;I1KUG6;A0A0B2QYV1;Q96442;I3SH78;A0A0E4C382;C6T8Q2;D5LN06;Q96446;K7KN97;A0A1S3VJ73	A0A1J7GPF5	no	1	7.9676e-06	159.2	802950000	65393000	71645000	75327000	0	0	0	132600000	127610000	117320000	79082000	71364000	62610000
DLTFPSSIPASLAAR	15	0	1544.82	A0A151R110;A0A1S3USC7;A0A0B2QBE1;A0A126WZA9;A0A126WZQ7;A0A126WXJ4;A0A126X245;A0A126X2U8;K7MGJ3;A0A0S3R3T4;A0A0L9TNF1;K7L915;A0A0B2SL76;A0A126WZ96;A0A0R0ISQ9;G7LJD5;A0A1S2YTD8;V7CDN2;Q5DW42	A0A151R110	yes	2	0.0017882	63.29	152220000	23209000	30639000	22726000	0	0	0	0	0	0	26884000	24083000	24674000
DLTFVQLNQLIGR	13	0	1515.84	A0A1S3VQJ7;A0A0L9T7U8;A0A0S3T7K4;A0A072UDY2;A0A151RRD0;A0A0R4J2L6;A0A1S2YWZ3;A0A0B2REY7	A0A151RRD0	no	2	2.1035e-15	151.98	251810000	0	0	0	18038000	12595000	18949000	22389000	0	17901000	93802000	68134000	0
DLTGDISGLGPFELEALQDWEYK	23	0	2595.24	A0A151RHP3;V7C4J3;I1L386;A0A0B2RES3;A0A1S3VDE0;G7KLJ7;B7FJA2;A0A1S2Z624;A0A0S3TAV9	A0A151RHP3	yes	2	3.5003e-23	97.69	34389000	0	0	0	0	11408000	13282000	4240500	5457900	0	0	0	0
DLVALSGGHTIGQAR	15	0	1493.8	A0A0B2SVW0;I1JY99;C6T7R3;A0A0R0JSG7;A0A1J7HK57;G7KH18;A0A151TR07;A0A0B2SKB5;C6T706;A0A1S3UBP9;A0A1S3T862;A0A0S3RKJ7;A0A0S3RET0;A0A0L9UVQ6;A0A0L9UEB3;I1JIB0;A0A0B2S1L3;I1M7N1;C6TK05	A0A0B2SVW0	yes	2;3	3.4183e-14	139.64	1318500000	0	0	0	82617000	281670000	324210000	197890000	225770000	164470000	6472700	35396000	0
DLVNILYAENGPDFGAASDGDGDR	24	0	2480.11	V7BFS2;A0A1J7GAR8;A0A0S3SMT9;A0A0B2P5C9;A0A1S3V5E4;I1LDX0;A0A0L9TZV3;A0A0B2Q314;I1NGN4;A0A151U6T2;A0A0R0EN42	V7BFS2	yes	2	5.3266e-42	100.62	0	0	0	0	0	0	0	0	0	0	0	0	0
DLVSSLVSGLLTIGPR	16	0	1625.94	Q93YH4;A0A1J7HLU2;A2Q2V1;A0A1S2XDD9;K7LBM2;I1MGE7;A6MZ92;A0A1S3TCV8;A0A0S3S4N4;A0A0B2Q015;A0A0B2PYN5;A0A1J7GUH7;A0A1J7GNQ6;A0A151RDD5;V7BMZ5;A0A0L9VDA2	Q93YH4	yes	3	0.00019558	63.682	14541000	0	0	0	0	2360300	2114900	3472100	6593300	0	0	0	0
DLVTLVGGHTIGTTSCQLLSSR	22	0	2314.2	Q41325	Q41325	yes	2;3	2.8386e-110	150.94	1122200000	109900000	101510000	162600000	0	0	0	0	0	0	210430000	323050000	214710000
DLVVDMTNFYNQYK	14	0	1748.81	T2DNK1;A0A0L9UIZ5;A0A1S3U912;A0A1J7I3S8;A0A0S3SJV1;A0A151S5X8;I3S3C5;A0A072VP48;A0A072TJ20;A0A0B2NQH6;A0A0R4J5X9;I1MLQ8;A0A1S2XGB7	T2DNK1	yes	2	2.67e-49	182.07	589240000	22807000	40194000	0	50000000	90552000	65604000	79502000	102690000	55127000	37493000	18379000	26895000
DLWPFGEQLR	10	0	1259.63	C9W980;A0A1S2Z6T0;Q9AVQ3	C9W980	no	2	0.0098139	75.509	803410000	0	0	0	127040000	116110000	104050000	143320000	169770000	143120000	0	0	0
DLYGLGAR	8	0	863.45	I1KGH4;I1KGH3;C6TEQ7;A0A0B2RXW2	I1KGH4	no	2	0.026743	89.296	366420000	59903000	53173000	47093000	0	0	0	0	0	0	68903000	78504000	58844000
DLYGNIVLSGGSTMFPGIADR	21	0	2182.07	A0A1J7GPF5;V7BTT2;I1MDT4;G7IL85;B7FJC8;A0A1S3VJ06;A0A0S3S1V8;A0A0B2RFW8;A0A0L9VGH2;A0A151T7V4;A0A1S2X9D4;I1KUG6;A0A0B2QYV1;Q96442;A0A0E4C382;A0A0D5W799;V7BWC9;I1MDF8;I1M4W2;B8Y622;A0A1J7I337;A0A1J7GTU2;A0A0B2RM52;A0A0B2R6Y8;C6T7Y1;A0A0B2SFB4;K7LD67;I1JG11;A0A0B2RHI8;A0A0B2P4R5;A0A151QV08;V7BII6;A0A1S3V5J7;A0A0S3SUC4;A0A0L9TV92;A0A151SUV1;Q96447;Q9ZRW1;M1GM35;D0VFH9;E2FYG1;A6XN43;Q9FUG1;V7CW28;A0A…	V7CW28	no	2	1.0102e-12	85.518	255920000	0	34554000	0	21710000	36714000	44184000	50112000	55649000	0	12994000	0	0
DLYLLPALPR	10	0	1169.68	A0A0R0EMN4;A0A0B2S6N5;A0A0L9U1E7;A0A0S3SM64;I1LEI1;A0A0B2PBZ5;A0A0R0EB98;A0A1S2Y198;V7BBV4;A0A0B2SB61;K7N372;A0A072W198;A0A151U7Q5	A0A0R0EMN4	yes	2	0.008881	78.556	257430000	46336000	33950000	29889000	0	0	0	0	0	0	46974000	53502000	46780000
DLYTHLTPIQR	11	0	1355.72	E6Y6R9;E6Y6R8;A0A1S3UFG4;A0A1J7H3R8;A0A1J7GWD0;A0A0S3RUT1;A0A0L9U5F1;A0A1S2Z3T0;A0A1J7HHJ4	E6Y6R9	no	2;3	0.00079775	103.91	401350000	0	18249000	27170000	62670000	69797000	67487000	36375000	40108000	30584000	42773000	6134800	0
DMDVVEVPTFLFIR	14	0	1679.86	A0A1J7H4W8	A0A1J7H4W8	yes	2;3	2.783e-19	153.39	320760000	118180000	67051000	78585000	0	0	539410	0	0	0	31635000	17602000	7170400
DMEGAAVAYVAELLK	15	0	1578.8	I3ST12	I3ST12	yes	2	1.1866e-05	87.138	284850000	26544000	13642000	12933000	29173000	43713000	56669000	20497000	26244000	7190000	7702600	21240000	19308000
DMEIHFLQVK	10	0	1258.64	G3LT02	G3LT02	yes	2	0.0005847	128.27	529480000	0	0	0	89619000	88588000	60679000	60055000	136900000	93640000	0	0	0
DMLLALLGR	9	0	1000.57	A0A0F7CUC1	A0A0F7CUC1	yes	2	0.031971	67.897	28197000	0	0	0	0	0	0	0	28197000	0	0	0	0
DMPVLQDGPPPGGFAPVR	18	0	1848.92	V7BK50;A0A1S3UYW0;A0A0L9TV12;A0A0S3STR6;I1NEJ7;I1NEJ6;A0A0R0E907;A0A0R0HSJ1;A0A0B2ST60;A0A0B2PY40;I3SSB5;I3S100;B7FME1;A0A1J7H468;A0A1J7GEP7	V7BK50	no	2	2.1532e-21	113.47	302090000	0	0	34411000	64426000	0	0	57227000	15463000	63896000	26347000	40324000	0
DMVGSAYYVAPEVLR	15	0	1668.82	A0A151STS4;G7JJ67;Q2PEW3;A0A1S3ECZ9;Q7XZK5	A0A151STS4	yes	2	0.00095148	71.98	144330000	0	0	5841100	25647000	14407000	27641000	26200000	25658000	18934000	0	0	0
DMYDFMALDRPSTPLIDR	18	1	2155.01	A0A1J7GVM4;A0A1S3E2D4;A0A1S2XUF8;A0A1S2XT52;A0A151TVM4;A0A072U4R0;A0A072U332;G7L5Z2;X5CLX6	A0A1J7GVM4	no	3	0.0015962	48.288	27654000	14329000	0	13325000	0	0	0	0	0	0	0	0	0
DMYSALNAVSGHYISFGPTAPIPAK	25	0	2606.28	A0A0B2P4Z4;I1LUF0;C6TEI1;A0A1J7HR45;I3SA74;A0A072VAN9;A0A1S2XCP5;A0A0S3SHI7;A0A0L9UMC1;V7BV38;A0A1S3TD87	A0A0S3SHI7	no	2;3	1.2841e-09	68.309	482290000	54432000	90647000	117810000	0	0	0	0	0	0	146230000	0	73167000
DNGLLLHIHR	10	0	1186.66	A0A166ERZ2;Q8WKH1;O20356;A0A075M981;A0A075M4X4;A0A075M4S4;A0A191UJ50;Q8WJB9;J9QEN3;Q8WJE5;A0A1C3HPP4;A0A1C3HPP3;Q8WKI5;Q8WKF7;O20363;O20344;C0J390;A2VAS5;O20338;O20337;A0A1C7D2X2;A0A0Y0V0I8;A0A0Y0U217;A0A0K0LX02;A0A0K0LUQ8;Q76MV1;Q75T85;O62971;O62970;A0A140JZB0;L7R5T6;B8Q3X6;B8Q3X4;U6BRQ4;E2FGY7;A0A1C3HPP1;Q8WKH7;B8Q496;B8Q495;A2VAT2;A0A0F6Y5J3;A0A0F6Y5M2;A0A0A0QGW3;A0A1S6R096;A0A1S5RRF6;A0A1S5RR…	U6BNR2	no	2;3	9.1374e-232	267.49	133060000000	36382000000	28140000000	43264000000	262430000	121790000	117650000	156750000	191750000	30990000	9115900000	8111700000	7168700000
DNGMHALIIYDDLSK	15	0	1703.82	G9JLT6;A0A126TGR5;R4IV45;P05493;Q01915;G9JLN6;N0DL20;Q9XPB2;P24459;A0A1S4ETX5;A0A072TFS9;R4IV40;B0FA61;A0A1J7H0P4;E5DKC8;A0A1J7H954	G9JLT6	yes	2;3	6.4527e-14	137.73	885200000	47512000	49199000	62606000	80423000	109210000	94537000	151360000	143750000	97675000	0	48934000	0
DNGPFVNGK	9	0	946.451	Q4U3Z3	Q4U3Z3	yes	2	0.019194	78.192	368970000	82316000	46373000	64424000	0	0	0	0	0	0	0	92113000	83741000
DNIDNVQIVFR	11	0	1331.68	A0A0R0FM59;A0A0B2PT74;I1MLP0;A0A0R0EK54;A0A1S3TH45;F8SMC3;A0A0B2SL00;A0A0L9U6V1	A0A0R0FM59	no	2	0.00027211	93.345	197450000	0	0	0	21653000	15505000	20502000	41259000	55673000	42860000	0	0	0
DNIQGITK	8	0	887.471	V7BLB7;Q6LA94;Q1RU62;P93558;P62788;P0CG89;I3SU75;B9MST3;A0A1S3TWH5;A0A1S2Y8A1;A0A1J7GA13;A0A151RKC5;A0A0S3S6F5;A0A0S3R881;A0A0L9TF02;A0A0L9T8L2;A0A0B2SBA2;A0A0B2P491;V7AJ24;A0A0B2Q7H2;V7AI73;K7MQA4;K7KA53;A0A0R0EX12;K7LZT4;A0A0B2QV23;V7AF17;K7M9J2;A0A1S2Y6M0;V7AJ33;G7JVF8;A0A1J7HQ37;K7MMV2;A0A0B2PRP2;A0A0B2SHH1;I3T0C3	V7BLB7	no	2	0.010394	121.05	34727000000	1487700000	1313600000	1375700000	6528300000	2596700000	3977600000	3324300000	4124500000	3356800000	2189000000	2175300000	2277400000
DNIQGITKPAIR	12	1	1324.75	V7BLB7;Q6LA94;Q1RU62;P93558;P62788;P0CG89;I3SU75;B9MST3;A0A1S3TWH5;A0A1S2Y8A1;A0A1J7GA13;A0A151RKC5;A0A0S3S6F5;A0A0S3R881;A0A0L9TF02;A0A0L9T8L2;A0A0B2SBA2;A0A0B2P491;V7AJ24;A0A0B2Q7H2;V7AI73;K7MQA4;K7KA53;A0A0R0EX12;K7LZT4;A0A0B2QV23;V7AF17;K7M9J2;A0A1S2Y6M0;V7AJ33;G7JVF8;A0A1J7HQ37;K7MMV2;A0A0B2PRP2;A0A0B2SHH1;I3T0C3	V7BLB7	no	2;3	2.4533e-41	175.48	44174000000	3405500000	3867200000	3954300000	4401600000	3404300000	3826000000	4092400000	4262500000	4294200000	3281400000	2461200000	2923200000
DNLIGEIIR	9	0	1041.58	A0A1J7HTB3;A0A1J7IEI4;A0A1J7IPK2;P13548;A0A1S3VDJ9;A0A151SGF9	A0A1J7HTB3	no	2	0.0029248	101.65	1775500000	81305000	51536000	102570000	403890000	152340000	148590000	155550000	273980000	130960000	118230000	74680000	81881000
DNLSALMVTYPSTHGVYEEGIDEICK	26	0	2940.35	A0A0S3RPJ3;A0A0L9V1F7;V7CUP6	A0A0S3RPJ3	no	2;3	1.9226e-132	185.96	1130500000	239260000	210880000	178620000	0	0	0	0	0	0	113820000	185630000	202320000
DNLTLWTSDIPEDGDAQK	18	0	2016.93	I1M3M0;I1LUM3	I1M3M0	yes	2	0.0088479	42.068	50940000	0	0	0	0	0	10699000	19253000	20989000	0	0	0	0
DNLTLWTSDIPEDGEDAQK	19	0	2145.97	A0A151SEM7;O49152	A0A151SEM7	no	2	6.9654e-76	175.56	1294700000	49118000	50882000	51980000	121620000	160890000	203370000	182270000	169560000	148310000	61124000	46205000	49360000
DNLTLWTSDIPEDGEDSQKANGTAK	25	1	2704.25	P42654	P42654	yes	3	2.3821e-05	57.802	608740000	39483000	51038000	75532000	41491000	41998000	45263000	59533000	69780000	47733000	50272000	34875000	51745000
DNLTLWTSDIPEEGAEEQK	19	0	2174	A0A0R4J3S4;A0A0B2SSX7	A0A0R4J3S4	yes	2	4.1483e-34	144.72	883240000	35968000	40917000	41597000	91190000	93149000	116110000	100750000	108440000	97429000	61450000	56125000	40112000
DNLTLWTSDITDEAGDEIK	19	0	2134.99	A0A1S2XIL3	A0A1S2XIL3	yes	2;3	3.4917e-92	154.26	1511000000	63604000	58356000	77836000	168550000	238970000	173890000	190710000	241470000	170400000	127220000	0	0
DNLTLWTSDMQDDGADEIK	19	0	2165.94	T2DP01;Q93XW1;A0A1S3U6C1;A0A0S3RCR5;Q9T0N0;A0A1S3U682;I1K9V8;E9KNA4;A0A0B2QJ68;G7J3X9;I3S1K9;A0A151RPC0;P46266;E1U3Z2;A0A1S3E9L2;V7B850;A0A1S3VVS9;A0A0S3RMS8;A0A0L9V0H1;A0A0B2PHT0;E3V0I2;A0A1S3DYY1;T2DLL2;Q9XG89;P42653;A5YM78;A0A151TZY1;A0A0R4J5A5;C6TGW2;A0A0R0GRY6;K7M7P8;I3SCH2;B7FIY3;A0A1J7IDD4;A0A0B2RUK2;A0A0L9VAC4	T2DP01	yes	2;3	4.8752e-63	171.04	2378700000	144870000	145270000	122770000	182170000	227950000	232710000	308820000	276950000	344360000	133520000	149720000	109620000
DNPNWTSDSR	10	0	1190.5	A0A0S3SZW9;A0A0L9T8P9;A0A1S3VAS7	A0A0S3SZW9	yes	2	0.00057016	129.39	1697600000	73004000	87098000	39352000	173840000	172280000	247740000	215880000	225500000	155200000	98879000	116630000	92171000
DNSFLVAR	8	0	920.472	A0A1S2Y7X5;A0A0A0V7X0;Q9MB60	A0A1S2Y7X5	no	2	0.019342	102.41	1069300000	0	0	0	184610000	183080000	142690000	184060000	186210000	188660000	0	0	0
DNSMAGYMSSK	11	0	1189.47	D6C500;A0A0B2P2S4;B6EBD7;A0A0B2RH95;D6C4Z9	D6C500	no	2	0.017132	63.966	364840000	17424000	23284000	0	39702000	39534000	42652000	62724000	61262000	44282000	22533000	11442000	0
DNSMFPEVDSSWK	13	0	1540.65	A0A1S3VLK4;A0A0S3T4S7;A0A0L9UQP3	A0A1S3VLK4	yes	2	0.0015573	68.972	36612000	0	0	0	0	0	0	0	0	0	0	15841000	20772000
DNTFVYMCGLK	11	0	1346.6	A0A0R4J4B4;A0A0B2SAY4;Q43084;K7K480;K7K479;A0A151TIC0;A0A1S3UX29;A0A0S3R4I8;A0A0L9TPV7;V7CKL1;A0A1S3VRU2;G7JW95;P10933;I3SLN4;P41346;I1JCG8;A0A0B2NTK3;A0A0B2P279;A0A0R4J5K2;K7MH04;A0A1J7HDX6	A0A1S3UX29	no	2	0.0010212	99.343	2492600000	412200000	518300000	383330000	0	0	0	0	0	0	352650000	392410000	433710000
DNVDTLIVIPNDK	13	0	1454.76	A0A072U441;I1JQ15;A0A0B2QFS3;A0A1S3TQQ6;A0A0S3RZ50;A0A0L9U8I9;V7CXI3;I1NAM9;A0A0B2P3J0;G7L633;A0A1S2XT71;A0A1J7GXA5;I3S7W5;A0A151TVL4;A0A0B2Q129;A0A151UII9;K7LHW9;A0A1S3V910;A0A072VK74;I1LZJ8;A0A0B2Q596;V7BL19;A0A1S2XSW8	A0A072U441	yes	2	0.0013818	76.358	179000000	0	0	34249000	59908000	0	35678000	0	0	17792000	31371000	0	0
DNVPLEMLK	9	0	1057.55	A0A0D4CI32	A0A0D4CI32	yes	2	0.01876	79.148	94101000	0	0	0	22412000	35439000	22674000	0	0	13575000	0	0	0
DPAGMSHPVEK	11	0	1166.54	A0A151U6V5;V7BCM2;A0A1S3V8M1;A0A0S3SMR9;A0A0L9U065;T2DN26;Q8SAG1;I1LDY8;A0A1S2XYS4;A0A0B2P565;A0A067ZBF8;I1NGL3;A0A1J7HI59;A0A1J7GAS8;A0A0B2Q340	A0A151U6V5	yes	2	0.0012914	99.589	129350000	40365000	20431000	0	0	0	0	25311000	12642000	0	0	30603000	0
DPDGYLFEIIQR	12	0	1464.72	I3T6L8	I3T6L8	yes	2;3	4.4911e-22	159.99	1704600000	36528000	54786000	0	240050000	262100000	249070000	187790000	283660000	180470000	61467000	95005000	53688000
DPDGYWIEIFDQK	13	0	1624.74	V7AGB4	V7AGB4	yes	2	1.0519e-07	141.34	227640000	6173300	9704900	6416600	8359600	19509000	14959000	21230000	59761000	6280800	21613000	25730000	27904000
DPDQAALLK	9	0	969.513	I1LC20;C6TCH6;A0A0R0ERF9;A0A0B2PBP0;I1NIC8;K7KQB7;V7BDJ8;V5N828;A0A0B2RFB6	V7BDJ8	no	2	4.478e-07	144.65	32959000000	4622800000	4694700000	9675700000	69382000	66477000	62316000	93875000	117560000	76272000	3883600000	5448100000	4147800000
DPFPAELESK	10	0	1131.54	A0A1J7I3M9;A0A1S2YQB7	A0A1J7I3M9	yes	2	0.011346	73.499	167480000	25406000	0	28410000	0	0	0	0	0	29174000	31160000	24196000	29135000
DPGFIHTSFLK	11	0	1260.65	A0A0B4ZWB4;A0A072TVJ5;G7KHK1;A0A072UZV1;A0A151UCZ6;A0A1J7HZF6;A0A0L9TQ27;A0A0S3R5Z5;V7CE31;A0A1S3UHM7;Q8VXF4;A0A1J7HEY3	A0A0B4ZWB4	no	2;3	0.001319	77.597	259310000	0	4018700	0	76544000	70985000	62714000	0	27954000	0	0	17092000	0
DPIFFSHHSNIDR	13	0	1583.75	A2Q4Q4;V7BQF7;I1M285;A0A1S2XCB4;A0A0B2PGN9;Q7Y249;A2Q4Q3	I1M285	no	2;3	0.0034122	66.989	2166900000	0	0	0	454720000	392220000	335890000	351110000	363890000	269070000	0	0	0
DPIFYCHHSNVDR	13	0	1658.73	K7KJM5;A0A0B2RGX4	K7KJM5	yes	2;3	7.0683e-05	90.412	455180000	56329000	81776000	52190000	38845000	72604000	49971000	12593000	20873000	0	0	37897000	32104000
DPIFYGHHSNLDR	13	0	1569.73	A0A0L9U315;A0A1S3T903;A0A1S3T8Z8;A0A0S3RT48;A0A1S3T908;A0A0S3RT50;V7B2A0	A0A0L9U315	yes	2;3	0.00020858	95.417	1131300000	0	0	0	0	19652000	510130000	286120000	0	315360000	0	0	0
DPIFYSHHANVDR	13	0	1569.73	A0A0R0G896;A0A0B2PD92;A0A0B2PI85;A0A0B2PDF7;A0A0R0JCW2;A0A1S3VFN6;A0A151R8K1;A0A1J7GUG1;I1KLH1	A0A0R0G896	yes	2;3;4	1.8744e-05	132.04	6072300000	494670000	479200000	415150000	428690000	599440000	384380000	485010000	750290000	601670000	507220000	418610000	507980000
DPIFYSHHSNLDR	13	0	1599.74	A0A0B2PLU0;K7M1M4	A0A0B2PLU0	yes	2;3;4	4.0557e-32	170.79	3455100000	0	0	0	647690000	551530000	589350000	616050000	465820000	584640000	0	0	0
DPISTLATNGAGK	13	0	1243.64	I3SLF3	I3SLF3	yes	2	8.7645e-23	160.86	4258100000	142200000	247590000	177960000	380340000	317890000	891930000	782510000	444490000	240140000	244730000	229020000	159300000
DPNATIIMLATGTGIAPFR	19	0	1958.03	A0A1J7HDX6	A0A1J7HDX6	no	2;3	7.4477e-90	186.97	2251600000	653060000	330390000	299510000	7736200	0	0	0	3459700	0	274950000	312010000	370520000
DPNATIIMLGTGTGIAPFR	19	0	1944.01	I1JCG8;A0A0B2NTK3;A0A0B2P279;A0A0R4J5K2;K7MH04	I1JCG8	no	3	0.0045535	36.657	266930000	0	26085000	23305000	0	0	0	0	0	0	62746000	79968000	74824000
DPNATVIMLATGTGIAPFR	19	0	1944.01	A0A0R4J4B4;A0A0B2SAY4;A0A1S3UX29	A0A1S3UX29	no	2;3	7.3297e-25	131.54	214290000	30633000	56345000	57688000	0	0	0	0	0	0	21572000	0	48050000
DPNDGTEQALLSELSSFNDYLK	22	0	2455.14	Q4U3Z3	Q4U3Z3	yes	2	2.7592e-13	85.884	50089000	11303000	9918000	8987700	0	0	0	0	0	0	8430000	5143300	6307100
DPNNLNLYLK	10	0	1202.63	A0A1S2YXU4;G7KG90;A0A1J7GXB4	A0A1J7GXB4	no	2	0.0030997	95.483	295940000	14137000	16934000	12478000	30825000	35665000	45398000	32114000	43854000	30008000	24290000	3000700	7237000
DPNTVFVFK	9	0	1065.55	V7BME5;V7BG07;A0A1S3V2W7;A0A0S3S582;A0A0L9VD76;A0A151U565;A0A1S3E2B2;C6TAW2;C6SXD3;A0A0B2RHJ1;A0A1S2XUE6;A0A0B2S933;I3SHA4;B7FMK4;A0A151TXT6	I3SHA4	no	1;2	4.5811e-34	185.6	6784100000	264610000	335380000	308910000	911080000	931220000	794800000	725650000	790150000	760280000	306270000	352470000	303240000
DPQAELLDPALK	12	0	1308.69	K7LA77;A0A0R0J5S1;A0A0B2NWA6;K7MQS5;A0A0R0F7V6;I1N0K1;C6THW7;A0A0R0EY92;A0A0B2PXQ6;A0A0B2PTQ4;V7BSP5	K7LA77	yes	2	0.00023849	102.52	794330000	36991000	44859000	42216000	58931000	94795000	86345000	61428000	87787000	69315000	80682000	54088000	76893000
DPSEITWDTVNK	12	0	1403.66	A0A151TX40;I1JQD9;A0A0B2QQZ1;A0A1S2X990;V7D042;A0A1S3TQ72;A0A151TK78;A0A1J7GD08	A0A151TX40	yes	2	0.00026405	78.705	0	0	0	0	0	0	0	0	0	0	0	0	0
DPSFNQMAEQLQK	13	0	1534.71	A0A151S5A1;A0A0L9UKD2;C6TLC2;A0A0B2QK27;A0A0S3SJH7;A0A1S2Y5K1;I1JVP6;A0A1S3U6V5;B7FKF4;A0A072USU9;C6THN2;C6TDJ3;A0A0B2RKA1;A0A1J7HVM9;A0A1J7IEE9;A0A1J7H114;K7KYM3;I3SD79;I1JVP7	A0A151S5A1	no	2	4.576e-43	177.81	899350000	15019000	0	21469000	166150000	149650000	161950000	112640000	120270000	88818000	26397000	20865000	16131000
DPSNFNLFDPVER	13	0	1548.72	A0A1S2Z3G9	A0A1S2Z3G9	yes	2	0.0023634	71.176	1157400000	0	84768000	57489000	137800000	345980000	136420000	117660000	107790000	93562000	0	75964000	0
DPVFSFWLNR	10	0	1279.63	A0A060A425;I3T2G2;A0A072V4J6	A0A060A425	no	2	0.043354	56.043	52948000	0	0	0	0	0	16463000	12441000	24045000	0	0	0	0
DPWSGGGVLK	10	0	1014.51	A0A0R0KX47;V7CXM4;I1JQ57;A0A0B2RMW3;A0A1S2XUM1;A0A0B2RF68;A0A072U4T9;A0A1J7I982;A0A072U373;A0A072U369;A0A0R0KRX0;A0A1S3TM43;A0A0S3RZ75;A0A151S1A0	A0A0R0KX47	yes	2	0.0074524	84.054	129860000	27610000	19046000	21522000	0	0	0	0	0	0	32992000	0	28690000
DQALELFSENK	11	0	1292.62	A0A1S2XK38	A0A1S2XK38	yes	2	0.016213	58.313	306320000	24026000	7793200	0	0	39263000	44087000	52268000	44988000	47876000	27654000	0	18365000
DQCAHLLIPLNK	12	0	1420.75	A0A151TQ18;C6SZG1;A0A0B2PPZ4;V7BEB9;A0A1S3V2B8;A0A0S3SLI8;A0A0L9U127;A0A1S2XZY4;A0A1J7H2H7;A0A1J7FT89;A0A072VQV0	A0A151TQ18	yes	2;3	0.0043675	71.208	716360000	0	14425000	0	88438000	62700000	134750000	56496000	207080000	145840000	6630500	0	0
DQDGFISAAELR	12	0	1320.63	A0A1J7G4S5	A0A1J7G4S5	yes	2	0.0024408	77.185	799200000	30408000	0	6107600	78650000	96029000	139490000	98415000	89322000	150970000	40863000	35797000	33151000
DQEAINFLEK	10	0	1205.59	V7AHS3;A0A1S3TKU5;A0A0S3S996;A0A0L9V379;I1LSZ7;C6TNX9;A0A0B2Q3X4;I3T2Q9;G7IJ13;A0A1S2XI32;O48551;I3T518;B7FMC9;A0A151TPI5;A0A151TPD2;A0A0R4J3L5;K7KXB3;I3T1I8;A0A0B2SQY6	V7AHS3	no	1;2	4.9019e-67	233.84	1069600000	0	0	0	148890000	172590000	210560000	148020000	183530000	176670000	29348000	0	0
DQEFSSDMGSR	11	0	1257.49	V7CT40;A0A1S3USH5;A0A1S3URZ2;A0A1S3US13;A0A1S3US18;I1K6H2;A0A0S3QXI1;A0A0B2NXJ6;A0A0R0K6W2;A0A0R0K5H8	A0A1S3USH5	no	2	0.015414	64.121	191160000	23133000	0	13902000	15710000	13859000	5778700	15643000	37457000	0	26658000	17666000	21353000
DQETTGFAWWAGNAR	15	0	1708.76	A0A072TKG2;R9ZUR7;R9ZT34;R9ZRZ8;R9ZQV9;R9ZQU3;A0A1C7D302;A0A0Y0U0C7;A0A1L5BWG0;D3J8F9;A0A0F7RPI7;A0A0F7RPF4	A0A072TKG2	no	2;3	3.7313e-181	228.25	6202700000	1120100000	1351200000	1262500000	29538000	12385000	11438000	0	21074000	9462000	943850000	686500000	754620000
DQGVLLATTK	10	0	1044.58	A0A1J7HGA5	A0A1J7HGA5	yes	1;2	3.3882e-11	170.52	2707500000	107610000	101230000	117530000	373790000	291100000	424760000	301720000	343640000	189640000	120850000	140560000	195060000
DQHFFASIEK	10	0	1220.58	I1NBQ5;A0A0B2SG90;I1NBQ4;A0A1S3TRC0;A0A0S3RZY5;A0A0L9U933;V7D271	I1NBQ5	no	1;2;3	2.3124e-05	147.74	5867200000	1202500000	1301800000	1000500000	0	0	0	0	0	0	746890000	898480000	717130000
DQIGSFFYFPSLNFQR	16	0	1964.94	V7BUJ8;A0A1S3U178;A0A0S3SJ89;A0A0L9T3K3;A0A1S2XNS6;A0A151SII9;A0A0B2PNC4;G7KX02;I1KYY2;A0A1S2Z641	A0A1S2Z641	no	2	1.0107e-15	141.55	131700000	0	0	0	28626000	35548000	37952000	0	29572000	0	0	0	0
DQIGTYTYFPSTK	13	0	1519.72	A0A1S2YYL2;K7KP50;I1MW18;A0A0B2PSQ4	A0A1S2YYL2	yes	2	0.0010696	79.885	186450000	0	0	0	33084000	29763000	37719000	27642000	30205000	28033000	0	0	0
DQIYDIFQLLPGK	13	0	1548.82	A0A072V2Y5;A0A072URR3;Q8H1A4;I3SKR0;A0A151SUG8;I3SVR3;A0A1S2YV35;B7FHZ0;I3T397	A0A072V2Y5	no	2	3.9121e-05	111.88	124220000	26708000	0	0	10836000	17350000	11783000	17335000	13082000	7387800	12780000	6961200	0
DQIYDIFQLLPSK	13	0	1578.83	A0A1S3UUJ1;A0A0S3R887;A0A0L9UYQ6;A0A0R4J5N3;A0A0B2QCC9;V7CCL1;V7B1G4;Q8H1A5;I1L1K7;C6T8X3;A2Q689;A0A1S2Z1R2;A0A0R4J5A7;A0A0R4J4Z2;A0A0B2RUG1;A0A0B2R9M7;A0A0B2PBC5;A0A1J7GVR7;A0A1J7IJI7;V7AQB6;C6TI26;A0A1S3VDA5;A0A151T9F2;A0A0S3T025;A0A0R4J3Y5;A0A0R4J3M1;A0A0B2RY07;A0A0B2PQD5;B7FJJ2;I1KUR0;A0A0L9TI38;C6TJ25	A0A1S3UUJ1	yes	2	0.0012196	78.191	538800000	85196000	37488000	41538000	28412000	32884000	32106000	72123000	60503000	35401000	40508000	26451000	46186000
DQNDHSDLEEGIR	13	0	1526.66	A0A1J7GYD3	A0A1J7GYD3	yes	2	0.0015573	68.972	104420000	0	6506500	0	19353000	0	35181000	32528000	10854000	0	0	0	0
DQNFPPGSTVFYEQFPNGTLGLK	23	0	2555.23	A0A0B5HBM1;A0A0B5HFJ9	A0A0B5HBM1	yes	2;3	1.6791e-33	109.61	1135600000	0	0	0	206820000	214660000	194640000	132340000	198580000	188570000	0	0	0
DQNGFISAAELR	12	0	1319.65	Q9ZTV3;Q71V71;Q71JC5;Q6LEG8;Q6LEC4;P17928;I3SZE9;C6TIR2;A0A1S3V4D2;A0A1S2XLJ8;A0A1J7GS21;A0A151R351;A0A0B2QXH6;A0A1J7FPT1	Q9ZTV3	no	2	0.0002648	122.39	3546300000	85205000	76247000	0	416790000	492890000	500390000	475930000	462280000	626930000	148420000	158650000	102560000
DQSVLLATTK	10	0	1074.59	I3S4F8;A0A1J7HSZ0;A0A072TL99;I3TAF1;I3SD95;G7IUL4;I1MCX7;I1M5E1;C6T0W1;A0A151SU68;A0A0B2RDY5;A0A0B2RDV2	I3S4F8	yes	2	0.0067064	86.014	1034700000	61952000	133170000	9514500	127910000	94844000	0	2135200	0	135170000	122500000	201660000	145820000
DQTDDKVTVESAEATLK	17	1	1848.9	Q6R6M7	Q6R6M7	yes	2;3	3.1635e-19	135.09	627700000	0	45894000	7778900	0	87217000	97302000	86099000	122710000	68238000	57814000	26183000	28462000
DQVAAAMGVMGPR	13	0	1301.62	A0A151U993;V7D2Q4;A0A1S3TRC8;A0A0S3RZF5;A0A0L9U949	V7D2Q4	no	2;3	1.8226e-23	165.35	6767600000	1256700000	1346700000	1219800000	0	0	4128700	0	0	0	940400000	1217100000	782800000
DQVQEILEGAK	11	0	1228.63	A0A151SXG8;A0A1S2XNH8;A0A0S3RJ72;A0A1S3UA51;V7BCY0	A0A151SXG8	no	2	0.001742	96.604	211140000	44616000	0	37026000	0	0	0	0	0	0	53219000	38760000	37520000
DQYLEISTK	9	0	1095.54	I1KWV4;A0A0B2Q052;I1J6K4;A0A0B2QW88;A0A0L9USQ9;A0A1S3T9Q4;A0A0S3T2A2;A0A1J7INP7;V7C5L8;A0A1J7GP18;Q45NH4;G7JXA7;A0A1S2XM27;A0A072W1R5;A0A151QQ78;V7BBB9	A0A151QQ78	no	2	0.021572	65.719	40671000	0	19349000	0	0	0	0	0	0	0	0	21322000	0
DRLDEIQSSLLER	13	1	1572.81	A0A1J7FTY4	A0A1J7FTY4	yes	3	0.013279	48.527	24963000	0	0	7528200	0	0	0	0	0	0	9254500	8180400	0
DSAAVFAWK	9	0	993.492	I1K3S5;I1K3S4;V7C8C7;I1KS65;F8SMB9;A0A1J7IU69;A0A1J7HZ17;Q2PEU5;Q5DUG9;A0A1J7IK52;A0A1S3TJU8;A0A0S3S113;A0A0L9U9V3;Q84RD9;A0A151SJG3;V5N894;Q0GGS9;A0A1S2YCQ2;V7D077;A0A0S3S3T7;A0A0L9VE07;A0A0S3RZ14;A0A0L9U892;P50246;T2DLK8;A0A1J7IPK1;A0A1J7HAI7;Q9SP37	I1K3S5	no	1;2	1.644e-30	193.86	3360400000	179800000	232140000	160330000	359170000	304780000	218610000	767340000	315310000	252750000	171220000	222310000	176670000
DSAILLSPYHVK	12	0	1341.73	V7BFT5;A0A0R0ECS4;A0A0B2QAS2;I1LD04;K7N481;A0A0B2NUY1;A0A1S3V964;A0A0S3SNQ9;I1LD03	V7BFT5	no	2	0.02435	54.823	421140000	22713000	44244000	21878000	30311000	30740000	48998000	31590000	52697000	23755000	38516000	33263000	42434000
DSASGWETFK	10	0	1126.49	A0A151QR89;I1KFT0;A0A0B2QL37;A0A1S3TY02;A0A0S3SJC2;A0A0L9UKC8	A0A151QR89	yes	2	0.00097686	121.6	352950000	0	0	0	69014000	70857000	58304000	51670000	52489000	50620000	0	0	0
DSEIAMGAYQPYHLGTR	17	0	1907.88	A0A0M4FCW4	A0A0M4FCW4	yes	2	0.0049601	50.831	0	0	0	0	0	0	0	0	0	0	0	0	0
DSELQAWWK	9	0	1161.55	A0A151T9G2;K7M2H3;A0A0B2P110;I1KUQ2;A0A0B2PU74;A0A1J7HT07	A0A151T9G2	no	1;2	0.0024025	124.08	1999400000	100010000	133850000	99640000	178410000	177180000	216940000	178860000	253750000	223020000	158190000	142240000	137270000
DSFLDEGFILDK	12	0	1397.67	A0A1S3VUJ9;A0A1S3TL68;A0A0S3SCA1;A0A0L9V6F6;A0A1J7HDU4	A0A1S3VUJ9	yes	2	0.0025248	76.073	70319000	0	0	0	24358000	25113000	20848000	0	0	0	0	0	0
DSGELVFWK	9	0	1079.53	G7J9E3;A0A1S2YD86	G7J9E3	yes	2	0.022377	74.376	50794000	0	0	0	17017000	13216000	9815400	0	0	10745000	0	0	0
DSGIGSQGITNSINMMTK	18	0	1852.87	G7JGT0;B7FM78;I1MT35;A0A0B2QEZ3;A0A1J7IL03;P81406;V7C9N5;A0A151RDE3;A0A1S2YP36;I1JGN1;A0A0B2SES0;A0A1S3UTA0;A0A0L9TRW0;A0A1J7GHD5;I3SVI9;A0A0B2PXP3;A0A0K0K9Q6;I1MWZ7;I3SS93	A0A0K0K9Q6	no	2	1.207e-10	105.21	147000000	23001000	28030000	32927000	0	0	0	0	0	0	28530000	22201000	12310000
DSGLASYVAGQIDR	14	0	1450.71	A0A0S3R155;A0A0L9UKV2	A0A0S3R155	yes	2	0.0044841	51.771	116630000	0	19872000	21757000	0	0	0	0	0	0	38997000	36005000	0
DSGVHGLVVPDVPLEETETLR	21	0	2261.15	C6TKV4;A0A1J7GWT6;A0A151SJ21;I1JNY7;A0A0B2PT14	C6TKV4	yes	2;3	2.6929e-05	59.163	605260000	36905000	36560000	31140000	60537000	82260000	76292000	49729000	85139000	41745000	33893000	33930000	37127000
DSIMDSTLNCR	11	0	1310.56	I1MFI3;A0A0B2REP3;V7BP08;C6TF02;A0A0B2S970;A0A1J7FVD1;A0A1S2YNZ7;A0A151T6T4;P49364;A0A1J7H0E8;K7LB48;G4XWZ5;A0A1J7HMI1;I3SSE7;G7JJ97;G7JJ96;B7FI11	I1MFI3	yes	2	0.0010921	129.89	367770000	65448000	66599000	67544000	0	0	0	0	0	0	61298000	51116000	55765000
DSITTWEILAVSLSDK	16	0	1776.91	CON__Q2UVX4	CON__Q2UVX4	yes	2	1.3622e-07	81.656	812140000	135140000	142500000	0	103670000	81148000	96209000	87810000	58757000	98205000	8700500	0	0	+
DSLEPLLDFLR	11	0	1316.7	V7CY85;V7D1S0;A0A151S836;A0A1J7GZ61;A0A1S2XYL1	V7CY85	no	2	3.1867e-05	139.86	203620000	0	7407000	11710000	12134000	26770000	29854000	27595000	24991000	21307000	0	31352000	10499000
DSLGAPLCPCR	11	0	1244.56	I3S4G0;A0A151RBF4;A0A1S3VER0;A0A0S3T7E9;A0A1J7HHR4;A0A1J7GKV3;A0A1J7H1F1;A0A0L9VP16;A0A072UGM6;V7C1F0;A0A1S2XH89;A0A072U5B9	I3S4G0	yes	2	0.0019851	73.841	115980000	14588000	27815000	30378000	0	0	0	0	0	0	20700000	22495000	0
DSLLLFSR	8	0	949.523	A0A151TSL9;A0A0S3RCJ1;A0A1S3U8M4;A0A1J7GBV2;K7KU59;A0A1S2XJU8;I1JV39;A0A0B2PKM5;I1K9N4;G7KBI3;I1JV38;A0A0B2PIL6;K7M7S1;A0A0B2QYG5;K7M7S0;V7AZK1;A0A0R0JE85;K7KU47;V7B6Q3;A0A1S3UGY7;A0A0S3RMV3;A0A0L9UZX3;I1JGY5;A0A0B2QX18;A0A1J7G858	V7B6Q3	no	2	0.0057876	100.02	141220000	19250000	30600000	11863000	0	5239600	0	16275000	18610000	0	0	15998000	23381000
DSLTSQYDK	9	0	1055.48	A0A151RTP4;A0A1S3UYG6;A0A0S3SUK4;A0A0L9TTZ7;C6T7G1;I1L9L6;I1JGG6	A0A151RTP4	yes	2	0.022906	67.881	0	0	0	0	0	0	0	0	0	0	0	0	0
DSMDSFNNLR	10	0	1197.51	A0A151RF76;I3T2B6;B7FI20;A0A1S2Y131	A0A151RF76	yes	2	0.0016602	99.257	191130000	0	0	0	37271000	51057000	47934000	20323000	17383000	17160000	0	0	0
DSNDILNSWAANLEK	15	0	1688.8	A0A151TL96;A0A0B2RBC7;I1KTD4;I3T9R7;A0A1S2YG26;A0A1S2Y987;A0A1J7HFG7	A0A151TL96	yes	2	5.8637e-07	101.62	311830000	0	0	0	49855000	34052000	33672000	46071000	46990000	37384000	25416000	15144000	23241000
DSNSHHAQEALR	12	0	1363.62	A0A0S3SVH8;V7AM91;V5N857;A0A1S3VBK1;A0A1S2YZ76;A0A1S2XK26;A0A151QVN0;A0A0L9VUR4;A0A0R0GFJ1;A0A0B2STA3;I1MB53;V7B8Z2;A0A1S3UBR4;A0A1S3U1H3;A0A0S3RED0;A0A0L9UDN3;C6SVX5;A0A0R4J2Q7;V7B5Y7;I3SEG3;C6SVF4;A0A1S2YCG0;A0A0S3RLX0;A0A0R0JKN5;A0A0B2QW44;C6SWZ6;A0A151SG19;A0A151U0G2;A0A0L9UZT0;A0A0B2S414	A0A0S3SVH8	yes	2;3	3.1195e-07	140.16	327960000	148620000	15715000	0	0	0	0	0	0	12049000	17162000	21388000	113030000
DSPLDIIAINDTGGVK	16	0	1626.85	A0A1J7GS34	A0A1J7GS34	yes	3	0.00053541	55.755	348360000	56755000	17930000	0	0	0	0	0	0	0	273670000	0	0
DSPLEVIVVNDSGGVK	16	0	1626.85	A0A151TCW6;G7J5Y4;G7J5Y5;B7FHT0;A0A1S2Y813;P12859;A0A1J7I1L8;D7RTA5;B7FKM5;V7AQW8	A0A151TCW6	no	2;3	1.4136e-06	77.726	8692200000	1890300000	1868800000	1658200000	0	0	0	0	0	0	275070000	24296000	2975600000
DSSFSALK	8	0	853.418	I3T7F2	I3T7F2	yes	1	0.0020823	143.89	875670000	48060000	48253000	31691000	114150000	143970000	129730000	72519000	111010000	61522000	37368000	26281000	51113000
DSSGLLSPFNFSR	13	0	1425.69	C6THI3;A0A0B2PBJ1;Q43138	C6THI3	yes	2	5.9448e-05	102.33	79161000	0	0	0	0	0	79161000	0	0	0	0	0	0
DSSVAVIVYDVASR	14	0	1479.76	V7CFS3;A0A1J7HBU6;I3SA75;A0A1S2YY18;A0A1S2YRZ5;A0A1J7G2G4;A0A1J7FXH6;A0A151R3A9;A0A0S3R5B5;A0A0R0JYU2;A0A0L9TPM7;A0A0B2QHP1;A0A072UNZ7;V7CI85;I1J9N4;G7JYQ0;A0A1S3V8A1;A0A1J7I9Q8;A0A0S3SXC4;A0A0R4J4A9;A0A0L9VTF0;A0A0B2SCV7;A0A0B2RRJ5;C6TFH1;C6T500;A0A0S3R5A9;A0A1S3UIJ3;A0A0L9TQS2	V7CFS3	yes	2	0.0039137	53.3	65686000	0	0	0	26652000	21109000	17926000	0	0	0	0	0	0
DSTDGWNAIR	10	0	1133.51	V7B1B4;C6TMH2;I1L1R4;A0A0R0IDW9;K7LC98;A0A0B2PT75;A0A0R0IB61	V7B1B4	no	2	0.0087274	79.148	309000000	0	0	0	30665000	32085000	37410000	61418000	51127000	53419000	18350000	24524000	0
DSTLIMQLLR	10	0	1188.65	A0A151TSS1;A0A0B2PMS2;Q96451;V7AVP7;A0A0R0K6A7;A0A0R0JEI9;A0A0B2PL11;A0A1J7H4C7;K7KU60;G7J567;B7FK19;A0A1S2Y9S0;Q9FXL2;I3S2P9;Q9FXL1;A0A1J7H008;A0A0L9VLH1;Q93XW2;A0A1S3U535;A0A0S3RDF1;A0A0L9UGB6;T2DP01;Q93XW1;A0A1S3U6C1;A0A0S3RCR5;Q9T0N0;A0A1S3U682;I1K9V8;E9KNA4;A0A0B2QJ68;G7J3X9;A0A151RPC0;A0A1J7G8Q4;P46266;E1U3Z2;A0A1S3E9L2;I1K9V7;I1JVB9;A0A1J7HP25;A0A1J7HBR1;V7B850;A0A1S3VVS9;A0A0S3RMS8;A0A0L9…	T2DP01	no	2;3	8.5332e-05	134.25	16161000000	740920000	719800000	738020000	1386500000	1200900000	1185900000	2080100000	2382700000	2646500000	1052200000	989930000	1037400000
DSTTIIADAASKDELQAR	18	1	1903.95	Q9ZTV1;A0A1J7HZ34	Q9ZTV1	no	3	0.0024295	45.82	82923000	23027000	0	0	0	0	0	0	0	0	23679000	25686000	10532000
DSTVLTGGPSWEVPLGR	17	0	1769.89	A0A0S3T4G9;A0A1S3VNK8;I3SDX6	A0A0S3T4G9	yes	2;3	5.4821e-33	156.49	8446100000	0	0	0	1739100000	2008800000	1639600000	980580000	1096000000	982050000	0	0	0
DSVLAFSENVPGTTAK	16	0	1634.82	A0A151S565;I1LWI3;A0A0B2PZX0;A0A1S3VFQ9;A0A0S3T8F7;A0A0L9VP13	A0A151S565	no	2	1.542e-10	112.34	6535800000	142630000	148040000	111390000	1067400000	1320000000	983930000	683840000	788230000	736020000	205420000	190220000	158650000
DSVVALGGPSWNVQLGR	17	0	1753.91	Q41324	Q41324	yes	2	0.012763	39.91	0	0	0	0	0	0	0	0	0	0	0	0	0
DSVVALGGPSWTVQLGR	17	0	1740.92	A0A0B2S8P4;K7MTR6;A0A0B2RCB7;I1L738;C6TJ75	A0A0B2S8P4	no	2;3	1.6225e-42	166.04	1061500000	168960000	174730000	126610000	0	0	13028000	20092000	0	0	148620000	184530000	224940000
DSVVILGGPFWNVK	14	0	1529.82	A0A1S2Y825;A0A1J7G568	A0A1S2Y825	yes	2	0.00048966	81.239	1463300000	197890000	261330000	213530000	0	0	0	13293000	25019000	0	198090000	300730000	253400000
DSYLILDTLPSEYDSR	16	0	1885.89	V7BIW3;I1LBA2;G7I8P7;C6TAN1;B7FKW8;A0A1S3V8H9;A0A151U4U9;A0A0S3SQD5;A0A0R0ERR0;A0A0L9TYE5;A0A0B2QK45;A0A0B2Q7T0;A0A072UIN9;A0A1S2XWS9;A0A1J7GYB2;A0A151TW13;I1NJ15;A0A1J7H2Z5	V7BIW3	yes	2	1.6413e-07	101.53	211450000	0	0	24512000	29770000	0	42509000	56967000	0	23072000	34622000	0	0
DTDLLAAFR	9	0	1020.52	A0A166ERZ2	A0A166ERZ2	yes	1;2;3	9.3861e-27	208.86	83476000000	13006000000	15824000000	12615000000	484340000	294710000	270630000	268900000	422420000	247810000	13011000000	11250000000	15781000000
DTDSEEELK	9	0	1064.45	Q9ZTV3;Q71V71;Q71JC5;Q6LEG8;Q6LEC4;P17928;I3SZE9;C6TIR2;A0A1S3V4D2;A0A1S2XLJ8;A0A1J7GS21;A0A151R351;A0A0B2QXH6;A0A1J7FPT1;A0A1J7G4S5	Q9ZTV3	no	1;2	2.1668e-06	141.48	7894000000	183610000	133900000	93757000	1116800000	1115300000	1538500000	683190000	1283100000	1155600000	215710000	185750000	188850000
DTDSEEELKEAFR	13	1	1567.7	Q9ZTV3;Q71V71;Q71JC5;Q6LEG8;Q6LEC4;P17928;I3SZE9;C6TIR2;A0A1S3V4D2;A0A1S2XLJ8;A0A1J7GS21;A0A151R351;A0A0B2QXH6;A0A1J7FPT1;A0A1J7G4S5	Q9ZTV3	no	2;3	1.9649e-68	191.48	2751600000	119590000	173310000	125330000	297370000	379240000	437050000	77432000	430220000	240570000	152150000	126560000	192810000
DTELQSWWK	9	0	1191.56	A0A151U4T4	A0A151U4T4	no	2	0.017481	81.972	42105000	0	0	0	11230000	17372000	13502000	0	0	0	0	0	0
DTFGPIQVPSDK	12	0	1302.65	A0A1S2XX87;A0A0B2RFJ5;K7LGW2;K7LGW1;V7BJH7;A0A1S3V9B1;A0A151U4H2;A0A0S3SSG4;A0A0L9TWB5	A0A1S3V9B1	no	2	0.021379	53.388	156010000	21749000	18330000	27741000	0	0	0	0	0	0	32567000	25178000	30445000
DTGFPLTER	9	0	1034.5	A0A0R0FBL6;A0A0B2R5T6;A0A151TBK1;A0A0B2PAC2;I1N3M2;I1L6N5;A0A0B2RBY5;V7AQW9;I1KIF0;I1JKC3;G7LBU3;A0A1S3VEV1;A0A151UCK1;A0A0S3SYZ3;A0A0L9VQI5;A0A1S2XPX4;A0A1J7GW58;A0A1J7FNP5;A0A1S2YW31;G7L3I1;G7L3I0;A0A072U0W9	A0A0R0FBL6	yes	2	0.024997	72.607	115180000	0	17078000	16944000	16903000	0	0	20877000	18420000	0	24961000	0	0
DTIADIITSIR	11	0	1216.67	A0A191UJ99;A0A0K0LXB3;A0A0K0LU85;Q9BBQ1;I3STC9;I3SCW2;A0A151R2B5;A0A1C7D3X3;A0A0K0LVY4;A0A0K0LV55;A0A1W5P4E1;A0A1C7D342	A0A191UJ99	yes	2	0.00012611	134.13	928940000	96503000	147570000	157580000	7285600	8664900	5338000	0	11505000	7113900	132350000	182430000	172590000
DTIEVGPGNLK	11	0	1141.6	I1J8K1;A0A0B2RW38	I1J8K1	yes	2	0.0015979	79.311	229160000	0	0	0	44663000	0	48290000	40993000	50300000	44915000	0	0	0
DTININGLAR	10	0	1085.58	V7ASA9;K7L7J6;I1KUQ3;A0A0B2S582;A0A0B2PUB8;O24470;A0A072TNN2;A0A072TLZ7;A0A1S3VAS1;A0A0L9THK4;A0A1J7IG90;A0A151T9C5	A0A072TNN2	no	2	0.0014473	99.815	603470000	0	0	0	96955000	83117000	81415000	103020000	109900000	129060000	0	0	0
DTLEEGQVNNFPR	13	0	1517.71	A0A1S3VZ69;A0A1S3VYC4;A0A0S3T3F4;I1J5B0;A0A151TGJ8;A0A0B2PSM3;V7CJD1	A0A1S3VZ69	yes	2	5.6777e-06	116.03	140890000	0	0	0	31142000	24413000	28735000	28978000	27621000	0	0	0	0
DTLLYSNVK	9	0	1051.56	I3T0G5;V7BSA8;A0A1S3VLG2;A0A0S3S4C9;A0A0L9VDK8;C6TN73;C6T924;A0A0B2QT45;A0A0B2PYX5;G7IKX7;A0A1S2XD70;A0A151SB14;G7IKX8;A0A1J7IIB3	I3T0G5	yes	1;2	4.8237e-25	200.54	808770000	0	37987000	33676000	38646000	54675000	201300000	144160000	155870000	33371000	39058000	38120000	31895000
DTLNWAVHR	9	0	1110.56	I3S9X5;G7J7T5;V7AUL5;C6T5D6;C6SWD4;A0A1S3U1J6;A0A0B2QIH4;A0A1S2Y7U6;A0A151TD23;I1K725;A0A1J7HAR5;A0A0S3RAQ6;A0A0L9UHA5;A0A1S3VCQ1;I1JSJ0	I3S9X5	yes	2;3	3.0747e-09	146.79	1115900000	56390000	63045000	0	144160000	50088000	158090000	158240000	143950000	124200000	92565000	34364000	90807000
DTLPDDLLASVLK	13	0	1398.76	I3SKT8;G7JUJ9;A0A0L9UTW4;A0A1S3VQH2;A0A1J7I153	I3SKT8	yes	2	0.00097453	80.96	75693000	0	0	0	6984100	11096000	6989900	12414000	8497300	12445000	5353600	6593200	5321600
DTMNINALAR	10	0	1117.56	A0A0D4CI71;A0A1S2XBN2;G7LIY0;G7LIA2;A0A072V0C7;A0A072VAE0;Q4JME7;A0A1S3E664;B7FNB7;Q9M5D3;A0A1J7HJQ4;P38414;Q9ZSQ2;B7Z177;B7Z176;G7LIY2;S5XAM1;A0A1S3VCJ5;A0A0S3T023;A0A0L9TI00;G7LIX6;A0A0S3SZW9;A0A0L9T8P9;A0A1S3VAS7;V7AS97;I1KUQ0;A0A0B2PPH2;A0A151SUB6;A0A1S3U0Z6;Q9ARI1;A0A0S3SG59;A0A0L9UNX7;A0A151T9G2;V7APJ1;P27480;V7BZK0;I1KUQ2;A0A0B2PU74;G7KYM9;A0A1J7HG54;O04919;A0A1J7HT07;A0A1S2XU94;G7LI99	A0A0D4CI71	no	2	1.297e-11	150.27	5151200000	299480000	339260000	317010000	476630000	457440000	401310000	59704000	1085700000	728330000	356700000	323950000	305690000
DTMNINALGR	10	0	1103.54	A0A151U4T4;A0A0D4CI32	A0A0D4CI32	no	2	0.015764	67.704	132690000	0	0	0	34416000	28319000	23725000	0	21496000	9508700	0	0	15222000
DTMNINAVAR	10	0	1103.54	A0A0B2PPH7	A0A0B2PPH7	yes	2	0.0011028	101.46	262260000	0	0	0	0	237290000	0	0	0	0	0	0	24972000
DTMNINGLAR	10	0	1103.54	G7I850;A0A0D4CHN0;A0A0D4CHG2	A0A0D4CHN0	no	2	1.4672e-06	120.99	1274700000	49322000	0	71784000	317390000	0	332530000	0	408600000	0	95070000	0	0
DTMNINSLAR	10	0	1133.55	G7LIZ1;G7LIZ2;I1KUQ6;A0A0B2PUU0;Q43817;A0A151SUB3;I1M599;A0A0S3SFW6;A0A0L9UPA1;Q42780;G7IS30;A0A0B2RCG9;Q43438;P38417;B3TDK7;Q9M684;A0A1S3U565;A0A0S3SFV1;A0A0L9UNU1;Q9FQF9;P09918;A0A0B2R938;A0A1J7I4M6;V7C0Q5;A0A0C4G5Z8;P27481;V7BZF7;A0A1S3U4W8	A0A151SUB3	no	2	2.6669e-18	164.97	4267500000	0	0	0	644890000	680670000	588060000	717440000	873090000	763350000	0	0	0
DTPADDLLAPVLK	13	0	1366.73	A0A0R4UXQ1	A0A0R4UXQ1	yes	2	0.0073067	60.157	1140700000	0	0	0	174590000	75429000	67429000	111810000	158100000	84375000	113110000	249390000	106470000
DTSQDEAGAAAIK	13	0	1275.59	I1MH06;I1MH05;A0A0B2RTU6;A0A0B2Q163;K7MBR4;K7LC06;A0A1S3TGB1;A0A0S3RI11;A0A0L9UAV1;I1MH07;A0A0R0GCS7;G7IN22;A0A0B2Q8L9;A0A1J7HNK0;A0A0B2QMI9;K7MK66;K7LWU7;G7JUC7;A0A1S2XGF4;A0A1J7FP35	I1MH06	no	2	0.0043778	65.295	58849000	0	0	0	24104000	11313000	0	11186000	0	12246000	0	0	0
DTSQDEAGTAAIK	13	0	1305.6	A0A1J7I9H4;A0A1S2Z2H8;A0A1S3TNR0;A0A0S3RXC8;V7CVJ1;A0A0L9U7R0;Q45R25;A0A0R0KIL8;A0A0B2Q575;I1LAA7;A0A151U2W9;A0A151TTV8;A0A0B2PI22;K7LIQ6;A0A0B2R316;A0A0L9TVI9;A0A0S3SU61;V7BI54;K7MYB6;I1JNC7;A0A1S2XRP7;A0A1S3V5B3;A0A1S3V5S8;G7KTI5	A0A1J7I9H4	no	2	0.017393	53.947	186040000	0	0	0	0	27508000	40648000	35611000	40821000	29043000	12412000	0	0
DTTLNGAVEAMYNEMASR	18	0	1971.87	A0A1J7H1V0;A0A1J7IMF2;A0A151T783;A0A1J7H0A9;C6SYA5;A0A0B2RF24	A0A1J7H1V0	no	2;3	3.7933e-42	159.26	1309900000	45258000	50021000	41874000	76328000	162070000	148170000	215580000	200790000	179690000	48186000	72798000	69155000
DTTLNGAVEQMYNEMASR	18	0	2028.89	V7BJQ2;A0A1S3VXW7;A0A1S3U1B1;A0A0S3S3B8;A0A0L9VES3;A0A0L9VAZ6;A0A0L9UHF5;A0A0S3R9X7;A0A0S3S7P2;A0A1S3UA76	V7BJQ2	yes	2	8.463e-54	173.34	615560000	0	0	18163000	81506000	88880000	86734000	92175000	68362000	73632000	32348000	48495000	25264000
DTVGQYESHTAFTLPGLYR	19	0	2154.04	Q9T0M9;P31926;O81610;A0A0K0PTC2;A0A0L9UBS5;A0A0S3RH87;V7B2D1;C3VAL0;A0A1J7GSR9;A0A1S3EGD4;A0A1J7GD62;A0A151SSH8;P13708;A0A0R0GW94;A0A0B2SL90;Q01390;C0SW06;A0A1S3US70;A0A0S3R8J6;K7LZ41;K7MJY8;A0A0B2QCS8;V7C8M2;Q8GTA3;A0A0R0FJF5;K7X5N5;K7WBD0;K7W6S7;D9YII1;Q9AVR8;A0A072V740;A0A1J7IVN4	A0A151SSH8	no	2;3	1.4819e-45	153.06	678040000	0	0	0	83619000	53139000	86388000	169040000	152420000	133430000	0	0	0
DTVLELEFQGVK	12	0	1376.72	A0A1J7HTB3;A0A1J7IEI4;A0A1J7IPK2;I1KVU0;D7EYG6;A0A0B2S1U3	A0A1J7HTB3	no	2	0.010179	55.04	0	0	0	0	0	0	0	0	0	0	0	0	0
DTVRPVILAGK	11	1	1167.7	I1NB46;A0A1J7H4P0;V7CY17;I1NB45;I1JQK6;A0A1S3TR94;A0A0S3S0F8;A0A0L9UAD8;A0A0B2SGR0;A0A0B2QJN1	I1NB46	yes	2	0.0058782	80.69	0	0	0	0	0	0	0	0	0	0	0	0	0
DTWSQLLEFAK	11	0	1336.67	A0A151RA20;A0A1S2XHI3;A0A1S3DV72;I3SDD7;I1MJC8;I1KTX6;A0A1S3U5W4;A0A0S3SK12;A0A0L9UJI7;A0A0B2SVJ9;A0A0B2QNU7;A0A072VJB0;A0A1S3DVT7;V7BVX9	A0A151RA20	yes	2	0.0056103	80.245	19228000	0	0	0	0	2929800	3681100	3219300	9397300	0	0	0	0
DVATILHWK	9	0	1081.59	A0A1S2XJR8;I1K1G3;A0A1S3V378;V7BYL2;I1N5Q1	A0A1S3V378	no	2;3	0.015586	86.136	1780800000	382960000	307300000	365840000	0	0	0	0	0	0	290150000	137630000	296950000
DVAWAPNLGLPK	12	0	1279.69	V7BL14;V7BFI5;T2DNC6;K7MQS2;I1N0K6;I1KYB6;D7UPN0;D7UPM9;C6TE87;C6T8D7;A0A1S3V2B4;A0A1S3V1E5;A0A1S3UI19;A0A1S2Z092;A0A1J7IUF6;A0A1J7GQT0;A0A151U2B9;A0A151SBH2;A0A0S3SUI7;A0A0S3SUF7;A0A0S3QXT5;A0A0R0J154;A0A0L9VQ51;A0A0L9TUK4;A0A0L9TU43;A0A0B2PTQ0;A0A0B2PT40;A0A0B2NWA1;A0A072UXW2;A0A0B2NVK3;K7LA80;V7BMD0;I3SU42;I3RZR6;I3ST95	V7BL14	yes	2	0.010784	62.528	194000000	0	0	0	35020000	24928000	0	0	0	31204000	57102000	24633000	21116000
DVCTPAHQELALEAAR	16	0	1779.86	V7AZH1	V7AZH1	yes	2	9.8237e-11	122.01	297060000	24583000	17321000	0	51963000	66835000	57009000	0	18159000	0	23436000	0	37759000
DVDFALGQSK	10	0	1078.53	A0A173DQZ5	A0A173DQZ5	yes	2	0.020724	64.792	339890000	0	0	12128000	48305000	49547000	48769000	53402000	73219000	54520000	0	0	0
DVDGFHPLNIGK	12	0	1310.66	I3T3E6;A0A0B2QL11;V7D1L4;Q9ZTV0;I1NB44;C6TMV9;C6TL94;A0A1S3TLU5;A0A1S2XTS8;A0A1J7HKP8;A0A0S3S0M2;A0A0L9U9E4;A0A0B2SFD7;A0A0B2R2C7;A0A151S8D8;I3S043;B7FKU9	I3T3E6	yes	2;3	0.00025444	85.672	567520000	47274000	35196000	41825000	48976000	75979000	45859000	69031000	48040000	72352000	62419000	0	20571000
DVEAYELYPDVK	12	0	1439.68	A0A151TIC8	A0A151TIC8	yes	2	0.00047204	95.417	447420000	0	0	0	0	60244000	47966000	124810000	119100000	95302000	0	0	0
DVFAGIDPDLDAQVEFGAFQK	21	0	2281.09	A0A0K0LWC2;N0DKC5;J7EY95;I2E2R6;G9IIZ8;D3J8I9;A0A1W6F839;A0A1W6F7V6;A0A1W5P493;A0A1S5RRK3;A0A1S5RRC8;A0A1L5BWI9;A0A1C7D2E4;A0A0Y0UFU9;A0A0Y0U075;A0A0K0LUI6;A0A0F7RPJ3;A0A0F7RNF3;A0A023I6Y6;B5LMP9;A0A1S4ETK0;A0A0K0LWI6;B8R480;A0A0Y0DZV8;A0A0K0LV56;A0A0K0LMQ5;A0A0A0QI89;A0A0A0QI22;A0A0A0QHY6;A0A0A0QGS8;A0A0A0QGA0;A0A0A0QG45;A0A0A0QF71;A0A059THY9;A0A023HPZ9;A0A023HPT2;A0A023HPN2;W8CY76;S4T074;D5MAR2…	A0A191UJ98	no	2	4.1484e-09	81.003	217210000	28933000	58488000	91661000	0	0	0	4650200	4966500	0	2980200	11835000	13695000
DVIAQAQSGTGK	12	0	1173.6	V7B1T6;A0A1S3U4R2;A0A0S3RI19;A0A0R0GBB6;A0A0B2QYJ6;I1L171;A0A1J7HNM1;A0A151T5P5;I3SE58;A8DX61;A0A1S2XH23;A0A072V6Z3;A0A1J7FVZ2;A0A0L9TB62	V7B1T6	no	2	0.0050293	64.224	21916000	0	0	0	0	0	0	0	0	0	4397600	0	17518000
DVKIAFLNGGLFEEVYMVQPDR	22	1	2539.28	A0A151TPX0	A0A151TPX0	yes	3	0.0026481	36.923	1706000000	92976000	85103000	71843000	190180000	204890000	147590000	138990000	197940000	110180000	156420000	174170000	135670000
DVLFLPISGLVGANMK	16	0	1672.92	V7CUB5	V7CUB5	yes	2	0.00045746	72.898	32659000	0	6683400	4867500	2537800	2365700	0	3378600	4770700	2881200	1612700	2072600	1488700
DVMDMVLVTQYFDTMK	16	0	1934.88	A0A0S3R7L6;A0A0L9TSV6;I1JZS5;G8FVT2;C6TLI9;C6TJ60;A0A1S3UNG9;A0A1S3ULN5;A0A151SL11;A0A0S3R7W9;A0A0S3R7U2;A0A0L9TS20;A0A0L9TRX9;A0A0B2SWL1;A0A0B2QFF8;G7JPW8;G7JPW9;G7JPV9;G7JPX3;A0A151S565;I1LWI3;A0A0B2PZX0;A0A1S3VFQ9;A0A0S3T8F7;A0A0L9VP13;I1N627;A0A0B2SM19;G8FVT3;A0A1J7FQP1;V7BZ82;I3SYV8	A0A151S565	no	2	0.00017044	78.95	27966000	0	0	0	2124100	10576000	7705500	2649900	3905400	1004500	0	0	0
DVNAAVATIK	10	0	1000.56	Q6Y1F1;I1NG45;I1LEC4;C6TCM8;A0A1S3V5Y3;A0A0S3SMA1;A0A0L9U191;A0A0B2QU58;A0A0B2P1P1;A0A1S2XZA3;A0A151U7H1;V7CIG5;G7JFB0;G7J421;A0A1S3U6H3;A0A1S2Y8J6;A0A151TSR4;A0A0S3RCF8;A0A0L9UGJ9;P46259;I1JV03;V7BF97;A0A1S3VS79;A0A0S3T5B1;A0A0L9UQU5;V7AVF4;A0A1J7HBL0;I1K9J7;A0A1J7G8A9;A0A0B2PFQ6;A0A072VQC8;A0A151UG40;A0A1J7GEL8	Q6Y1F1	no	2	0.0089368	78.342	5351100000	201370000	193030000	192600000	578110000	431830000	599790000	974870000	818340000	772710000	267400000	107360000	213730000
DVNEQDVLLFIDNIFR	16	0	1948.99	A0A191UJ49;A0A1C8YYZ7;A0A1C8YYY8;A0A1C9HCF1;C0J3L1;C0J3K8;C0J3K0;C0J3J7;C0J3J1;C0J3I7;Q9MTX4;A0A1C7D3S7;V5JDX3;A0A1W5P4A8;A0A1S5RVP6;A0A1D8DBZ8;A0A1C7D3F1;A0A1C7D2A4;A0A1C9HCP3;C0J3L6;C0J3J9;C0J3J8;C0J3K6;C0J3I5;C0J3I2;C0J3L3;C0J3L5;C0J3L2;C0J3K9;C0J3K4;C0J3K3;C0J3J0;C0J3I9;C0J3I4;C0J3I1;C0J3L0;A0A1W6F7Y8;A0A1W6F7R7;A0A0K0LW89;A0A0K0LUJ6;A0A1C7D376;A0A120IGF5;A0A0Y0UXB5;A0A0K0LWZ4;A0A0K0LVW1;A0A1…	A0A191UJ49	no	2	7.031e-160	224.55	162070000	34812000	45652000	61214000	0	0	0	0	3307400	0	0	3400000	13680000
DVSFLTNLPGASER	14	0	1504.75	E2DDA5	E2DDA5	yes	2	5.8698e-08	98.943	626250000	13989000	17592000	0	39847000	42245000	53326000	101500000	104140000	74117000	61896000	44350000	73244000
DVSLWGVPLLPSK	13	0	1409.79	A0A1J7G6G5;A0A1J7HMN3	A0A1J7G6G5	yes	2	0.017956	52.5	20188000	0	0	0	0	2213200	2906400	2549400	8873200	3645500	0	0	0
DVSPHEFVK	9	0	1056.52	V7BS99;V7BLY3;I1JW21;C6SVR8;A0A1S3U174;A0A1S2YWL1;A0A0S3SIR5;A0A0B2PT96;A0A0B2P2R4;A0A1J7GF67;I3SQF0	I3SQF0	no	2	0.018381	79.986	5092000000	223900000	265970000	185340000	562860000	710610000	923010000	674960000	826000000	23651000	287760000	197340000	210570000
DVSYEEFLNR	10	0	1270.58	A0A0B2QD16;V7C906;A0A1J7GSY8;A0A0B2PGB5;A0A0U2UQP8;A0A1S2YPK4;I1MSG8;K7LYV0	A0A0B2QD16	yes	2	0.00063253	107.79	161710000	0	0	0	32779000	22783000	31119000	22831000	25954000	26245000	0	0	0
DVTPDDKQELDEALQR	16	1	1870.89	C9W977	C9W977	yes	2;3	0.00025948	90.348	250970000	0	0	0	39842000	24714000	0	58457000	54931000	59233000	13788000	0	0
DVVNLAGGPFYNVELGR	17	0	1818.93	I1LVP1;C6TJS4;A0A0R4J5J5;A0A0B2QSP1;A0A0B2QC45;G7JUC8;A0A1S2YPD9	I1LVP1	yes	2	7.881e-09	83.758	1455900000	31560000	34196000	15972000	201700000	225180000	258970000	191740000	236070000	142730000	38371000	44331000	35041000
DVVPFNFLTPMR	12	0	1434.73	I3S4K8;V7B832;I1MBN8;A0A0B2S8F5;A0A072U4V2;A0A1S3UGL5;A0A0S3RL58;A0A0L9UW85;A0A1J7IHU6	I3S4K8	yes	2	0.0024034	81.92	124790000	3874600	0	0	5015400	9648400	7869900	9633800	18737000	10301000	18156000	27099000	14452000
DVYLLNLPEVR	11	0	1329.73	A0A1J7GYB9;G7JQK5;A0A151TLY9	A0A1J7GYB9	yes	2	0.0057031	73.632	125300000	15681000	0	0	0	0	0	60412000	0	0	28435000	20774000	0
DWGFSGVMLR	10	0	1166.55	G9JLS2;G9JLR7;I3T2V1;I3SYU3;R4IUK7;K7KYR9;K7KYR8;A0A0L9U5E2;R4IV56;N0DNZ4;M1FQK8;E9KZN6;A0A1S4ETX8;A0A126TGU8;A0A120IH70;A0A120IH69;A0A120IH67;A0A110BEF8;A0A110BC83;A0A109RUT3;A0A109RUH5;A0A109RUA9;A0A109RU57;A0A109RU07;A0A0Y0URY7;A0A0X8GLH7;A0A0X8GKJ8;A0A0X8GJ62;A0A0X8GJ56;A0A0X8GJ18;A0A0X8GIZ3;A0A0X8GIY8;A0A0X8GIX8;A0A0X8GIW6;A0A151UE45	G9JLS2	yes	2	0.028968	61.593	90244000	0	0	0	18758000	16479000	10270000	14633000	17077000	13027000	0	0	0
DWSSVFER	8	0	1024.46	I1MEF5;I1M277;C6T0A6;C6SX35;A0A1S3VGS8;A0A151T3D4;A0A0S3S2J4;A0A0L9VFH0;A0A0B2PLE8;I3T922;I3S3Y8;I1K5P0;A0A0R0K0K3;A0A0B2QJN2	I1MEF5	yes	2	0.024841	91.853	344870000	21374000	15735000	20411000	41008000	29142000	32014000	36362000	34743000	33718000	26991000	27879000	25497000
DWVFPEQALPADLLK	15	0	1740.91	S5XAM1;A0A1S3VCJ5;A0A0S3T023;A0A0L9TI00	S5XAM1	yes	2	0.0037003	56.872	407670000	0	18463000	14794000	32054000	44597000	37713000	57520000	63186000	32730000	40498000	31321000	34796000
DWVFTDQALPADLIK	15	0	1730.89	A0A1J7HG54;O04919;G7LI99;A0A072TNN2;A0A072TLZ7	G7LI99	no	2;3	3.5028e-14	139.58	6303200000	0	0	0	916090000	947830000	784510000	1048600000	1399400000	1206700000	0	0	0
DYADILEFLVGR	12	0	1409.72	E9JSA8;B6ECZ0;I3S813;I3T8A8;Q52VR5;Q52VR4;B8XJY3;A0A151QXP9;A0A0B2RGH7;Q4U601;G7JNN1;B7FJ59;A0A1S2YIN4;A0A1J7IBD9;Q4PZD4;K7S7Y8;B8XJY4;A0A0B2RGT0;E9JSA9;Q42807;V7CH04;K9UT89;A0A1S3UV11;A0A0S3R3H6;A0A0L9TMR6;S5U3F4;E3VPY6	E9JSA8	yes	2	0.0025057	76.326	27898000	7350800	0	2432900	0	3203200	0	0	5693500	0	3545400	0	5672200
DYDEIDMANIQK	12	0	1453.64	A0A1J7IAL1;A0A1J7GWE0;A0A151SH91	A0A1J7IAL1	yes	2	0.00028081	100.93	372550000	6302700	28472000	15056000	53291000	43291000	32226000	38127000	48419000	43627000	16082000	25035000	22618000
DYFDGKEPNK	10	1	1211.55	I1K670;A0A0B2NX74;A0A0B2NWM9;A0A0S3QX96;A0A0L9TH12;Q39804;A0A0S3QX94;A0A0L9TGV7;I1K668;I1K671;I1KPN3;Q587K1;I1KPN5;A0A0B2Q5A6;Q39830;A0A151RID0;O22639;A0A0B2Q9R1;A0A1S3VZR7;Q9ATB8	I1K670	no	2	0.0080424	103.31	934760000	58121000	60011000	54717000	65661000	105850000	34742000	134670000	136720000	97233000	72790000	59248000	55003000
DYFGAHTYER	10	0	1257.54	A0A0S3T910;A0A0L9VMW7;A0A1S3UBB0;A0A1S3TW92;A0A0S3RRH6;A0A0L9U1M0;I1N4U1;I1KWM7;A0A0B2Q1C7;A0A0B2PZB0;A0A0B2REI8;I1N6I4;A0A0R0EHQ4;A0A0R0EHR6;A0A1S2XNB3	A0A1S3TW92	no	2;3	0.0014442	97.813	2103800000	79551000	98822000	86686000	185670000	195100000	256340000	299560000	256110000	290690000	142570000	88529000	124150000
DYGLEALHK	9	0	1044.52	G7KNI6;A0A1S3UIP7;A0A0S3TCF7;A0A0L9VHT6;I1KIS2;A0A0B2QGQ7;V7C3S3;A0A1S2Z0S5;A0A072TWZ4;G7LH64;A0A151S3J5;I1L4H1;A0A0B2SLB7;A0A1J7IBQ1	G7KNI6	no	2	0.020142	76.1	302290000	0	0	0	39712000	0	58034000	70267000	77155000	57126000	0	0	0
DYGLIDGVIMNPLK	14	0	1546.81	A0A0L9TY38;A0A0S3SR43;A0A1S3V9C7	A0A0L9TY38	yes	2	0.00013167	91.307	1114300000	144020000	181580000	152860000	42749000	0	0	0	0	0	226730000	170200000	196210000
DYGSWVSNQLIPQTTGEA	18	0	1964.91	G9JLP4	G9JLP4	yes	2	0.00015233	70.831	190130000	0	0	0	30677000	41758000	37739000	49287000	30666000	0	0	0	0
DYHDPPPAPLIDAEELTK	18	0	2019.98	A0A1S3V5P1;A0A1U8YM02;I3S5U3;W0M1Z1;I3T4K0;I3T4F8;B7FK88;A0A151U611;A0A151TBS6	A0A1S3V5P1	yes	2;3	2.4908e-11	104.76	2165300000	126730000	180490000	150900000	218780000	213910000	199240000	277230000	276480000	202540000	143150000	50744000	125130000
DYIDPNFK	8	0	1010.47	A0A072VAU0;A0A151SQW8;A0A0B2SIC4;K7KN58	A0A072VAU0	no	1	0.0027311	152.63	34328000	0	0	0	0	0	0	0	18198000	16130000	0	0	0
DYIDSAVR	8	0	937.451	I1MQB5;A0A1S3V183;A0A151SP15;A0A0S3STH3;A0A0L9TVK9;A0A0B2QXC5;C6TG91;C6TC41;C6SW15;A0A1S3U9M6;A0A0S3TBA8;A0A0R0I0B9;A0A0R0G342;A0A0L9VHZ4;A0A0B2SB52;A0A0B2QXS6;A0A0B2NWG8;I3SJI7;A0A1S2Y1H6;A0A1S3U9M7;A0A0S3TBF5;A0A0L9VHY4;B7FH64;B7FGM5;A0A0R0HSV1;A0A0B2SB57;V7C2P9;A0A1S2Y152;A0A151U3Y7;I3S6J8;A0A1J7I239;G7I5C8;T2DLW1;A0A1J7GD89;A0A151U404;T2DN70;A0A1J7H6M4;G7ZZD8;I3SEJ3;A0A0A6ZDX8;T2DLX0	A0A0A6ZDX8	no	2	0.022689	95.531	3165800000	192780000	236740000	234670000	309700000	298930000	376540000	337030000	300980000	330840000	308100000	9656600	229790000
DYKLTYYTPEYETK	14	1	1812.85	Q8WKH1;O20356;A0A075M981;A0A075M4X4;A0A075M4S4;A0A191UJ50;Q8WJB9;J9QEN3;Q8WJE5;A0A1C3HPP4;A0A1C3HPP3;Q8WKI5;Q8WKF7;O20363;O20344;C0J390;A2VAS5;O20338;O20337;A0A1C7D2X2;A0A0Y0V0I8;A0A0Y0U217;A0A0K0LX02;A0A0K0LUQ8;Q76MV1;Q75T85;O62971;O62970;A0A140JZB0;L7R5T6;B8Q3X6;B8Q3X4;E2FGY7;A0A1C3HPP1;Q8WKH7;B8Q496;B8Q495;A2VAT2;A0A1S6R096;A0A1S5RRF6;A0A1S5RR76;A0A023I6Q0;O20321;C0J384;C0J377;O62969;O62968;O6…	Q8WKH1	no	2	0.0057597	78.69	90261000	32715000	0	29851000	0	0	0	0	0	0	0	0	27696000
DYLESLGAK	9	0	994.497	A0A1S3UUE8;A0A0S3R5K0;V7CE61;A0A0L9TR44;A0A151SNP1;I1K0G1;I1K0G0;A0A0B2RIM4;V9VGV1	A0A1S3UUE8	yes	1	0.00010148	154.49	111170000	27094000	16754000	29231000	0	0	0	0	9341600	0	0	0	28746000
DYLGVHPQK	9	0	1055.54	A0A1J7HUT6;A0A1J7I5X2;A0A1S2YIU2;A0A1S3UW09	A0A1S2YIU2	no	2;3	0.017808	56.432	986030000	82771000	30621000	70457000	187130000	0	49734000	247610000	149220000	125490000	0	42994000	0
DYNPEQNEDNVLAR	14	0	1675.74	A0A072TJV0;K7LCP6;G7J0Z5;U5ZE82;S4T150;R9ZUK2;R9ZTD1;R9ZSW9;R9ZS88;R9ZQK9;R9ZQI2;R9ZPM8;Q2PMU2;B8R4A1;B5LML7;A0A1S5RRG6;A0A1S5RR93;A0A1L5BWG2;A0A1J0I0I0;A0A1C7D1W2;A0A192ICL2;A0A173CSS8;A0A142G620;A0A110BDM2;A0A109RT23;A0A0Y0UIT9;A0A0Y0UFH9;A0A0Y0UFG1;A0A0Y0HBT3;A0A0U2HME3;A0A0K0LXK4;A0A0K0LXE5;A0A0K0LX01;A0A0K0LWK7;A0A0K0LW11;A0A0K0LVL1;A0A0K0LVG6;A0A0K0LVC4;A0A0K0LTY8;A0A0K0LMU4;A0A0F6NLX9;A0A0…	G7J0Z5	no	2	1.5244e-27	164.68	3957900000	898600000	667980000	764860000	0	0	0	23902000	28482000	17087000	518000000	460060000	578900000
DYPYAVDGLEIWDAIK	16	0	1866.9	A0A1S3VAS1;A0A0L9THK4;A0A0L9TIY2;A0A0S3SZL3	A0A1S3VAS1	no	2	8.2966e-06	97.904	105890000	0	0	0	10487000	14154000	21977000	26404000	21541000	11323000	0	0	0
DYQDPPPAPLIDAEELTK	18	0	2010.98	C6TJE4;X2BQF0;C6TNJ1;A0A0R0ED38;A0A0B2P001;A0A0R0HWP9;A0A0B2Q7B0;A0A0R0I4T4	C6TJE4	yes	2;3	3.7582e-07	89.507	613510000	42549000	42617000	32002000	91435000	52533000	72590000	80625000	80353000	56802000	29537000	0	32466000
DYQELMNTK	9	0	1140.51	CON__P04264	CON__P04264	no	2	0.019236	78.098	658270000	0	0	0	0	221850000	13387000	0	0	0	423030000	0	0	+
DYQELMNVK	9	0	1138.53	CON__P35908;CON__Q5XKE5;CON__Q01546;CON__P12035	CON__P35908	yes	2	0.0038146	108.43	218310000	0	0	8324600	0	63924000	16166000	36251000	36812000	30478000	16229000	10121000	0	+
DYQEPPPAPLFEPSELTSWSFYR	23	0	2755.28	Q946J9;I3SN92;E7D036;A0A1U8YLV7;A0A1S3UF99;A0A1S2XMJ1;A0A1J7HTQ7;P25794;A0A1J7H8B7;V7B887;V5N8N5;T2DNU8;T2DNP3;T2DMN2;A0A1S3TQI4;A0A0S3RKM7;A0A0L9UWL1;A0A1S3TQJ5;I3T0C7	Q946J9	yes	2;3	1.6444e-44	128.98	3028200000	80847000	81755000	78805000	533380000	612850000	559670000	308220000	480870000	87718000	77801000	52069000	74180000
DYQYEELLGR	10	0	1284.6	I3S934;I3SDH8;B7FK94;A0A072UZG4	I3S934	yes	2	0.0022955	94.692	289240000	15230000	0	15967000	24809000	63289000	44209000	44597000	38470000	0	42672000	0	0
DYSMATADVVDAEVR	15	0	1640.74	V7AS70;A0A0S3RAF0;A0A0L9V9Y1;A0A151TCM8;I1JSX4;I1K7F0;A0A0B2RGV1	V7AS70	no	2	9.8862e-05	87.647	234910000	43268000	38900000	28903000	0	0	0	0	0	0	54012000	38896000	30935000
DYSTAILER	9	0	1066.53	I1JXA0;A0A0S3RFY9;A0A0L9UD65;A0A0B2RF11;A0A1S3TXA3	I1JXA0	yes	2	0.044395	78.556	318870000	12744000	0	12523000	45586000	39010000	31240000	97757000	35299000	44713000	0	0	0
DYTEPPPAPLFEPSELTSWSFYR	23	0	2728.27	C6TEZ8;A0A151U969	C6TEZ8	yes	2;3	5.7223e-51	141.08	1746700000	90389000	48063000	38020000	222030000	328560000	254910000	308240000	245440000	93980000	47552000	24226000	45334000
DYTIFSLIDGVVK	13	0	1468.78	A0A0B2NXS8;A0A0S3SKQ6;A0A0L9UJ20;V7BVB2;A0A1J7IQK2;I1JWI0;A0A1S3TY27;I1JWH9;A0A151SP34;A0A0B2Q1M8;I3S326;I1LL99	A0A0B2NXS8	yes	2	0.00012242	77.894	203880000	0	89598000	35284000	0	0	0	0	0	0	23498000	22654000	32843000
DYVIHEDFMK	10	0	1295.59	V7AVK2;A0A1S3UBS6;A0A1S3U7X2;A0A1S2Y8C8;A0A1J7IPY8;A0A1J7GBB5;A0A1J7G7H9;A0A151TC43;A0A0S3RQF2;A0A0S3RB66;A0A0R4J305;A0A0L9V939;A0A0L9V1W1;A0A0B2SNQ5;A0A072VDE6;I3SEA8;A0A1S2Y7X7;G7J7Q6;D3YBG0;A0A0B2QRD1;V7CRH8;I1MXZ0;A0A0B2PU41;A0A151RMF0;A0A0R0GHN2;A0A0B2QL88;B7FFY0;I3S3U0;I3S5P0	V7AVK2	yes	2	0.014177	69.786	223400000	0	20147000	0	35705000	29403000	46310000	40246000	3659000	33465000	14468000	0	0
DYYFADLGNER	11	0	1361.59	A0A1S3UEE6;A0A1S3UEE3;A0A0S3RN10;A0A0L9V045;A0A1S3VJ34;A0A0S3RE10;A0A0L9UEP8;A0A0B2SIT5;I1JYT3;A0A0R0KBX5;Q93WZ8;A0A0B2QUN3	A0A1S3VJ34	no	2	0.015273	64.224	209210000	0	0	0	20229000	0	30954000	54017000	55080000	48926000	0	0	0
EAAEEGLISSSQMVK	15	0	1577.76	A0A1J7HZT1	A0A1J7HZT1	no	2	0.00098932	71.531	236410000	0	0	0	29801000	45978000	40927000	39921000	51788000	27994000	0	0	0
EAAELAAESPQGILR	15	0	1553.8	A0A151SP40;X4Z1M5;I1MZ13;A0A0S3S0Z3;A0A0B2PB16;I1LMS9;A0A1S3TPK5;A0A1S2Y8W1;G7JBT5;V7CZE8;Q39834;A0A0L9UA30;A0A0B2RH83;A0A1J7GVU9;V7B788;A0A1J7H503;A0A0B2RVZ8;I1JIA0;I1M7S4;I1M7S3;A0A0B2SUM5;A0A1S2XL88	A0A151SP40	no	2	4.7964e-10	119.87	866750000	39847000	27876000	30528000	80142000	94561000	92070000	142430000	168330000	99381000	59763000	31828000	0
EAAESTLAAYK	11	0	1152.57	T2DP01;Q93XW1;A0A1S3U6C1;A0A0S3RCR5;Q9T0N0;A0A1S3U682;G7J3X9;I3S1K9;A0A1J7G8Q4;G7J3Y0;B7FFC1;A0A1B2BI42;A0A1B2BI44	T2DP01	yes	2	0.0039898	87.184	8119300000	454430000	441960000	417100000	861800000	647000000	732250000	842120000	1258300000	896180000	634420000	424630000	509100000
EAAESTLLAYK	11	0	1194.61	Q96450;E9KNA6;A0A0R0J4X0;A0A0B2QZ56;A0A0B2QBB8;I1KZK0;A0A151TDK8;C6TCD3;A0A1J7HGH3;I3T321;Q8LJR3;J7FR54	Q96450	yes	2	0.0013376	99.283	3893500000	49822000	59891000	90426000	554240000	511780000	679090000	550150000	501350000	482280000	173270000	142500000	98726000
EAAGDHLSHVSAMDLVK	17	0	1778.86	H6QXH0;E6Y6S5;E6Y6S2;E6Y6S3	H6QXH0	yes	2;3	1.1678e-09	75.316	169930000	0	0	0	37851000	42865000	0	27599000	47207000	14408000	0	0	0
EAALGDANEDAMK	13	0	1333.58	A0A1S3VEQ4;A0A0S3SWF2;A0A0L9VTD6	A0A1S3VEQ4	yes	2	0.011872	56.569	170200000	35443000	16712000	0	0	0	0	0	0	0	52001000	33967000	32079000
EAAMATYDKPIHI	13	1	1458.72	A0A1J7G486;V7CBY7;A0A1J7HCT8;I3RZA0;A0A072V2R0;P31023;A0A151SCV7;A0A0S3R8Q0;A0A0L9TS29;A0A1S3US35;I1MRV6;O81413;A0A0B2R286	A0A1J7G486	no	2;3	0.00025708	123.95	2902700000	298700000	332300000	347940000	239680000	187230000	190260000	109830000	240350000	66912000	209270000	325000000	355260000
EAASYAFGSILEGPSPDK	18	0	1837.87	V7ASE2;A0A1S3VJU9;A0A0S3RE86;A0A0L9UEL5;A0A151RVF2	V7ASE2	no	2	0.0041746	47.082	191100000	0	0	0	43361000	16624000	6483500	30306000	52503000	41826000	0	0	0
EAATYAFGSILEGPSPEK	18	0	1865.9	A0A072TWL1	A0A072TWL1	yes	2	0.00011452	72.21	98534000	16683000	0	0	17086000	0	17083000	24199000	23483000	0	0	0	0
EAAWAISNATSGGSHEQLK	19	0	1955.93	A0A1S2XVF8;A0A1S3E2S7	A0A1S2XVF8	no	3	0.00078284	43.326	67496000	0	0	0	0	13355000	26120000	0	28022000	0	0	0	0
EAAWGLAR	8	0	872.45	A0A1S2YNI9;A0A1S2YNM8;C3VVN9;A8C6E6;A8C6E0;A8C6D2;A8C5Y8;A8C5T5;Q01517;A0A072ULB0;I1LPX6;A0A0B2R0H6;C6TCS3;Q2PEX4;I3SUU7;A0A151TD22;A0A0U1XHN2;A0A151TMM9;A0A0L9UIB0;I1JSJ3;A0A0B2RN41;A0A0S3RAL3;I1JSJ4;Q01516;A0A1S3U586;Q2PER4;A0A0K1JSG5;G7JJV9;B7FIL9;I1JSJ5;Q6T706;I3SX06;A0A072UJW7;T2DLU1;V7AFZ5;T2DN94;A0A1J7HTE6;A0A1J7GGF2;A0A1J7HQN7;I1LJ68;A0A0B2RZE7;A0A1S3W231;A0A0S3SDU9;A0A0L9V7D0;A0A0B2RRR1;…	A0A151TD22	no	2	0.018794	104.37	29052000000	4180000000	3834600000	3615000000	146500000	162110000	169340000	214600000	223690000	288100000	3970300000	6745400000	5502400000
EAAYQIINDELMLDGNPR	18	0	2060.98	A0A151U9H9;V7BM00;A0A1S3VKP6;A0A0S3S5N5;A8C8H5;A8C8H3;A0A0L9VCS2;A0A0B2QVT7;A0A0B2PHI0;A0A1Q1M8W2;A0A1J7HTH4;A0A1S2YE63;G7KFV9;A0A1S3UFB7;A0A151S0M5;A0A0S3RL23;I1MBS2;C6TL71;Q684J8;A0A0L9UWE6;A0A0B2S4A1;T2DPK2;A0A151U9J8;V7B7Z3;I3SRA7;A0A151S0T2	A0A151U9H9	yes	2;3	8.9785e-18	129.11	257780000	0	0	0	65217000	50530000	36272000	27954000	43345000	34458000	0	0	0
EADFSTDDIILGK	13	0	1422.69	I3T6C3;I3SBV2;I3S8V0;I1JR38;A0A0B2P3U6;C6TM80;I1NBQ5;A0A0B2SG90;I1NBQ4;A0A1S3TRC0;A0A0S3RZY5;A0A0L9U933;V7D271;A0A151TWC4	I1NBQ5	no	1;2	5.686e-22	192.38	5455200000	983270000	932620000	860710000	0	0	0	0	0	0	886040000	961880000	830670000
EADGIILSR	9	0	972.524	I1NAH7;A0A0R0EXX1;K7MZ60;A0A0B2NZ10;A0A1S3V748;A0A0S3SU49;A0A0B2QXK7;V7BKD4	I1NAH7	no	2	0.017802	81.263	389260000	0	37390000	39681000	60577000	0	0	78813000	59485000	58433000	25780000	29102000	0
EADGIVEYLK	10	0	1135.58	I3S1Y0;B7FM01;A0A072V0J2	I3S1Y0	yes	1;2	8.5708e-07	168.27	3361800000	134490000	149880000	133990000	264870000	328820000	367070000	598770000	484850000	296420000	219390000	227360000	155850000
EADPLDSQVVTVAK	14	0	1470.76	A0A1J7HGU5;I3SXT8;A0A1S2XE16;I3T1Y7	A0A1J7HGU5	yes	2	0.00012458	94.09	304540000	0	0	0	63314000	35128000	60493000	57132000	45085000	43386000	0	0	0
EADQSGDGIESVINK	15	0	1560.73	A0A1S2YFH1;G7LAF4	A0A1S2YFH1	yes	2	0.018661	43.592	77913000	0	0	0	0	0	19737000	37333000	0	20843000	0	0	0
EADVDGDGQINYEEFVK	17	0	1926.85	Q9ZTV3;Q71V71;Q71JC5;Q6LEG8;Q6LEC4;P17928;I3SZE9;C6TIR2;A0A1S3V4D2;A0A1S2XLJ8;A0A1J7GS21;A0A151R351;A0A0B2QXH6;A0A1J7FPT1	Q9ZTV3	no	2	5.3383e-79	187.75	3466100000	150560000	168060000	105340000	390830000	424700000	492590000	354420000	373610000	523460000	176810000	173030000	132660000
EAEEFAEEDK	10	0	1195.49	A0A1J7HBB1;A0A1J7FZQ9;I1K670;A0A0B2NX74;A0A0B2NWM9;A0A0S3QX96;A0A0L9TH12;Q39804;A0A0S3QX94;A0A0L9TGV7;I1K668;I1K671;V7CQ18;I1KPN3;Q587K1;I1KPN5;A0A0B2Q5A6;Q39830;A0A151RID0;A0A0B2Q9R1;A0A1S3VZR7;A0A1J7G116	I1K670	no	2	0.00712	71.221	96728000	0	4926800	0	0	0	25864000	22074000	21455000	22408000	0	0	0
EAEEFAEEDKK	11	1	1323.58	A0A1J7HBB1;A0A1J7FZQ9;I1K670;A0A0B2NX74;A0A0B2NWM9;A0A0S3QX96;A0A0L9TH12;Q39804;A0A0S3QX94;A0A0L9TGV7;I1K668;I1K671;V7CQ18;I1KPN3;Q587K1;I1KPN5;A0A0B2Q5A6;Q39830;A0A151RID0;A0A0B2Q9R1;A0A1S3VZR7;A0A1J7G116	I1K670	no	2;3	3.3734e-37	179.57	3484400000	98024000	254990000	91547000	493340000	239090000	652510000	432970000	404690000	285420000	222830000	201240000	107730000
EAEINGDEATASR	13	0	1361.61	A0A1S2XWI5;A0A1J7HWH0	A0A1S2XWI5	yes	2	0.00050075	88.092	116050000	23358000	0	0	55857000	0	21235000	0	0	15599000	0	0	0
EAELIHGR	8	0	923.482	A0A0B2RE57;A0A0R0K095;I1K2Q2;C6T0J3;V7CQ67;C6T4E5;K7M9Q3;A0A0B2RMF5;I1KUE5;A0A0B2QYL8;A0A151T0M7;A0A151T249;A0A1J7FU16;T2DPQ8;Q9XQB6;I1KR46;C6TLI1;A0A0S3S200;A0A0L9VG79;A0A0B2RXP1;I3SMI3;G7INT9;A0A1J7HLV4;A0A1J7GNJ7;A0A1S2XB94	A0A1J7HLV4	no	2;3	0.0004416	143.12	13650000000	2528000000	2377700000	335990000	30137000	0	0	33319000	0	56623000	2663700000	3032500000	2592500000
EAFDNGPWPR	10	0	1187.54	G7KNI6	G7KNI6	yes	2	0.0010922	98.048	201750000	0	0	0	45512000	58603000	0	42012000	5359200	50261000	0	0	0
EAFEEAEK	8	0	951.419	A0A1S2XRK9;A0A1S2XQB3;B7FLQ8;A0A072U156;G7KRL3;A0A1S2YNA6;G7JEV8;A0A151TG17;A0A1S3TLA4;A0A0S3SDC0;A0A0L9V755;A0A1J7I1P6	A0A1S2XRK9	no	2	0.038284	76.064	382610000	33121000	0	0	53580000	61392000	0	61476000	52300000	33273000	47398000	40069000	0
EAFPGDVFYLHSR	13	0	1536.74	G9JLT6;A0A126TGR5;R4IV45;P05493;Q01915;G9JLN6;N0DL20;Q9XPB2;P24459;A0A1S4ETX5;A0A072TFS9;R4IV40;B0FA61;A0A1J7H0P4;A0A1J7HMD0;E5DKC8;A0A0B2Q5M8	G9JLT6	yes	2;3	0.00050095	79.886	1476000000	170840000	85132000	166350000	66746000	168140000	161030000	184680000	124720000	116280000	82792000	43406000	105840000
EAFQETSLSPANFVYPLFIHEGEQDTPIGAMPGCYR	36	0	4070.88	A0A1J7GC88	A0A1J7GC88	yes	4	0.045466	3.3507	186970000	30117000	42122000	58372000	0	0	0	0	0	0	11847000	9997200	34512000
EAFSLFDK	8	0	955.465	Q9ZTV3;Q71V71;Q71JC5;Q6LEG8;Q6LEC4;P17928;I3SZE9;C6TIR2;A0A1S3V4D2;A0A1S2XLJ8;A0A1J7GS21;A0A151R351;A0A0B2QXH6;A0A1J7FPT1;Q940X5;A0A1J7G4S5	Q9ZTV3	no	1	0.0027769	158.56	2135600000	76889000	46490000	92970000	222030000	291910000	325700000	341970000	309030000	243260000	69507000	52974000	62886000
EAFVGNLDQNSLLSTLDSFSGGGIGR	26	0	2653.3	A0A1J7GW27;A0A151R995;V7B1R9;V7AXN3;K7KWM1;I1KDG6;A0A0B2PHE6	A0A1J7GW27	yes	2;3	6.6908e-23	89.979	56309000	18574000	11691000	6907000	0	0	0	0	0	0	6293500	6408900	6433800
EAGHQVPSYQPAR	13	0	1438.7	A0A151TLM7;V7AD40;I1LNY6;I1L5K6;A0A1S3TL98;A0A0S3SEM5;A0A0L9V838;A0A0B2RKB7;A0A0B2PVE6;Q9FEU4;G7IZJ6;A0A1S2Z3V8	A0A151TLM7	yes	2;3	0.0084451	53.448	475500000	71818000	62576000	0	6260800	17071000	50402000	38414000	52461000	27671000	0	76505000	72321000
EAGKPGMSDDEVR	13	1	1389.62	A0A1J7GTG5;A0A1J7HT57	A0A1J7GTG5	yes	2;3	1.3105e-05	135.14	549880000	102150000	211660000	14835000	0	0	0	0	0	0	83164000	57302000	80771000
EAGKWSPELAAACEVWK	17	1	1930.92	A0A166ERZ2;U6BNS2	U6BNS2	no	2	0.00042214	78.078	110000000	43133000	19068000	25851000	0	0	0	0	0	0	0	0	21949000
EAGLYGLIR	9	0	990.55	A0A1S3ULV0;V7CNL8;A0A0S3QYE1;A0A0L9TJT0;A0A151RRP2;V7BS00	A0A1S3ULV0	yes	2	0.014359	88.819	491330000	0	0	0	129890000	142330000	116090000	0	91063000	11957000	0	0	0
EAGVTVVESPAK	12	0	1185.62	A0A151TWL7;V7C6K2;A0A1S3U5D4;A0A0S3TC81;A0A0L9VHY6;I1MQH3;A0A0B2QXH7;G7KKB4;A0A1J7HS90;A0A1S2Z578;A0A1J7FN43;A0A1J7GT23	A0A151TWL7	yes	2	0.00037421	126.12	1732900000	86172000	108950000	70339000	204150000	158700000	270750000	197320000	206040000	161900000	120080000	100420000	48063000
EAGYTEQMVYK	11	0	1317.59	C6TKA3;A0A0B2Q4Y4;V7CDL0;I1K1F4;A0A1S3UM51;A0A0S3R738;A0A0L9TR48;A0A0B2R6I0;A0A151S8K6;C6THV7;A0A1S2YQY0;G7JVC5	C6TKA3	yes	2	0.0020805	94.363	548200000	8856600	23606000	30085000	66774000	77595000	75284000	53723000	78249000	60940000	29494000	43591000	0
EAIELGLVTR	10	0	1099.62	B7FKC8;Q43556;Q43555;Q40333;Q40310;Q40309;I3S6I4;G7K4Z0;G7K4Y9;B7FIX8;K9JZZ7	B7FKC8	yes	2	0.00712	71.221	0	0	0	0	0	0	0	0	0	0	0	0	0
EAILINCSR	9	0	1074.55	A0A1J7GNP3;V7BEB4;A0A151TQ93;K7LJ09;A0A1J7HYB0;I3SM78;B7FL16;A0A1S2Y1W0;A0A0S3SLH1;A0A0L9U0S7	A0A1S2Y1W0	no	2	0.007089	97.965	567640000	140560000	151490000	152230000	0	0	0	0	0	0	110440000	12915000	0
EAIQEQMELFLLQEQVEK	18	0	2204.1	R9ZVB5;R9ZU51;R9ZT23;R9ZSH6;R9ZRA0;K7LWI4;R9ZRA6;R9RNK4;Q2PMS8;A0A173CT97;A0A0Y0UX93;A0A0Y0UDE7;A0A0K0LWY2;A0A0K0LW25;A0A0K0LVV6;R9ZRT4;Q9BBS3	R9ZVB5	no	2;3	5.9491e-80	188.82	2327200000	308100000	387710000	510520000	23927000	0	0	0	0	0	318630000	386530000	391740000
EAIQEQMELFLLQEQVEKN	19	1	2318.15	R9ZVB5;R9ZU51;R9ZT23;R9ZSH6;R9ZRA0;K7LWI4;R9ZRA6;R9RNK4;Q2PMS8;A0A173CT97;A0A0Y0UX93;A0A0Y0UDE7;A0A0K0LWY2;A0A0K0LW25;A0A0K0LVV6;R9ZRT4;Q9BBS3	R9ZVB5	no	2	1.6488e-45	136.66	150190000	26252000	51487000	44459000	0	0	0	0	0	0	0	0	27995000
EAIYGLTEVLR	11	0	1262.69	I1ND31;I1KL32;A0A0B2SF35;A0A0B2NUS2;A0A151TF51;G7I708	I1ND31	yes	2	0.01432	64.918	240880000	27218000	0	22467000	20557000	19152000	17246000	20396000	38406000	19975000	12643000	0	42824000
EALDEFGKPWQLNEGDGAFYGPK	23	1	2567.2	A0A1S2XK38;A0A1J7G251;A0A1J7FYI4;G7K2Q8;A0A1S3EDX8;A0A1S3EGG8;A0A1S3EF61	A0A1S2XK38	yes	2;3	3.5957e-23	94.234	431690000	0	16124000	0	51207000	58312000	70215000	71238000	81790000	82800000	0	0	0
EALDFYTR	8	0	1013.48	A0A1J7I562;A0A1J7I102	A0A1J7I562	yes	2	0.021808	85.666	182230000	0	32413000	15507000	0	0	0	0	0	0	34800000	27370000	72138000
EALESVTAEQK	11	0	1203.6	C6T0D5;C6SVC0;A0A1S3UYT9;A0A0S3SMQ9;A0A0L9U0W5;A0A0B2P092;A0A072VQS5;I3S9R4;A0A1S2XYT3;A0A0B2Q6R1;V7BBS5;A0A151U6Q8	C6T0D5	yes	2	0.00015186	91.313	287870000	0	39169000	26910000	87644000	0	134150000	0	0	0	0	0	0
EALGGLPLYQR	11	0	1215.66	A0A1S3U9J1;I3SRU8;B7FGY5;I1MWP7;C6SXJ9;A0A0S3RNY2;A0A0L9T585;A0A0B2PGG4;A0A1J7HQX3	A0A1S3U9J1	yes	2	0.036492	46.844	0	0	0	0	0	0	0	0	0	0	0	0	0
EALLWTDGR	9	0	1059.53	A0A0B2RNQ8;I1J8Y0;G3E7N0;A0A0R0LJC8;I1J8Y1;A0A0R0LJ28;A0A0R0LCY5	A0A0B2RNQ8	yes	2	0.013486	87.806	355700000	0	0	0	38389000	48608000	66892000	61160000	67697000	65545000	0	0	7411500
EALLYSYK	8	0	985.512	A0A1S3V2G0;A0A0S3SU38;A0A0L9TV37;V7BKG0;I3SJL6;A0A151S2D5;A0A1J7GLV6;O65757;I1JFL5;C6TB80;A0A0B2SQW1	A0A1S3V2G0	yes	2	0.030407	84.368	251600000	0	0	0	36248000	0	68492000	20895000	44435000	25706000	27583000	18020000	10223000
EALNELSEVGWAK	13	0	1444.72	A0A151QWM9	A0A151QWM9	yes	2	0.0011511	78.964	622070000	69156000	90921000	75328000	26673000	28786000	0	0	0	29258000	91544000	109610000	100790000
EALNQNDILISPAAPSAAYK	20	0	2085.07	K7MR33;A0A0B2QEB6;K7MR32;A0A0R0F9I6;A0A1J7HKU5	K7MR33	yes	2	0.00012263	59.163	133310000	20699000	21468000	22237000	0	0	0	0	0	0	27409000	17145000	24356000
EALNSALDEEMSADPK	16	0	1718.77	A0A0R0G869;I1M6N5;I1JJD2;C6T902;A0A0B2QV25;A0A0B2S2D4;C6TDY3	A0A0R0G869	yes	2	0.00018724	78.244	253660000	7583600	0	0	32361000	39641000	50225000	43961000	32228000	31143000	0	0	16515000
EAMKEEVAR	9	1	1061.52	A0A151RV55;C6T3J8;A0A0B2RF93;I1JF09;C6TAU7;A0A0B2RD58	A0A151RV55	yes	3	0.016127	66.692	818030000	344680000	0	783410	0	0	0	0	0	0	24920000	0	447640000
EANNESFVVR	10	0	1163.56	A0A1J7HEG9	A0A1J7HEG9	yes	2	0.0034014	94.692	684010000	76868000	89011000	59343000	0	53861000	72770000	31212000	30506000	44872000	98558000	40320000	86685000
EANNFLWPFK	10	0	1264.62	C6SW70;V7B8A1;T2DNA9;I1KVR2;I1KGP0;A0A0B2S1S4;A0A0B2P962;I3T3P4;A0A1S3T7T9;A0A151RP55;A0A0S3RLF1;A0A0L9UX38;A0A1S3T7U0;A0A072VPV6;I3T3R3;C6SYG1;A0A0L9UAU5;A0A1J7HVY8;I1L1F3;A0A0B2RMU3;I3SY90;A0A1S2YME2;A0A072URW1;A0A0S3RI14;A0A1S2XGH7;A0A1S2XEA5;A0A151RW26;Q2HVI3;I3S3N9;K7MBV6;B7FH82;A0A1J7I2B2;V7AZN7;A0A1S3U132;I3S9R2;A0A151RW11;A0A151TPC9;A0A072VFD4	C6SW70	yes	1;2	0.0045581	111.82	5398900000	183510000	325690000	263690000	463260000	648600000	517620000	641610000	653190000	532290000	372520000	383190000	413780000
EANPGNALLEFR	12	0	1329.67	A0A151SU64;V7C1C0	A0A151SU64	yes	2	0.00010076	109.16	357970000	321750000	0	0	0	0	7673600	15208000	13339000	0	0	0	0
EAPAFVEQATEQQILVTGIK	20	0	2171.15	A0A1J7GLV3;A0A1J7HJE4;A0A1J7I2A9;A0A072W1H5	A0A1J7GLV3	no	2;3	5.2963e-123	200.45	3319200000	121000000	253200000	102530000	439040000	277040000	204710000	405970000	419720000	340160000	308100000	266670000	181080000
EAPAFVEQETAQQILVTGIK	20	0	2171.15	I1NFS4;A0A0R4J4C8	I1NFS4	yes	2	0.010319	37.884	169860000	68790000	0	101070000	0	0	0	0	0	0	0	0	0
EAPAGEKPEPVR	12	1	1278.66	V7BJF1;A0A1S3V246;A0A1S2XWR2;A0A0S3SRW2;A0A0L9TWZ0;V7CSS1;V7C7F6;A0A1S3UMG3;A0A1S2XUW0;A0A151SBJ2;A0A0S3R9J7;A0A0L9TTZ1;I3SMI9;A0A0S3QWK2;A0A0L9T8D9;I1MQW1;I1KNN1;C6TCC4;I1MQW2;A0A0B2P7J8	I1MQW2	no	2;3	3.8669e-207	256.7	19709000000	606130000	302720000	128530000	2510300000	312980000	4010800000	4550600000	1290500000	2057000000	2479200000	619950000	839890000
EAPPAPLFEPGELK	14	0	1493.78	A0A072UDC4;A0A0R0IL25;A0A0R0HN38;C6TIC3;A0A0U2C339;A0A0R0LK87;A0A0B2RT74;A0A0B2QVS4;G7KC21;A0A1J7HE62;C6TMY2;A0A0R0IM08;A0A0B2QA38	A0A072UDC4	yes	2	0.00070578	78.505	750670000	17461000	0	0	103270000	94999000	174930000	102810000	132220000	103070000	0	0	21908000
EAQNVEDDLQTLK	13	0	1501.73	A0A1S3V6B0;A0A0S3SM52	A0A1S3V6B0	yes	2	0.013615	56.569	59479000	0	0	0	0	0	0	0	28641000	30839000	0	0	0
EAQWALAQR	9	0	1071.55	A0A1J7IXW6;K7M7G6;I1MGZ2;A0A0B2Q5R2;V7AZS8;I1L1A4;A0A0R0IAH0;A0A1S2XH38;A0A1S2YQK5;A0A1S2YPD3;A0A1S3TGA4;A0A0S3RHP6;A0A0L9UAP3;A0A151T5S5	A0A1S3TGA4	no	2	0.0030802	113.26	1127900000	0	0	0	212770000	217150000	159620000	152140000	205400000	180790000	0	0	0
EASEDEIQAAR	11	0	1217.55	I3T709	I3T709	yes	2	0.0060303	77.744	138010000	45509000	0	0	12931000	8462400	0	0	0	0	35554000	35553000	0
EASEGIAYEWR	11	0	1309.59	A0A0B2SD88;K7L318;I1JE02;A0A0R0J6R4;K7K7I6;A0A1J7HBK0;I3SWA4;I1JE01;A0A0B2PDX2;G7JK30;A0A1S2YJ08	A0A0B2SD88	yes	2	0.0069823	74.611	185650000	0	0	0	46709000	38417000	41857000	0	29220000	29443000	0	0	0
EASHVEGFSPELALVTIGGGK	21	0	2097.07	A0A1J7FTY4;A0A1S2Y9R7;A0A1S3VEJ3;A0A0S3TBJ8;A0A0L9VJQ4;A0A151T4I9;I1MPJ4;I1L332;A0A0B2PNV3;A0A0B2P2Y2	A0A1J7FTY4	yes	3	1.3785e-27	116.73	180590000	28766000	26460000	25222000	0	0	0	0	0	0	44724000	24627000	30794000
EASYGHSTLEIK	12	0	1333.65	A0A151SR68;Q764C1;A0A1J7I2J6;A0A1S2YQR1;I3T5C7;G7JFF6;A0A1S2YQQ3;Q8L5E1;T2DPJ5;V7CA52;I1MU36;Q6YGT9;A0A0B2Q0A4;A0A173DR09	A0A173DR09	no	2	0.0031743	69.261	96663000	0	21332000	0	0	0	26475000	0	48855000	0	0	0	0
EATAFLLDVLKPNLPEHGFLQTK	23	1	2580.4	A0A151SP40;X4Z1M5;A0A0S3S0Z3;A0A1S3TPK5;G7JBT5;V7CZE8;A0A0L9UA30;A0A1J7GVU9;V7B788;A0A1J7H503;A0A0B2RVZ8;I1JIA0;I1M7S4;I1M7S3;A0A0B2SUM5;A0A1S2XL88	A0A151SP40	no	3	0.00058409	54.626	51642000	0	0	0	9557700	11475000	5122600	6074900	8133200	11279000	0	0	0
EAVAPYER	8	0	933.456	A0A0R0HR30;A0A0B2STH8;H2EIY4;C6T037;C6T9X5;A0A0L9TVB2;A0A1S3V773;V7BHK9;A0A0S3STH9;A0A0R0I177;A0A0B2QU83;A0A0K1LXL0;A0A1J7HEQ6;A0A1J7G7M7;A0A072VJS5;Q5XWE3;B7ZWQ5;Q66PF9;Q40977;A0A1S2Y2U6	A0A0R0HR30	no	2	0.0090598	113.71	5154700000	325960000	335020000	0	637720000	549080000	700830000	471290000	492250000	502090000	373270000	319120000	448030000
EAVAPYERPALSK	13	1	1429.76	A0A0R0HR30;A0A0B2STH8;H2EIY4;C6T037;C6T9X5;A0A0L9TVB2;A0A1S3V773;V7BHK9;A0A0S3STH9;A0A0R0I177;A0A0B2QU83;A0A0K1LXL0;A0A1J7HEQ6;A0A1J7G7M7;A0A072VJS5;Q5XWE3;B7ZWQ5;Q66PF9;Q40977;A0A1S2Y2U6	A0A0R0HR30	no	2;3	0.00019839	116.19	6758300000	593660000	1000600000	698080000	351090000	391500000	491470000	432180000	667790000	485700000	761580000	219290000	665360000
EAVELPLTHHELYK	14	0	1677.87	A0A0B2QSW5;A0A0B2QF92;I3STL6;G7IV48;A0A0L9VCJ9;A0A1S2Y724;V7BPD9;A0A1S3VJW5;A0A0S3S5U7;A0A0R0EW30;A0A0R4J4L8;A0A1S2Y863;A0A0B2QTD8;A0A072UXJ0;A0A151U9T4;I1LLZ2;G7JT33	A0A0B2QSW5	yes	2	0.0012011	73.386	58733000	0	0	0	0	0	34041000	0	24692000	0	0	0	0
EAVNVSLGNLLTYPFVR	17	0	1891.02	A0A1S3V378;V7BYL2;I1N5Q1;I1N5Q8;I1N5Q2;Q9XQB0;H9CXY5;A0A1J7GJS0;A0A0S3T7P3;K7XXN6;K7X8F8;K7X7P3;K7X1M2;I1N5Q7;I1N5Q6;D2DWB7;A0A0B2QTX6;A0A1J7HJS1;A0A0L9VPZ6;A0A151TGL4	A0A1S3V378	no	2;3	0	290.27	2674700000	853020000	448070000	522830000	3399400	2927000	1753100	1749500	3005000	0	308400000	211890000	317690000
EAVPEIWSPAMK	12	0	1356.67	A0A1J7GG87	A0A1J7GG87	yes	2	0.0015859	86.114	9061200000	0	23952000	20664000	1348500000	1677600000	1881200000	1067900000	1411600000	1483300000	43761000	57760000	44992000
EAVPHPDDR	9	0	1034.48	A0A151U7I8;V7BC05;A0A0R0HJ74;I1NG28;I1LEE5;A0A0B2SC27;A0A1S3V7D2;A0A0L9U050;A0A0S3SM82;A0A0B2PGU2;I1LFP5;A0A0B2PD59;A0A1J7I2K6;A0A151RZ12;G7K0X0;A0A1S2YX15;P93484	I1NG28	no	2;3	0.02574	62.869	369820000	25816000	0	0	106710000	0	72201000	12100000	0	103970000	32776000	16247000	0
EAVPNMSLER	10	0	1144.55	A0A191UJA2	A0A191UJA2	yes	2	0.0078198	69.346	1240100000	161860000	253130000	182850000	0	0	0	0	0	0	212590000	239680000	189960000
EAYPGDVFYLHSR	13	0	1552.73	R9ZVB5;R9ZU51;R9ZT23;R9ZSH6;R9ZRA0;K7LWI4;R9ZRA6;R9RNK4;Q2PMS8;A0A173CT97;A0A0Y0UX93;A0A0Y0UDE7;A0A0K0LWY2;A0A0K0LW25;A0A0K0LVV6;R9ZRT4;Q9BBS3;V5JDV6;A0A1C7D368;A0A1J7GNR1;A0A0A0QIH1;A0A0K0LWZ9;A0A0K0LUQ3;A0A151R2G8;A0A1W5P498;A0A191UJ70;A0A0K0LVN1;A0A0K0LUD4;A0A0Y0U384;A0A1W6F822;A0A1W6F7S9	R9ZVB5	no	2;3	3.7128e-09	120.59	23126000000	5848300000	3238300000	5645900000	46515000	117770000	157010000	131210000	177080000	93270000	2455800000	2576400000	2638100000
ECELIHGR	8	0	1012.48	A0A1J7G5D2;A0A1S2YLW7;A0A1J7GK40;A0A1J7IV38;I1JLH0;I1J7A8;C6TDC5;A0A0R0KFE8;V7ANV5;Q9XQB2;A0A0S3SX08;A0A0L9VT64;A0A0B2RR44;I1MZ32;I1LMQ5;A0A151U9D6;A0A1J7IJ62	A0A1J7G5D2	no	2;3	1.9938e-20	179.21	8851200000	2512300000	1394900000	1227400000	11140000	0	0	0	0	0	1231200000	1131500000	1342800000
ECEVIHGR	8	0	998.46	A0A1S3TRJ8;A0A0S3S0R0;A0A0L9UA07;V7D2S3;A0A1J7FNV2	A0A1S3TRJ8	no	2;3	5.452e-06	157.34	569470000	84743000	147540000	151710000	0	2944800	0	0	0	0	40514000	3746000	138270000
EDAANNFAR	9	0	1006.45	V7CUY9;T2DMP1;A0A1S3TBZ5;A0A151TQY7;A0A0S3RWI6;A0A0L9U7C2;I1ML11;A0A0B2SPP8;A0A1J7IVD8;A0A1J7HYZ5;I1N898;A0A0B2RQW8;A0A1S3DXG5;A0A1J7FPX6;A0A1S2XJR9;T2DNS3;A2Q5W0;A0A167SVP3;Q6Y1F1;I1NG45;I1LEC4;C6TCM8;A0A1S3V5Y3;A0A0S3SMA1;A0A0L9U191;A0A0B2QU58;A0A0B2P1P1;A0A1S2XZA3;A0A151U7H1;V7CIG5;G7JFB0;G7J421;A0A1S3U6H3;A0A1S2Y8J6;A0A151TSR4;A0A0S3RCF8;A0A0L9UGJ9;P46259;I1JV03;V7BF97;A0A1J7FT38;A0A1S3VS79;A…	Q6Y1F1	no	2	0.001834	122.52	5478200000	163280000	94760000	248820000	407980000	534500000	645250000	688520000	1602400000	526250000	248460000	178560000	139480000
EDAEAAISALDGK	13	0	1288.61	A0A1J7HW69	A0A1J7HW69	yes	2	0.0015093	73.502	430350000	60896000	68642000	53560000	0	0	0	0	0	0	89181000	84455000	73618000
EDDDLETLER	10	0	1233.54	A0A0R0IP65;A0A151T820;A0A0L9VGP3;A0A1J7IYL4;A0A1J7I284;G7INP9;A0A1S2XB34;A0A1S2X9A6;A0A0B2PUB0;I1LTF5;A0A0B2SFE1;I1KUN9;A0A1S3VJJ6;A0A0S3S1S1;V7CMY2;V7BVD4	A0A0R0IP65	yes	2	0.0057236	88.596	175440000	0	0	20109000	0	23687000	0	39101000	38139000	37550000	0	0	16850000
EDDLNEIVQLVGK	13	0	1470.76	A0A1J7HTB3;A0A1J7IEI4;A0A1J7IPK2;I1KVU0;D7EYG6;A0A0B2S1U3;A0A0S3T1C2;A0A0L9TAR6;V7AUF4;I1KG34;A0A0B2S5B3;Q4TUS1;P13548;A0A1S3VDJ9;A0A151SGF9	A0A1J7HTB3	no	2;3	2.5813e-43	180.09	3552900000	139230000	196330000	175010000	414510000	343100000	326050000	404590000	429930000	351490000	312830000	215040000	244760000
EDDNIETIR	9	0	1103.51	A0A0B2RHA2;V7AL95;K7L123;C6T0G4;A0A1S3VEJ6;A0A0R0KGZ8;A0A0L9VTZ2;A0A0B2PD11;A0A1S2YUI8;A0A1J7IT64;K7L122;I1KJD9;I1JMI6;A0A1S3VET8;A0A0S3SW50;C6T042;A0A151SN59;B7FMF1;A0A1J7I105;I3SIG7	A0A0B2RHA2	yes	2	0.01876	79.148	232780000	40191000	0	47549000	0	0	0	0	0	0	42102000	40626000	62313000
EDESEGADILLVKPGLPYLDIIR	23	1	2554.35	A0A1J7GC88;C6T8U2;V7AXU7;K7KM63;P30124;V5N8K3;P43210;A0A1S3U4P8;A0A151SQ66;A0A0B2RTB4;A0A0R0KHB4;A0A0S3RDL1;A0A1J7GQS6;A0A0L9UF90;A0A1S2YDA2	A0A1J7GC88	yes	3	0.036475	23.869	36961000	0	18784000	18177000	0	0	0	0	0	0	0	0	0
EDEVLQYAR	9	0	1121.54	Q93YH3;A0A1J7FY51;A0A182BFB2;A0A1J7HD69;I1KTS7;A0A1S2XID4;A0A1J7GDR3;V7BVR9;K7L723;I1MJH5;A0A1S3U839;A0A0S3SJQ2;A0A0L9UIS2;A0A0B2QME2;V7CJ94;A0A1S3VS27;A0A182BFF1;A0A151RQ09;A0A0S3T344;A0A0L9USH4;A0A0B2SQS5	Q93YH3	yes	2	0.038608	65.224	747060000	0	24164000	34999000	93355000	85530000	112680000	118000000	120900000	99600000	41686000	16149000	0
EDEVQVVR	8	0	972.488	A0A1J7FXL8;A0A1J7GYP8	A0A1J7FXL8	no	2	0.02599	90.308	524680000	17468000	38745000	16453000	89137000	0	89539000	57004000	79164000	92755000	0	44411000	0
EDFETSLSDYQK	12	0	1460.63	C6T935;A0A1S3VR93;A0A0S3T4M1;A0A0L9UQU9;I1LHJ6;I1J919;A0A0B2RSW8;V7CFE4;A0A151TI33;A0A0B2SA51;A0A1S3EFC6;G7K9G9;A0A1J7HDU0	C6T935	yes	2	0.0012251	75.088	77098000	0	0	0	10347000	0	0	21271000	21347000	24132000	0	0	0
EDFGGGHPDPNLTYAK	16	0	1716.77	G7L9S9;G7L9S8;V7CU10;K7KCS1;I1KQ93;I1K5M9;A0A0B2QPE1;A0A0B2Q9Q1;Q9SM60;A0A1S3UM28;A0A1S2YDV8;A0A151T3C9;A0A1J7G1E3;A0A1J7HB83	A0A1J7G1E3	no	2;3	2.1874e-08	107.82	567470000	53256000	56421000	56342000	43526000	45006000	54784000	42187000	0	48027000	59409000	49382000	59126000
EDFGTIDILVHSLANGPEVTK	21	0	2254.15	E6Y9A9;D8KXZ8;D8KXZ7;D8KXZ6;A0A1J7GYE8	E6Y9A9	yes	3	0.0008893	40.723	67484000	0	0	24086000	4499200	5086100	11311000	4618500	0	6123100	0	0	11761000
EDFGTIDILVHSLANGPEVTKPLLETSR	28	1	3050.59	E6Y9A9;D8KXZ8;D8KXZ7;D8KXZ6;A0A1J7GYE8	E6Y9A9	yes	3;4	2.5391e-95	152.88	812670000	67058000	139320000	21665000	69456000	46683000	85142000	50578000	37938000	13713000	39021000	153620000	88475000
EDGQEYAQVLR	11	0	1306.62	A0A140GXZ4;A0A140GXZ3;A0A140GXZ2;A0A140GXY8;A0A140GXY5;A0A140GXY4;A0A140GXY1;A0A140GXX9;A0A140GXX8;A0A140GXX7;A0A140GXX6;A0A140GXX3;A0A140GXX2;A0A140GXX0;A0A140GXW9;V7BMP4;V7ASL7;S5WCF9;S5WCF6;S5WCF4;S5W3G6;S5W3G4;S5VRH6;S5VL77;S5VL72;S5VDR8;S5VDR4;P56331;L7X7T9;K9N7H1;K9N7G7;I3T689;I3SHT8;I1MKP2;I1KI08;I1JRW5;A0A1S3VAW3;A0A1S3TCI6;A0A1S2XDH6;A0A1J7IQQ7;A0A1J7HDT9;A0A1J7GPJ2;A0A151TXV4;A0A0S3SYS2…	A0A140GXZ4	yes	2	0.0012668	99.752	478140000	0	15492000	0	78071000	59959000	66493000	84070000	83208000	51938000	0	12397000	26514000
EDKPEPPPEGR	11	1	1249.59	A1Z1T1;Q41712;Q9SYW5;Q76LA6;Q39843;A0A1S3TKD5;A0A0H3UW77;A0A0B2P937;Q940F3;B2ZFL7;A0A072UJZ2;A0A1S2YJZ0;Q43758;A0A0B2QQ53;G7JRI5;C6TCU5;B7FIL0;Q9SXT2;B2ZFL8;A0A072ULW4;A0A0L9V6Y0;T2DNR2;A0A0S3SCP7;C6T182;Q76LA8;C4PBJ3;A0A1J7GYK0;A0A1J7GYU4;D7RXM7;C4PBJ4;I1LKA7;I1LKA8;A0A151TN35;Q8H1K7;P48534;U5IBT8	A1Z1T1	no	2;3	7.168e-63	194.24	24862000000	1726900000	480640000	271570000	2334600000	613880000	6629200000	4352600000	1520200000	1920700000	2765000000	607160000	1638900000
EDLASKPENIR	11	1	1270.65	A0A1J7GT24;G7KPU0	A0A1J7GT24	no	3	0.0050762	67.385	479670000	98595000	66601000	0	0	0	0	0	0	0	126260000	34674000	153530000
EDLLPFDIEGTWK	13	0	1561.77	A0A0L9VIM0;Q41399;A0A1S2Z1J6	A0A0L9VIM0	yes	2	7.7646e-05	79.744	83929000	16657000	35399000	31873000	0	0	0	0	0	0	0	0	0
EDLVVQSHDASFEIK	15	0	1715.84	Q7X9B3;B7FLW4;A0A1J7H621;A0A1S3EBL9	Q7X9B3	yes	2	0.00034684	80.746	81954000	0	0	0	0	28938000	11369000	23533000	18114000	0	0	0	0
EDPNQNTGISILNCK	15	0	1701.8	A0A0B2S9T2;A0A072U3V6;A0A1J7G4W6;K7MZI8;A0A151U4L2;A0A0B2PM75;A0A1S3V139;A0A0S3SSE1;A0A0L9VH61;A0A1J7GS66;K7K5X8;A0A0B2P396;K7LGW6;A0A0R0HMZ4	A0A0B2S9T2	yes	2	0.00030676	81.448	264630000	37400000	51798000	34389000	0	0	13420000	0	27581000	0	32752000	36522000	30765000
EDQLEYLEER	10	0	1322.6	A0A1S2XPL0;D6C500;A0A0B2P2S4;B6EBD7;A0A0B2RH95;D6C4Z9;K7LIC3;A0A151U2G9;A0A1J7HA98;I1M6E1;B6EBD6;A0A0B2QUV0;I1JJL6;A0A1J7IUK0;A0A0S3RIW9;A0A0L9UUF8;A0A0L9UUY5;A0A1S3UF73;A0A1S2Y850;A0A0B2SGG4;G7IDZ4;A0A1S2Z8C0;A0A1J7HVC6;A0A1J7HIW0;I1L314;A0A0B2SCC8;A0A0B2PNU6;I1MPI1;A0A151U689	I1M6E1	no	2	0.00056498	108.7	3298800000	182530000	132200000	178270000	327930000	417210000	294670000	447600000	428580000	331740000	241550000	146880000	169680000
EDYLAQNAFTPYDK	14	0	1673.76	A0A1J7HTB3;A0A1J7IEI4;I1KVU0;D7EYG6;A0A0B2S1U3;A0A0S3T1C2;A0A0L9TAR6;V7AUF4;I1KG34;A0A0B2S5B3;Q4TUS1;P13548;A0A1S3VDJ9;A0A151SGF9	A0A1J7HTB3	no	2	1.9622e-06	113.8	382910000	23822000	28120000	0	43939000	52466000	40037000	31813000	47119000	38113000	35917000	22728000	18830000
EDYNGVWK	8	0	1009.45	A0A0R4J3K0;A0A0R0KAL0;A0A0B2RG07;Q5NT70;Q39817;A0A0R0JMW2;A0A0B2PKN3;A0A0R0JHW1;I1JXS7	A0A0R4J3K0	yes	2	0.035026	79.469	383510000	49959000	49160000	62187000	0	0	0	91287000	0	0	0	65400000	65522000
EEAMNDYITK	10	0	1212.53	A0A1J7I7E3;I3T649	A0A1J7I7E3	yes	2	0.024519	62.633	284580000	17801000	18357000	0	0	35742000	37014000	31506000	36222000	54959000	17362000	18266000	17348000
EEAPVGFTPPELDPNTPSPIFGGSTGGLLR	30	0	3051.52	A0A1J7GY21	A0A1J7GY21	yes	2;3;4	1.1318e-65	121.38	6506200000	972100000	1320000000	1102600000	0	0	0	0	0	0	974960000	986270000	1150300000
EEAVQLALK	9	0	999.56	I1N318;A0A151T9A3;A0A0B2S647;I1N319;I3S0L1;C6TAW4;A0A1J7HHX4;A0A1J7FQL5;V7B315;I1KKK0;A0A1S3TS54;A0A0S3RTV7;A0A0L9U3T2;A0A0B2PTT0;I1KKK1;A0A1S3TAC6;A0A151R7K8;A0A0S3SX00;A0A0R0LAF9;A0A0L9T8F6;A0A0B2P141;C6TAZ5;A0A1S2XRJ7;V7AR26;A0A1S2YM72;A0A1S2YC97;A0A1J7GKD8;A0A1J7I210	A0A1J7GKD8	no	2	0.029452	69.598	221440000	0	0	0	0	52332000	50579000	59295000	59236000	0	0	0	0
EEDDEEALK	9	0	1076.45	V7BXG5;A0A1J7I2U2;A0A1S2XEH4;G7IMF5;A0A1S3U420;A0A0S3SFJ6;A0A0S3SFG0;G7IMF4;A0A0L9UPA9	A0A1J7I2U2	no	2	0.013399	90.919	142670000	0	0	0	24782000	0	21756000	35753000	36286000	24094000	0	0	0
EEDTPNFAGSFYSK	14	0	1590.68	A0A072VAU0	A0A072VAU0	no	2	0.0085668	54.812	240060000	11607000	20125000	0	27901000	23500000	21710000	36244000	32077000	29966000	23714000	0	13222000
EEEADTLIEQMTR	13	0	1563.71	V7CQI1;A0A1S3V0W9;A0A0S3QWH2;A0A0L9TJI8;A0A1S2YEN0;K7KRH2;A0A1J7HR01;A0A1J7G113;I1KQE8;I1K5H2;A0A0B2Q963;A0A0B2QPJ7;A0A072TW78;A0A072V8B6;G7LCC0;A0A072U6F0	V7CQI1	yes	2	0.0028081	68.972	144770000	0	0	9522400	24649000	25096000	13678000	25230000	24648000	21946000	0	0	0
EEEKNDPEYAK	11	1	1350.59	A0A1J7HFV8	A0A1J7HFV8	yes	2	4.6215e-07	147.28	1284000000	431760	0	0	217640000	15130000	436240000	310070000	186380000	115820000	2270300	0	0
EEEYIEWFQK	10	0	1399.63	G3F843;G3F842;G3F840;G3F839;G3F838;G3F837;I1L880;C6TGX5;A0A1V0CIA1;A0A0B2P831;A0A0B2QC88;V7BJD4;C6TMQ7;A0A151S1G3	G3F843	no	2	8.1693e-10	119.68	226910000	32974000	35577000	41378000	0	0	0	0	0	0	33798000	43123000	40061000
EEFLIQASPSDPENFPFVVLGNK	23	0	2576.28	A0A1J7HRP5;V7APV2;Q40214;I3T7L7;C6SWS6;B7FN46;A0A1S3VBG1;A0A1S2XBD3;A0A0S3T033;A0A0L9TB56;A0A0B2SMG8;G7II22;A0A1S3EB66;Q9SXT6;A0A1S3EB37;A0A0R0J6R1;A0A151SHB8	A0A1J7HRP5	yes	2	0.0043814	35.992	22277000	0	0	0	0	6724100	5972800	3779100	5801400	0	0	0	0
EEGQPETLDYR	11	0	1335.59	A0A0S3S2A2;A0A0L9VFS0;V7BUR0;A0A1S3VKR3;I1ME40;C6TF34;A0A0B2RN62	A0A0S3S2A2	yes	2	2.6687e-19	161.67	4859600000	706560000	629790000	525620000	154270000	149700000	194240000	120960000	159600000	108050000	618710000	947060000	545040000
EEIAEIEK	8	0	959.481	V7CY85;V7D1S0;K7MZJ0;K7MZJ1;A0A0B2SGU5;A0A1S3TPW6;A0A0S3S0C2;A0A0L9UAA1;A0A1J7HQ60;A0A1J7IQH6;A0A0S3RPJ3;A0A0L9V1F7;A0A1S3UEX5;A0A1J7GZ61;A0A1S2XYL1	V7CY85	no	2	0.0029911	131.22	5537300000	920010000	966270000	1062200000	42975000	46928000	40837000	46590000	60738000	0	1023800000	810060000	516940000
EEIFGPVQSILK	12	0	1358.74	A0A1S2YTV3;A0A1S2YTV6;A0A1J7GSL8	A0A1S2YTV3	no	2	0.00053538	93.623	812040000	0	0	7167700	105140000	112920000	83466000	99643000	143460000	103570000	48605000	42457000	65609000
EELFGPVLYVMK	12	0	1423.74	V7B2J8;A0A1S3U665;A0A1J7H7M0;I1L1Q8;Q84P31;A0A0R0GC36;I1MHG7;I1MHG8;A0A0B2PSH9;I1MHH0;I1MHG6;A0A0B2PEP5;K7K351;A0A0B2R2Y4	V7B2J8	yes	2	0.0059797	67.385	139140000	0	0	0	0	20232000	0	0	50319000	27629000	40957000	0	0
EELGTEMLTGEK	12	0	1335.62	P45732	P45732	no	2	0.012187	61.11	55283000	0	0	0	0	18420000	0	0	36863000	0	0	0	0
EELIDCLGTIAQSGTSK	17	0	1820.88	A0A151RR65;A0A0B2R6C6;A0A0S3T1I9;A0A0L9UT74;A0A1S3VRB7;I1J675;I1JEL6;V7CJW6;A0A1J7GNW8	A0A151RR65	no	2	0.0010225	59.252	0	0	0	0	0	0	0	0	0	0	0	0	0
EELIEEIEQK	10	0	1258.63	K7KVZ7;B7FML9;I1KCU4;I1JWT6;C6TLX2;A0A0B2P2I9;A0A1S2Z4J1;A0A151RX86;I3SEW7	K7KVZ7	yes	2	2.4664e-07	142.83	462160000	72843000	80346000	81477000	0	0	0	0	0	0	75827000	76750000	74914000
EELLNFSQR	9	0	1134.57	A0A1J7HQW9;A0A1J7GNF6;A0A151T2E9;I1KRS8;A0A0B2PXN3;I1K3D9;A0A0B2SML6;V7CKT9;A0A1S3UTD1;A0A0S3R122;A0A0L9T871	A0A1J7HQW9	yes	2	0.01331	82.287	0	0	0	0	0	0	0	0	0	0	0	0	0
EELPLFILANWR	12	0	1499.81	H6QXH0;E6Y6S5;E6Y6S2;E6Y6S4;A0A0B2PN54;I1KA18;A0A0R0JF06;A0A1S3U4A7;A0A0B2SKF5;A0A1S3U4C6;A0A0S3RCW5;A0A0R0K6S7;Q42793;I1JVH6;A0A0L9UFI5;Q39850;Q39849;V7ARE3;A0A1J7H8E9;O24316;A0A1S2Y945	H6QXH0	no	2	0.001127	76.927	40649000	0	0	0	4837100	9903400	4066000	8974600	9315600	3552600	0	0	0
EELPNHLTLHPFQYK	15	0	1864.95	A0A191UJ55;A0A1L5BWF3;A0A1C7D3U6;A0A1C7D2Z3;A0A192ICH6;A0A142G617;A0A0U2LCG5;A0A0K0LU04;A0A0K0LW05;A0A110AI49;A0A0K0LMY3;A0A1W6F817;A0A1W6F7S7;A0A0K0LWB0;A0A0K0LUL3	A0A191UJ55	yes	3;4	4.7781e-15	110.14	261790000	98707000	50643000	79906000	0	0	0	0	0	0	0	32528000	0
EELQLLQEPGSYVGEVVK	18	0	2016.04	A0A1S3DZY2;C6T7G4;V7AQB5;I3S1L7;A0A1S3VD65;A0A1S2YH83;A0A1S2XJZ0;A0A0S3T175;A0A0L9T9F5;A0A072UQA3;C6TE07;A0A0R4J3Y6;A0A0B2S409;A0A0B2S0B0;A0A1J7I491;A0A1J7GWZ5;A0A151SGB8;V7ATC4	A0A1S3DZY2	yes	2	2.4642e-26	145.91	749070000	0	0	0	129920000	149440000	82535000	122810000	147820000	116550000	0	0	0
EEMSNVLR	8	0	976.465	I3S4I6;V7C0G8;V7BC32;I3SDW2;I1LDP9;A0A1S3V2P6;A0A1S3UB40;A0A1S2YR52;A0A151U667;A0A151T083;A0A0R4J5W9;A0A0L9VM26;A0A0L9TZY4;A0A0B2QNN3;A0A0B2PIH6;I3T3U6;I3SRW3;G7IAL7;A0A1J7I0I2;A0A0S3T8U1;I1N6R2;G7IAL5;A0A0S3SN88	I3S4I6	yes	2	0.010582	120.46	5356400000	177010000	306910000	33993000	742460000	537610000	587330000	1019700000	602030000	657310000	273770000	296420000	121900000
EENLLSAFSYFDK	13	0	1561.73	Q5XLG3;G7J2N5;A0A1S2YF11;A0A1S2YED5;A0A1J7IZF8;A0A1J7GJE9;G7J2N7	Q5XLG3	yes	2	8.729e-05	99.941	49923000	0	0	0	9426100	6413100	0	8270300	6156600	7405200	12252000	0	0
EENVDDIER	9	0	1117.49	A0A1S3T7J8;A0A0R0KIR5;A0A0R0KIC6;I1JN60;I1JN59;A0A0B2RDB7;I1N8T0;I1N8S9;A0A0B2Q4G5;A0A1J7IA73;A0A0S3RX11;A0A0L9U7D8	I1N8T0	no	2	0.013445	87.258	1054200000	358740000	276050000	0	0	0	0	0	0	0	358770000	49930000	10707000
EENVYMAK	8	0	982.443	T2DP01;Q93XW1;A0A1S3U6C1;A0A0S3RCR5;Q9T0N0;A0A1S3U682;I1K9V8;E9KNA4;A0A0B2QJ68;G7J3X9;I3S1K9;A0A151RPC0;P46266;E1U3Z2;A0A1S3E9L2;I1K9V7;I1JVB9;I1JVC2;I1K9W0;G7J3Y0;I1K9V9;I1JVC1;B7FFC1;A0A0B2PHT0;Q96450;E9KNA6;A0A0R0J4X0;A0A0B2QZ56;A0A0B2QBB8;I1KZK0;A0A151TDK8;C6TCD3;V7B2L4;A0A1S3TVW1;A0A0L9TED7;A0A0S3RQS2;T2DNQ9;C6TK50;T2DMA9;A0A1S2XIL3	T2DP01	no	1;2	2.0527e-19	190.26	11083000000	770120000	474220000	429970000	978560000	914190000	1355700000	1231000000	1666400000	1268400000	682600000	629200000	682560000
EETVTLGPAVR	11	0	1170.62	A0A1J7G5J6	A0A1J7G5J6	yes	2	0.0010035	91.549	9355500000	333930000	984300000	266150000	826330000	943310000	1318400000	1194400000	911340000	887620000	398950000	838550000	452240000
EEVAWYAGK	9	0	1051.5	A0A1J7GIK3;A0A1J7HTM3;A0A1J7GJP0;A0A1J7HUF9;A0A072UGK3;A0A1J7HK17;A0A1J7IWQ6;I3T9M0;C6TBI4;B7FH49;B7FGS2;A0A1S2XVF4;A0A1S2XMH6;A0A0B2R1X8;A0A072TPY7;A0A072UET3;I3T946;I3T7R3;I3SZ90;A0A1S3U963;A0A0S3RKQ1;A0A0L9UVT8	I3T9M0	no	2	0.013526	90.64	3042000000	139550000	194840000	210350000	478840000	296270000	405960000	378260000	197580000	218310000	175650000	177710000	168660000
EEVEVTEEK	9	0	1090.5	A0A1S3VSE1	A0A1S3VSE1	yes	2	0.01923	78.113	979830000	0	0	0	95694000	33618000	161580000	249990000	206130000	215220000	0	0	17607000
EEVFGPVLCVK	11	0	1275.65	I3SSM1;I3S3N6;G7JNS2;A0A1S2YRM0;A0A1J7ITE5;B7FM53;A0A1S3UUA7;A0A0S3R6C0;Q93YB2;E0YL26;B0M1A5;J9XXT4;A0A0B2SWH5;A0A1J7GIR2;A0A1J7HIS6;A0A151R9E8	I3SSM1	no	2	0.024779	49.189	0	0	0	0	0	0	0	0	0	0	0	0	0
EEVGLTLDK	9	0	1002.52	A0A0B2R3J8;A0A0R0IU60;I1KU96;A0A0B2QVA3;I1MJ28;A0A1J7IFQ3;V7BTD9;P08927;A0A1S3DXB5;A0A151SW31	P08927	no	2	0.018062	80.688	902690000	149580000	135430000	188030000	20035000	11158000	0	0	0	0	172790000	84422000	141240000
EEWVTFITDSPKPPPER	17	1	2027	A0A1J7HVD2;A0A0B2SIQ6;I1J630;C6TIL1;V7C993;A0A1S3TAB3;A0A0S3T2B0;A0A0L9USJ7	A0A1J7HVD2	yes	3	0.013793	47.548	150840000	10770000	14723000	0	30729000	27016000	21347000	20101000	26154000	0	0	0	0
EEYAAFYK	8	0	1019.46	A0A151U2G9;A0A1J7HA98;I1M6E1;B6EBD6;A0A0B2QUV0;I1JJL6;A0A1J7IUK0;A0A0S3RIW9;A0A0L9UUF8;A0A0L9UUY5;A0A1S3UF73;K7L4Q3;A0A0B2Q5V3;A0A0R0IG87;A0A1S2Y850;A0A0R0IGH3;A0A0B2SGG4;K7LIP8;A0A0R0I089;A0A0S3RJ35;K7MXK0	I1M6E1	no	1	0.038088	140.98	93359000	0	0	0	0	0	0	0	0	60797000	28568000	3994400	0
EFAPSIPEK	9	0	1016.52	A0A1S3V6Q0;A0A0S3SUV7;A0A0L9TTU8;I1JB84;Q6RIB6;A0A1S2XVZ6;A0A1S3VC46;A0A0S3SVB8;A0A0L9VUQ6;A0A1J7H352;A0A0B2PG67;A0A1S3EDR7;I1LXZ7;A0A151R9N5;C6TNA8;G7LBJ9;Q8GZN3;F5B9G0;A0A1J7H306;I1L7H7;Q8GZN2;Q9FT00;H2D5S3;A0A0B2NYL5;A0A0R4J2L9;A0A0B2NT30;A0A072VMC4;A0A1J7FRY3;A0A151T1Y5;V7BLB9;T2DPK7;U5U073;F5B9G1	Q9FT00	no	2	0.027512	86.898	9187900000	612660000	368020000	0	627350000	1242700000	1401900000	1117100000	1551300000	980760000	832530000	453520000	0
EFDNESPYSIMFGPDK	16	0	1874.8	V7CP66;T2DLJ5;V7CSN5;V7CRP2;A0A0R0IF33;A0A0B2QA39;A0A0R0K6C1;A0A0B2QCA4;I3SM39;A0A1J7HZL4;A0A1J7HCZ4;A0A1S3UIS4;A0A1S3UIJ2;A0A151S2C8;A0A0L9TK37;A0A0S3QXX8;A0A0L9TIX9;A0A1J7IRL8;A0A0R4J3K0;A0A0R0KAL0;A0A0B2RG07;Q5NT70;Q39817;A0A0R0JMW2;A0A0B2PKN3;A0A0R0JHW1;I1JXS7	A0A0R0IF33	no	2	2.7351e-06	99.711	1523900000	48171000	72088000	66570000	150510000	166340000	177670000	191810000	184960000	205470000	88174000	85872000	86290000
EFDSMTPLDSWK	12	0	1454.64	V7CZJ3;I1MYX8;I1LMW7;C6TCH2;A0A1S3T9D5;A0A1S2Y7C2;A0A151RR12;A0A0S3SH89;A0A0L9TAK4;A0A0B2RHB0;A0A0B2PB34;V5N978;C6TA16;A0A1V0J8J4;V7D2X6;A0A1J7I924;I1M7P0;V7B753;I1M7N8;C6T7L2;A0A1S3UER9;A0A1S2XMP6;A0A151U1H4;A0A0S3RKF0;A0A0L9UWD7	V7CZJ3	yes	2	0.01313	60.157	183920000	0	0	3925300	31746000	28105000	23963000	23995000	37854000	34335000	0	0	0
EFEMALQDR	9	0	1137.51	I1M5L8;A0A0B2RJU9;I1M5L7;V7BXL6;A0A1J7GTD7;A0A1J7HST1;A0A151RWH6;G7II48	A0A1J7GTD7	no	2	0.020084	76.228	120030000	0	0	0	9998900	26315000	19275000	13480000	28328000	22638000	0	0	0
EFESMQPLSSK	11	0	1281.59	A0A1J7HKP6;A0A1J7HL56	A0A1J7HKP6	yes	2	0.0033389	89.266	798880000	67032000	89282000	83045000	83581000	74391000	71842000	60885000	78637000	48746000	30088000	61765000	49582000
EFFDSHLAPFYR	12	0	1527.71	A0A0R0GDS6;A0A0R0G729;K7M449;A0A0B2SQT1;K7M448;K7M447;A0A0R0L499;K7KBT5;A0A0B2RDB9;A0A0R0L471;A0A0L9VAN4	A0A0R0GDS6	no	2	0.014467	51.286	0	0	0	0	0	0	0	0	0	0	0	0	0
EFFNGPNQVDK	11	0	1293.6	A0A1J7GZJ1	A0A1J7GZJ1	no	2	0.0039898	87.184	533630000	0	0	26647000	70217000	72737000	100150000	95016000	69461000	89805000	9598700	0	0
EFGLIDEVIDQR	12	0	1432.72	I3SVH6;A0A0B2RGC1;I1LPJ0;A0A0B2PD58;I1LIS1;C6TMN0	I3SVH6	yes	2	0.0030794	84.365	5982700	0	0	0	0	0	5982700	0	0	0	0	0	0
EFHMQDEDNGR	11	0	1376.54	V7C481;V7APR3;A0A1S3ULL3;A0A1J7GRK7;A0A151T2S2;A0A0S3TCX4;A0A0L9VGT5;A0A0B2S4X0;I3S8S0;A0A1S2Z133;G7LDC9	V7C481	yes	2	0.0045922	68.536	0	0	0	0	0	0	0	0	0	0	0	0	0
EFINVAMNIDPENK	14	0	1632.78	Q8RVL0;A0A151QSE2;G7JZK0;G7JZK1;Q8RVP2;Q84X69	Q8RVL0	yes	2	0.0010495	71.98	89556000	0	0	0	24445000	23197000	0	24445000	0	17469000	0	0	0
EFNLIDGGVAANNPTLVAMR	20	0	2101.06	A0A151TIH1	A0A151TIH1	yes	2;3	2.1286e-24	125.03	1260500000	0	0	0	338790000	252350000	215090000	135690000	146740000	171860000	0	0	0
EFPELLSIK	9	0	1074.6	A0A1S3VXR1;A0A0L9UJF3;V7BWT5;A0A0S3SJZ2;A0A151TPK9;A0A0B2PQ95;I1MUS3;A0A072TI08;A0A151SNS8;A0A151SNX8;I3SMF8;A0A1S2Z673	A0A1S3VXR1	no	1	0.023671	119.21	59937000	0	0	0	0	0	0	0	59937000	0	0	0	0
EFPWGPDGLFETK	13	0	1521.71	V7CCC2;A0A1S3UMA0;A0A0S3R5I3;I3S3T7;C6T3R2;C6SWW6;A0A0B2SSQ5;A0A0B2NXD9;A0A1S2YS44	V7CCC2	yes	2	0.00022814	94.688	537160000	0	25974000	25742000	39845000	58483000	53550000	49804000	83760000	88719000	39614000	32483000	39187000
EFTLAEIEHFVDPEDK	16	0	1917.9	A0A072USM8;A0A072U6L4;A0A1S2Y5E7;A0A072UUT9;A0A072V3V7	A0A072USM8	no	2;3	1.2251e-10	111.75	359840000	43842000	63336000	88028000	8634100	9175300	9518100	7383500	7575600	4866000	50792000	24978000	41711000
EFTPPPIPEDLNTAIK	16	0	1780.92	Q93YH4;A0A1J7HLU2	Q93YH4	yes	2;3	1.6986e-10	119	1267700000	24454000	21809000	33181000	175950000	133470000	106090000	170160000	372610000	128420000	54472000	0	47036000
EFVAAGDEEK	10	0	1093.49	A0A1J7I2X7;A0A1J7GMV4	A0A1J7I2X7	yes	2	0.0037253	93.843	1234700000	0	0	0	179020000	132010000	231490000	203510000	188330000	215880000	0	0	84417000
EFVAAGDEEKK	11	1	1221.59	A0A1J7I2X7;A0A1J7GMV4	A0A1J7I2X7	yes	2	3.6325e-08	120.77	577570000	0	0	0	0	89455000	0	0	243970000	0	0	146150000	97995000
EFYGEGYDDSDKR	13	1	1579.64	A0A1S3TWV8;A0A0S3SGP6;A0A0L9UNI0;I1LKW8;A0A1S3UGT9;A0A1S3T7G3;I3T407;A0A1S3UW67;A0A1S3UH12;K7LV71;A0A0B2QN32;A0A0R0EFU3;A0A151SAJ3;A0A1J7GZT2;V7AJT7;I1LRB8;A0A151TNM1;A0A0L9V6D0;A0A0B2S2R5;A0A0B2QMY3;A0A1S2YKS4;V7BYJ8;I1LTQ1;I1LKW7;A0A0B2R691;A0A1J7HQ05;B7FI57;A0A072ULI6;A0A1S3TL74;A0A0S3SCC9;A0A0B2QMP5;I1MS76;A0A0R0GX16;V7AFJ6;G7IAU0;A0A072VQZ5	A0A151SAJ3	no	2	0.01872	65.043	0	0	0	0	0	0	0	0	0	0	0	0	0
EGALAEENMR	10	0	1118.5	V7BTG3;V7BXI7;I1MJ86;I1KU21;A0A0B2R4R9;A0A0B2R210;A0A1S2YKU2;A0A1S2XIS4;A0A1S2XI19;A0A1J7HU88;I1KU22;A0A1J7FWX9;A0A1J7I5Q4;T2DM33;A0A151S2W2;A0A1S3U5C1;A0A151R3J4	A0A1S3U5C1	no	2	0.00080085	105.52	3212000000	136750000	55074000	0	499480000	305090000	436350000	486540000	538080000	395270000	158180000	77237000	123920000
EGALEQLEK	9	0	1015.52	A0A191UJ69;A0A1C7D296	A0A191UJ69	yes	1;2	5.2178e-07	137.95	16172000000	2698100000	2622500000	2502900000	0	0	0	31556000	0	0	2600800000	3704300000	2011900000
EGALGNIPTIAFCDTDSPMR	20	0	2163.99	V7BSX9;A0A1S3U156;A0A0S3SJR4;A0A0L9UJD1;A0A0B2SW33;C6TG12;A0A0R4J5B7;I1KTS5;C6TEJ6;A0A0B2QN76;A0A0R0IR73;K7L722	V7BSX9	no	2	4.5883e-10	88.176	806400000	91494000	96689000	93175000	50178000	58650000	57274000	50336000	51771000	36117000	76432000	69921000	74364000
EGAPTAVSHGLWLNIPDYDAPTQLVKPLER	30	1	3286.7	A0A151TRX5;A0A1S3VWU6;A0A0S3T8K7;A0A0L9VNM9;C6TD94;I1JEI0;I1J637;C6TJC8;A0A0B2RC63;A0A0B2P8D5	A0A151TRX5	no	4	1.8504e-13	69.016	541410000	0	0	0	76569000	87866000	0	56211000	110870000	59795000	63516000	38664000	47920000
EGDHVIIGQCR	11	0	1282.61	A0A151R2S4;I3T2I5;A0A0L9TS42;V7CCT3;V7BL53;I3TA88;C6T0V5;C6T065;A0A1S3UMV1;A0A1S3U1D7;A0A1J7H9T5;A0A0S3RH92;A0A0B2RRG0;A0A0B2RP42;A0A1J7GDS8;K7LCS7;A0A1J7GSJ2;A0A0B2PW29;I3T0C5;A0A0L9UL53;A0A0L9UB00;K7K318;A0A0R0GPK2;A0A151SRB5;V7CN37;P17093;I3SEW9;I1MU00;C6SVJ4;A0A1S3U1D0;A0A1J7I0Q6;A0A0S3SJ02;A0A0B2SQM5;A0A0B2QF41;B7FMB4;B7FGL2;G7IBA9;A0A1J7GHF6;A0A1J7I2I3	A0A151R2S4	yes	3	0.0051244	57.149	1071800000	68782000	193220000	136710000	82082000	79351000	65302000	53834000	76093000	45018000	69674000	130510000	71261000
EGDILTLLESER	12	0	1373.7	V7D0H1;V7BL29;Q2HWC2;C6SZ18;A0A1S3V2V0;A0A1S3TNY2;A0A1S2XHG9;A0A151TVV0;A0A0L9UMD2;A0A0L9TTZ2;A0A0B2RQ59;I1JQD4;A0A151U3X1;A0A0S3SUH5	V7D0H1	yes	2;3	5.0867e-06	136.93	16417000000	735400000	920750000	644910000	1603700000	2144900000	1661600000	1711300000	1717000000	1999000000	1154600000	1075500000	1047900000
EGDNVVEEAPADIPSLLELK	20	0	2137.08	A0A151TL96;A0A0B2RBC7;A0A0S3QY79;A0A0L9TJ93;I1K4U3;A0A0B2RQC8;I1KTD4;A0A1S3V0C6;V7CNL2	A0A151TL96	yes	2	0.0041255	41.615	214890000	17645000	0	0	0	84129000	0	60301000	0	52820000	0	0	0
EGDTVLLPEYGGTEVK	16	0	1705.84	I1KEG0;C6SZ55;A0A151TTX0;A0A0B2REQ7;K7KDC6;A0A0R0JW03;A0A0R0KFM2;I3SPV6;C6TFY7;A0A1S2XRG1;A0A151SR11;A0A0B2PHP9	I1KEG0	yes	2	1.3908e-07	102.64	2545900000	90850000	119180000	107680000	285190000	353970000	370050000	239770000	310120000	309960000	107260000	123860000	128030000
EGEEVALVQSGR	12	0	1272.63	V7C3Y8;A0A151RHK3;A0A151S742;A0A0R0I7K6;G7IDV6;A0A1S2XZS6;I1MPC6;I1L2X8;A0A1S3VFQ7;A0A0S3TAE3;A0A0L9VJQ2;A0A0B2SKU2;A0A0B2QJ58;A0A151RHR7	V7C3Y8	yes	2	0.037699	50.088	174360000	0	0	0	36621000	33505000	18432000	0	44788000	41009000	0	0	0
EGFEGQISGK	10	0	1050.5	A0A1S2YT80;I1KTZ5;V7BW77;C6TH59;A0A1S3TH34;A0A0L9U678;A0A0B2R4T8;A0A0S3RVI5;A0A1S2XIQ4;I1MJB1;A0A151RH74;A0A1J7GXY2;A0A1J7HGA9;I1J717;C6TKI4;A0A0B2NPD2;I1JLZ4;A0A0B2SL81;A0A0B2SQE6	A0A1S2YT80	yes	2	0.0051701	90.05	1073500000	0	22939000	26861000	209960000	94958000	119120000	89736000	182270000	240730000	59743000	27211000	0
EGFIENVR	8	0	962.482	A0A191UJ99;A0A0K0LXB3;A0A0K0LU85;Q9BBQ1;I3STC9;I3SCW2;A0A151R2B5;A0A0K0LVY4;A0A0K0LV55;G9IJ07;A0A1W6F840;A0A1W6F7X0;A0A1C7D3I6	A0A191UJ99	yes	2	0.018054	107.01	2149400000	464210000	345540000	283630000	0	0	0	0	0	0	278980000	500530000	276480000
EGFLDDQFSQLQK	13	0	1553.74	I3SUF5	I3SUF5	yes	2	0.0040848	65.809	85774000	0	0	0	20850000	19838000	11259000	0	13456000	20371000	0	0	0
EGGADVIETYVFWNGHEPAR	20	0	2246.04	A0A1S2YG86	A0A1S2YG86	yes	2	7.9912e-12	81.807	0	0	0	0	0	0	0	0	0	0	0	0	0
EGGEASDKPIDSAVLSR	17	1	1729.85	A0A1J7GNE9;A0A1S3USC9;A0A0S3RA15;A0A0L9TTE4;V7C6Y3;A0A151STS4;G7JJ67;Q2PEW3;A0A1S3ECZ9;Q7XZK5	A0A1J7GNE9	no	2;3	0.024345	52.172	270330000	0	0	0	0	66214000	92371000	62658000	49083000	0	0	0	0
EGGNASDKPIDSAVLSR	17	1	1714.85	A0A1S3UES8;A0A0S3RJA4;A0A0L9UUX1;A0A0B2PRA0;I1JJA3;A0A151U2F2;I1M6R1;A0A0B2RV78;K7M4I8;G7K8K5;V7B8X7;A0A1S2XM13	A0A1S3UES8	yes	2	4.0936e-05	84.653	186570000	0	0	0	32631000	34673000	23514000	35810000	29671000	30275000	0	0	0
EGGSVVALTGAVTPPGFR	18	0	1713.9	A0A0B2R4T4;I1N1G8;A0A151SJE7;A0A072TS46;I3S600;A0A1S2YTT5;V7C6I4	A0A0B2R4T4	yes	3	5.5967e-05	60.307	496750000	76055000	72539000	113830000	0	0	0	0	0	0	89763000	92401000	52164000
EGHPTFALVR	10	0	1125.59	I3T4J4	I3T4J4	yes	2;3	0.00095715	103.42	5595400000	0	0	0	475160000	1240700000	1340500000	1032000000	818900000	688150000	0	0	0
EGHQVTLFTR	10	0	1186.61	I3T6C3;I3SBV2;I3S8V0;I1JR38;A0A0B2P3U6;C6TM80;I3SVD7;I1NBQ5;A0A0B2SG90;I1NBQ4;A0A1S3TRC0;A0A0S3RZY5;A0A0L9U933;V7D271;A0A151TWC4	I1NBQ5	no	2;3	0.00056194	108.9	1267500000	222350000	297160000	265000000	0	0	0	0	0	0	195460000	79090000	208430000
EGIISQMVETK	11	0	1233.63	A0A151R8C6;A0A0B2SKX6;I3TA53;I1MF39;I1M1F0;G7IPX6;A0A1S3VKK5;A0A1S2XA29;A0A1J7HMC0;A0A0B2RIR3;A0A0L9VES8;A0A0S3S3C5;B7FJF4	A0A151R8C6	yes	2	0.0049265	84.188	272680000	40257000	24921000	23968000	0	0	24348000	0	0	0	79044000	47989000	32151000
EGINYYNNLINELLAK	16	0	1879.97	A0A151QVT5;V7ANC8;A0A072UM41;G7KKS5;V7AJD9;V7AND6	A0A151QVT5	yes	2	8.5477e-06	97.823	109410000	0	0	0	7133200	19623000	28115000	18452000	24777000	11313000	0	0	0
EGIPPDQQR	9	0	1038.51	V7BTM8;I3SQ41;G7K8J5;V7BW88;C6SXX2;A0A1S3U8Q0;A0A1S2YK18;A0A1J7IA19;A0A1J7HU94;A0A1J7FWW3;A0A0S3SKJ4;A0A0B2SQE9;A0A151R9A0;A0A072UL69;Q94IM2;P69317;A0A0E4C343;C6TGK5;Q8GTD9;Q9SXU2;V7CC62;O81975;I1NAQ2;A0A167SVS6;I1KAY5;A0A151RS66;V7D161;V7AS46;Q45W78;I3T3Q7;I3T1N0;I1JQ42;B7FGY1;A0A1S3VJC4;A0A1S3TNA9;A0A1S2XTE5;A0A1J7G950;A0A0S3RZ61;A0A0S3REP8;A0A0L9UDN7;A0A0L9U8H9;A0A0B2QTB9;U5XX25;Q287S7;A0A1S6E…	A0A0B2QSA3	no	2	0.0023635	110.76	15706000000	193310000	608120000	280050000	2547500000	2470500000	2299700000	1352600000	2817700000	1747500000	669690000	328670000	390740000
EGISISHPAR	10	0	1065.56	I1KLS0;A0A0B2RGQ6;A0A1S2X9V3;V7BQ10;P93162;I1MEQ1;I1M038;C6TKQ8;A0A0R0H275;A0A0B2QG52;A0A0B2PLK1;G9FRT5;G7IK85;A0A0S3S2T4;A0A0L9VFC8;A0A1S3VKY3;A0A1J7G684;I3SEI5;A0A1J7HLF8	I1KLS0	yes	2;3	0.00076375	128.03	845730000	235690000	171680000	65851000	0	0	0	4259500	0	0	71138000	63118000	233990000
EGLHYNPYFPGGAIAMPK	18	0	1960.95	A0A1J7GJ50;A0A1S3W199;A0A0S3RVH6;C6TIQ7;A0A1J7HVK7;A0A1J7GR25;A0A1J7HHH3;A0A0L9U5X2;A0A1S3DYA0;G7KN93;G7KN99;A0A151QNF1;A0A1S3UHP8;A0A1S2XJK3;C6TJ17;A0A0B2PP26;A0A1J7I3T6;A0A0B2NXZ0;V7C3R3;A0A1S2XKE7;V7B8T3;I3S7F6;A0A0B2QF19;I1N7F4;I1K147;C6TKJ4;A0A0B2PL84;I1K146	A0A1J7GJ50	no	2;3	1.2871e-06	80.738	547450000	40635000	18584000	8038600	70692000	98497000	50970000	64000000	92246000	44262000	0	21496000	38033000
EGLLQLPSDK	10	0	1098.59	A1Z1T1;Q45W81;Q41712;Q9SYW5;Q76LA6;Q39843;A0A1S3TKD5;A0A0H3UW77;A0A0B2P937;Q940F3;B2ZFL7;A0A072UJZ2;Q43758;A0A0B2QQ53;G7JRI5;C6TCU5;B7FIL0;B2ZFL8;A0A072ULW4;A0A0L9V6Y0;T2DNR2;A0A0S3SCP7;C6T182;Q76LA8;C4PBJ3;H6VUU2;C4PBJ4;Q9LKG6;G7K7W7	A1Z1T1	no	1;2	0.00061008	123.79	16407000000	506630000	549970000	511090000	1994800000	2030600000	2377500000	2126600000	2444400000	2120000000	607110000	631940000	506850000
EGLSFLETSALEATNIEK	18	0	1950.98	I3S111;T2DN47;Q40193;I1LQK7;I1LJX8;C9E9M0;C6TMZ9;A0A1S3TJD6;A0A1S2YMT6;A0A1J7GZ41;A0A151R3M4;A0A0S3SD19;A0A0L9T6L6;A0A0B2R005	I3S111	yes	2	1.9902e-10	102.89	97055000	0	0	0	0	0	0	30452000	36455000	30148000	0	0	0
EGLWNLFIPLDSAAR	15	0	1700.89	A0A1J7FV79	A0A1J7FV79	yes	2	7.9781e-05	93.237	87022000	2409200	0	0	6468400	14199000	14693000	19551000	9773000	5800600	3857600	7416100	2854200
EGMATLAALNVLGK	14	0	1386.75	A0A1J7GNP3;V7BEB4;A0A151TQ93;I3SKL3;A0A1J7HYB0;I3SM78;B7FL16;A0A1S2Y1W0;A0A0S3SLH1;A0A0L9U0S7	A0A1S2Y1W0	no	2	0.00039339	80.96	1996900000	389990000	320020000	136320000	0	0	0	0	0	0	418920000	340730000	390940000
EGNDLYMEMK	10	0	1228.51	A0A191UJ49;A0A1C8YYZ7;A0A1C8YYY8;A0A1C9HCF1;C0J3L1;C0J3K8;C0J3K0;C0J3J7;C0J3J1;C0J3I7;Q9MTX4;A0A1C7D3S7;V5JDX3;A0A1W5P4A8;A0A1S5RVP6;A0A1D8DBZ8;A0A1C7D3F1;A0A1C7D2A4;A0A1C9HCP3;C0J3L6;C0J3J9;C0J3J8;C0J3K6;C0J3I5;C0J3I2;C0J3L3;C0J3L5;C0J3L2;C0J3K9;C0J3K4;C0J3K3;C0J3J0;C0J3I9;C0J3I4;C0J3I1;C0J3L0;A0A1W6F7Y8;A0A1W6F7R7;A0A0K0LW89;A0A0K0LUJ6;A0A1C7D376;A0A120IGF5;A0A0Y0UXB5;A0A0K0LWZ4;A0A0K0LVW1;A0A1…	A0A191UJ49	no	1;2	0.00046835	123.21	21301000000	3939800000	2917800000	3501200000	0	0	20677000	11191000	20234000	0	3218100000	4168000000	3503700000
EGNEIIR	7	0	829.429	A0A166ERZ2;Q8WKH1;O20356;A0A075M981;A0A075M4X4;A0A075M4S4;A0A191UJ50;Q8WJB9;J9QEN3;Q8WJE5;A0A1C3HPP4;A0A1C3HPP3;Q8WKI5;Q8WKF7;O20363;O20344;C0J390;A2VAS5;O20338;O20337;A0A1C7D2X2;A0A0Y0V0I8;A0A0Y0U217;A0A0K0LX02;A0A0K0LUQ8;Q76MV1;Q75T85;O62971;O62970;A0A140JZB0;L7R5T6;U6BRQ4;E2FGY7;A0A1C3HPP1;A2VAT2;A0A0F6Y5J3;A0A0F6Y5M2;A0A0A0QGW3;A0A0K0LVR6;A0A023HPA0;O20321;C0J384;C0J377;A0A1I7PIB5;A0A0F7G760;…	U6BNR2	no	2	0.039967	108.92	67842000000	13795000000	13431000000	11860000000	1065200000	0	0	0	0	614120000	15061000000	12016000000	0
EGNFDLVGNNFPVFFIR	17	0	1983.98	A0A1J7H036;H6VUU1	A0A1J7H036	yes	2;3	2.2755e-250	252.36	10521000000	1182000000	987480000	1155900000	275510000	848160000	682250000	943120000	819280000	113140000	1280200000	1103700000	1130600000
EGNLIWPLLLDNVRPDMR	18	1	2150.13	G7JGT0;B7FM78;I1MT35;A0A0B2QEZ3;A0A1J7IL03;P81406;V7C9N5;A0A151RDE3;G7JGT1;I1JGN1;A0A0B2SES0;A0A1J7GHD5;I3SVI9;T2DNM0;A0A0K0K9Q6;I1MWZ7;A0A0B2SN49	A0A0K0K9Q6	no	3	4.7641e-08	94.387	196340000	87600000	32412000	16125000	0	0	0	0	0	0	32742000	27457000	0
EGNLLAVTTADNGFK	15	0	1548.78	G7KWJ2;A0A151TW60	G7KWJ2	yes	2	0.0037387	49.595	0	0	0	0	0	0	0	0	0	0	0	0	0
EGPALPVLDELVK	13	0	1378.77	A0A1J7HBI5;A5JUL8	A0A1J7HBI5	yes	2	0.0072843	60.196	1844900000	0	0	0	212740000	168200000	226840000	397120000	439350000	400660000	0	0	0
EGPALPVLDELVKDEK	16	1	1750.94	A0A1J7HBI5;A5JUL8	A0A1J7HBI5	yes	2;3	0.0031063	59.15	137210000	0	0	0	11688000	0	13431000	20180000	50591000	31334000	0	0	9991000
EGPPTFEQPK	10	0	1128.55	E3NYU2;A0A151QUI2;E3NYU0;A0A151R088;A0A0R0KFL3;D4N5G1;A0A0B2PZL0;I1JLM2;G7JTD2;A0A1S2YDB4;A0A1S3UFM0	A0A151R088	no	2	0.00096935	103.26	9625400000	1844000000	1545000000	1523200000	0	0	0	0	0	0	1643000000	1506100000	1564100000
EGPPVFEQPK	10	0	1126.57	Q8GTY4;I3SKJ5	Q8GTY4	yes	2	0.020864	54.198	313870000	59271000	56381000	65390000	0	0	0	0	0	0	67156000	0	65672000
EGQLASQYR	9	0	1050.51	A0A1S3TMR0;I1M005;C6TDF5;B6VPZ9;C6T9Z5;I1N5S0;A0A0B2SKD4;A0A0B2QPT4;A0A1S3TMJ7;A0A0S3T709;A0A0L9VP84;I3S2V1;I3SRS0;A0A0B2QQ31;D2DWA5;I1N5R9;A0A1S3UI83;V7C179;A0A151R9F0;A0A072UGE8;V7C2C9;A0A0L9VPM8;A0A1S3UBC0;A0A0S3T769;A0A0P0C9H2;A0A0L9VP60;T2DN09;A0A151R9N4	A0A1S3TMR0	no	2	0.0014185	125.71	917770000	68750000	31168000	18937000	0	151130000	0	253740000	219590000	174450000	0	0	0
EGQNDIYYITGESK	14	0	1615.74	I1M6E1;B6EBD6;A0A0B2QUV0;I1JJL6;A0A1J7IUK0;K7L4Q3;A0A0B2Q5V3;A0A0R0IG87;A0A0R0IGH3;K7LIP8;A0A0R0I089;A7Y7E4;K7MXK0;A0A0R0FGQ5;I1MX17;A0A0B2P9V2;K7KEF1	I1M6E1	no	2;3	0.0008194	77.068	4153900000	172330000	153220000	196000000	467130000	485400000	525350000	523430000	521250000	501460000	246060000	176410000	185820000
EGQSIGVIPDGIDK	14	0	1426.73	A0A1S3UX29;I1JCG8;A0A0B2NTK3;A0A0B2P279	A0A1S3UX29	no	2	0.0061905	57.288	1450900000	243530000	302380000	264870000	0	0	0	0	0	0	217770000	209910000	212400000
EGQSIGVIPEGIDK	14	0	1440.75	A0A151TIC0	A0A151TIC0	yes	2	0.0013653	71.98	12059000000	2128900000	2013200000	2113900000	0	0	0	0	0	0	2099100000	1881000000	1822900000
EGQVIGYLDQFGTGLPVK	18	0	1920	I3SR75	I3SR75	yes	2	9.1863e-16	116.6	683010000	46709000	36781000	59920000	77451000	0	57718000	72140000	94497000	64401000	64343000	51006000	58046000
EGSITSIQAVYVPADDLTDPAPATTFAHLDATTVLSR	37	0	3842.92	A0A191UJ49;A0A1C8YYZ7;A0A1C8YYY8;A0A1C9HCF1;C0J3L1;C0J3K8;C0J3K0;C0J3J7;C0J3J1;C0J3I7;Q9MTX4;A0A1C7D3S7;V5JDX3;A0A1W5P4A8;A0A1S5RVP6;A0A1D8DBZ8;A0A1C7D3F1;A0A1C7D2A4;A0A1C9HCP3;C0J3L6;C0J3J9;C0J3J8;C0J3K6;C0J3I5;C0J3I2;C0J3L3;C0J3L5;C0J3L2;C0J3K9;C0J3K4;C0J3K3;C0J3J0;C0J3I9;C0J3I4;C0J3I1;C0J3L0;A0A1W6F7Y8;A0A1W6F7R7;A0A0K0LW89;A0A0K0LUJ6;A0A1C7D376;A0A120IGF5;A0A0Y0UXB5;A0A0K0LWZ4;A0A0K0LVW1;A0A1…	A0A191UJ49	no	3;4	2.0796e-122	145.11	3290100000	422970000	592580000	644950000	64137000	10654000	0	0	0	0	429330000	470380000	655130000
EGSLSFVLAK	10	0	1049.58	I1NEU4;A0A0B2QX92;I1LAZ4;I1LAZ3;A0A1S3E4I7;A0A151RBZ6;A0A1J7H384;A0A1J7G9L4;A0A1S3E2I4	I1NEU4	yes	2	0.011605	64.103	1575100000	0	0	0	280510000	358340000	296260000	194460000	250750000	194820000	0	0	0
EGVIQHSTINNLAIGR	16	0	1720.92	D5FUD7;A0A1S3TRM4;A0A0S3RZ97;A0A0L9U8N2;A0A151U3D7;A0A0B2PHQ6;I3SQA4;A0A1S2XTC5;A0A1S2XVC1;A0A0L9U908;F5C0D3;A0A1S3TM00;A0A0R0KTK4;I1JQ73;Q9FE12;V7CXU2	Q9FE12	no	2;3	3.4323e-138	219.52	25900000000	3238400000	5199400000	3423400000	702400000	651410000	841130000	440110000	753390000	628110000	2765300000	4567800000	2688800000
EGVSKDEAEDAK	12	1	1276.58	A0A1S2XH29	A0A1S2XH29	yes	2;3	1.2301e-138	227.56	1343200000	518650000	41901000	26125000	0	0	0	0	0	9707100	244070000	42719000	460030000
EGVSKDEAEDAKK	13	2	1404.67	A0A1S2XH29	A0A1S2XH29	yes	2;3;4	4.4459e-68	193.51	1931200000	575980000	98853000	7816600	78450000	0	8554200	80601000	45484000	50799000	269740000	111240000	603710000
EGYQSLLNTDMER	13	0	1554.7	I1MSU1;A0A0B2QCM3;A0A0R0F8Z5;V7CD28	I1MSU1	no	2	0.0016975	74.475	781790000	52822000	60846000	52018000	60875000	104720000	102270000	61524000	78666000	59973000	64756000	83326000	0
EGYVLLQFAPAIASR	15	0	1633.88	I3SQW0	I3SQW0	yes	2	0.00036428	80.441	69228000	15845000	21436000	0	0	0	0	0	0	0	0	0	31946000
EHAPSIIFMDEIDSIGSAR	19	0	2087	A0A1S3DZY2;C6T7G4;V7AQB5;I3S1L7;A0A1S3VD65;A0A1S2YH83;A0A1S2XJZ0;A0A0S3T175;A0A0L9T9F5;A0A072UQA3;C6TE07;A0A0R4J3Y6;A0A0B2S409;A0A0B2S0B0;A0A1J7I491;A0A1J7GWZ5;A0A151SGB8;V7ATC4;B7FK33;I3STY5	A0A1S3DZY2	yes	3	0.02206	29.999	11964000	0	0	0	11964000	0	0	0	0	0	0	0	0
EHGFLGFR	8	0	961.477	Q2HRJ8;A0A1S3E738;A0A1S3TXR7;V7AWY5;A0A151TU12;A0A0L9UHR8;I1K843;A0A0S3RB21;G8A2A8;I3SXX1;G8A2B2;G7IYP1	A0A1S3E738	no	2;3	0.0037272	105.04	673600000	17974000	53410000	9785800	119570000	102110000	28998000	134360000	40350000	101520000	50668000	0	14846000
EHGINFIGPNPDSIR	15	0	1664.83	A0A1J7GHY1;Q9LLR1;O81273;O23960;A0A0B2NX61;A0A1J7I726;A0A1S2YEA7	A0A1S2YEA7	no	2;3	5.2894e-10	110.97	278670000	26893000	68253000	71449000	11344000	0	0	0	0	0	27503000	19115000	54112000
EHIPLFR	7	0	910.502	V7BX31;V7BUE6;A0A0R4J4S6;A0A0B2R8B3;I3T4P9;I3S9T7;A0A0R0H9B2;A0A1J7FWD9;A0A151RG35;V7AHG3;T2DNI2;Q01289;C6TLP8;A0A1S3UF89;A0A1J7H6P0;A0A151SR70;A0A0R4J3L3;A0A0B2RXK5;I3S243;A0A072VAY8;A0A1S2XFW1;Q9LKH8;A0A0S3S9W8;A0A0L9V4H2;O98998;A0A0L9ULL3;A0A0S3SIA1	I3S243	no	3	0.025387	67.035	480770000	79382000	95308000	76696000	0	0	0	0	0	0	77607000	74737000	77045000
EHISAYGEGNER	12	0	1360.6	V7BRW6;T2DNC4;P15102;E0X737;A0A1S3VJB5;A0A0S3S3L2;A0A0L9VFQ0	V7BRW6	yes	2;3	9.7743e-14	144.7	6208100000	28829000	0	0	787080000	1350800000	943610000	853120000	1206000000	811170000	49405000	87545000	90584000
EHLPIYITDR	10	0	1255.66	U5ZH41;R9ZUH7;R9ZTU5;R9ZTA3;R9ZSU1;R9ZRU9;R9ZRJ7;R9ZQC4;Q8LUX2;P07816;N0DKC8;I2E2S6;D3J8J9;A4GGF9;A0A1S5RRL2;A0A1S5RRD6;A0A1L5BWK4;A0A1C7D428;A0A1C7D1Y6;A0A191UJA6;A0A173CSX6;A0A109RUI9;A0A109RU86;A0A0X8GI60;A0A0X8GI20;A0A0X8GI15;A0A0K0LXQ6;A0A0K0LWP9;A0A0K0LWN8;A0A0K0LVL7;A0A0K0LV15;A0A0K0LUA2;A0A0F7RNT4;A0A0F7RNM8;A0A023INC3;A0A023I714;V7CIM6;I1N0B4;D5MAP9;A0A0F6NKP0;B5LMR2;A0A1S4ETJ8;A0A192ICJ…	U5ZH41	yes	2;3	0.0052637	73.499	666260000	47680000	81521000	90832000	0	0	0	0	0	0	141960000	164360000	139920000
EHVEGFAPEVAWVTK	15	0	1697.84	A0A1J7HLC0	A0A1J7HLC0	yes	3	0.0030021	45.084	51984000	0	0	0	0	18298000	15707000	0	17979000	0	0	0	0
EHVIKPVIPEK	11	1	1287.76	A0A1S3EC55;I1MHR0;A0A0B2PQA7;H6UJ33;Q76KV5;V7CC07;V5N8W8;Q8W3Y4;A0A072V8Q4;I3SER4;I1LB04;A0A0B2Q3Z5;A0A1J7GM18;A0A1S2XTU9;G7KUJ1;A4PU48;A0A1J7GD60;C3TS15;V7CAZ7;V7CYP5;A0A0L9TT86;P49613;V7D197;V7D144;I3T7P4;Q76KV6;Q76KV4;P49612;A0A0B2R3E0;Q6J9X6;C6THI6;A0A1S3USS6;A0A0S3R8S2;A0A0S3R8R1;A0A0S3R8K3;A0A0L9TS96;I1MRW8;I1MRW7;I1KMK1;C6TNJ3;I1LVJ0;C8XPS2;A0A0B2R7P3	A0A0B2R3E0	no	2;3;4	0.00022666	140.14	4808200000	304680000	216540000	225660000	317890000	569340000	638450000	417480000	1321600000	228920000	205930000	197170000	164480000
EHVNLIDER	9	0	1123.56	A0A151QWM9;C6SYS6;A0A1S3V6J7;A0A0S3QYE0;A0A0L9TJQ7;A0A0R0ILX5;A0A0B2RV00;A0A0B2R658;I1KT93;A0A0R0K7A8;I1K4P8	A0A151QWM9	no	2;3	0.012795	92.239	829300000	136900000	133670000	141560000	0	0	0	0	0	0	138670000	129850000	148640000
EHWATYGR	8	0	1018.46	G7IC40;G7IC41;Q9SM59;A0A1S2XYQ5;A0A072VP01;V7BFS2;A0A1J7GAR8;A0A0S3SMT9;A0A1S3V5E4;A0A0L9TZV3;A0A151U6T2	V7BFS2	no	2	0.010035	101.54	132610000	0	32605000	29865000	0	0	0	0	0	0	24102000	30817000	15216000
EHYESIEIPK	10	0	1243.61	C6SYC1;A0A1S2XY11;A0A151U663;A0A0B2NZE9	C6SYC1	yes	2;3	6.1343e-06	141.27	2347900000	85785000	54425000	48201000	256650000	244250000	218620000	394340000	190570000	381120000	186760000	158610000	128590000
EIAEAYLGSSIK	12	0	1279.67	A0A0B2SQK8;K7LZH1	K7LZH1	no	2	0.0028257	75.088	305940000	8656200	0	16041000	43823000	0	45580000	42433000	110620000	38794000	0	0	0
EIAEAYLGSTVK	12	0	1279.67	A0A1S2YJT8;K7MVD3;A0A151S7R0;A0A0B2PXP8;A0A1J7GG32	A0A1J7GG32	no	2	0.01177	61.532	196820000	10377000	0	0	30493000	37321000	0	20479000	98149000	0	0	0	0
EIAHTISNAANK	12	0	1267.65	I1LUJ6;A0A0B2R801;I1L437;C6TH44;A0A0B2SHA7;A0A151SEX0;I1M3P2;A0A0B2RQD2;K7M2L3;A0A1S2XI00	I1LUJ6	no	2;3	1.0178e-119	218.94	3782500000	252800000	47153000	155810000	591410000	109350000	494310000	231140000	823710000	452000000	180110000	276630000	168040000
EIALHLASLGAR	12	0	1249.71	I3SM70;A0A1S2XS02;A0A072U2V3;I3SQZ5;A0A151T9R7;A0A0R4J5C5;A0A1S2XTA4	I3SM70	yes	2;3	0.003236	69.03	736820000	38832000	78019000	84977000	80614000	110850000	38081000	25105000	86379000	0	89243000	49111000	55602000
EIASLIETGSYSK	13	0	1396.71	I1JT00;A0A0B2SNW8;A0A0B2PNC3;V7ARA3;I1K7H0;A0A0S3RAW0;A0A1S2Y9C6;A0A0L9V9B1;A0A1S3U4U0	I1JT00	no	2	2.5323e-07	121.56	298380000	0	0	18671000	35745000	33855000	33851000	39745000	42750000	41084000	22142000	16499000	14042000
EIDEDHIR	8	0	1025.48	A0A1C7D2M9	A0A1C7D2M9	yes	2	0.019556	103.83	351330000	37117000	62471000	38418000	0	0	0	0	0	0	70905000	72083000	70335000
EIDIGVPDEIGR	12	0	1311.67	A0A1S2XEL7;A0A151SGI9;A0A072VMP1	A0A1S2XEL7	no	2	0.0073273	66.023	498930000	0	0	0	66780000	70567000	50235000	62852000	198170000	50321000	0	0	0
EIDIGVPDEVGR	12	0	1297.65	Q2HZ34;P54774;A0A0B2QNK2;A0A1S3V642;A0A0S3SR44;A0A0S3SR41;V7BIL6;A0A0B2PPJ8;A0A151TV22;A0A0L9TXQ4;A0A0L9TXE9;A0A151SAM1;A0A1S3V6I9;I1LZ82;A0A0B2SVL7;I1L8Z3;A0A0B2S1B2;G7L3V5;A0A1J7I918;K7LQC6;A0A0B2S2W5;A0A1J7HVN0;K7LTM9;A0A0B2NUK0;K7MX38;I1NAA5;I1JPP3;A0A0B2P420;A0A151S2X4;A0A1S2Y2P5;A0A1S2XSV9;A0A072VKP7;I1LTL9;A0A0B2PGS4;I1KCD7;V7B0N8;A0A0B2QDF3;V7AJN0;A0A0L9TEM2;A0A1J7H294;A0A1J7HIN2;A0A1J7I0…	Q2HZ34	no	2	0.00042253	96.82	567260000	38888000	36677000	43050000	57389000	78098000	0	95167000	16364000	66773000	57590000	44194000	33067000
EIEDAVSDLR	10	0	1145.56	A0A1J7GSS5;A0A0S3S277;A0A1S3VK26;A0A0L9VFS7;A0A0L9VFU5;I1ME25;A0A0B2RG42;A0A1S2X9H9;A0A076L2J5;A0A076L4V0;A0A1S2YI93;P37900;I1KQV7;I1KL72;A0A0B2SHP9;K7L593	A0A0S3S277	no	2	0.022776	63.624	1349900000	73004000	86810000	105050000	119780000	139090000	139170000	141200000	149010000	150820000	0	125290000	120670000
EIEGLPATALGLAAQSAVSK	20	0	1925.05	I1L4U3;A0A0B2S3X0;A0A1S2YZW8	I1L4U3	no	2	2.2927e-07	81.016	123580000	0	0	15598000	0	19517000	0	0	0	0	34472000	26671000	27319000
EIEIDIEPTDTIDR	14	0	1657.8	V7BTM8;I3SQ41;G7K8J5;V7BW88;C6SXX2;A0A1S3U8Q0;A0A1S2YK18;A0A1J7IA19;A0A1J7HU94;A0A1J7FWW3;A0A0S3SKJ4;A0A0B2SQE9;A0A151R9A0;A0A072UL69	V7BTM8	yes	2	0.00022763	87.083	226500000	26230000	32720000	11863000	22103000	47330000	0	59638000	0	17061000	0	0	9558200
EIENGILWEVEGK	13	0	1514.76	Q06H31	Q06H31	yes	2	1.0423e-10	116.51	1434300000	72509000	83123000	43471000	162770000	205930000	145830000	111980000	177890000	152280000	106340000	68326000	103830000
EIEPLQQALGK	11	0	1224.67	A0A151SVQ4;B7FLR8;G7IRB5;A0A1S2XDM5;V7BWN7;A0A1S3TFN5;A0A0S3SIE2;I1KDU7;A0A151S5G2;A0A1S3TL48;V7AM21;A0A0S3S9R0;A0A0L9V308;A0A0R0JV14;G7IRB6;A0A0B2S6V0	A0A151SVQ4	yes	2	0.0061158	65.278	99695000	0	0	0	0	18059000	0	0	28751000	18888000	23707000	10291000	0
EIETYHNLLEGGQEDFESSGAGK	23	0	2509.12	CON__P35527	CON__P35527	yes	2;3	1.0231e-23	95.996	504730000	31704000	27434000	37825000	30838000	107130000	20997000	37599000	47300000	23141000	71586000	52040000	17131000	+
EIFGPFQIITDYK	13	0	1569.81	A0A1J7ILA5	A0A1J7ILA5	yes	2	0.00097453	80.96	42090000	0	0	0	3302300	8952100	7211400	7028300	8620600	6975000	0	0	0
EIFMPALSSTMTEGK	15	0	1640.78	A0A151TPZ6;I1J6K8;V7BAP6;T2DP02;A0A1S3V920;A0A1J7HKK2;A0A1S2XZX6;V7C5H1;A0A0R0LFB4;A0A0S3SLW9;A0A072VR15;I1NFH5;I1NFH4;B7FLU7;A0A0L9TZD6;A0A151U5Y4;I1LD66;A0A0L9U0I1;A0A1J7HV47;I3RZE4;A0A072VNF5;V7BDN1;A0A1S3UY69;A0A0S3SNP9;I1NHB5;A0A1S2XY31;I1LD65;A0A1J7GMP8	A0A151TPZ6	no	2	0.0016633	65.511	268290000	0	0	38837000	54962000	0	42344000	63970000	0	0	44855000	0	23320000
EIGVLNDWENK	11	0	1315.64	I1L7G8;A0A0B2NXW3;I1JU53;A0A0B2R2B9;I1K8L5;A0A0B2RBE5;A0A0B2SUK7;K7MM48;V7AXG7;I3S9M2;A0A1S3U298;A0A0S3RBL7;A0A0L9UHB3;K7K8Q8;A0A151RNW4	I1L7G8	yes	1;2	0.00086572	91.656	2286100000	166930000	178970000	162950000	298290000	385560000	374840000	0	0	426550000	34935000	32523000	224540000
EIIDGIHGQVAK	12	0	1278.69	I1MNN4;K7MHE5;I1JCZ0;A0A0B2PVM7;A0A0B2NZG1;A0A0B2QSD0	I1MNN4	yes	2	0.00040022	97.452	715570000	52943000	51483000	49262000	88278000	79232000	71751000	59387000	80582000	56155000	54971000	25398000	46132000
EIISEVDTDNDGR	13	0	1461.66	A0A1J7GNE9;A0A1S3USC9;A0A0S3RA15;V7C6Y3;A0A0L9TUF6;A0A0B2RU62;A0A0R0JFP2;A0A1S3UES8;A0A0S3RJA4;A0A0L9UUX1;A0A0B2PRA0;I1JJA3;A0A151U2F2;I1M6R1;A0A0B2RV78;G7K8K5;A0A151STS4;G7JJ67;Q2PEW3	A0A1S3UES8	no	2	0.013136	55.724	120850000	0	0	0	15672000	30077000	27796000	0	47308000	0	0	0	0
EILAGVNPGLIR	12	0	1250.73	O04919;G7LI99	G7LI99	no	2	0.00011772	120.06	2889700000	0	0	0	315520000	421720000	394190000	420250000	886260000	451800000	0	0	0
EILEAHIPPGGR	12	0	1287.69	A0A191UJ65;W8CYC2	A0A191UJ65	yes	2;3	1.177e-18	127.83	20036000000	5283600000	4323200000	4213600000	0	0	0	0	6039100	0	2396000000	1836300000	1977400000
EILEIVHSR	9	0	1094.61	K7L024	K7L024	yes	2;3	0.0044947	82.645	774370000	141940000	274770000	213810000	0	0	0	0	0	0	83790000	29511000	30552000
EILLSTNSGQIGVLPNHAPIATAVDIGILR	30	0	3081.72	A0A1C7D2Z2	A0A1C7D2Z2	yes	3	0.00045468	38.196	0	0	0	0	0	0	0	0	0	0	0	0	0
EILSHYPSNYK	11	0	1349.66	A0A1S2XEB9;A0A1J7IB60;A0A151SPM4;A0A151R3I3;I1M5V9;V7BXP0;C6TIE6;C6SY06;A0A1J7I4U4;A0A0B2SIV5;A0A0B2QQK5;I1M5V8;I1M5V6;A0A0R0HBQ2	A0A1S2XEB9	yes	2;3	0.00033652	113.38	751170000	28889000	27668000	93040000	126680000	78266000	57233000	77238000	73227000	70820000	51465000	20493000	46150000
EIMNTPAMQNLINNPEIVR	19	0	2196.1	A0A1J7GKM7;A0A1J7G333	A0A1J7GKM7	yes	2;3	5.6337e-14	104.45	630800000	19627000	0	19866000	162430000	42181000	50621000	51997000	139320000	73658000	39242000	31857000	0
EIMTNQATSCDLK	13	0	1509.68	A0A151U6P5;A0A0S3SMP5;A0A0L9U0X7;I1NGJ0;I1NGI9;C6TI64;A0A0B2Q2G6;A0A0B2PX52;K7LCA6	A0A151U6P5	yes	2	0.00012407	100.22	244570000	51242000	46628000	34171000	5202600	36195000	0	0	0	0	0	31518000	39610000
EIPIVGGSGVFR	12	0	1229.68	A0A1J7G4Q6	A0A1J7G4Q6	yes	2	0.0016822	85.522	1738500000	0	11785000	0	332540000	354920000	374870000	212640000	232250000	219520000	0	0	0
EIPLPHEFLLNR	12	0	1476.81	A0A191UJ57;A0A0F6NF25	A0A191UJ57	yes	2;3	5.1938e-07	128.08	16563000000	3133200000	2863300000	4555000000	27185000	35021000	24601000	34298000	68314000	29545000	1969000000	1574300000	2248700000
EIPPELILPDNVLPK	15	0	1685.96	I3SYK2	I3SYK2	yes	2	4.2558e-05	96.673	1257800000	67162000	63395000	54615000	131280000	172130000	129440000	118650000	174090000	133080000	54583000	60494000	98867000
EIPSLQLINQTLSYAR	16	0	1845	V7CL94;I1KRD4;C6T763;A0A1S3T8R7;A0A0S3R0N9;A0A0B2S4A4;A0A0B2R1E1;I1K2Z9;I3SM60;A0A1S2YJA3;A0A1S2Y3S8;A0A151S4A2;I3STI7;B7FL82	V7CL94	yes	2	0.0004915	72.433	78313000	0	0	5221700	3142700	4422700	4579500	8509500	0	1945800	20199000	14331000	15961000
EIPSTVVYEDDK	12	0	1393.66	A0A151R6N3;A0A1J7HJ67;I3T4V1;V7C2I4;A0A1S3UES3;I1N7B1;C6T420;A0A0B2Q8E7;I1N8K4;C6TF85;A0A1S3TBK1;A0A1J7HNI0;A0A151TAE8;A0A0B2RN71;A0A0L9VNH2;G7KP65;A0A1S2XHY0;A0A0S3T9B3;K7MY10	A0A151R6N3	yes	2	0.0024408	77.185	652420000	87045000	44273000	50902000	39666000	90910000	54974000	51790000	61390000	0	54280000	62379000	54813000
EIQGQHDELEAK	12	0	1395.66	V7CBA4;I1MSG0;I1LY10;I1LY08;A0A151SRW1;I1LY07;A0A0L9TGA4;A0A0B2PBB8;A0A0S3R8H1;I1MSG1;A0A1S3UX70;I1MSF8;C6TND8;C6TJB3;A0A0B2QCC3;I1LY05;A0A0R0FHA5;C6TAV8;A0A1S2XED7;A0A1S2XHC3	V7CBA4	yes	2;3	4.8305e-22	159.5	1037400000	0	0	0	0	65112000	441560000	253770000	0	240580000	0	0	36378000
EIQTAVR	7	0	815.45	A0A1J7H936;Q99285;I3T643;A0A1J7HRR4;I3SLS9;I3SYM7;A0A151TM92;A0A1S3E2R4;A0A0R0H449;A0A0B2QMQ5;A0A1J7HTV4;A0A0R0H6V3;A0A0B2R1Y6;A0A0S3SLF1;A0A0L9U0U3;V7BEQ4;I3SW26;G7IBM3;A0A1S3V8N2;A0A1J7IAT0;A0A0S3SP88;A0A0R4J661;A0A0L9TFB9;A0A0B2P090;I3S6Z4;C6SWE9;B3SGL7;C6T1C4;A0A151TUN5;A0A0R0KKD0;A0A0B2PJ67;A0A0B2P421;V7BIH5;Q9M3H6;I3SY24;A0A1S3V2P3;A0A1S3E1Z8;A0A1S3E1S3;A0A151U4C9;A0A0S3SRG6;A0A0S3R5V4;A0A0…	A0A1J7H936	no	2	0.036439	124.59	7093800000	0	0	7083000000	0	10769000	0	0	0	0	0	0	0
EISALAPSSMK	11	0	1132.58	A0A1J7GPF5;V7BTT2;I1MDT4;G7IL85;B7FJC8;A0A1S3VJ06;A0A0S3S1V8;A0A0B2RFW8;A0A0L9VGH2;A0A151T7V4;A0A1S2X9D4;V5N8J4;A0A0E4C382;A0A0D5W799;Q96446;A0MJN1;G3K5Q4;A0A1J7HY58;A0A1J7HWM9;A0A1J7H444;A0A059PAV5;Q96445;A0A0A1ESX4;A0A1S3VJ73;V7C0G7;I3SK98;I1N5M7;C6TAA6;A0A1S3UZB5;A0A1S2XGV9;A0A0S3T7L0;A0A0L9T453;A0A0B2QDQ7;A0A151RHZ2;A0A072U4T5;A0A1S3TV44;A0A0L9TDG2;Q96440;A0A0S3RR16;P93485;A0A0B2R5M1;A0A0A1EU…	A0A1J7GPF5	no	1;2	0.002327	72.34	4795200000	166480000	0	0	830210000	864140000	851180000	789130000	231160000	680720000	352360000	20092000	9709100
EISGTITLPGSK	12	0	1201.66	A0A1J7H2T7;A0A1J7IWW3	A0A1J7H2T7	yes	2	0.021853	55.899	311880000	0	0	9326900	38260000	30694000	28662000	46304000	83250000	43699000	14448000	0	17236000
EISKDEISDALER	13	1	1503.74	V7AS70;A0A0S3RAF0;A0A0L9V9Y1;A0A151TCM8;I1JSX4;A0A1J7G7D8;A0A1S3U0U8;I1K7F0;A0A0R0K2E6;A0A0B2RGV1;A0A0S3RKK4;A0A1J7I1L1	A0A1J7I1L1	no	2;3	4.1698e-07	105.03	1882300000	365240000	311010000	354620000	0	0	0	0	0	0	203170000	358930000	289300000
EITALAPSSMK	11	0	1146.6	V7BWC9;I1MDF8;I1M4W2;B8Y622;A0A1J7I337;A0A1J7GTU2;A0A0B2RM52;A0A0B2R6Y8;C6T7Y1;A0A0B2SFB4;K7LD67;I1JG11;A0A0B2RHI8;A0A0B2P4R5;B7FIH3;A0A1S2Y3F5;A0A151QV08;V7BII6;A0A072VCE0;A0A1S3V5J7;A0A0S3SUC4;A0A0L9TV92;A0A151SUV1;B2ZGT1;Q9ZRW1;B7FG55;D0VFH9;E2FYG1;A6XN43;Q9FUG1;A0A0B2QKL5;V7CW28;A0A1S3TPQ1;A0A1J7HKL7;A0A1J7GZC1;T2DNE8;Q9M729;A0A0S3RXL7;A0A0L9U851;A0A151TU57;A0A0K1JST6;A0A167SVL3;I3S6Q3;I1JY56…	V7CW28	no	2	0.0029508	87.667	4243400000	238550000	166720000	244760000	319180000	553780000	479830000	697080000	653880000	308530000	259690000	168130000	153290000
EITDAVPISEVAGDR	15	0	1570.78	A0A151TXK7;I1JRM5;A0A0B2RI23	A0A151TXK7	yes	2	0.0049572	54.812	251940000	0	0	0	29927000	44254000	44170000	45640000	42115000	45833000	0	0	0
EIVALSGAHTLGR	13	0	1322.73	I3SK26;G7J4Y3;G7J4Y2;V7AYV4;V7AVT5;K7KM65;I1JZ46;I1JZ45;A0A0B2RTB9;A0A1S2YBR8;A0A1S2YDA0;A0A076L4U3;A0A1J7IJV4;C7EXK9	A0A1J7IJV4	no	2;3	4.7945e-07	134.56	3455400000	352250000	375480000	250900000	208530000	130130000	317470000	167520000	290360000	216650000	350500000	302900000	492740000
EIVLEALSPLGEGSVK	16	0	1639.9	A0A1S3U8Y6;A0A1S3U8Y0;A0A1J7HWA8;K7M8W8;I1M5P2;I1MCK3;I1M5P0;V7C013;I1M5P1;A0A0L9UPA4;V7BXP2;I1MCK2;I1M5N9;C6T8I2;A0A151SU34;A0A0S3SFJ2;A0A0B2SBL8;A0A0B2NP09	A0A1S3U8Y6	yes	2	2.7393e-05	91.657	163830000	0	0	0	17592000	33564000	27980000	23475000	35479000	25742000	0	0	0
EIVPGMIVTGMEVAEIDGAPR	21	0	2183.1	A0A151U705;V7BFF7;A0A1S3TDM2;A0A0S3SMD9;A0A0L9TZX6;X2G1N4;X2FUW0;X2FUP3;U5XU21;U5XU15;A0A1S6EGK4;A0A1S6EGJ3;V7AJ94;V5N890;A0A1S3TG84;A0A0L9V4S9;A0A0S3SAN4	A0A151U705	yes	2;3	6.6033e-05	63.225	102440000	19654000	0	25563000	0	5305400	0	0	0	0	20233000	17778000	13906000
EKAPENFR	8	1	989.493	V7CKL1;G7JW95;P10933;I3SLN4;P41346	V7CKL1	no	3	0.014071	84.498	1893500000	456320000	326680000	26788000	0	0	0	0	4149400	0	488540000	164180000	426810000
EKEEEEEVLVIEGIEFER	18	1	2205.07	A0A0R0G896;I1MEE5;A0A0L9VFM6;A0A151T7G3;I1M285;A0A1S2XCB4;A0A0B2PGN9;A0A151T7D3;I1MEE6	A0A0R0G896	no	3	0.0016942	47.942	263110000	0	0	0	41983000	49423000	56034000	39498000	37182000	38984000	0	0	0
EKFPGANDFGSEVIPGATSIGMR	23	1	2379.15	I1JJP2;A0A0B2SHX9;A0A0B2QR00;I3SW82;I3S3S4	I1JJP2	yes	3	0.00064559	43.035	187480000	37477000	41364000	37591000	0	0	0	0	0	0	18401000	17984000	34665000
EKIPSEVAK	9	1	999.56	A0A1J7GSS5;A0A0S3S277;A0A1S3VK26;A0A0L9VFS7;A0A0L9VFU5	A0A0S3S277	no	3	0.038204	56.916	0	0	0	0	0	0	0	0	0	0	0	0	0
EKPSIGTVIAVGPGPLDEEGNR	22	1	2234.15	I1MS56;K7MJZ5;A0A0B2QDA7;I1LY84;A0A0B2PEQ2;A0A1S3URE5;C6TJS6;A0A151SSP7;V7CB25	I1MS56	yes	2;3	2.1156e-74	169.05	7696300000	1040300000	1075800000	1208300000	213020000	219790000	176490000	137920000	167260000	162740000	1164400000	1007000000	1123200000
EKWDALENK	9	1	1131.56	I1MKN9;I1KI05;I3SZM1;B7FGQ4;I1MKN8;I1KI04;C6SVQ2;A0A1J7IPY5	I1MKN9	yes	2	0.0021267	132.32	641980000	106530000	102570000	101460000	7060200	0	0	0	0	0	106670000	85578000	132120000
ELAEDGYSGVEVR	13	0	1422.66	I1MQB5;A0A1S3V183;A0A151SP15;A0A0S3STH3;A0A0L9TVK9;A0A0B2QXC5;C6TG91;C6TC41;C6SW15;A0A1S3U9M6;A0A0S3TBA8;A0A0R0I0B9;A0A0R0G342;A0A0L9VHZ4;A0A0B2SB52;A0A0B2QXS6;A0A0B2NWG8;I3SJI7;A0A1S2Y1H6;A0A1S3U9M7;A0A0S3TBF5;A0A0L9VHY4;B7FH64;B7FGM5;A0A0R0HSV1;A0A0B2SB57;V7C2P9;A0A1S2Y152;A0A151U3Y7;I3S6J8;A0A1J7I239;G7I5C8;T2DLW1;A0A1J7GD89;A0A1J7J0V2;C6TAZ8;C6TB87;T2DN70;A0A1S2Y8G0;A0A1J7GAH8;A0A0A6ZDX8;T2DL…	A0A0A6ZDX8	no	2	7.0659e-07	98.942	1872200000	79868000	34056000	70613000	131160000	71871000	217660000	193210000	148020000	56531000	142480000	591650000	135050000
ELAEEHYK	8	0	1017.48	A0A0A6ZDY5;A0A0A6ZDS5;A0A0B2Q2N3;I1K081;A0A1S3UVT8;A0A0L9TQG0;A0A0B2RML8;A0A1S3UW70;A0A0S3R5V8;V7CBD1;C6TA28;A0A151TE39;C6T1V4;P47923;C0STY6;C0STY5;A0A1S2Z6C4;K7N1I9	A0A0A6ZDY5	no	2;3	0.016575	95.741	3418200000	685950000	456270000	13947000	126990000	2816500	112010000	85714000	49920000	26257000	839630000	316940000	701800000
ELAENASGGAPVK	13	0	1241.63	A0A1S2YYM9	A0A1S2YYM9	yes	2	0.00017095	75.89	121220000	0	0	0	36881000	0	10549000	13427000	0	20249000	0	0	40116000
ELAENASGGAPVKK	14	1	1369.72	A0A1S2YYM9	A0A1S2YYM9	yes	3	0.00057968	70.889	29962000	0	16223000	0	0	0	0	0	13738000	0	0	0	0
ELAEQIAK	8	0	900.492	A0A151S5A1;A0A0L9UKD2;C6TLC2;A0A0B2QK27;A0A0S3SJH7;A0A1S2Y5K1;I1JVP6;A0A1S3U6V5;B7FKF4;A0A072USU9;C6THN2;C6TDJ3;A0A0B2RKA1;A0A1J7HVM9;A0A1J7IEE9;A0A1J7H114;K7KYM3;I3SD79;I1JVP7	A0A151S5A1	no	2	0.026928	89.046	2493400000	0	316810000	278310000	0	0	548210000	0	532060000	0	0	430380000	387630000
ELAGITLPPER	11	0	1194.66	A0A1S2XQ52	A0A1S2XQ52	yes	2	0.0014994	84.479	437160000	84815000	91236000	51849000	0	0	0	0	0	0	24449000	102360000	82449000
ELAPYDPDWYYIR	13	0	1699.79	I3SQF0;C6T4Z6;A0A0B2SVF5	I3SQF0	no	2	0.00027723	92.856	2658400000	146810000	190550000	163230000	224560000	231190000	237090000	234890000	280070000	274510000	260530000	208140000	206800000
ELAPYDPDWYYVR	13	0	1685.77	V7BS99;V7BLY3;I1JW21;C6SVR8;A0A1S3U174;A0A1S2YWL1;A0A0S3SIR5;A0A0B2PT96;A0A0B2P2R4;A0A0L9UK60;A0A1J7GF67;V7C1X6;I1LWR7;C6THE9;C6SWT1;C6SVH1;A0A1S2Z7S6;A0A151SZZ0;A0A0S3T8D5;A0A0L9VNR1;A0A0B2PHW8;A0A072UT55;Q9ZRW2;A0A151RC04;B7FHE5;A0A1S3UAV0	V7BS99	yes	2	0.00050033	88.101	1865100000	64497000	80588000	66352000	210630000	202580000	308930000	228040000	222790000	228390000	88640000	83087000	80599000
ELAQAYEVLSDPEKR	15	1	1746.88	B7FLE3;I1LU11;I1LRM2;G7IRG6;A0A1S2XFY4;I1LKJ9;C6THB9;G7JES3;Q9SWB5;I3SBR1;I1LU10;I1LKJ8;G7IRG5;C6TLB6;A0A0B2QI94;A0A0B2Q8M7;A0A0B2PV72;V7AGV2;V5NAS1;V5N975;A0A1S3TK86;A0A1S3T9J6;A0A1S2YKQ1;A0A0S3SGZ0;A0A0S3SBV3;A0A0L9UMR9;A0A151RB53;A0A0L9V672	B7FLE3	no	2;3	0.031761	66.387	1042200000	48750000	54394000	39764000	0	0	0	0	899250000	0	0	0	0
ELAQQIEK	8	0	957.513	A0A072V2Y5;A0A072URR3;Q8H1A4;A0A1S2XBQ6;I3SKR0;A0A151SUG8;A0A1J7I0D0;A0A1J7HL93;A0A151SRZ9;A0A1S2YV35;G7LI94;A0A190CSF1;A0A0B2RK56;C6TNV5;C6TA21;K7KDU2;A0A1S3UUJ1;A0A0S3R887;A0A0L9UYQ6;A0A0R4J5N3;A0A0B2QCC9;V7CCL1;V7B1G4;Q8H1A5;I1L1K7;C6T8X3;A2Q689;A0A1S2Z1R2;A0A0R4J5A7;A0A0R4J4Z2;A0A0B2RUG1;A0A0B2R9M7;A0A0B2PBC5;A0A072VMZ6;A0A1J7GVR7;A0A1J7IJI7;G7IS33;A0A1S3U6S2;A0A1S3U6I2;A0A1J7IKL7;A0A1J7H6N9;…	A0A1S3UUJ1	no	2	0.00053736	140.35	2677400000	204350000	117940000	0	225200000	177040000	196490000	325150000	324430000	257760000	340570000	190040000	318400000
ELASGFAEVIK	11	0	1162.62	A0A1J7HE02;S5YE98;S5XYE8;S5XLP2;S5XGR4;B7FJL5;A0A1J7G305;I3SLI4;G7JXJ9;A0A1S2YZ05;A0A151THT1	A0A1J7HE02	yes	2	0.0082114	60.255	0	0	0	0	0	0	0	0	0	0	0	0	0
ELDLAHPAAK	10	0	1063.57	I1MQD0;I1L3P6;A0A0B2QSP2;A0A0B2NX08;V7C514;A0A1S3VEU7;A0A0S3TBD3;A0A0L9T825;I1L3P8;A0A151RIB7	I1MQD0	yes	2;3	0.0085101	79.986	1182500000	0	0	20926000	224620000	149490000	144190000	214700000	227360000	164950000	0	0	36240000
ELDLDTATAK	10	0	1075.54	A0A0R0EMN4;A0A0B2S6N5;A0A0L9U1E7;A0A0S3SM64;I1LEI1;A0A0B2PBZ5;A0A0R0I6H9;K7LLH9;K7LLH8;K7LLH7;A0A1S3V851;K7N371	A0A0R0EMN4	yes	2	0.0068556	85.622	239120000	45958000	47232000	43264000	0	0	0	0	0	0	57295000	0	45374000
ELDLLNEDANVYK	13	0	1534.75	G7K0G0	G7K0G0	yes	2	0.00042279	89.663	686650000	26298000	29093000	25234000	59610000	61671000	55412000	102840000	111360000	87504000	34058000	49066000	44504000
ELDLSSPEVVTK	12	0	1315.69	A0EVX1	A0EVX1	yes	2	0.0025248	76.073	737120000	35655000	31357000	0	102980000	112130000	99256000	92435000	117740000	94788000	50781000	0	0
ELDLVPTVPQASLAR	15	0	1607.89	I1MYZ8;C6TM43;Q948P6;A0A0R0HL31;A0A0B2PAT5;A0A0B2RHP0;I7DIY6;I1MYZ9;A0A1S3UFN7;C6TEV0;Q948P5;I7CBU1;C6TNF0;I7AI86;I1JIE1;Q41709;I6ZMH5;I1JIE0;A0A0L9UVI2;A0A0S3RKN8;A0A151U190	I1MYZ8	no	2	0.00040941	79.652	1017800000	126000000	88868000	89037000	24613000	21740000	32416000	73974000	103720000	59993000	102250000	157940000	137270000
ELDPEVHR	8	0	993.488	A0A1J7HDU8;A0A151SSB7;A0A1J7GP91;I3S2A3;A0A1J7HPD9;A0A151RQ51	A0A1J7HDU8	yes	2;3	0.010115	98.523	5774700000	123710000	272140000	137990000	597340000	515920000	1032100000	453390000	880230000	760250000	280090000	431610000	289910000
ELDYLVGAVSNPK	13	0	1403.73	I1KTX8;V7BTD0;I1MJC7;A0A0B2SQD7;A0A0R0IRH4;A0A0B2QJ60;A0A0R0GHF6;C6T920;A0A1J7GSA6;A0A1J7HFV8	I1KTX8	no	2	2.44e-05	117.93	7804100000	206520000	187920000	148280000	1132900000	1182800000	1141600000	911880000	1165000000	845970000	298700000	384430000	198140000
ELDYLVGAVSSPK	13	0	1376.72	V7BT83;T2DPA6;A0A0S3SJZ7;A0A0L9UJH6;A0A1J7HFP8;A0A1S2XIN0;A0A0R0GFW6	A0A0R0GFW6	no	2;3	4.7457e-07	139.78	21473000000	3395100000	3043100000	2925700000	160440000	242010000	236970000	126620000	248670000	141690000	3276100000	3465900000	4210400000
ELEEEIENMGGHLNAYTSR	19	0	2190.99	A0A1J7GE65;A0A0L9U4P4;A0A151S069;A0A1S3VCY5;A0A0S3SWG4;A0A0L9VTY8;A0A1J7H4D1;A0A151RLZ4;A0A1S3TWG4;A0A0S3RUN6;A0A1S3TWC8;I1N1W7;I1KZ13;A0A1S2XR23;K7MSG8;K7MSG9;V7B763;I1MM85;A0A0R0FX09	A0A1S3TWG4	no	2;3	1.8865e-42	152.01	1106600000	38792000	96104000	62141000	91804000	121840000	87915000	130240000	199860000	95645000	42256000	91988000	47991000
ELEFYMK	7	0	958.447	I3T3T7;B7FGL5;B7FMW0;A0A1S2YUQ9;A0A1S2XQ74;G7JP43;I1N0F1;A0A0B2R9I7;C6T3Z7;G7LF60;A0A072UGW8;A0A1S3VF69;I1JM69;C6TBA9;A0A0B2PDX9;A0A151R5G9;V7BUJ2;A0A1S3TRX5;A0A0S3RUP0;A0A0L9U547;A0A1S3V9R0;A0A151R5N3;A0A0S3S6W7;A0A0L9VAQ2;I1MM89;I1KYF8;A0A0B2QZB6;A0A0B2NVH5;A0A151S1X3;C6T514;A0A151RLR2;I1N1Y6;C6T968;C6T0G7;A0A0B2QIZ3;A0A0B2PT48;V7BNE8;V7APP2;T2DMW0;A0A0S3SW17;I3S9U3;I3RZA9;A0A0L9VTI8	A0A1S3VF69	no	1	0.018411	137.83	13531000	0	0	0	0	0	0	0	13531000	0	0	0	0
ELEHIEQVFTPLVEK	15	0	1809.95	A0A1J7H8C0;G7IRR3;A0A1J7HTY0;A0A151RCK5;A0A075EAU4;A0A1S2XCA0	A0A1J7H8C0	no	2	0.00076924	74.141	77863000	0	4894700	0	19328000	21102000	15172000	17365000	0	0	0	0	0
ELENVPMVTTESGLQYK	17	0	1936.95	G7JEW8;A0A1S2YNB8;I3SYR6;B7FK25	G7JEW8	yes	2	3.3082e-14	111.78	330640000	72760000	78424000	82836000	0	0	0	0	0	0	26384000	41097000	29143000
ELESLCNPIIAK	12	0	1385.72	V7BFT8;V7BF08;Q40979;P16121	V7BFT8	no	2	0.00016019	105.46	1081700000	112560000	101140000	99734000	84227000	68241000	68905000	87221000	103600000	89862000	92715000	84072000	89392000
ELESLTLDR	9	0	1074.56	A0A1J7H184;G7JLG0	A0A1J7H184	no	2	0.043988	63.184	216490000	21185000	36475000	57325000	0	0	0	13928000	8222000	58319000	0	0	21033000
ELEVIHSR	8	0	981.524	Q9XQB3;A0A1S3T8P2;A0A0S3R0I7;A0A0L9T5P2;A0A0B2R0U5;C6TLM4;C6TNE6;A0A0B2R448;A0A0B2S3J4;P09756;V7CNY1;K7VP38;V7CM67;T2DP62;Q43437;C6TM32;A0A0R4J5I3;A0A0B2S7U6;O81391;I3SIG9;A0A023VWJ9;V5N8I3;T2DM69;Q9LKI1;I3T0E0;I3SH44;G7KKG9;A0A151R327;A0A0S3RIV3;A0A0L9UU89;A0A072UGT3;Q6T705;A0A1S2XJ56;A0A1S3EI94;G7KIZ0;A0A1J7IWT5;A0A072U6K7;A3F6K2;P27490;Q9LKH9;A0A0S3T5N3;A0A0L9UPR0;P04159;P07371;V5NAM7;A0A151RT…	A0A151RTW8	no	2;3	1.208e-28	185.55	239420000000	33657000000	52336000000	54673000000	1237700000	654570000	795220000	1022700000	1893700000	1030500000	25523000000	34305000000	32292000000
ELFSEVGDLK	10	0	1135.58	A0A072UK32;A0A0S3SCZ8;A0A0L9T6G9;A0A1S2YK86	A0A072UK32	yes	2	0.012245	72.321	741720000	17201000	28660000	26311000	86018000	102390000	91470000	71898000	76625000	68808000	48089000	59258000	64994000
ELGAPIVMHDYLTGGFTANTTLAHYCR	27	0	3007.43	E0D980;C0J388;A0A0D4BNI3	E0D980	no	3;4	7.4761e-92	126.03	6304300000	1461400000	1552700000	1522600000	39264000	23077000	0	29030000	32412000	0	338130000	471450000	834270000
ELGEWGLDNYLSVK	14	0	1621.8	I3SSM1;I3S3N6;G7JNS2;A0A1S2YRM0;A0A1J7ITE5;A0A1S3UUA7;A0A0S3R6C0;Q93YB2;E0YL26;B0M1A5;J9XXT4;A0A0B2SWH5;A0A1J7GIR2;I1JZW5;A0A151R9E8;A0A1S2YBP2;A0A072VA68;I3SWF9;A0A072UZ53	I3SSM1	no	2	0.00014606	92.939	230350000	0	0	0	37348000	30951000	27634000	40929000	35473000	38297000	0	0	19714000
ELGGIELLAQR	11	0	1197.67	A0A151TZ12;A0A0B2S3W7;V7B657;I1MB15;A0A1S2Y9W8;A0A1J7GVA8;A0A1S2Y9W3;A0A1S2XJW6;A0A1J7H2M8;K7M7U0;K7K9Y5;A0A072V2Y6;A0A0B2R1M1	A0A151TZ12	yes	2	0.042913	51.727	25176000	0	0	0	0	0	15260000	9916100	0	0	0	0	0
ELGIDLVIEGTGVFVDR	17	0	1830.97	V7CUE1;A0A1S3TC21;A0A0S3RWE5;A0A0L9U7S9;V5N8T6;T2DPV5	V7CUE1	no	2	0.0098247	41.088	54460000	3283400	10338000	6129200	3060000	0	0	0	0	0	23694000	0	7955800
ELGIGLVPYSPLGR	14	0	1469.82	A0A151TXK7;A0A151TXP2	A0A151TXK7	yes	2	3.8524e-06	101.3	676830000	72066000	63339000	57354000	53416000	43937000	41535000	42487000	0	35418000	93994000	73901000	99379000
ELGITALHIK	10	0	1093.65	A0A1J7G5J6;A0A0R0KW03;O22584;I3S2A7;G7IPY3;B7FGP1;A0A1S2XCX9;B7FGG2;C6SV94;A0A151SCU0;A0A0B2SG24;A0A151R590;A0A0R0KP25;I1M1E3;A0A151TJ94	C6SV94	no	2;3	0.016477	67.207	2384000000	147160000	319170000	136210000	185060000	174580000	181840000	82770000	413200000	207080000	122040000	161340000	253540000
ELIAIASPGQVTQVQLDR	18	0	1937.06	I1KV08;A0A0B2PCD7;A0A1S3VF71;A0A0S3SZS2;A0A0L9T9X4;I1KGH6;A0A0B2S528	I1KV08	yes	2	2.0954e-18	132.51	515470000	17263000	19337000	31809000	55186000	62188000	64522000	63006000	83839000	47259000	24482000	26098000	20477000
ELIDGQPVGPAMVHPSETASK	21	0	2162.07	A0A151TD13	A0A151TD13	yes	2;3	5.0764e-08	73.809	415090000	0	0	22783000	52699000	78920000	70067000	59403000	65595000	43216000	0	0	22408000
ELIFPPELLLR	11	0	1338.79	F1LKC5;K7M9C0;A0A072VMW7;A0A0R0G5H5;A0A151SUN2;A0A0B2RM17;A0A072VCZ5;I1M510;A0A1S2XEF0;A0A0B2RE38;G7IUC2;V7BZ83;A0A1J7H7Q8	F1LKC5	yes	2	0.0052455	82.417	16214000	0	0	0	2614400	2076500	1634700	3930100	1352500	1566700	1203400	0	1836100
ELIGPAMYFGLMGDGQPIGR	20	0	2121.04	A0A151TRX5;A0A1J7GP48;A0A0S3T1V4;A0A0L9UTC9;A0A1S3TAC2;A0A1J7GVW3;T2DNR4;V7C7X4;O24548;A0A1S2XN56;A0A1S2XJC8;A0A072TX38;A0A0B2QE67;I1KD37;A0A151RJK9;A0A1S3TIL9;V7AYI0	A0A151TRX5	no	2;3	0.040597	28.333	84912000	0	0	0	0	24723000	0	5336600	34185000	20667000	0	0	0
ELIIGKDDEILK	12	1	1384.78	I3SK84	I3SK84	yes	2;3	1.7976e-06	141.58	2703300000	513920000	530800000	493890000	0	7981300	8895800	26849000	30640000	15258000	432090000	221940000	421080000
ELISNASDALDK	12	0	1274.64	A0A1J7GB50;I3T2W2;K7LD53;A0A0B2SDU7;A0A1S2XPL0;I3S6E3;D6C500;A0A0B2P2S4;B6EBD7;A0A0B2RH95;D6C4Z9;A0A0S3RIV4;I1M6E1;B6EBD6;A0A0B2QUV0;I1JJL6;A0A1J7IUK0;A0A0S3RIW9;A0A0L9UUF8;A0A0L9UUY5;A0A1S3UF73;A0A1S2Y850;A0A0B2SGG4;A0A1S2Y6E8;A0A1S2Y4R8;G7I7Q4;K7MP24;I1MY38;A0A0B2PYI4;I1MC33;A0A1J7G726;I1MC32;A0A0B2RY80;I1MC31;I1MC34;A0A151R836;A0A1S3UFW8;A0A0S3RQJ5;A0A0L9V1U0;V7CRB4;A0A1J7H096;A0A1J7HUH6;A0A0L…	I1M6E1	no	1;2	6.1924e-10	148.18	9914800000	459070000	398790000	452710000	955570000	1002400000	1077900000	1105900000	1425300000	948620000	725180000	668000000	695240000
ELISNASDALDKLR	14	1	1543.82	A0A1J7HUH6;A0A0L9UUC2;A0A151S032;A0A0B2SGJ8;I1JJQ4;A0A0B2SPS6;A0A0S3RIP9;I1M6A0;A0A0R0GHB3;A0A1S3UEP8;A0A1S2XMF6;G7KEN6;V7B9I0	A0A1J7HUH6	yes	2	0.013914	57.414	0	0	0	0	0	0	0	0	0	0	0	0	0
ELISNSSDALDK	12	0	1290.63	A0A151U2G9;A0A1J7HA98;I3SHH4	A0A151U2G9	no	2	0.00015517	116.24	4260500000	254600000	289570000	253450000	507800000	430400000	487790000	502160000	517660000	477920000	375720000	163430000	0
ELKEQIASLK	10	1	1157.67	K7MZV1;A0A072U4Z5;A0A072U401;A0A151U504;A0A1J7G3N0;A0A151TW91;A0A0B2R836;A0A0B2Q7Q9;I1LB71;A0A0R0F271;A0A0R0EZ05;A0A1S2XWL8;V7BIY3;A0A151U4K3;A0A1S3V7L6;A0A0S3SSG0;V7BKS8;K7LGV9;I1NB97;G7IEJ0;A0A1S2XZ45;A0A1J7IEX6;A0A0L9TWK0;I1L7S7;A0A0B2S9S4;A0A072UF61;A0A0L9U904;G7KSP8;K7MZV0;A0A0B2SE78;A0A1S3TQS4;A0A0S3S0A0;V7D0X4;A0A0R0F2G7;K7KGD2;K7KGD1;A0A1J7HKZ1;A0A0B2QGN6;A0A1S3TMU3;A0A0L9U9Q8;V7D1D4	K7MZV1	yes	3	0.0018618	93.096	1989200000	398530000	37501000	146390000	214510000	0	120300000	14381000	50472000	156230000	158630000	107410000	584820000
ELLATHPGLEFLQSTPEFQER	21	0	2441.22	A0A1S3V4S6;V7BEK2;G7L1X9;A0A151TXS4;V7BHR6;A0A1S3V528;V7BMK4;A0A1S3TCU2;A0A1S2XWI9;A0A151U5G4;A0A0S3SQ44;A0A0S3S509;A0A0L9VKU2;A0A1J7FS27	A0A1S3V4S6	yes	2;3	2.0868e-07	70.094	315050000	16265000	0	0	48419000	27701000	29938000	47291000	55437000	40222000	33843000	0	15929000
ELLESKPWISQK	12	1	1456.79	I3SPZ5;B7FMM7;A0A1S3TTZ6;A0A0S3RQW2;A0A0L9TDA5;V7B012;A0A1S2Z111;A0A151SXF9;A0A1J7GY34;I3T342;I3SN01	I3SPZ5	yes	2;3	1.43e-181	241.35	1785300000	274780000	264970000	262150000	0	0	0	5017500	0	0	316980000	374610000	286760000
ELLETFGPLR	10	0	1173.64	A0A1S3EAL3;A0A1S3U6E1;A0A1S3E5C9;A0A1S3U6G0;A0A1S3E6H9;A0A1S3EBX7;A0A0R0JWC4;A0A1S3U6D8;A0A1S3E6C7;A0A1S3U6H9;A0A1S3E591;A0A1S3EBT1;A0A1J7HKK6;I1JZD6;I1JZD5;A0A1S3U6D6;K7KYQ6;K7KYQ5;A0A1J7HDA7;V7BRJ6;G7J057;A0A151SZL6;G7JM14;A0A1S2YLE5;A0A1S2Y5C7;A0A072UUP6;A0A072USI9;A0A1S3U6F4;K7KMA7;A0A1S3U6D3;V7BU84;A0A0S3SJF2;I1JZD4;A0A0B2QG79;K7KYQ4;A0A0L9UK32;A0A1S2Y6H1;A0A1S2Y5A7;G7J055;A0A072V3Q8;G7J056;…	A0A1S3EAL3	yes	2	0.0036976	88.495	0	0	0	0	0	0	0	0	0	0	0	0	0
ELLEWGSR	8	0	988.498	A0A1S3TA94;A0A0S3RU22;A0A0R4J3M4;A0A1J7GDT8;A0A0L9T9Y0;P51851;G7KSB3;A0A1S2XPC9;A0A151RVV4;G7KSB5;A0A0R0F259	A0A1S3TA94	no	2	0.016399	110.41	499500000	17985000	0	0	77981000	76446000	77318000	76250000	79467000	54344000	27692000	0	12015000
ELLGGNGILADFLVAK	16	0	1628.91	I3S1G9;A0A1J7H4C5;A0A1J7J1R8;A0A072U1Y7;A0A1S2Z369;K7MTK7;A0A0R0J4I0;A0A0B2SK92;K7MTK5;I1JLD3;A0A0R0KF79;I1JLD4;A0A0R0KRB3;A0A0L9VTB3;A0A151S2U0;K7L1W0;V7ANB0;A0A0R0F201;I1JLD2;B0M198;A0A1S3VEY9;A0A0S3SWZ4;A0A0R0KF64;A0A0B2PRN0;A0A0B2QJE4;K7MTK3	I3S1G9	yes	2	0.00010745	81.594	70503000	0	0	0	11461000	16901000	9882800	13194000	10837000	8225700	0	0	0
ELLQQDPGLAR	11	0	1238.66	G7LG19;A0A151S2N4;G7LG18;B7FMP0;A0A1S2YWH9;C6SXZ0;A0A0R4J5B2;A0A0B2R586;A0A0B2RTD9;V7AJN3;C6SW11;A0A1S3VWP5;A0A0S3S8Y0;A0A0L9V2T9	G7LG19	yes	2	3.4752e-07	106.62	557780000	0	0	0	91311000	78454000	0	0	110180000	182080000	56640000	0	39114000
[truncated: 6,256 more rows]
