# Supplementary material for: Physiological responses and proteomic changes reveal insights into Stylosanthes response to manganese toxicity
Source: BMC Plant Biol. 2019 May 22;19:212. doi: 10.1186/s12870-019-1822-y (PMC6530018; doi:10.1186/s12870-019-1822-y)
Supplement: Supplementary file 4 — Table S3. Information of proteins identified from the leaves and roots of stylo. (XLSX 789 kb) [file 12870_2019_1822_MOESM4_ESM.xlsx]

## Sheet: Table S3
Table S3. Information of proteins identified from the leaves and roots of stylo.
Protein IDs	Fasta headers	Number of proteins	Peptides	Razor + unique peptides	Unique peptides	Sequence coverage [%]	Mol. weight [kDa]	Potential contaminant	LFQ intensity RY-CK-L-1	LFQ intensity RY-CK-L-2	LFQ intensity RY-CK-L-3	LFQ intensity RY-Mn-R-1	LFQ intensity RY-Mn-R-2	LFQ intensity RY-Mn-R-3	LFQ intensity RY-CK-R-1	LFQ intensity RY-CK-R-2	LFQ intensity RY-CK-R-3	LFQ intensity RY-Mn-L-1	LFQ intensity RY-Mn-L-2	LFQ intensity RY-Mn-L-3
R9ZVC0;W8CY78;V5JDS9;U5ZHT9;S4SYY0;R9ZUT5;R9ZT52;R9ZSK4;R9ZS18;R9ZQX5;R9ZQW6;R9ZQ68;Q2PMR9;P60147;N0DKC1;I2E2Q7;G9IIY7;D5MAS2;D5MAJ2;D3J8H9;B8R475;B5LMN9;A4GGC1;A0A1W6F829;A0A1W6F7V2;A0A1W5P4G1;A0A1S6R0E7;A0A1S5RW13;A0A1S5RVS7;A0A1S5RRJ3;A0A1S5RRB6;A0A1L5BWH9;A0A1C7D4D2;A0A1C7D3T3;A0A1C7D3F9;A0A1C7D348;A0A1B1LVP1;A0A192ICH3;A0A191UJ79;A0A173CT35;A0A142G643;A0A0Y0TVI6;A0A0Y0I7W4;A0A0U2LN26;A0A0K0L…	tr|R9ZVC0|R9ZVC0_GLYTO Photosystem II protein L (Fragment) OS=Glycine tomentella GN=psbL PE=4 SV=1;tr|W8CY78|W8CY78_MEDTR Photosystem II reaction center protein L OS=Medicago truncatula f. tricycla GN=psbL PE=3 SV=1;tr|V5JDS9|V5JDS9_LUPLU Photosystem II re	93	1	1	1	58.3	2.8211		554890000	1152000000	778890000	0	9370700	0	8112200	10662000	0	1063300000	351740000	692670000
C6TCE1;I3SNA7;A0A192ICR0;A0A0U2HME4;W8CY75;U5ZFB8;S4T0Q1;R9ZU70;R9ZT41;R9ZSL2;R9ZRW0;R9ZRD0;R9ZRC3;R9ZQ24;Q9BBQ5;Q2PMQ4;N0DKC6;I2E2S1;G9IJ03;D3J8J4;B8R485;B5LMQ4;A4GGD6;A0A1W5YS86;A0A1S5RRL4;A0A1S5RRD1;A0A1L5BWK0;A0A1D8DCN3;A0A1C7D3Y4;A0A1C7D3K5;A0A1C7D3J4;A0A1C7D2A2;A0A173CT81;A0A142G658;A0A120IGM4;A0A109RSQ6;A0A0Y0UII5;A0A0Y0UF48;A0A0Y0UF39;A0A0Y0UBL3;A0A0Y0U4L9;A0A0Y0TYV5;A0A0Y0I7Z4;A0A0K0LX37…	tr|C6TCE1|C6TCE1_SOYBN Putative uncharacterized protein OS=Glycine max PE=2 SV=1;tr|I3SNA7|I3SNA7_LOTJA Uncharacterized protein OS=Lotus japonicus PE=2 SV=1;tr|A0A192ICR0|A0A192ICR0_ASTME Cytochrome b6-f complex subunit 4 OS=Astragalus membranaceus var. me	85	1	1	1	10.1	11.236		1160800000	1893500000	1371300000	9975500	0	8350200	5606800	13264000	0	1472800000	1365200000	1038000000
W8CYL0;V5JDW1;S4T043;R9ZUD2;R9ZTR9;R9ZT80;R9ZSS5;R9ZRP9;R9ZRH9;R9ZQ99;R9RPK3;Q9BBR7;Q2PMS0;N0DKY9;I2E2Q6;G9IIY6;D3J8H8;B8R476;B5LMN8;A4GGC0;A0A1W6F820;A0A1W6F7V3;A0A1W5P4E8;A0A1S5RVS8;A0A1S5RRI8;A0A1S5RRB2;A0A1L5BWI4;A0A1J0I0H7;A0A1D8DAS6;A0A1C7D3V7;A0A1C7D3H5;A0A1C7D393;A0A1C7D321;A0A1C7D210;A0A192ICF7;A0A191UJ84;A0A173CSU5;A0A142G642;A0A110BDR5;A0A109RT82;A0A0Y0UJP6;A0A0Y0UGB4;A0A0Y0UGA3;A0A0Y0…	tr|W8CYL0|W8CYL0_MEDTR Photosystem II reaction center protein J OS=Medicago truncatula f. tricycla GN=psbJ PE=3 SV=1;tr|V5JDW1|V5JDW1_LUPLU Photosystem II reaction center protein J OS=Lupinus luteus GN=psbJ PE=3 SV=1;tr|S4T043|S4T043_MEDTR Photosystem II r	84	1	1	1	17.5	4.1328		769960000	839670000	521650000	0	0	0	0	0	0	462740000	409380000	0
A0A0B2RT47;A0A072TH98;A0A151RU67;G7IZG1;W8CYD9;S4T004;V7CFL1;V5JDQ3;R9ZUZ0;R9ZTJ2;R9ZSU0;R9ZS84;R9ZS27;R9ZR42;R9ZR39;R9RPC2;Q9BBS5;Q2PMT1;P06452;N0DM18;I3SIQ0;I2E2P6;G9IIX4;D5MAS8;D5MAK3;D3J8G7;B8R490;B5LMM8;A4GGA9;A0A1W6F816;A0A1W6F7S8;A0A1W5P4B6;A0A1S6R0B1;A0A1S5RVS3;A0A1S5RRH8;A0A1S5RRA5;A0A1S4ETG3;A0A1L5BWH4;A0A1J7FP05;A0A1J0I0I4;A0A1C7D3U2;A0A1C7D3E1;A0A1C7D375;A0A1C7D2Z6;A0A192ICR1;A0A191UJ…	tr|A0A0B2RT47|A0A0B2RT47_GLYSO ATP synthase subunit a, chloroplastic (Fragment) OS=Glycine soja GN=glysoja_043615 PE=4 SV=1;tr|A0A072TH98|A0A072TH98_MEDTR ATP synthase subunit A OS=Medicago truncatula GN=MTR_0140s0070 PE=4 SV=1;tr|A0A151RU67|A0A151RU67_CAJ	110	1	1	1	21.1	9.8997		146080000	168730000	151010000	0	1248100	0	0	0	0	90047000	55812000	152110000
A0A023I2M2;B5LMR4;A0A158UVM4;W8CY73;V5JDV3;R9ZU75;R9ZT61;R9ZSQ1;R9ZRF0;R9ZRD9;R9ZQA9;R9ZQ36;R9RNP6;Q9B1K8;Q8LW11;Q2PMM4;N0DKC4;I2E2S8;G9IJ13;D3J8K1;A0A1W6F869;A0A1W6F7X4;A0A1W5P4D3;A0A1S5RVY1;A0A1S5RRN1;A0A1S5RRE4;A0A1L5BWK8;A0A1J0I0F1;A0A1D8DAU3;A0A1B1LVR0;A0A192ICI1;A0A173CT92;A0A161AM31;A0A158V2M7;A0A158V0Q7;A0A158UUJ5;A0A158URA0;A0A142G668;A0A120IGX0;A0A109RTF1;A0A0Y0DZX1;A0A0X8GJ02;A0A0X8GHC…	tr|A0A023I2M2|A0A023I2M2_VICFA Ribosomal protein L23 OS=Vicia faba GN=rpl23 PE=4 SV=1;tr|B5LMR4|B5LMR4_CICAR 50S ribosomal protein L23, chloroplastic OS=Cicer arietinum GN=rpl23 PE=3 SV=1;tr|A0A158UVM4|A0A158UVM4_ARAHY 50S ribosomal protein L23, chloroplas	66	1	1	1	34.1	5.1953		22011000	17729000	28920000	0	0	0	0	0	0	30867000	21055000	59705000
A0A1S5RRF9;A0A1S5RR88;A0A0Y0UEX3;A0A023I6R7;A0A0F6NK36	tr|A0A1S5RRF9|A0A1S5RRF9_GLYUR NAD(P)H-quinone oxidoreductase subunit K, chloroplastic OS=Glycyrrhiza uralensis GN=ndhK PE=3 SV=1;tr|A0A1S5RR88|A0A1S5RR88_9FABA NAD(P)H-quinone oxidoreductase subunit K, chloroplastic OS=Glycyrrhiza glabra x Glycyrrhiza ura	5	2	1	1	12	25.402		53719000	33248000	39293000	0	0	0	0	0	0	33098000	25532000	41173000
V5JDR5;R9ZUQ0;R9ZTR5;R9ZTJ9;R9ZT11;R9ZRX9;R9ZQT4;R9ZQR8;R9RNE9;Q2PMN3;P62092;N0DKD2;I3S7V7;I2E2T7;F8T1M2;F8T1M0;F8T1L8;F8T1L6;F8T1L2;F8T1L0;F8T1K8;F8T1K4;F8T1K2;F8T1K0;F8T1J6;F8T1J4;F8T1J2;F8T1I4;D3J8K9;B5LMS5;A0A1W6F871;A0A1W6F7Z5;A0A1W5P4F1;A0A1S5RVX3;A0A1S5RRM1;A0A1S5RRF2;A0A1L5BWL6;A0A1C7D3Z6;A0A1C7D3I9;A0A1C7D3E2;A0A1C7D378;A0A1C7D2G2;A0A191UJB7;A0A173CSY6;A0A151QP75;A0A120IGP3;A0A120HX90;A0…	tr|V5JDR5|V5JDR5_LUPLU Photosystem I iron-sulfur center OS=Lupinus luteus GN=psaC PE=3 SV=1;tr|R9ZUQ0|R9ZUQ0_9FABA Photosystem I iron-sulfur center OS=Glycine dolichocarpa GN=psaC PE=3 SV=1;tr|R9ZTR5|R9ZTR5_GLYTO Photosystem I iron-sulfur center OS=Glycine	124	4	4	4	63	9.0384		3970700000	5354100000	5053100000	22268000	13524000	10364000	10656000	14911000	9020300	2211500000	2229800000	2536000000
W8CYA2;S4T0Y5;R9ZU44;R9ZT16;R9ZSG5;R9ZRV7;R9ZRS0;R9ZR96;R9ZR94;R9RLI4;Q9BBT0;Q2PMT8;N0DK98;I2E2N9;G9IIW7;D3J8G0;A0A1W6F812;A0A1W6F7T2;A0A1W5P4B3;A0A1S5RVR4;A0A1S5RRH6;A0A1S5RR96;A0A1L5BWG4;A0A1J0I0R0;A0A1D8DAR2;A0A1C7D3V4;A0A1C7D322;A0A1C7D2C1;A0A192ICQ6;A0A191UJ58;A0A173CT87;A0A142G624;A0A120IGR6;A0A109RSY0;A0A0Y0UJ83;A0A0Y0UFZ7;A0A0Y0U0G6;A0A0Y0DU29;A0A0U2LRM8;A0A0K0LX85;A0A0K0LX11;A0A0K0LWL6;A…	tr|W8CYA2|W8CYA2_MEDTR Photosystem II D2 protein OS=Medicago truncatula f. tricycla GN=psbD PE=3 SV=1;tr|S4T0Y5|S4T0Y5_MEDTR Photosystem II D2 protein OS=Medicago truncatula GN=psbD PE=3 SV=1;tr|R9ZU44|R9ZU44_9FABA Photosystem II D2 protein OS=Glycine sten	108	7	2	2	28	39.535		4769000000	5941200000	5425900000	81602000	77659000	88571000	95706000	104110000	75213000	3396300000	3367000000	3976700000
U5ZH41;R9ZUH7;R9ZTU5;R9ZTA3;R9ZSU1;R9ZRU9;R9ZRJ7;R9ZQC4;Q8LUX2;P07816;N0DKC8;I2E2S6;D3J8J9;A4GGF9;A0A1S5RRL2;A0A1S5RRD6;A0A1L5BWK4;A0A1C7D428;A0A1C7D1Y6;A0A191UJA6;A0A173CSX6;A0A109RUI9;A0A109RU86;A0A0X8GI60;A0A0X8GI20;A0A0X8GI15;A0A0K0LXQ6;A0A0K0LWP9;A0A0K0LWN8;A0A0K0LVL7;A0A0K0LV15;A0A0K0LUA2;A0A0F7RNT4;A0A0F7RNM8;A0A023INC3;A0A023I714;V7CIM6;I1N0B4;D5MAP9;A0A0F6NKP0;G9IJ11;A0A1W5P4E2;A0A1C7D3A…	tr|U5ZH41|U5ZH41_GLYSO 30S ribosomal protein S19, chloroplastic OS=Glycine soja GN=rps19 PE=3 SV=1;tr|R9ZUH7|R9ZUH7_GLYCA 30S ribosomal protein S19, chloroplastic OS=Glycine canescens GN=rps19 PE=3 SV=1;tr|R9ZTU5|R9ZTU5_9FABA 30S ribosomal protein S19, chl	106	3	3	3	33.7	10.582		199130000	178670000	191160000	0	0	0	0	0	0	188860000	209230000	219690000
A0A059XMU8	tr|A0A059XMU8|A0A059XMU8_LATSA Cysteine synthase OS=Lathyrus sativus GN=Bsas3;1 PE=2 SV=1	1	6	1	1	17.1	40.997		52214000	49308000	59204000	26559000	28843000	14533000	26526000	0	24239000	38251000	44670000	34685000
A0A0R0HVV0;A0A059XQ60;A0A0B2SIP5;A0A0B2P834;A0A1S2XXI0;K7K8I2;I1L7Y5;V7BFC1;V7BI33;A0A1J7GNR6;A0A1S3V5H0;A0A0S3SS70;A0A0L9TWQ0	tr|A0A0R0HVV0|A0A0R0HVV0_SOYBN Uncharacterized protein OS=Glycine max GN=GLYMA_10G021800 PE=4 SV=1;tr|A0A059XQ60|A0A059XQ60_CICAR Serine protease OS=Cicer arietinum PE=4 SV=1;tr|A0A0B2SIP5|A0A0B2SIP5_GLYSO Protease Do-like 2, chloroplastic OS=Glycine soja	13	2	2	2	4.3	55.824		0	0	0	0	0	0	0	0	0	0	0	0
A0A060A425;I3T2G2;A0A072V4J6;A0A1J7GP86;A0A1S3VL73;A0A0L9VEP2;A0A0S3S3R3	tr|A0A060A425|A0A060A425_CICAR Aspartic proteinase OS=Cicer arietinum GN=AP2 PE=3 SV=1;tr|I3T2G2|I3T2G2_MEDTR Uncharacterized protein OS=Medicago truncatula PE=2 SV=1;tr|A0A072V4J6|A0A072V4J6_MEDTR Fungal proteinase A, aspartic proteinase superfamily prote	7	3	3	1	5.7	55.309		42407000	45373000	42076000	279420000	119130000	202690000	238810000	248940000	140410000	0	41140000	62826000
E9M5F7;A0A172J2E7;A0A067YBQ8	tr|E9M5F7|E9M5F7_PUEML Glycosyltransferase OS=Pueraria montana var. lobata PE=2 SV=1;tr|A0A172J2E7|A0A172J2E7_PUEML Glycosyltransferase OS=Pueraria montana var. lobata GN=UGT19 PE=2 SV=1;tr|A0A067YBQ8|A0A067YBQ8_PUEML Glycosyltransferase OS=Pueraria montan	3	1	1	1	3.7	54.016		0	0	0	17670000	11715000	16685000	21864000	24949000	19795000	0	0	0
I3T9X7;V7CRS6;I3T3C0;V7CP98;A0A0L9TJ41;A0A068B7F5;A0A151TCV0;A0A0L9U1K3;A0A0B2SRL3;A0A0B2Q229;A0A0B2RD03;A0A0B2PPY7;A0A1J7H3Z1;V7B173;I1N4Y5;I1KWR6;A0A1S3TTT2;A0A0S3RRC2;A0A1S2Z1P6;A0A1S2XQK4;A0A151SQZ6;A0A0R0IIY8;G7LIS1;V7CSR8;I1KP34;A0A1S3UP17;A0A0R0IL19;A0A0B2QAQ6;V7CP37;K7L4B3;A0A1S3UNN4;A0A0S3QXT6;I1JXP6;A0A151R6D2;I1KBY4;A0A0R0IF86;A0A0R0IF74	tr|I3T9X7|I3T9X7_LOTJA Uncharacterized protein OS=Lotus japonicus PE=2 SV=1;tr|V7CRS6|V7CRS6_PHAVU Carboxypeptidase OS=Phaseolus vulgaris GN=PHAVU_002G282700g PE=3 SV=1;tr|I3T3C0|I3T3C0_LOTJA Carboxypeptidase OS=Lotus japonicus PE=2 SV=1;tr|V7CP98|V7CP98_P	37	1	1	1	5.8	24.983		0	0	0	0	0	0	0	0	0	0	0	0
A0A068JKA2;A0A068JHN8;A0A068JHM6;A0A068JF28;A0A068JEY4;A0A068JEE9;A0A068JEE3;A0A0R0G5D9;A0A1S2XIH9;I3SFQ1;A0A072V8X6;A0A0K0KBG7;Q53B73;I1MIX4;C6TC55;A0A0B2SRE8;A0A0B2RZ87;A0A0R0H0T7	tr|A0A068JKA2|A0A068JKA2_GLYSO Chalcone-flavonone isomerase family protein (Fragment) OS=Glycine soja GN=chi3 PE=3 SV=1;tr|A0A068JHN8|A0A068JHN8_GLYSO Chalcone-flavonone isomerase family protein (Fragment) OS=Glycine soja GN=chi3 PE=3 SV=1;tr|A0A068JHM6|A0	18	1	1	1	11.4	12.476		16811000	10379000	9124900	0	0	0	0	0	0	12078000	26201000	11719000
A0A068JKQ1;A0A068JFK2;A0A068JFE9;A0A068JFC7;A0A068JES2;I1JSN3;Q9SDZ0;C6TET4;C6TB98;A0A0B2RKQ1;A0A1S3U825;A0A0S3R9X4	tr|A0A068JKQ1|A0A068JKQ1_GLYSO Isoflavone reductase (Fragment) OS=Glycine soja GN=ifr2 PE=4 SV=1;tr|A0A068JFK2|A0A068JFK2_GLYSO Isoflavone reductase (Fragment) OS=Glycine soja GN=ifr2 PE=4 SV=1;tr|A0A068JFE9|A0A068JFE9_SOYBN Isoflavone reductase (Fragment)	12	1	1	1	9.3	11.414		556010000	492280000	505300000	16254000	21376000	17495000	96369000	69309000	112600000	371690000	490140000	388040000
A0A068LJH6;A1Z263	tr|A0A068LJH6|A0A068LJH6_PEA Vitamin B-12-independent methionine synthase OS=Pisum sativum PE=2 SV=1	2	11	2	2	18.9	84.316		514090000	588700000	517150000	389990000	777040000	688460000	930190000	1552700000	637680000	314130000	351620000	456520000
A0A072TC88	tr|A0A072TC88|A0A072TC88_MEDTR ATP synthase, F1 beta subunit OS=Medicago truncatula GN=MTR_1829s0010 PE=3 SV=1	1	9	1	0	46.2	37.119		100230000	148070000	102280000	0	0	3898800	0	0	0	111580000	77832000	112190000
A0A0R0G978;A0A151R195;A0A0R4J573;A0A0B2PH56;V7BSF9;A0A1S3VLD7;A0A0S3S361;A0A0L9VEY3;A0A072TE00;A0A1J7G5U7	tr|A0A0R0G978|A0A0R0G978_SOYBN Uncharacterized protein (Fragment) OS=Glycine max GN=GLYMA_15G0893002 PE=4 SV=1;tr|A0A151R195|A0A151R195_CAJCA GDSL esterase/lipase At1g29670 family OS=Cajanus cajan GN=KK1_042517 PE=4 SV=1;tr|A0A0R4J573|A0A0R4J573_SOYBN Unch	10	1	1	1	4.6	31.16		19798000	12857000	0	0	0	0	0	0	0	0	15520000	14979000
B7FKG3;K7M023;A0A0R0GYX0;A0A0B2Q4Z3;A0A0B2QL24;I3SHW7;A0A1S3US00;A0A0S3R6Q5;A0A0L9TRA9;A0A072TFC5;V7CCD6	tr|B7FKG3|B7FKG3_MEDTR Putative uncharacterized protein OS=Medicago truncatula PE=2 SV=1;tr|K7M023|K7M023_SOYBN Uncharacterized protein OS=Glycine max PE=4 SV=1;tr|A0A0R0GYX0|A0A0R0GYX0_SOYBN Uncharacterized protein OS=Glycine max GN=GLYMA_13G157900 PE=4 S	11	1	1	1	7.3	16.286		0	0	0	0	0	0	0	0	0	0	344530000	0
A0A151S658;A0A151SVH0;A0A0B2RQ19;A0A0R0HHN2;V7AGA9;V7BZ42;K7LVZ6;A0A072TFN9;A0A1S3TL02;A0A0L9V5Z3;I1KF87;A0A0B2S8X4;V7AH65;G7IRL5;C6ZRU8;A0A1S2Z200;A0A0B2QRZ5;A0A1S2XCS7;A0A0B2P4X3;A0A1S3U4J5;A0A0S3SHB5;A0A0L9UM48	tr|A0A151S658|A0A151S658_CAJCA Putative LRR receptor-like serine/threonine-protein kinase At1g56140 family OS=Cajanus cajan GN=KK1_027885 PE=3 SV=1;tr|A0A151SVH0|A0A151SVH0_CAJCA Putative LRR receptor-like serine/threonine-protein kinase At1g56130 family O	22	1	1	1	3.4	51.475		0	0	0	37616000	41912000	0	0	29888000	0	0	0	0
I3S4X7;A0A0B2Q0N9;A0A1J7HVF7;A0A0B2SSJ4;Q712V4;V7C946;P68430;P68429;P68427;I3SQQ0;I3SHA6;C6SZA4;B7FN22;A0A1S3TJX1;A0A1S2YFB3;A0A1J7IIR9;A0A1J7GS57;A0A151TCK2;A0A151QZD5;A0A0S3SD96;A0A0L9TJ18;A0A0B2RP12;A0A151SUI8;A0A072TGD5;A0A0B2S4D2;A0A0L9THM4;G7L647;A0A1S3TV99;A0A0B2S1W7;G7L646;A0A1J7G733;G7IHC0;G7K1B1	tr|I3S4X7|I3S4X7_MEDTR Uncharacterized protein OS=Medicago truncatula PE=2 SV=1;tr|A0A0B2Q0N9|A0A0B2Q0N9_GLYSO Histone H3.2 OS=Glycine soja GN=glysoja_019246 PE=3 SV=1;tr|A0A1J7HVF7|A0A1J7HVF7_LUPAN Uncharacterized protein OS=Lupinus angustifolius GN=Tanji	33	2	1	1	19.8	9.0856		2655400000	2709700000	3210300000	3808900000	3149900000	2894200000	1563900000	1608700000	1471600000	3153100000	1525300000	2908600000
A0A072TGQ9;A0A1S2XHJ1;A0A0B2PCY4;A0A1J7HV24;I1LWR4;I1N6A5;G7JHG9;A0A0B2SX31;P53536;C6TI30;A0A151UAS4;A0A1J7I151;A0A151T017;V7CMM8;A0A1S2YIQ1;V7C329;A0A0S3T8S4;A0A1S3EAX6;A0A0B2QH06;K7N100;K7N0Z8;A0A0S3R2Q6;A0A0L9THA4;A0A1S3UW13;A0A1S3V0P9;I6LKQ6;A0A1S3V098	tr|A0A072TGQ9|A0A072TGQ9_MEDTR Alpha-1,4 glucan phosphorylase OS=Medicago truncatula GN=MTR_0288s0040 PE=3 SV=1;tr|A0A1S2XHJ1|A0A1S2XHJ1_CICAR Alpha-1,4 glucan phosphorylase OS=Cicer arietinum GN=LOC101506144 PE=3 SV=1;tr|A0A0B2PCY4|A0A0B2PCY4_GLYSO Alpha-	27	4	3	3	5.9	103.39		0	0	0	0	0	0	0	0	0	0	0	0
A0A0R0JQ81;A0A1J7GVD5;I1KDC4;A0A1S2XI20;A0A072TGR0;I3RZN3;I1KDC3;A0A0B2Q7T4	tr|A0A0R0JQ81|A0A0R0JQ81_SOYBN Inositol-1-monophosphatase OS=Glycine max GN=GLYMA_06G218300 PE=3 SV=1;tr|A0A1J7GVD5|A0A1J7GVD5_LUPAN Inositol-1-monophosphatase OS=Lupinus angustifolius GN=TanjilG_14838 PE=3 SV=1;tr|I1KDC4|I1KDC4_SOYBN Inositol-1-monophosph	8	1	1	1	5	23.719		62161000	55560000	40923000	0	0	0	21735000	0	24131000	49688000	45227000	44048000
A0A072TIH2;A0A1S2Z094;A0A072TH37;A0A0R0I9W6;A0A0R0IFV9;A0A0B2SCY0;A0A0B2QVE6;C6TNP0;A0A0R0IIZ3;I1KJ35;A0A1S3V951;A0A0S3TC05;A0A0L9VHK1;V7C3G2;A0A072TT24;A0A072THL1;T2DPW3;A0A1J7HT18	tr|A0A072TIH2|A0A072TIH2_MEDTR Glycoside hydrolase family 1 protein OS=Medicago truncatula GN=MTR_0110s0040 PE=3 SV=1;tr|A0A1S2Z094|A0A1S2Z094_CICAR beta-glucosidase 44-like OS=Cicer arietinum GN=LOC101490358 PE=3 SV=1;tr|A0A072TH37|A0A072TH37_MEDTR Glycos	18	3	3	3	8.3	46.826		234110000	134650000	198440000	132320000	40991000	113060000	72420000	75401000	79205000	202970000	339930000	220800000
A0A072TI08;A0A1S2YU53	tr|A0A072TI08|A0A072TI08_MEDTR Rhamnose biosynthetic-like enzyme OS=Medicago truncatula GN=MTR_0034s0060 PE=4 SV=1;tr|A0A1S2YU53|A0A1S2YU53_CICAR trifunctional UDP-glucose 4,6-dehydratase/UDP-4-keto-6-deoxy-D-glucose 3,5-epimerase/UDP-4-keto-L-rhamnose-red	2	5	1	1	8.4	89.924		0	0	0	0	0	0	57167000	0	19969000	40689000	0	0
A0A0R0I854;A0A072TIB9;A0A0B2S8E2;I1MPM4;A0A072TK75;I1L362;I1MPM3	tr|A0A0R0I854|A0A0R0I854_SOYBN Uncharacterized protein OS=Glycine max GN=GLYMA_09G137200 PE=4 SV=1;tr|A0A072TIB9|A0A072TIB9_MEDTR Tripeptidyl peptidase II OS=Medicago truncatula GN=MTR_0025s0060 PE=4 SV=1;tr|A0A0B2S8E2|A0A0B2S8E2_GLYSO Tripeptidyl-peptidas	7	4	4	0	3.2	140.59		0	0	0	62301000	59696000	0	51755000	30043000	43676000	0	0	0
A0A072TJV0;A0A0B2QNN7;A0A0S3R781;I3S913;A0A151SZP7;A0A1J7HZ33;Q8LVW7;B8R8K6;B8R8K0;B8R8J8;K7LCP6;G7IUJ6;A2Q462	tr|A0A072TJV0|A0A072TJV0_MEDTR Photosystem I P700 chlorophyll A apoprotein A2 OS=Medicago truncatula GN=MTR_0002s0580 PE=3 SV=1	13	11	1	0	11.5	160.31		44419000	60274000	122980000	0	0	0	0	0	0	8723500	0	21640000
A0A072TWD2;A0A072TJV3;A0A0B2Q8V9;I3RZR5;A0A1S2Y8X9;O81090;G7JCC9;B7FI77;A0A1J7HP90;A0A1J7G828;A0A1S3U7L6;A0A0S3RCF2;A0A0L9UH64;A0A151SR60;V7AWV1;A0A0R0K5E1;A0A0R4J3E6;I1K935	tr|A0A072TWD2|A0A072TWD2_MEDTR COP9 signalosome complex subunit 5a-like protein OS=Medicago truncatula GN=MTR_8g006650 PE=4 SV=1;tr|A0A072TJV3|A0A072TJV3_MEDTR Uncharacterized protein OS=Medicago truncatula GN=MTR_8g006645 PE=4 SV=1;tr|A0A0B2Q8V9|A0A0B2Q8V	18	1	1	1	19.5	8.5558		0	0	0	17429000	0	10082000	0	24864000	21111000	15876000	0	0
A0A072TKG2;Q8HSZ1;P06006;D5MAH9;A0A0F6NGF2;A0A1J7IDG2;A0A072UBA6;K7KJ53;A0A1J7IU85;G7JNF1	tr|A0A072TKG2|A0A072TKG2_MEDTR Photosystem II D2 protein OS=Medicago truncatula GN=MTR_0002s0420 PE=3 SV=1	10	12	12	0	20.7	88.358		43510000000	42582000000	50884000000	1149000000	864990000	700890000	790020000	1065800000	865710000	28703000000	26925000000	33001000000
A0A072TWU9;A0A1S2YUK7;A0A072TKH0;C6TB37;I1JME8;A0A1J7GKY6;A0A151QX19;A0A0S3SVS8;V7ALD7;I1JME7;A0A1S3VEH2;A0A0B2RG09;K7L0Z1;A0A0L9VUC0	tr|A0A072TWU9|A0A072TWU9_MEDTR Glutamyl-tRNA synthetase OS=Medicago truncatula GN=MTR_8g009900 PE=3 SV=1;tr|A0A1S2YUK7|A0A1S2YUK7_CICAR glutamate--tRNA ligase, chloroplastic/mitochondrial OS=Cicer arietinum GN=LOC101494009 PE=3 SV=1;tr|A0A072TKH0|A0A072TKH	14	2	2	2	5.5	49.348		61829000	72884000	73796000	67574000	75335000	0	74465000	42775000	83112000	46976000	54887000	70214000
A0A072TKH5;A0A151R2H6	tr|A0A072TKH5|A0A072TKH5_MEDTR 50S ribosomal protein L16 OS=Medicago truncatula GN=MTR_0002s0780 PE=3 SV=1	2	3	2	1	15.2	28.067		1009200000	498100000	856950000	20815000	0	94147000	70221000	57662000	78354000	1378100000	890410000	862770000
A0A072TLH3;G7KJV5;G7J0Z4;A0A151R2M6;K7K4V3;G7JG13;A0A192ICK0;A0A142G618;A0A0U2LQE2;A0A0K0LWV5;A0A0K0LVB1;A0A0K0LUL4;R9ZVA2;A0A191UJ56;W8CY83;V5JDS5;S4T097;R9ZUR6;R9ZT31;R9ZSH0;R9ZRZ6;R9ZQV3;R9ZQT8;R9ZQ46;R9RPQ5;Q9BBT4;Q2PMU4;G9IIW1;D5MAP4;D5MAH0;B8R4B9;B5LML5;A0A1W6F836;A0A1W6F7T5;A0A1W5P491;A0A1S5RVQ7;A0A1S5RRH4;A0A1S5RR89;A0A1L5BWF4;A0A1D8DCJ8;A0A1C7D499;A0A1C7D3S4;A0A1C7D3I3;A0A1C7D3E3;A0A1C7D…	tr|A0A072TLH3|A0A072TLH3_MEDTR 30S ribosomal protein S4, putative OS=Medicago truncatula GN=MTR_0002s0590 PE=3 SV=1	96	3	1	1	9.8	38.133		84308000	84225000	89285000	0	0	0	0	0	0	86892000	120020000	89277000
I1KGC3;A0A0B2S558;A0A1J7IPV5;A0A1S2YV16;A0A072TLT0	tr|I1KGC3|I1KGC3_SOYBN Transmembrane 9 superfamily member OS=Glycine max GN=LOC100781403 PE=3 SV=1;tr|A0A0B2S558|A0A0B2S558_GLYSO Transmembrane 9 superfamily member OS=Glycine soja GN=glysoja_018074 PE=3 SV=1;tr|A0A1J7IPV5|A0A1J7IPV5_LUPAN Transmembrane 9	5	1	1	1	2.5	73.748		0	0	0	0	19771000	23312000	27906000	20857000	0	0	0	0
A0A072TNN2;A0A072TLZ7	tr|A0A072TNN2|A0A072TNN2_MEDTR Lipoxygenase OS=Medicago truncatula GN=MTR_8g018735 PE=3 SV=1;tr|A0A072TLZ7|A0A072TLZ7_MEDTR Lipoxygenase OS=Medicago truncatula GN=MTR_8g018735 PE=3 SV=1	2	5	3	0	9.7	71.77		0	0	0	142710000	160650000	137870000	119290000	125160000	172140000	0	0	0
A0A072TMS8	tr|A0A072TMS8|A0A072TMS8_MEDTR Ribonuclease T2 family protein OS=Medicago truncatula GN=MTR_8g028080 PE=3 SV=1	1	1	1	1	3.5	31.421		26096000	23623000	31761000	23617000	25903000	181760000	0	35781000	29651000	0	0	0
A0A072TN70;A0A072TZH4;A0A0B2PZ60;A0A0S3SYR9;A0A0L9T5X0;I3SA21;A0A1S2YW41;A0A0S3SXZ5;A0A1S3EI62;A0A0L9UYX4;A0A1S3TSP1;C6T373;A0A1S3VB27;A0A1S3VBA8;A0A0R0FC09;I1N3M3;A0A1S3TV32;V7B1W5;A0A072U3I1;A0A1S3EJE6;A0A0B2P5V2;A0A0L9VQI6;V7B2U4;A0A0B2R721;A0A0B2NVZ2;A0A0S3RSZ0;A0A0S3RSV9;A0A151UCN5;V7AQX2;I1KIE7;A0A1S3VBT3;A0A151TQR5;A0A0S3SYP9;A0A0B2R559;A0A0B2P5Y7;A0A0S3RSV3;A0A1S3TV22;A0A0L9U2Z4;V7B5Z4;V7…	tr|A0A072TN70|A0A072TN70_MEDTR NAD(P)-binding rossmann-fold protein OS=Medicago truncatula GN=MTR_8g031630 PE=3 SV=1;tr|A0A072TZH4|A0A072TZH4_MEDTR NAD(P)-binding rossmann-fold protein OS=Medicago truncatula GN=MTR_8g031650 PE=4 SV=1;tr|A0A0B2PZ60|A0A0B2PZ	80	2	2	1	6.4	32.336		99614000	193510000	127120000	607000000	437870000	463060000	443740000	374550000	495030000	168520000	254360000	147680000
A0A151UCC1;A0A072TND2;A0A072TZN1;A0A0B2P907;K7KCA6;K7KCA5;A0A072TSP4;A0A1S3EED8;A0A0L9VRM2;A0A1S3VX87;A0A072TUL4;A0A1S2YW92;A0A1S3EFP8;V7AN28	tr|A0A151UCC1|A0A151UCC1_CAJCA Xylem serine proteinase 1 OS=Cajanus cajan GN=KK1_021192 PE=4 SV=1;tr|A0A072TND2|A0A072TND2_MEDTR Subtilisin-like serine protease OS=Medicago truncatula GN=MTR_8g033150 PE=4 SV=1;tr|A0A072TZN1|A0A072TZN1_MEDTR Subtilisin-like	14	2	2	2	3.7	69.07		51169000	49520000	56214000	0	0	42292000	34420000	40459000	0	76469000	80204000	99410000
A0A151TAI6;I1MU14;A0A1J7GU46;V7CAA5;A0A1S3US02;A0A1S3URQ0;A0A0S3R6I7;A0A0S3R6H5;A0A0L9TS59;A0A1S3USI8;I1LZV0;A0A072TNQ0;G7L3A8;A0A1S2XUS4;A0A1J7G819;A0A0L9TQZ3	tr|A0A151TAI6|A0A151TAI6_CAJCA Uncharacterized protein OS=Cajanus cajan GN=KK1_018646 PE=4 SV=1;tr|I1MU14|I1MU14_SOYBN Uncharacterized protein OS=Glycine max GN=LOC100787857 PE=4 SV=1;tr|A0A1J7GU46|A0A1J7GU46_LUPAN Uncharacterized protein OS=Lupinus angust	16	1	1	1	4.6	48.028		5135000	9931900	16786000	0	1576400	799770	1100900	231250	0	12356000	19804000	12180000
I3T365;A0A072TP38	tr|I3T365|I3T365_MEDTR Uncharacterized protein OS=Medicago truncatula PE=2 SV=1;tr|A0A072TP38|A0A072TP38_MEDTR 2,4-dienoyl-CoA reductase OS=Medicago truncatula GN=MTR_8g442750 PE=4 SV=1	2	1	1	1	9.9	18.643		30045000	24405000	25752000	60990000	121540000	111450000	71527000	72525000	22342000	23465000	39147000	24809000
I3T9M0;C6TBI4;B7FH49;B7FGS2;A0A1S2XVF4;A0A1S2XMH6;A0A0B2R1X8;A0A072TPY7;A0A072UET3;I3T946;I3T7R3;I3SZ90;A0A1S3U963;C6SXI3;C6SW44;A0A1S2YZK3;A0A151TVY0;A0A151S1N2;A0A0B2QLY6;A0A0B2PVA6;A0A0S3RKQ1;K7M576;A0A0L9UVT8;A0A0L9T3U5;V7CL73;C6SXC3;A0A1S3UM36;A0A0S3R0M3;A0A0B2RB31	tr|I3T9M0|I3T9M0_MEDTR 60S ribosomal protein L35a-3 OS=Medicago truncatula GN=MTR_0699s0020 PE=2 SV=1;tr|C6TBI4|C6TBI4_SOYBN Putative uncharacterized protein OS=Glycine max GN=LOC100800463 PE=2 SV=1;tr|B7FH49|B7FH49_MEDTR Putative uncharacterized protein O	29	3	3	1	25.9	12.853		781030000	379080000	417940000	555990000	731080000	475890000	407600000	240190000	463220000	201900000	334340000	534520000
A0A1J7IA93;K7LWN2;A0A151SDV3;V7CN49;I3SC15;G7L5K6;C6SZM9;A0A1S3TGW6;A0A1S2Z6Y4;A0A0S3SB92;A0A0R4J3D2;A0A0L9V5J1;A0A0B2PXA5;A0A072TQD2;A0A0B2QI58;A0A1J7IK28	tr|A0A1J7IA93|A0A1J7IA93_LUPAN Uncharacterized protein OS=Lupinus angustifolius GN=TanjilG_10955 PE=4 SV=1;tr|K7LWN2|K7LWN2_SOYBN Uncharacterized protein OS=Glycine max GN=LOC100789536 PE=4 SV=1;tr|A0A151SDV3|A0A151SDV3_CAJCA U6 snRNA-associated Sm-like pr	16	1	1	1	10.1	8.4225		0	0	0	0	0	0	0	0	0	8083500	0	0
A0A151S5I7;A0A0S3S9K4;A0A0L9V336;A0A1S3TI91;A0A072TQN9;A0A1S2YUA2;C6TJW6	tr|A0A151S5I7|A0A151S5I7_CAJCA Early nodulin-like protein 2 OS=Cajanus cajan GN=KK1_028149 PE=4 SV=1;tr|A0A0S3S9K4|A0A0S3S9K4_PHAAN Uncharacterized protein OS=Vigna angularis var. angularis GN=Vigan.06G051600 PE=4 SV=1;tr|A0A0L9V336|A0A0L9V336_PHAAN Unchar	7	2	2	2	3.5	29.354		20473000	22252000	18918000	2895200000	2342000000	2903000000	743510000	833240000	1047900000	22398000	28583000	19161000
A0A072TRF5;I3S6C2	tr|A0A072TRF5|A0A072TRF5_MEDTR UDP-glucosyltransferase family protein OS=Medicago truncatula GN=MTR_8g068340 PE=4 SV=1;tr|I3S6C2|I3S6C2_MEDTR UDP-glucosyltransferase family protein OS=Medicago truncatula GN=MTR_8g068360 PE=2 SV=1	2	1	1	1	3.2	53.417		0	0	0	13566000	10212000	0	11004000	0	0	0	0	0
G7LGY9;A0A072TRN4;A0A1S3UHD8;A0A1S2YTP0;A0A1S3UHM3;A0A0S3R3C8;I3SUA7;A0A0L9TPB5;A0A1J7HW85;V7CDY7;V5N8K0;A0A1S3VQL0;A0A0L9URP0;V7CMY6;I1J4S9;C6TAU1;I1L4Z3;C6TJQ6;A0A1S3VR51;A0A0S3T316;A0A0B2PB84;A0A1J7G1X4;A0A0B2S116	tr|G7LGY9|G7LGY9_MEDTR RNA recognition motif OS=Medicago truncatula GN=MTR_8g066460 PE=4 SV=1;tr|A0A072TRN4|A0A072TRN4_MEDTR RNA recognition motif OS=Medicago truncatula GN=MTR_8g066460 PE=4 SV=1;tr|A0A1S3UHD8|A0A1S3UHD8_VIGRR binding partner of ACD11 1 is	23	3	3	3	10.4	29.578		38406000	63453000	0	150280000	47169000	132480000	43075000	124100000	96059000	83305000	384880000	0
A0A151SAP4;A0A072TSV5;A0A1S3EFS7;A0A1S3EDA4;A0A0L9VF89;A0A0R0IYD5;A0A1S3VH94;A0A0S3S2X6;V7BQ25;A0A151SAX8;A0A1J7GH63;V7CG04;A0A151ST90;A0A072TRX1;I1MML9;A0A1S3UV27;A0A0S3R3W9;A0A0L9TNR7;A0A0B2P2L2;I1KWY6;A0A0B2S8Z3	tr|A0A151SAP4|A0A151SAP4_CAJCA Putative LRR receptor-like serine/threonine-protein kinase At1g06840 family (Fragment) OS=Cajanus cajan GN=KK1_026246 PE=4 SV=1;tr|A0A072TSV5|A0A072TSV5_MEDTR Receptor-like kinase OS=Medicago truncatula GN=MTR_8g070910 PE=4 S	21	1	1	1	5.1	35.035		0	0	0	81860000	41672000	54646000	0	35317000	0	0	0	0
A0A072TS23;A0A072U2G7;I3SJ59;I3SK08;A0A1S3VZ55;A0A0S3R2B5;I3TA03;A0A0L9TCP2	tr|A0A072TS23|A0A072TS23_MEDTR NAD-dependent aldehyde dehydrogenase family protein OS=Medicago truncatula GN=MTR_8g064170 PE=3 SV=1;tr|A0A072U2G7|A0A072U2G7_MEDTR NAD-dependent aldehyde dehydrogenase family protein OS=Medicago truncatula GN=MTR_8g064170 PE	8	5	2	0	12	55.28		0	0	14975000	79588000	87958000	94581000	99616000	109040000	80269000	0	15612000	18247000
B7FKL0;A0A072TSD1;G7L754;A0A1S2YT85;K7MGB4;A0A1J7GUP1;I1MMH3;I1MLY5;A0A1J7GHG7;A0A0R0FML8;A0A0B2R5N7;A0A0B2R1Z6;A0A0B2R0L6;V7CHE8;A0A1S3UMY2;A0A0S3R3Q5;A0A0L9TPG7;I1J855;A0A1J7HDM5;A0A1J7GXV9;A0A1S2YZF3;I1J854;A0A0B2S4Y5;K7K3Z6;A0A1S2YZF4;A0A151RUA5	tr|B7FKL0|B7FKL0_MEDTR Pectin acetylesterase OS=Medicago truncatula PE=2 SV=1;tr|A0A072TSD1|A0A072TSD1_MEDTR Pectin acetylesterase OS=Medicago truncatula GN=MTR_8g072000 PE=3 SV=1;tr|G7L754|G7L754_MEDTR Pectin acetylesterase OS=Medicago truncatula GN=MTR_8	26	4	4	3	15.5	43.341		371380000	456500000	407380000	8670000	0	3309000	14148000	7019800	9768100	399120000	502820000	410730000
B7FLL8;A0A072TT57	tr|B7FLL8|B7FLL8_MEDTR Uncharacterized protein OS=Medicago truncatula PE=2 SV=1;tr|A0A072TT57|A0A072TT57_MEDTR Nuclear transport factor 2 OS=Medicago truncatula GN=MTR_8g080790 PE=4 SV=1	2	1	1	1	11.4	13.665		0	0	0	0	0	0	4818100	0	0	0	0	0
A0A072TTK9	tr|A0A072TTK9|A0A072TTK9_MEDTR Alpha-glucan water dikinase OS=Medicago truncatula GN=MTR_8g069760 PE=4 SV=1	1	2	1	1	2.2	165.23		41772000	23893000	36216000	0	0	0	0	0	0	23338000	0	0
V7C2J5;I1MQ76;C6SZF4;A0A0S3TB67;A0A0L9VJJ5;A0A0B2R6Q3;A0A0B2QX84;A0A1J7HIS0;A0A151T452;I3T106;A0A072TU10;A0A1S3VB43;A0A1S2YKU0	tr|V7C2J5|V7C2J5_PHAVU Uncharacterized protein OS=Phaseolus vulgaris GN=PHAVU_004G125800g PE=4 SV=1;tr|I1MQ76|I1MQ76_SOYBN Uncharacterized protein OS=Glycine max GN=LOC100783951 PE=4 SV=1;tr|C6SZF4|C6SZF4_SOYBN Putative uncharacterized protein OS=Glycine m	13	2	2	2	22.5	11.942		268600000	227470000	234150000	11345000	8533200	14465000	24243000	16557000	63067000	140730000	173770000	120450000
A0A072TUX3;A0A072TU58;G7LGJ1;A0A072U541	tr|A0A072TUX3|A0A072TUX3_MEDTR Glutamyl-tRNA(Gln) amidotransferase subunit A-like protein OS=Medicago truncatula GN=MTR_8g095600 PE=4 SV=1;tr|A0A072TU58|A0A072TU58_MEDTR Glutamyl-tRNA(Gln) amidotransferase subunit A-like protein OS=Medicago truncatula GN=M	4	1	1	1	2.6	55.656		0	0	0	28355000	49255000	46773000	22470000	27456000	26229000	0	0	0
A0A072TU80;A0A0R0JZ70;A0A0L9TQJ2;A0A1J7IZR9;A0A0R0K3S3;V7CRU3;V7B1N2;I1K6H0;A0A1S3UMI3;A0A1S3TTC0;A0A1S2YEN7;A0A151TF26;A0A151TB45;A0A0S3RSM9;A0A0L9U2V1;A0A0B2NS77;I3STS6;I1MTJ4;A0A0S3QXI5;A0A0L9VQA1;A0A0B2QB24;V7CDN0;I3SWF3;I1JZY3;G7JNU0;C6T4L2;A0A1S3UTK8;A0A1S2YRP2;A0A151SNF6;A0A0S3R629;A0A0B2SUI8;A0A072TUI6;A0A072TV79;A0A072VM04;A0A072VM19;K7MUC1;A0A072TZ92;I1MKV4;I1L6I2;I1KI88;I1KPC6;I1KPC8;I…	tr|A0A072TU80|A0A072TU80_MEDTR Ubiquitin-conjugating enzyme OS=Medicago truncatula GN=MTR_8g098595 PE=3 SV=1;tr|A0A0R0JZ70|A0A0R0JZ70_SOYBN Uncharacterized protein OS=Glycine max GN=GLYMA_05G209400 PE=3 SV=1;tr|A0A0L9TQJ2|A0A0L9TQJ2_PHAAN Uncharacterized p	63	2	2	2	11.4	19.038		0	0	0	44430000	49706000	44908000	47763000	43773000	81711000	36253000	35936000	29744000
A0A0L9VQD6;B7FHC7;A0A1S3UP54;A0A0S3QXG2;A0A0B2Q6A2;A0A072TUG7;I1K6C3;A0A0B2NWS6;A0A151SV38;V7CT89;A0A1S2YEJ0;K7L4H3	tr|A0A0L9VQD6|A0A0L9VQD6_PHAAN Dirigent protein OS=Phaseolus angularis GN=LR48_Vigan11g019500 PE=3 SV=1;tr|B7FHC7|B7FHC7_MEDTR Dirigent protein OS=Medicago truncatula PE=2 SV=1;tr|A0A1S3UP54|A0A1S3UP54_VIGRR Dirigent protein OS=Vigna radiata var. radiata G	12	1	1	1	8.6	19.622		0	0	0	20809000	0	20850000	0	0	0	0	0	0
A0A0B2Q5Y2;A0A072TUT4;A0A151TLF4;I1K506;C6TAU5;A0A0B2RP53;V7CRF7;B7FJ14;I1KNV7;A0A1S2YTY6;A0A1S2Y8A8;G7K8Q2;V5N846;P52424;A0A1S3VZN7;A0A0S3QY40;A0A0L9TJC7	tr|A0A0B2Q5Y2|A0A0B2Q5Y2_GLYSO Phosphoribosylformylglycinamidine cyclo-ligase, chloroplastic/mitochondrial OS=Glycine soja GN=glysoja_003048 PE=3 SV=1;tr|A0A072TUT4|A0A072TUT4_MEDTR Phosphoribosylformylglycinamidine cyclo-ligase OS=Medicago truncatula GN=M	17	2	2	2	15	31.632		57671000	64991000	50504000	128050000	183030000	183480000	126090000	136950000	143260000	63393000	58555000	42864000
A0A1S2YF72;A0A072U5E4;A0A072TUU6;Q84XV8;A0A151QUH5;Q8VYU2;Q84XV9;I1MZA8;V7D2H8;V7ARI7;A0A1J7HMW4;A0A1S3U526;A0A0S3RA43;A0A0L9UIC3;K7LRK7;A0A1S3TPX5;A0A0B2QDN9;A0A0B2PDU8;A0A151U1C9;A0A151SES2;A0A1J7H5D6;Q9SEZ0;A0A0S3RZJ8;A0A0L9U8Y2	tr|A0A1S2YF72|A0A1S2YF72_CICAR probable phosphoribosylformylglycinamidine synthase, chloroplastic/mitochondrial OS=Cicer arietinum GN=LOC101509746 PE=3 SV=1;tr|A0A072U5E4|A0A072U5E4_MEDTR Phosphoribosylformylglycinamidine synthase OS=Medicago truncatula GN	24	4	4	4	4.2	154.33		0	0	0	30222000	0	0	28615000	0	31592000	23058000	0	0
K7K572;A0A0B2R0B3;I1KP96;A0A072TV49;A0A0R0IMN8;I1KP95;C6T333;A0A0B2RRY1;A0A0B2Q9X7;V7CRR2;V7CM99;A0A1S3VNZ4;A0A0S3T6K6;A0A0L9UP79;I3T8U1;A0A1S3UM38;A0A0S3QXP1;G7LHZ7;A0A1S3UM84	tr|K7K572|K7K572_SOYBN Uncharacterized protein OS=Glycine max GN=GLYMA_01G219500 PE=4 SV=1;tr|A0A0B2R0B3|A0A0B2R0B3_GLYSO Putative glutathione peroxidase 8 OS=Glycine soja GN=glysoja_018278 PE=4 SV=1;tr|I1KP96|I1KP96_SOYBN Glutathione peroxidase OS=Glycine	19	1	1	1	15.2	9.0522		74911000	71303000	73564000	188540000	193070000	169980000	161210000	163530000	190670000	90772000	97916000	89310000
V7CPY7;Q39828;I1LG73;I1K693;A0A1S2YXI0;A0A1S2YEG4;A0A151SCZ5;A0A0R0ILF6;A0A0B2RTD1;A0A0B2Q5E1;A0A0B2NX87;A0A072TVN2;G7K9B1;A0A151SV82;A0A1S3VSK6;Q39821;I1JAE5;A0A1S3UUK4;A0A1J7HBC8;A0A1J7G131;A0A0S3QXH0;A0A0L9TH92;A0A0B2QVL7;V7ASR9;V7APM2;A0A0B2PFH1;A0A1S3TFF6;A0A1J7HQA9;A0A0L9T6L3;A0A1S3TFF7;I1KHV2;A0A1S3TFI9;A0A1S2YVQ1;A0A0S3SYT0;V7CMJ2;A0A0S3T752;A0A0L9TBD5;A0A072TMB8;A0A1J7HKP3;A0A151SIJ3	tr|V7CPY7|V7CPY7_PHAVU Uncharacterized protein OS=Phaseolus vulgaris GN=PHAVU_002G298700g PE=3 SV=1;sp|Q39828|SDL5A_SOYBN Dynamin-related protein 5A OS=Glycine max PE=2 SV=1;tr|I1LG73|I1LG73_SOYBN Uncharacterized protein OS=Glycine max GN=LOC100787913 PE=3	40	3	3	3	8	68.402		0	0	0	77901000	0	87913000	104970000	112000000	91124000	51156000	0	0
A0A072TW18	tr|A0A072TW18|A0A072TW18_MEDTR F0F1-type ATP synthase, beta subunit OS=Medicago truncatula GN=MTR_0002s0650 PE=3 SV=1	1	17	2	1	38.6	64.51		0	0	0	0	15058000	0	0	0	0	28154000	35944000	0
A0A072TWL1	tr|A0A072TWL1|A0A072TWL1_MEDTR Importin subunit beta-like protein OS=Medicago truncatula GN=MTR_8g099785 PE=4 SV=1	1	5	1	1	7.3	96.27		16604000	0	0	17587000	0	16770000	24822000	20135000	0	0	0	0
A0A072TWM4;G7KT01;A0A0R0F5T9;V7B088;I1N4Z0;I1KWS2;A0A0B2Q6G5;A0A1S3TVA5;A0A1S2XNH0;A0A1S2Y0L2;A0A1J7FT70;A0A151TCS0;A0A0B2Q1K1;A0A072VRZ0;A0A0S3RRC3;A0A0L9U2S1;A0A1J7HWJ1	tr|A0A072TWM4|A0A072TWM4_MEDTR Importin-like protein OS=Medicago truncatula GN=MTR_7g021500 PE=4 SV=1;tr|G7KT01|G7KT01_MEDTR Importin-like protein OS=Medicago truncatula GN=MTR_7g021500 PE=4 SV=2;tr|A0A0R0F5T9|A0A0R0F5T9_SOYBN Uncharacterized protein (Frag	17	3	3	3	4.3	118.8		0	0	0	102730000	103340000	57294000	58616000	76740000	95871000	39781000	0	0
A0A072TWR6	tr|A0A072TWR6|A0A072TWR6_MEDTR Zinc finger-like protein OS=Medicago truncatula GN=MTR_7g026977 PE=4 SV=1	1	1	1	1	3.7	39.248		37431000	0	96808000	62176000	104670000	0	0	63199000	58055000	99303000	73474000	0
A0A072TWS9;I1KJS3;I1J4F9;G7L7C5;A0A1J7GBQ7;A0A1S3VD83;I1KJS5;V7CSL7;K7KRS4;A0A0B2NRW8;A0A1S3UME8;A0A0S3QX20;A0A0L9VSL4;I1KPV0;A0A0B2QA17;G7L7C4;A0A1J7FZL7;A0A1S2YE64;A0A1J7IN72;A0A1J7HBZ8;A0A151TKD8;K7KU09;A0A0B2QA46;I1JUY7;A0A0B2PR55;A0A1S2Z962;A0A1S3U7N4;A0A151TST4;A0A0S3RCE6;A0A0L9UG18;A0A0B2P6G1;A0A151T2V3;V7C472;A0A1S3VCZ6;I1KJS2;A0A0S3TDD1;A0A0L9VGJ1;I1J4F8;I1K9I0;A0A0B2S507;V7AUK6;K7KU10;A…	tr|A0A072TWS9|A0A072TWS9_MEDTR 6-phosphofructokinase OS=Medicago truncatula GN=MTR_8g102190 PE=4 SV=1;tr|I1KJS3|I1KJS3_SOYBN Uncharacterized protein OS=Glycine max GN=LOC100776597 PE=4 SV=1;tr|I1J4F9|I1J4F9_SOYBN Uncharacterized protein OS=Glycine max GN=L	65	3	1	1	8.5	41.233		0	0	17247000	41916000	0	0	161340000	46342000	16823000	0	0	0
A0A0B2R1Q6;V7C7K8;A0A072TX21;K7L292;A0A151S3W7;A0A0L9T8G0;A0A1J7GNE8;A0A0R0IKU5;A0A072VEZ0;A0A1J7FZ64;V7CQE2;I1JDH2;A0A1S2YDU6;A0A1S3UUG2;A0A0S3QWJ6;V7C547;I1KQB6;A0A151T3B4;A0A0L9UTB6;A0A0B2Q990;G7LAL0;A0A1S3VRE9;A0A1S2Y2B1;A0A0S3T1Q0;I1JDH1;A0A0B2Q625;K7K751;A0A072VR25;A0A1S3VRZ9;A0A1J7HWU3	tr|A0A0B2R1Q6|A0A0B2R1Q6_GLYSO Protein VAC14 like OS=Glycine soja GN=glysoja_049771 PE=4 SV=1;tr|V7C7K8|V7C7K8_PHAVU Uncharacterized protein OS=Phaseolus vulgaris GN=PHAVU_003G019400g PE=4 SV=1;tr|A0A072TX21|A0A072TX21_MEDTR Vacuolar 14 Fab1-binding region	30	1	1	1	2.9	57.464		0	0	0	5380900	6432400	0	8758900	4961900	11102000	0	0	0
K7MLX4;A0A0R0FE45;A0A0B2P275;A0A1S3EHP3;A0A072TXD3;I1NJA4;I1LFI6;A0A0B2RW82;A0A0B2R014;G7IAZ2;K7LM62;A0A1S3V627;A0A0S3SLA9;A0A0L9U2D8;I1NJA5;I1NJA3;A0A1J7ID53	tr|K7MLX4|K7MLX4_SOYBN Uncharacterized protein OS=Glycine max PE=4 SV=1;tr|A0A0R0FE45|A0A0R0FE45_SOYBN Uncharacterized protein OS=Glycine max GN=GLYMA_17G159700 PE=4 SV=1;tr|A0A0B2P275|A0A0B2P275_GLYSO 2-isopropylmalate synthase 2, chloroplastic OS=Glycine	17	1	1	1	5.7	29.208		10686000	0	0	0	15924000	16748000	15724000	25066000	15866000	14922000	0	0
A0A072TZ07;A0A1S3E0D9;A0A072TXD7;A0A1S2XNC1;A0A1J7HRB5;B0M183;A0A0R0FW44;A0A0B2R1G0	tr|A0A072TZ07|A0A072TZ07_MEDTR GDSL-like lipase/acylhydrolase OS=Medicago truncatula GN=MTR_7g033165 PE=4 SV=1;tr|A0A1S3E0D9|A0A1S3E0D9_CICAR GDSL esterase/lipase At5g14450 isoform X2 OS=Cicer arietinum GN=LOC101493802 PE=4 SV=1;tr|A0A072TXD7|A0A072TXD7_ME	8	2	2	2	8	35.193		31219000	36139000	44228000	17256000	34848000	30546000	26702000	31720000	28918000	41801000	44257000	0
A0A0R0JKK2;A0A1J7IFA3;A0A0S3S4U6;V7BQL0;A0A151SID8;A0A072TYM9;A0A1S3TCP4;A0A1S3EE79;K7KZV0;A0A0R0FWS9;V7ASR5;A0A1S3TFG2;K7MEU4;A0A0S3SZC5;A0A0L9T598;I1JWD6;A0A0B2P2Z7;I1KDG4;A0A0B2PMA9;A0A1J7GNY9;K7MEU2;A0A0B2PFB9;G7JGW3;G7JGW2;K7L7Y2;A0A0L9T9P3;A0A1S3EDQ6;A0A1S2YMA8;A0A1J7I2C9;G7JGW1;A0A0B2NWA9;V7AXB0;V7AT38;A0A1J7G3I7;A0A0R0IYJ9;A0A1S3VDD2;A0A0S3T166;K7KZC4;A0A1S3VD44;A0A1S2Y3A6;A0A0B2RUA7;V7AQ…	tr|A0A0R0JKK2|A0A0R0JKK2_SOYBN Uncharacterized protein OS=Glycine max GN=GLYMA_06G223500 PE=4 SV=1;tr|A0A1J7IFA3|A0A1J7IFA3_LUPAN Uncharacterized protein OS=Lupinus angustifolius GN=TanjilG_25684 PE=4 SV=1;tr|A0A0S3S4U6|A0A0S3S4U6_PHAAN Uncharacterized pro	49	2	2	2	1.8	182.72		36649000	39591000	40513000	0	0	0	0	0	0	41425000	34879000	36313000
A0A0B2P5P4;A0A0S3RUC2;I3SBZ8;A0A072TZB9;A0A0L9U4F1;T2DPJ8;A0A1S2XBR9;A0A1S2XP00	tr|A0A0B2P5P4|A0A0B2P5P4_GLYSO 40S ribosomal protein S6 (Fragment) OS=Glycine soja GN=glysoja_038993 PE=4 SV=1;tr|A0A0S3RUC2|A0A0S3RUC2_PHAAN 40S ribosomal protein S6 OS=Vigna angularis var. angularis GN=Vigan.04G152900 PE=3 SV=1;tr|I3SBZ8|I3SBZ8_MEDTR 40S	8	5	1	1	21.8	26.202		28996000	53791000	0	84818000	90227000	79039000	116070000	77692000	118240000	33079000	54819000	36632000
A0A0R0H296;I1LR00;I1LZ10;A0A1J7HH37;A0A151TV24;A0A0L9TX42;A0A0B2PP34;A0A072VW19;A0A151RN34;A0A0B2PDI8;V7CX13;U3MF97;I3T8D3;I3T6R1;I3ST84;I1LZ09;I1L8S1;C6TDD7;C6SZC2;B7FHD2;B7FGQ2;A0A1S3TNG0;A0A1S2Y2K1;A0A1S2XUN8;A0A0S3SSU6;A0A0B2STZ5;A0A0B2NYZ6;V7BG17;A0A1J7HEH0;A0A072TZH9;A0A1J7GCP2;Q8VYX8;A0A1S2XSN9;I1JPJ4;I1NA60;A0A1J7GMF4;K7LPV4;C6SXT4;A0A1S3TDR0;A0A0B2QQR2;I1L8S3;I1LZ11;V7C569	tr|A0A0R0H296|A0A0R0H296_SOYBN Uncharacterized protein OS=Glycine max GN=GLYMA_12G072300 PE=3 SV=1;tr|I1LR00|I1LR00_SOYBN Uncharacterized protein OS=Glycine max PE=3 SV=2;tr|I1LZ10|I1LZ10_SOYBN Uncharacterized protein OS=Glycine max GN=LOC100500013 PE=3 SV	43	3	3	3	23.4	14.225		757950000	549900000	570030000	553560000	466970000	630880000	660320000	430290000	502350000	658490000	659530000	717910000
G9C066;G9C067;G9C064;G9C061;G9C059;G9C054;G9C052;G9C055;G9C057;G9C068;G9C063;G9C065;G9C053;G9C058;A0A1S3EEM5;V7AMW5;V7AKT5;V7AJP1;V7AIQ7;G9C056;A0A1S3TAQ6;A0A1S3EFW6;A0A0S3SA84;A0A0S3SA03;A0A0L9V4Z4;A0A0L9V3T2;A0A072U0G0;K7K8V1;A0A151QPB8;A0A0B2PBT1;G7L7T5;G7L7S7;B7FHH7;Q5EFL2;V7AIV5	tr|G9C066|G9C066_9FABA Ripening-related protein (Fragment) OS=Oxytropis maydelliana PE=4 SV=1;tr|G9C067|G9C067_9FABA Ripening-related protein (Fragment) OS=Oxytropis campestris subsp. johannensis PE=4 SV=1;tr|G9C064|G9C064_9FABA Ripening-related protein (F	35	1	1	1	12.2	8.6508		5623200	4775100	0	1484000000	1103200000	1155100000	1127900000	838960000	1161600000	4425100	0	0
A0A072U0Q0	tr|A0A072U0Q0|A0A072U0Q0_MEDTR Fasciclin-like arabinogalactan protein OS=Medicago truncatula GN=MTR_7g075453 PE=4 SV=1	1	2	1	1	6	42.946		61378000	329860000	154020000	352600000	233250000	277680000	178050000	118450000	193910000	178640000	245220000	185220000
A0A1J7HI66;A0A1S2Z3E8;A0A072U108;A0A0R0JXF6;V7AHL0;A0A1S3TLF1;A0A0S3S997;A0A0L9V499;I1LT12;I1KE04;A0A1S2Z3E5;A0A0B2QF90;A0A0R0JLD9;A0A0B2RPD7	tr|A0A1J7HI66|A0A1J7HI66_LUPAN Uncharacterized protein OS=Lupinus angustifolius GN=TanjilG_29870 PE=4 SV=1;tr|A0A1S2Z3E8|A0A1S2Z3E8_CICAR peptidyl-prolyl cis-trans isomerase CYP37, chloroplastic isoform X2 OS=Cicer arietinum GN=LOC101489715 PE=4 SV=1;tr|A0	14	2	2	2	4.7	41.914		236590000	174490000	0	0	0	0	0	0	0	175190000	268060000	183290000
I3T756;B7FJI2;A0A1J7H8P1;A0A1S2XQH6;A0A072U2T9;I1M0I8;A0A1S3V9K1;A0A1S2XSK8;A0A0R0GE97;A0A072U198;A0A072U145;A0A0B2R0Y6;I3SMD5;I1MIJ4;I1M0I7;A0A1S3V904;A0A1S2XQI9;A0A151R8V7;A0A0S3SAE1;A0A0B2PLT9;A0A072U221;A0A1J7HZA6;A0A0L9V4H0	tr|I3T756|I3T756_MEDTR Uncharacterized protein OS=Medicago truncatula PE=2 SV=1;tr|B7FJI2|B7FJI2_MEDTR Putative uncharacterized protein OS=Medicago truncatula PE=2 SV=1;tr|A0A1J7H8P1|A0A1J7H8P1_LUPAN Uncharacterized protein OS=Lupinus angustifolius GN=Tanj	23	1	1	1	10.7	18.166		0	0	0	7657200	7904900	7315300	15780000	0	6598800	0	0	0
A0A1S2XRR9;A0A072U1H6;K7LCH5;A0A0B2RMI1;K7LJZ4;A0A072VM60;A0A151T3T4;A0A0B2QS41;A0A0R0I3C1;K7LJZ3;A0A1J7HSW7;Q5ZP79;A0A072VNB8;A0A0R0IIA2;A0A0R0IF69;A0A0R0FT50;Q39811;A0A0R0HUR0;V7C549;Q41100;I1MQD8;I1L3R4;C6TLN0;A0A0B2NWZ6;A0A1S3UYL7;A0A0S3TCG2;A0A0L9VHT3	tr|A0A1S2XRR9|A0A1S2XRR9_CICAR Alpha-galactosidase OS=Cicer arietinum GN=LOC101503593 PE=3 SV=1;tr|A0A072U1H6|A0A072U1H6_MEDTR Alpha-galactosidase OS=Medicago truncatula GN=MTR_7g073640 PE=3 SV=1;tr|K7LCH5|K7LCH5_SOYBN Alpha-galactosidase OS=Glycine max PE	27	2	1	1	5.9	45.924		32277000	40680000	72630000	34542000	48042000	45728000	29528000	34652000	0	58686000	61594000	39244000
A0A072U303;A0A1J7HS80;I3T4V9;A0A072U1J2	tr|A0A072U303|A0A072U303_MEDTR Root border cell-specific protein, putative OS=Medicago truncatula GN=MTR_7g085670 PE=4 SV=1;tr|A0A1J7HS80|A0A1J7HS80_LUPAN Uncharacterized protein OS=Lupinus angustifolius GN=TanjilG_09946 PE=4 SV=1;tr|I3T4V9|I3T4V9_MEDTR Un	4	1	1	1	5.5	25.84		24220000	9739800	0	21410000	33165000	31638000	38679000	25089000	18041000	35622000	34619000	20542000
A0A1J7GTZ9;A0A151U7X9;T2DMS9;I3SWX0;C6TH23;C6T533;C6SZH2;C6SVG3;A0A1S3VSN6;A0A1S2YZ15;A0A151THT0;A0A0S3T440;A0A0R0LC97;A0A0R0HM17;A0A0L9TCJ7;A0A0B2SC95;A0A0B2RTE8;A0A0B2RNA5;A0A0B2NYY8;A0A1J7IDX3;A0A1J7G3F5;A0A072U1V4;Q41104;A0A072TV56;V7CDJ0;A0A1S3ULR1;A0A1S2YZ17;A0A0S3R461;A0A0L9TPU0;G7KSZ5;G7KSZ3;Q9XF99;Q155U3;B7FMV7;A0A072U2S6;A0A1J7GUR5	tr|A0A1J7GTZ9|A0A1J7GTZ9_LUPAN Uncharacterized protein OS=Lupinus angustifolius GN=TanjilG_04800 PE=3 SV=1;tr|A0A151U7X9|A0A151U7X9_CAJCA SKP1-like protein 1A OS=Cajanus cajan GN=KK1_008095 PE=3 SV=1;tr|T2DMS9|T2DMS9_PHAVU SKP1-like protein OS=Phaseolus vu	36	3	3	3	18.7	17.005		28616000	0	73234000	137300000	136900000	191370000	315010000	228880000	244080000	0	16263000	24020000
I3S1G9;A0A1J7H4C5;A0A1J7J1R8;A0A072U1Y7;A0A1S2Z369;I3SEW1;K7MTK7;A0A0R0J4I0;A0A0B2SK92;K7MTK5;I1JLD3;A0A0R0KF79;I1JLD4;A0A0R0KRB3;A0A0L9VTB3;A0A151S2U0;K7L1W0;V7ANB0;A0A0R0F201;I1JLD2;B0M198;A0A1S3VEY9;A0A0S3SWZ4;A0A0R0KF64;A0A0B2PRN0;A0A0B2QJE4;K7MTK3	tr|I3S1G9|I3S1G9_LOTJA Uncharacterized protein OS=Lotus japonicus PE=2 SV=1;tr|A0A1J7H4C5|A0A1J7H4C5_LUPAN Uncharacterized protein OS=Lupinus angustifolius GN=TanjilG_24322 PE=3 SV=1;tr|A0A1J7J1R8|A0A1J7J1R8_LUPAN Uncharacterized protein OS=Lupinus angusti	27	2	2	2	17.4	19.892		0	0	0	32770000	48041000	32038000	34418000	22715000	23102000	13014000	0	0
C6TF47;A0A0B2PQ19;A0A0B2P9G9;C6TIF3;I1N3F0;A0A1J7G2C2;A0A1J7FZE3;V7CE04;A0A1S3UIE8;A0A151SNL1;A0A0S3R5L8;A0A0L9TPW2;I1MUV7;I1K0I8;I1MUV6;V7B341;K7KN05;A0A072U297;A0A151TB87;A0A1S2XPR7;I1L6U7;A0A1S3VYP8;A0A0B2S8I5;A0A0B2R572;K7MTZ9;A0A0S3RTF0;A0A0L9U3M5;A0A1J7IJQ3;I1JKL2;C6TIZ1;A0A0B2S7B0;A0A0B2NPC7;A0A151TBP4;A0A0L9VRI3;V7ANJ4;A0A0S3SY95;A0A1S3VXU1	tr|C6TF47|C6TF47_SOYBN Putative uncharacterized protein OS=Glycine max PE=2 SV=1;tr|A0A0B2PQ19|A0A0B2PQ19_GLYSO Putative DNA-binding protein ESCAROLA OS=Glycine soja GN=glysoja_017070 PE=4 SV=1;tr|A0A0B2P9G9|A0A0B2P9G9_GLYSO Putative DNA-binding protein ES	37	1	1	1	6.1	24.303		0	0	0	27435000	21284000	0	22196000	14930000	0	0	0	0
K7MMC4;A0A0B2P1L1;A0A0B2NXK9;I3SKU5;Q0VIL9;B7FHY4;A0A1J7G2J3;A0A151TGK5;A2VC28;A0A1S2YTW1;A0A1J7HCL9;A0A1J7GFC1;V7C6A1;Q9ZTR1;A0A1S3VZ97;A0A1J7INM1;A0A151SJ65;A0A0S3R291;A0A0L9TCE2;V7CJC4;C6T918;A0A0B2PWM1;C6THA0;A0EVX4;A0A1S2XKZ4;Q9ZTR0;A0A1S3VYE7;A0A0B2NT87;A0A072U2G1;G7K1F1;H2EIY6;A0A072UE93	tr|K7MMC4|K7MMC4_SOYBN Uncharacterized protein OS=Glycine max PE=4 SV=1;tr|A0A0B2P1L1|A0A0B2P1L1_GLYSO Spermidine synthase (Fragment) OS=Glycine soja GN=glysoja_047774 PE=4 SV=1;tr|A0A0B2NXK9|A0A0B2NXK9_GLYSO Spermidine synthase (Fragment) OS=Glycine soja	32	1	1	1	17.1	8.1423		24368000	21698000	24606000	109880000	113240000	70362000	107960000	142210000	134080000	29500000	31363000	24944000
A0A072U2J9	tr|A0A072U2J9|A0A072U2J9_MEDTR Cysteine synthase OS=Medicago truncatula GN=MTR_7g078070 PE=3 SV=1	1	5	1	1	16.9	34.473		0	0	0	0	0	0	0	0	0	0	0	0
I3SM70;A0A1S2XS02;A0A072U2V3;I3SQZ5;A0A151T9R7;A0A0R4J5C5;A0A1S2XTA4;V7CX19;A0A1S3TBJ9;A0A0S3RWK7;A0A0L9U7V6;A0A1J7HS96;A0A1S3DZA9;A0A1J7IBQ5	tr|I3SM70|I3SM70_MEDTR Uncharacterized protein OS=Medicago truncatula PE=2 SV=1;tr|A0A1S2XS02|A0A1S2XS02_CICAR short-chain type dehydrogenase/reductase-like OS=Cicer arietinum GN=LOC101498367 PE=4 SV=1;tr|A0A072U2V3|A0A072U2V3_MEDTR Enoyl-(Acyl carrier) re	14	2	2	2	9.5	23.07		125780000	177970000	176330000	181140000	259750000	119430000	68939000	97140000	108330000	196960000	209790000	134530000
I3S3J7;I3S2R4;A0A072U3B3	tr|I3S3J7|I3S3J7_MEDTR Uncharacterized protein OS=Medicago truncatula PE=2 SV=1;tr|I3S2R4|I3S2R4_MEDTR Uncharacterized protein OS=Medicago truncatula PE=2 SV=1;tr|A0A072U3B3|A0A072U3B3_MEDTR Harpin-induced-like protein OS=Medicago truncatula GN=MTR_7g10587	3	1	1	1	7.4	16.957		0	0	0	358680000	417040000	379790000	239100000	241970000	277210000	0	0	0
A0A072U3I4;A0A1S3E2K1;A0A0B2QDW3;A0A0B2SA18;A0A0B2RTW2;A0A151RM11;A0A1J7HHK8;V7D0F6;A0A1J7IEZ8;A0A1J7H6N8;A0A151SQ81;A0A1J7FW79;G7IRI1;I1KFG9;V7AFW7;A0A1S3TR21;A0A1S3TKN9;A0A0S3SBS9;A0A0S3S0M9;I1LRM9;I1JQB4;Q2PF38;K7LVV1;I1NAW5;I1M469;A0A1S2YL13;A0A151S0G8;A0A072UJX8;A0A0L9V6C5;A0A0L9U9J2	tr|A0A072U3I4|A0A072U3I4_MEDTR Fasciclin-like arabinogalactan protein 16 OS=Medicago truncatula GN=MTR_7g106760 PE=4 SV=1;tr|A0A1S3E2K1|A0A1S3E2K1_CICAR fasciclin-like arabinogalactan protein 16 OS=Cicer arietinum GN=LOC101509588 PE=4 SV=1;tr|A0A0B2QDW3|A0	30	2	2	2	12.3	49.685		39299000	38205000	33652000	73678000	74162000	31271000	55638000	32938000	53551000	0	43806000	0
A0A0B2S9T2;A0A072U3V6;A0A1J7G4W6;K7MZI8;A0A151U4L2;A0A0B2PM75;A0A1S3V139;A0A0S3SSE1;A0A0L9VH61;A0A1J7GS66;A0A1J7HJK5;A0A0L9UA57;K7K5X8;A0A0S3S0D2;V7CYE2;Q9M5J0;A0A151S887;A0A0B2P396;K7LGW6;A0A1S2XTN9;V7BH80;A0A1S3TRD7;A0A0R0HMZ4	tr|A0A0B2S9T2|A0A0B2S9T2_GLYSO Pectinesterase OS=Glycine soja GN=glysoja_002079 PE=4 SV=1;tr|A0A072U3V6|A0A072U3V6_MEDTR Pectinesterase OS=Medicago truncatula GN=MTR_7g108905 PE=4 SV=1;tr|A0A1J7G4W6|A0A1J7G4W6_LUPAN Pectinesterase OS=Lupinus angustifolius	23	3	3	3	7.3	53.517		108610000	179880000	123500000	53944000	55413000	64674000	52536000	61848000	41002000	101850000	122820000	129990000
A0A151TWD5;A0A0B2R3J3;I1NB91;A0A151U4L9;A0A151S861;A0A0S3RVD8;A0A0R0KMR6;A0A0R0HWC8;A0A0L9U5R1;A0A072U3W3;A0A1S3TN14;A0A1S2XYK6;I3SBE6;A0A1S3TLN2;V7D0W9;A0A1S2XIK5;K7K5X7;C6TMH8;C6T4I7;C6T3U6;C6T1S2;C6SY65;C6SXR2;C6SXM8;A0A1S2XV22;A0A0S3S0C3;A0A0R0KSG7;A0A0L9U993;A0A0B2SEK7;A0A0B2S9W6;A0A0B2RE76;A0A0B2RAU2;A0A0B2PM68;A0A0B2PH38;I3SA92;B7FH56;A0A1J7HC15;I1NB92;E9NZT2;E9NZU8;A0A0L9U9T1;A0A1S3TH20;A…	tr|A0A151TWD5|A0A151TWD5_CAJCA Ribosomal protein L19 OS=Cajanus cajan GN=KK1_010583 PE=3 SV=1;tr|A0A0B2R3J3|A0A0B2R3J3_GLYSO Ribosomal protein L19 OS=Glycine soja GN=glysoja_038842 PE=3 SV=1;tr|I1NB91|I1NB91_SOYBN Ribosomal protein L19 OS=Glycine max GN=LO	57	3	3	3	16.7	23.738		646000000	526570000	269210000	1153400000	1260900000	984590000	1141900000	774440000	908580000	677610000	804130000	628070000
A0A072U3Y5;Q9ARI4;G7KTP8;I3T553;A0A151TXH9;A0A0R4J2Y8;A0A0B2Q2V9;C6SY44;A0A0S3S0C5;A0A1S3TMA9;A0A0L9UA16;I1NBG0;I1JQU8;A0A072UF81;V7D130;C6TCD9;A0A1J7HX24;A0A0R0KN50	tr|A0A072U3Y5|A0A072U3Y5_MEDTR Nitrogen regulatory protein P-II OS=Medicago truncatula GN=MTR_7g109970 PE=3 SV=1;tr|Q9ARI4|Q9ARI4_MEDSA PII protein OS=Medicago sativa GN=GLNB PE=2 SV=1;tr|G7KTP8|G7KTP8_MEDTR Nitrogen regulatory protein P-II OS=Medicago tru	18	2	2	2	10.6	20.724		138160000	138730000	169980000	126700000	125590000	116000000	119930000	172220000	165410000	145090000	0	209660000
K7MZV1;A0A072U4Z5;A0A072U401;A0A151U504;A0A1J7G3N0;A0A151TW91;A0A0B2R836;A0A0B2Q7Q9;I1LB71;A0A0R0F271;A0A0R0EZ05;A0A1S2XWL8;V7BIY3;A0A151U4K3;A0A1S3V7L6;A0A0S3SSG0;V7BKS8;K7LGV9;I1NB97;G7IEJ0;A0A1S2XZ45;A0A1J7IEX6;A0A0L9TWK0;I1L7S7;A0A0B2S9S4;A0A072UF61;A0A0L9U904;G7KSP8;K7MZV0;A0A0B2SE78;A0A1S3TQS4;A0A0S3S0A0;V7D0X4;A0A0R0F2G7;K7KGD2;K7KGD1;A0A1J7HKZ1;A0A0B2QGN6;A0A1S3TMU3;A0A0L9U9Q8;V7D1D4	tr|K7MZV1|K7MZV1_SOYBN Kinesin-like protein OS=Glycine max GN=LOC100799535 PE=3 SV=1;tr|A0A072U4Z5|A0A072U4Z5_MEDTR p-loop nucleoside triphosphate hydrolase superfamily protein OS=Medicago truncatula GN=MTR_7g109130 PE=3 SV=1;tr|A0A072U401|A0A072U401_MEDTR	41	1	1	1	2.3	46.825		633410000	49204000	129850000	318750000	0	103440000	25846000	52969000	137250000	117150000	99039000	290080000
I3ST88;A0A072U439;G7KWH3	tr|I3ST88|I3ST88_MEDTR Uncharacterized protein OS=Medicago truncatula PE=2 SV=1;tr|A0A072U439|A0A072U439_MEDTR GDSL-like lipase/acylhydrolase OS=Medicago truncatula GN=MTR_7g111780 PE=4 SV=1;tr|G7KWH3|G7KWH3_MEDTR GDSL-like lipase/acylhydrolase OS=Medicago	3	1	1	1	7.3	28.584		0	0	0	9934800	6276100	7517600	10419000	7711300	0	0	0	0
A0A072U441;I1JQ15;A0A0B2QFS3;A0A1S3TQQ6;A0A0S3RZ50;A0A0L9U8I9;V7CXI3;I1NAM9;A0A0B2P3J0;G7L633;A0A1S2XT71;A0A1J7GXA5;I3S7W5;A0A151TVL4;A0A0B2Q129;A0A1J7IEV7;A0A151UII9;K7LHW9;A0A1S3V910;A0A072VK74;A0A1J7GRG2;I1LZJ8;A0A0B2Q596;L0P0U9;V7BL19;A0A1S2XSW8;A0A0L9TVK4;A0A0S3STC0	tr|A0A072U441|A0A072U441_MEDTR Cell division FtsZ-like protein OS=Medicago truncatula GN=MTR_7g104500 PE=3 SV=1;tr|I1JQ15|I1JQ15_SOYBN Uncharacterized protein OS=Glycine max GN=LOC100778286 PE=3 SV=1;tr|A0A0B2QFS3|A0A0B2QFS3_GLYSO Cell division protein Fts	28	4	4	4	12.3	48.871		54943000	63609000	30821000	73277000	0	43676000	48059000	0	34484000	32156000	83431000	55973000
A0A072U4E2;A0A1S2XUH5;A0A1J7H3P8;A0A0R0HNU9;A0A072U5B1;I1L8B3;I1L8B2;K7LH76	tr|A0A072U4E2|A0A072U4E2_MEDTR Poly(RC)-binding-like protein OS=Medicago truncatula GN=MTR_7g115340 PE=4 SV=1;tr|A0A1S2XUH5|A0A1S2XUH5_CICAR flowering locus K homology domain isoform X1 OS=Cicer arietinum GN=LOC101506610 PE=4 SV=1;tr|A0A1J7H3P8|A0A1J7H3P8_	8	1	1	1	2.5	46.915		0	0	12545000	0	25913000	10796000	0	24754000	0	0	0	0
B7FHW0;A0A072U4P2;A0A1J7IHF5;G7INQ4;A0A1J7HZ36;A0A1J7FU92;A0A1J7H6Z0;A0A1J7GIC3;I3S758;I3S3W6;B7FI26;I3SPY4;I1KBS6;Q39893;I1JXV4;A0A0B2RHF1;A0A1S3T8D4;A0A151RDZ1;A0A0B2PPT6;V7BU02;V7AYY0;Q5U9E3;Q43466;I3RZV5;I1K552;C6TDH2;A0A1S3VL09;A0A1S3UU66;A0A151T823;A0A0S3S1R2;A0A0S3QXY0;A0A0L9VG88;A0A0L9TK57;A0A0B2Q839;A0A0B2Q5U5;I1KUN7;A0A0B2PU67;A0A1J7FPJ8;I3T3V6;G7LGG5;A0A072V1U0;V7CRC6;A0A151S2E5;I1LTF6…	tr|B7FHW0|B7FHW0_MEDTR Putative uncharacterized protein OS=Medicago truncatula PE=2 SV=1;tr|A0A072U4P2|A0A072U4P2_MEDTR Serine/Threonine-kinase SAPK1-like protein OS=Medicago truncatula GN=MTR_8g089975 PE=4 SV=1;tr|A0A1J7IHF5|A0A1J7IHF5_LUPAN Uncharacteriz	132	2	1	1	15.9	20.741		0	0	0	130380000	197290000	183030000	104930000	85001000	118320000	31644000	26156000	34236000
A0A0R0KL47;K7KFY0;A0A0B2QBV7;A0A0B2P3S7;I1NAI6;I3SQE3;A0A1J7FVZ8;C6TFM7;A0A072U4Q3;A0A151TVB0;A0A1S2XT50	tr|A0A0R0KL47|A0A0R0KL47_SOYBN Uncharacterized protein (Fragment) OS=Glycine max GN=GLYMA_03G190400 PE=4 SV=1;tr|K7KFY0|K7KFY0_SOYBN Uncharacterized protein OS=Glycine max PE=4 SV=1;tr|A0A0B2QBV7|A0A0B2QBV7_GLYSO Peroxiredoxin-2E-1, chloroplastic OS=Glycin	11	3	1	1	27.6	14.243		27790000	73809000	44237000	6280600	12186000	91750000	6306700	0	0	71650000	56557000	70500000
I3S4K8;V7B832;I1MBN8;A0A0B2S8F5;A0A072U4V2;A0A0R0KLR2;K7KDU5;A0A0B2QPZ8;A0A1S3UGL5;A0A0S3RL58;A0A0L9UW85;I1JHQ1;A0A1S2XGX2;A0A1J7IHU6	tr|I3S4K8|I3S4K8_MEDTR Uncharacterized protein OS=Medicago truncatula PE=2 SV=1;tr|V7B832|V7B832_PHAVU Uncharacterized protein OS=Phaseolus vulgaris GN=PHAVU_008G243200g PE=3 SV=1;tr|I1MBN8|I1MBN8_SOYBN Uncharacterized protein OS=Glycine max GN=LOC10078158	14	2	1	1	7.1	34.624		4729300	0	0	6128000	10431000	7993800	10225000	16623000	12315000	15546000	24350000	13461000
A0A072U595;Q2PEP7;G7L0V6;A0A1S3VFX8;A0A0S3S561;A0A0L9VD26;A0A1S2XUE7;A0A1J7I4H6;G7LHC3;I1NC74;C6TDP9;V7BQ60;A0A151TXM0	tr|A0A072U595|A0A072U595_MEDTR DNA-damage-repair/toleration protein DRT102, putative OS=Medicago truncatula GN=MTR_7g114750 PE=4 SV=1;tr|Q2PEP7|Q2PEP7_TRIPR Putative DNA-damage-repair/toleration protein DRT102 OS=Trifolium pratense PE=2 SV=1;tr|G7L0V6|G7L0	13	3	3	3	14.8	32.664		119350000	150580000	96482000	137580000	132780000	108340000	180060000	168850000	152180000	421410000	135050000	122730000
A0A151RHD1;V7BZU9;A0A1S2YMW5;A0A072U669;I1LWZ0;A0A0B2Q1T9;A0A1S3UD74;A0A0S3T8Q6;A0A1J7FQF5;A0A0L9VMN4	tr|A0A151RHD1|A0A151RHD1_CAJCA Tryptophan synthase beta chain 2 OS=Cajanus cajan GN=KK1_036715 PE=4 SV=1;tr|V7BZU9|V7BZU9_PHAVU Uncharacterized protein OS=Phaseolus vulgaris GN=PHAVU_004G048300g PE=3 SV=1;tr|A0A1S2YMW5|A0A1S2YMW5_CICAR LOW QUALITY PROTEIN:	10	1	1	1	10.1	20.79		0	0	0	30464000	33330000	42342000	33734000	27041000	0	0	0	0
A0A072U685;G7L865;A0A1S2YE30;A0A1S3E8L0;A0A151T3M1;I1KPY5;B7FJH9;A0A0B2Q4Z7;V7CQ27;A0A1S3UVX5;A0A0S3QWZ5;A0A0L9VRV8;I3T336;A0A0R0IHZ7;A0A0B2PVE8;A0A0R0IK92;A0A0R0LAX1;A0A1S3UJB1;I1J802;I3TAJ8;I1L4L5;A0A1S3UJ14;A0A0B2SFT0;A0A0R0LFH0;A0A151TIX1;A0A0B2SBM8;K7KRQ2;I1K5X6;A0A0L9VGN9;A0A0S3TCM6;A0A0B2QDU6;G7JUM4;V7C3Z7;A0A0R0JE36;A0A151TDQ1;K7KTW8;A0A1S2Z0W7;A0A1S3U770;I1JUU8;A0A0B2PR98;V7C688;A0A0C3VZ…	tr|A0A072U685|A0A072U685_MEDTR Lactoylglutathione lyase OS=Medicago truncatula GN=MTR_8g102980 PE=3 SV=1;tr|G7L865|G7L865_MEDTR Lactoylglutathione lyase OS=Medicago truncatula GN=MTR_8g102980 PE=3 SV=1;tr|A0A1S2YE30|A0A1S2YE30_CICAR probable lactoylglutath	45	4	2	1	12.3	38.177		372690000	413240000	401900000	46206000	36749000	43687000	39251000	43649000	49164000	343390000	410140000	303490000
A0A072USM8;A0A072U6L4;A0A1S2Y5E7;A0A072UUT9;A0A072V3V7	tr|A0A072USM8|A0A072USM8_MEDTR Glycyl-tRNA synthetase/glycine-tRNA ligase OS=Medicago truncatula GN=MTR_3g006730 PE=4 SV=1;tr|A0A072U6L4|A0A072U6L4_MEDTR Glycyl-tRNA synthetase/glycine-tRNA ligase OS=Medicago truncatula GN=MTR_7g406850 PE=4 SV=1;tr|A0A1S2Y	5	8	8	2	13.8	72.231		399230000	351170000	548490000	147460000	115430000	139310000	198100000	169900000	198110000	454780000	284640000	358790000
A0A1S3DXE8;A0A072UCP1;A0A072U6R5;A0A1S2XHK6	tr|A0A1S3DXE8|A0A1S3DXE8_CICAR Eukaryotic translation initiation factor 3 subunit M OS=Cicer arietinum GN=LOC101512588 PE=3 SV=1;tr|A0A072UCP1|A0A072UCP1_MEDTR Eukaryotic translation initiation factor 3 subunit M OS=Medicago truncatula GN=MTR_7g091480 PE=3	4	1	1	1	3.1	44.341		0	0	0	0	0	0	0	0	0	0	0	0
A0A072U7U1;A0A1S2XHT6	tr|A0A072U7U1|A0A072U7U1_MEDTR Glyceraldehyde-3-phosphate dehydrogenase OS=Medicago truncatula GN=MTR_6g022630 PE=3 SV=1;tr|A0A1S2XHT6|A0A1S2XHT6_CICAR Glyceraldehyde-3-phosphate dehydrogenase OS=Cicer arietinum GN=LOC101493264 PE=3 SV=1	2	8	1	1	31	34.87		0	1625600	5957600	9697200	7474800	0	3838600	0	6644600	237100000	251140000	4365600
I3SD10;A0A1S2XI59;V7C3N9;A0A1S3VB14;A0A0S3T9G9;A0A151RXD0;I1MNZ8;A0A0B2RLF6;I1JD91;A0A0B2NZQ8;A0A1J7H4J1;A0A1J7GEI9;A0A072U868	tr|I3SD10|I3SD10_LOTJA Uncharacterized protein OS=Lotus japonicus PE=2 SV=1;tr|A0A1S2XI59|A0A1S2XI59_CICAR uncharacterized protein LOC101488821 OS=Cicer arietinum GN=LOC101488821 PE=4 SV=1;tr|V7C3N9|V7C3N9_PHAVU Uncharacterized protein OS=Phaseolus vulgari	13	1	1	1	14.3	8.9088		135240000	78061000	68113000	0	0	0	0	0	0	0	79499000	0
A0A072U8M5;A0A072U9F2;A0A072U7Q7;A0A072U8L6	tr|A0A072U8M5|A0A072U8M5_MEDTR Heat shock cognate 70 kDa-like protein OS=Medicago truncatula GN=MTR_6g033850 PE=3 SV=1	4	3	1	0	5.8	75.527		1173100000	1186000000	1827900000	2715500000	0	0	0	0	0	831330000	535900000	0
A0A072UAM3;A0A072U9P5;A0A072U8Q3;K7MAQ1;A0A072UJY8;A0A072U920;A0A1S2XTA9;A0A072U9P1;A0A151U0Q8;I1MFD9;V7C7M2;A0A1S2YQK7;A0A072UR85;I1MR96;I1KN82;A0A0B2P6Y2;A0A0B2P5X7;A0A1S3URG5;A0A0S3R9A5;A0A0L9TST9;A0A151STM3	tr|A0A072UAM3|A0A072UAM3_MEDTR DUF21 domain plant protein OS=Medicago truncatula GN=MTR_6g045467 PE=4 SV=1;tr|A0A072U9P5|A0A072U9P5_MEDTR DUF21 domain plant protein OS=Medicago truncatula GN=MTR_6g045467 PE=4 SV=1;tr|A0A072U8Q3|A0A072U8Q3_MEDTR DUF21 domai	21	1	1	1	4.4	39.723		0	0	0	11799000	16378000	10515000	20839000	10068000	7125100	0	0	0
I3SHM0;A0A1S2XHX9;A0A1J7HHI0;A0A072U8Q5;B7FHY1;A0A1J7G6X1	tr|I3SHM0|I3SHM0_MEDTR Proteasome subunit alpha type OS=Medicago truncatula PE=2 SV=1;tr|A0A1S2XHX9|A0A1S2XHX9_CICAR Proteasome subunit alpha type OS=Cicer arietinum GN=LOC101510859 PE=3 SV=1;tr|A0A1J7HHI0|A0A1J7HHI0_LUPAN Proteasome subunit alpha type OS=	6	4	1	1	20.9	27.309		39615000	46123000	51167000	73311000	88126000	59785000	54925000	51636000	69892000	47601000	46190000	43909000
A0A1S3TV54;A0A0L9VNT5;A0A1S3TV63;A0A072UK78;G7KLB4;A0A072U8W5;A0A1S3V435;A0A1S3V3H0;G7KLB2;Q4VYF6;Q4VYF5;I1KWA5;A0A0B2NUD0;A0A072UAX4;A0A1S3E089;I1N4G7;A0A151T031;V7C1V2;V7B3U4;A0A1S3V3L7;A0A1S3TV76;A0A1J7I1G9;A0A0L9U223;Q53VM4;A0A151TCC7;A0A0B2PWT2;A0A0S3T8F5;A0A1J7GQ31;A0A1J7HVT9	tr|A0A1S3TV54|A0A1S3TV54_VIGRR SNF1-related protein kinase catalytic subunit alpha KIN10-like isoform X2 OS=Vigna radiata var. radiata GN=LOC106759158 PE=3 SV=1;tr|A0A0L9VNT5|A0A0L9VNT5_PHAAN Uncharacterized protein OS=Phaseolus angularis GN=LR48_Vigan10g2	29	1	1	1	3.6	30.984		0	0	0	51133000	0	0	0	30404000	4629100	0	0	7979200
E2DDA4;K7LKZ6;C6TE78;A0A0B2QK59;A0A072UAF1;V7C1S1;I3SS23;A0A151R898;V7C5E3;I1MPF6;B6EBD5;A0A1S3VDP5;A0A1S2Z814;A0A1J7HJK8;A0A0S3TAH1;A0A0L9VJQ1;A0A0B2RM92;A0A0B2PP04;A0A072U9T9	tr|E2DDA4|E2DDA4_9FABA SGT1-2-like protein (Fragment) OS=Arachis diogoi PE=2 SV=1;tr|K7LKZ6|K7LKZ6_SOYBN Uncharacterized protein OS=Glycine max GN=LOC100777554 PE=4 SV=1;tr|C6TE78|C6TE78_SOYBN Putative uncharacterized protein OS=Glycine max PE=2 SV=1;tr|A0	19	1	1	1	12.8	13.331		0	0	0	0	0	0	0	0	0	0	0	0
V7BNU0;A0A1J7H458;I3T1M8;A0A151TKX8;A0A1S2Z3P0;A0A072UB99;A0A151SZK8;A0A1S2Y7S6	tr|V7BNU0|V7BNU0_PHAVU Uncharacterized protein OS=Phaseolus vulgaris GN=PHAVU_006G063600g PE=3 SV=1;tr|A0A1J7H458|A0A1J7H458_LUPAN Uncharacterized protein OS=Lupinus angustifolius GN=TanjilG_14472 PE=3 SV=1;tr|I3T1M8|I3T1M8_LOTJA Uncharacterized protein OS	8	1	1	1	8	21.765		0	0	0	63943000	69716000	43704000	57475000	45328000	60482000	0	0	0
A0A1J7I4W8;V7C554;I1MQ95;I1L3L5;A0A1S3UFH9;A0A151SIW7;A0A0S3TB92;A0A0L9VIC3;A0A0B2R6S3;A0A0B2QXA3;A0A1S2Z007;A0A072UBN6	tr|A0A1J7I4W8|A0A1J7I4W8_LUPAN Uncharacterized protein OS=Lupinus angustifolius GN=TanjilG_19984 PE=4 SV=1;tr|V7C554|V7C554_PHAVU Uncharacterized protein OS=Phaseolus vulgaris GN=PHAVU_004G128300g PE=4 SV=1;tr|I1MQ95|I1MQ95_SOYBN Uncharacterized protein OS	12	1	1	1	9.4	10.036		0	44182000	32751000	143750000	0	73624000	68405000	56264000	0	46010000	34313000	40756000
A0A072UCE3;G7KES5;K7KH97;A0A0R0HA67;A0A0R0KCT6;A0A0R0KQB7;I1JA21;K7K0Q4;A0A151TJL9;A0A1J7GX96;A0A0S3T5J6;A0A0L9UQ76;A0A1S3VS74;A0A1J7G230;V7CJS7;A0A0B2RPI2;A0A1S2YXQ3;I1JA20;A0A0B2R0I0	tr|A0A072UCE3|A0A072UCE3_MEDTR FAM63A-like protein, putative OS=Medicago truncatula GN=MTR_5g011090 PE=4 SV=1;tr|G7KES5|G7KES5_MEDTR FAM63A-like protein, putative OS=Medicago truncatula GN=MTR_5g011090 PE=4 SV=1;tr|K7KH97|K7KH97_SOYBN Uncharacterized prote	19	2	2	2	4.7	74.347		0	0	0	49583000	0	41324000	33668000	44072000	38684000	0	0	0
A0A072UCP6;Q9LKI6;P52575;G7KEZ1;A0A151TIA6;A0A151TIA4;I1M623;I1LHU8;A0A0S3T471;A0A0L9URK8;V7CHY5;V7CFJ1;O48601;K7LNG5;I1J8T0;C6TNS6;A0A1S3VSQ1;A0A1S3VQB3;A0A1S3VP91;A0A0S3T597;A0A0S3T589;A0A0S3T4J1;A0A0L9UQY1;A0A0B2S9W4;A0A0B2RWB0;I1M622;I1LHU6;C6TLM0;C6TD30;A0A0B2S5H6;A0A0B2RUI1;Q9FUF5;A0A151TI85;A0A151U7I5;Q00016;A0A1S2X901;A0A151TID4	tr|A0A072UCP6|A0A072UCP6_MEDTR Isoflavone reductase-like protein OS=Medicago truncatula GN=MTR_5g020760 PE=4 SV=1;tr|Q9LKI6|Q9LKI6_MEDTR Isoflavone reductase OS=Medicago truncatula GN=MTR_5g020760 PE=2 SV=1;sp|P52575|IFR_MEDSA Isoflavone reductase OS=Medic	37	4	4	1	15.8	29.472		102920000	57889000	82411000	543270000	611750000	674640000	1305500000	1572700000	1376300000	290040000	280850000	321570000
A0A072UDC4;A0A0R0IL25;A0A0R0HN38;C6TIC3;A0A0U2C339;A0A0R0LK87;A0A0B2RT74;A0A0B2QVS4;G7KC21;A0A1J7HE62;C6TMY2;A0A0R0IM08;A0A0B2QA38	tr|A0A072UDC4|A0A072UDC4_MEDTR Major intrinsic protein (MIP) family transporter OS=Medicago truncatula GN=MTR_5g010150 PE=3 SV=1;tr|A0A0R0IL25|A0A0R0IL25_SOYBN Uncharacterized protein OS=Glycine max GN=GLYMA_08G015300 PE=3 SV=1;tr|A0A0R0HN38|A0A0R0HN38_SOY	13	1	1	1	6.4	23.436		14675000	0	0	109870000	99340000	171870000	105550000	113460000	119190000	0	0	16914000
A0A0B2RJX6;V7CGX3;G7JYP8;A0A1S2YY30;A0A151TIY4;I1J9N5;V7CEN9;I1LGX2;A0A1S3VRN7;A0A0S3T652;A0A072UDH2;A0A0L9UQQ5;A0A1J7HE03;A0A1J7FXG2;A0A1J7H2P6	tr|A0A0B2RJX6|A0A0B2RJX6_GLYSO Regulator of nonsense transcripts 1 like OS=Glycine soja GN=glysoja_004642 PE=4 SV=1;tr|V7CGX3|V7CGX3_PHAVU Uncharacterized protein OS=Phaseolus vulgaris GN=PHAVU_002G003300g PE=4 SV=1;tr|G7JYP8|G7JYP8_MEDTR Regulator of nons	15	2	2	2	1.9	127.71		0	0	0	0	0	0	0	0	0	0	0	0
A0A072UDY2	tr|A0A072UDY2|A0A072UDY2_MEDTR Presequence protease OS=Medicago truncatula GN=MTR_5g004680 PE=4 SV=1	1	9	2	2	11.7	120.72		156190000	146830000	160950000	50522000	22601000	63269000	76237000	109310000	43752000	172110000	192830000	197560000
A0A072UE09;I3TAP2;G7JWJ8;A0A1J7IVB9;A0A1J7HNX3	tr|A0A072UE09|A0A072UE09_MEDTR Vesicle transport V-SNARE protein amino-terminal protein OS=Medicago truncatula GN=MTR_5g042530 PE=4 SV=1;tr|I3TAP2|I3TAP2_MEDTR Uncharacterized protein OS=Medicago truncatula PE=2 SV=1;tr|G7JWJ8|G7JWJ8_MEDTR Vesicle transpor	5	1	1	1	6.6	19.118		0	0	0	0	0	0	0	0	0	0	0	0
A0A072UGC3;G7JJE7;G7JJF6;A0A1J7IGE2;G7JJF7	tr|A0A072UGC3|A0A072UGC3_MEDTR D-glycerate dehydrogenase/hydroxypyruvate reductase OS=Medicago truncatula GN=MTR_4g013135 PE=3 SV=1;tr|G7JJE7|G7JJE7_MEDTR D-glycerate dehydrogenase/hydroxypyruvate reductase OS=Medicago truncatula GN=MTR_4g012960 PE=3 SV=1;	5	2	2	2	7.3	34.377		168140000	213570000	177500000	8017100	163940000	144200000	168030000	234430000	0	233110000	235580000	252710000
A0A072UGQ1	tr|A0A072UGQ1|A0A072UGQ1_MEDTR Coatomer subunit beta OS=Medicago truncatula GN=MTR_4g008250 PE=4 SV=1	1	5	1	0	7.5	106.02		0	0	18288000	111780000	58165000	61633000	55451000	71234000	56813000	0	17540000	0
A0A0R0GYK0;A0A0L9T9T9;A0A1J7IWD2;A0A1J7GWY3;A0A1J7HRP1;A0A151SHG2;I1KV92;A0A0B2SSD9;A0A1S3U520;V7C1A9;I1M5M4;V7ASX4;A0A1S3VDM1;A0A0S3T103;A0A0S3SFF6;V7C063;I1KH65;A0A1S2XBB3;K7M8Y4;I1M5M3;A0A1J7ILG5;A0A151RWI9;A0A072VDQ5;K7M8Y1;K7M3V5;A0A072VC11;A0A072UH84;A0A1S2YM45;A0A1J7GTF6;A0A0B2NWF2;A0A0B2NTI1;A0A0L9UNT7;Q45NL8;A0A0L9VAF9;A0A0B2QDD7;K7M3V6	tr|A0A0R0GYK0|A0A0R0GYK0_SOYBN Uncharacterized protein (Fragment) OS=Glycine max GN=GLYMA_13G3602002 PE=4 SV=1;tr|A0A0L9T9T9|A0A0L9T9T9_PHAAN Coatomer subunit beta OS=Phaseolus angularis GN=LR48_Vigan406s014800 PE=3 SV=1;tr|A0A1J7IWD2|A0A1J7IWD2_LUPAN Coa	36	2	2	2	13.2	24.376		0	65997000	27779000	41584000	37669000	34911000	64226000	52824000	0	0	0	0
I1KGP9;V7BB78;A0A151RP72;A0A1S3T7P6;A0A0S3RLF2;A0A0L9UWP7;I1KGP8;A0A0B2P958;I1KVQ4;A0A072UHJ3;A0A1S2YML9;C6TIR3;A0A0B2S0V6	tr|I1KGP9|I1KGP9_SOYBN Uncharacterized protein OS=Glycine max GN=LOC100785526 PE=4 SV=1;tr|V7BB78|V7BB78_PHAVU Uncharacterized protein OS=Phaseolus vulgaris GN=PHAVU_008G254200g PE=4 SV=1;tr|A0A151RP72|A0A151RP72_CAJCA Uncharacterized protein OS=Cajanus ca	13	1	1	1	6.2	32.181		0	0	0	45206000	49255000	56751000	49461000	32951000	31699000	0	0	0
A0A072UHQ4;I1JLV8;A0A0R0EFJ9;A0A0B2RGY4	tr|A0A072UHQ4|A0A072UHQ4_MEDTR Laccase OS=Medicago truncatula GN=MTR_4g019225 PE=3 SV=1;tr|I1JLV8|I1JLV8_SOYBN Laccase OS=Glycine max GN=LOC100812336 PE=3 SV=1;tr|A0A0R0EFJ9|A0A0R0EFJ9_SOYBN Laccase OS=Glycine max GN=GLYMA_U027300 PE=3 SV=1;tr|A0A0B2RGY4|A	4	1	1	1	2.3	63.585		0	0	0	886350000	1071000000	804920000	429200000	501760000	389670000	0	0	0
A0A0R0J4Q6;V7AU58;A0A1S3VEL5;A0A0S3T080;A0A0L9T9P6;V7CVC6;I1KVD4;A0A1S3UH65;A0A1S3EB72;A0A0R0J4W7;V7AUN1;T2DP68;T2DMQ4;K4MQE6;I3SNR3;I1JUD5;G7JB35;G7I6Z7;A0A1S3U5N1;A0A1S3E8A8;A0A1S2Y3C7;A0A0S3RCA5;A0A0R0JKX7;A0A0B2PFS2;A0A0B2PCR0;A0A0L9TC78;A0A1J7HQD4;A0A0S3RP64;A0A1J7IVB8;A0A0B2STF3;A0A1S2YAQ0;A0A1J7GWF5;A0A151RLG2;A0A1J7H2B6;A0A0B2P1J2;A0A1J7HZW9;A0A0L9UGX2;K7KZE5;A0A072UHT1;A0A1J7GBI8;A0A151S…	tr|A0A0R0J4Q6|A0A0R0J4Q6_SOYBN Uncharacterized protein OS=Glycine max GN=GLYMA_07G031400 PE=4 SV=1;tr|V7AU58|V7AU58_PHAVU Uncharacterized protein OS=Phaseolus vulgaris GN=PHAVU_010G154700g PE=4 SV=1;tr|A0A1S3VEL5|A0A1S3VEL5_VIGRR DEAD-box ATP-dependent RNA	53	2	2	2	5.3	43.02		14596000	0	0	9837300	0	0	0	0	16657000	32142000	16364000	17993000
I3T6B7;A0A0R0LEX1;A0A072UHW2;A0A151UBP9;A0A0R0KFI8;A0A1J7I143;A0A1S3V9P6;A0A0S3SWP6;V7APB0;C6TAG0;A0A0R4J2V5;A0A0B2PZA1;A0A0B2PDD7;A0A072UT21;A0A1S2YLJ2	tr|I3T6B7|I3T6B7_LOTJA Uncharacterized protein OS=Lotus japonicus PE=2 SV=1;tr|A0A0R0LEX1|A0A0R0LEX1_SOYBN Uncharacterized protein OS=Glycine max GN=GLYMA_01G100900 PE=4 SV=1;tr|A0A072UHW2|A0A072UHW2_MEDTR Metal-dependent protein hydrolase OS=Medicago trun	15	1	1	1	4.9	22.98		72428000	0	0	0	0	44326000	33819000	0	0	58308000	0	52687000
V7BIW3;I1LBA2;G7I8P7;C6TAN1;B7FKW8;A0A1S3V8H9;A0A151U4U9;A0A0S3SQD5;A0A0R0ERR0;A0A0L9TYE5;A0A0B2QK45;A0A0B2Q7T0;A0A072UIN9;A0A1S2XWS9;A0A1J7GYB2;A0A151TW13;I1NJ15;A0A1J7H2Z5;A0A151SHS1;I3SN59;A0A0B2SE59;A0A0R0ES83;I3T911	tr|V7BIW3|V7BIW3_PHAVU Uncharacterized protein OS=Phaseolus vulgaris GN=PHAVU_007G197100g PE=3 SV=1;tr|I1LBA2|I1LBA2_SOYBN Uncharacterized protein OS=Glycine max GN=LOC100798637 PE=3 SV=1;tr|G7I8P7|G7I8P7_MEDTR 26S proteasome regulatory particle triple-A A	23	9	8	5	30.7	47.442		126790000	110920000	177280000	164380000	251640000	256890000	182010000	178800000	164770000	179950000	205790000	194490000
A0A072UIQ8;A0A072VCB8	tr|A0A072UIQ8|A0A072UIQ8_MEDTR Serpin-ZX-like protein OS=Medicago truncatula GN=MTR_4g045707 PE=3 SV=1;tr|A0A072VCB8|A0A072VCB8_MEDTR Serpin-like protein OS=Medicago truncatula GN=MTR_3g102920 PE=3 SV=1	2	1	1	1	3.6	43.029		0	0	0	0	4333900	2910600	0	2379500	0	0	0	2951200
A0A0L9V5L3;V7AKB6;V7AH46;I3SSJ6;H6VUT5;C6TAW9;C6SY38;C6SX76;A0A1S3TLD4;A0A1S3TI67;A0A1S2Z4T2;A0A1J7HS25;A0A1J7H696;A0A1J7H023;A0A151SKN5;A0A0S3SBR3;A0A0R0JM36;A0A0B2STL7;A0A0B2SQL5;A0A0B2QRW9;A0A072UIY6;I3S4C1;G7IJN1;A0A151R348;I3T8M3;I3T7H3;A0A072V9Z2;A0A0L9V4P8;A0A0B2SII9;A0A0S3SAU0;A0A072VB87;G7K3H5;A0A1S2XPA4;A0A1J7HRP6;A0A1J7GRI3;A0A072VAR8;V7BN58;S5WCI4;S5WCI2;S5W3K1;S5W3J9;S5W3J6;S5VRK3;S5…	tr|A0A0L9V5L3|A0A0L9V5L3_PHAAN Uncharacterized protein (Fragment) OS=Phaseolus angularis GN=LR48_Vigan08g117700 PE=4 SV=1;tr|V7AKB6|V7AKB6_PHAVU Uncharacterized protein OS=Phaseolus vulgaris GN=PHAVU_011G105700g PE=4 SV=1;tr|V7AH46|V7AH46_PHAVU Uncharacter	75	2	2	2	21.4	11.546		0	0	0	61323000	32904000	18451000	20768000	27949000	24950000	14625000	0	0
A0A072UIZ0;A0A1S3EB94;A0A1S2XD00;A0A1S2YL19	tr|A0A072UIZ0|A0A072UIZ0_MEDTR Strictosidine synthase family protein OS=Medicago truncatula GN=MTR_4g050190 PE=4 SV=1;tr|A0A1S3EB94|A0A1S3EB94_CICAR protein STRICTOSIDINE SYNTHASE-LIKE 3-like isoform X2 OS=Cicer arietinum GN=LOC101488462 PE=4 SV=1;tr|A0A1S	4	2	2	0	5.4	43.802		0	0	0	413000000	377600000	412220000	308920000	287960000	305220000	0	87438000	0
Q9XES6;A0A1S2YIH1;A0A072UIZ1;A0A072UYX0	tr|Q9XES6|Q9XES6_TRISU Putative hybrid proline-rich protein PRP1 (Fragment) OS=Trifolium subterraneum GN=prp1 PE=4 SV=1;tr|A0A1S2YIH1|A0A1S2YIH1_CICAR non-classical arabinogalactan protein 31-like OS=Cicer arietinum GN=LOC101509641 PE=4 SV=1;tr|A0A072UIZ1|	4	1	1	1	13.4	10.401		0	0	0	27784000	28485000	58264000	52682000	34455000	33904000	0	0	0
A0A072UJ25;A0A072UT93	tr|A0A072UJ25|A0A072UJ25_MEDTR NB-ARC domain disease resistance protein OS=Medicago truncatula GN=MTR_4g025430 PE=3 SV=1;tr|A0A072UT93|A0A072UT93_MEDTR NB-ARC domain disease resistance protein OS=Medicago truncatula GN=MTR_4g025470 PE=3 SV=1	2	1	1	1	1.5	166.31		11498000	0	0	23895000	26621000	43790000	23819000	34878000	29850000	0	19166000	0
V7AFZ8;A0A151TNP8;I1LKM5;C6TNF9;A0A1S3TKD0;A0A1S2YL00;A0A0S3SC15;A0A0L9V6E3;A0A0B2QMT4;A0A0B2QF61;A0A072UJ51	tr|V7AFZ8|V7AFZ8_PHAVU Uncharacterized protein OS=Phaseolus vulgaris GN=PHAVU_011G098500g PE=4 SV=1;tr|A0A151TNP8|A0A151TNP8_CAJCA Apoptosis-inducing factor isogeny A OS=Cajanus cajan GN=KK1_022312 PE=4 SV=1;tr|I1LKM5|I1LKM5_SOYBN Uncharacterized protein O	11	1	1	1	3.1	38.966		0	12080000	0	269940000	259090000	149760000	125900000	173470000	137870000	0	0	0
I1LRI7;A0A0B2S2I4;V7AFS7;I1LKP2;A0A151TNY8;A0A0B2QI47;A0A1S3TK50;A0A1S2YKM0;A0A0S3SC47;A0A0L9V6H3;A0A072UVE5;A0A072UJA6;A0A1J7GFY9;A0A1J7HPW7	tr|I1LRI7|I1LRI7_SOYBN Uncharacterized protein OS=Glycine max GN=LOC100778865 PE=4 SV=2;tr|A0A0B2S2I4|A0A0B2S2I4_GLYSO Nicalin-1 (Fragment) OS=Glycine soja GN=glysoja_008163 PE=4 SV=1;tr|V7AFS7|V7AFS7_PHAVU Nicalin OS=Phaseolus vulgaris GN=PHAVU_011G096100	14	3	3	3	5.3	59.219		0	0	0	10128000	22041000	15927000	14383000	14116000	9953000	7338500	0	0
A0A151TNF4;A0A0B2RJF3;V7AFF1;I1LQV4;C6SY86;A0A1S3TIE5;A0A1S2YKG4;A0A072UJW8;I1LQV3;I1LL57;A0A0B2S3L0	tr|A0A151TNF4|A0A151TNF4_CAJCA Uncharacterized protein (Fragment) OS=Cajanus cajan GN=KK1_022156 PE=4 SV=1;tr|A0A0B2RJF3|A0A0B2RJF3_GLYSO Uncharacterized protein (Fragment) OS=Glycine soja GN=glysoja_028883 PE=4 SV=1;tr|V7AFF1|V7AFF1_PHAVU Uncharacterized	11	1	1	1	15.3	8.1072		30221000	0	23323000	42881000	43268000	47856000	53753000	76391000	104840000	28903000	24466000	0
A0A072UK32;A0A0S3SCZ8;A0A0L9T6G9;A0A1S3TVW0;A0A0S3SGC5;A0A0L9UNH7;V7BWI2;A0A0B2SN06;A0A0R0LCM0;K7LES4;I1LQS7;A0A1S3VPH0;A0A0B2RFN3;A0A1J7HNI1;A0A1S2YK86	tr|A0A072UK32|A0A072UK32_MEDTR RNA and export factor-binding protein OS=Medicago truncatula GN=MTR_4g063557 PE=4 SV=1;tr|A0A0S3SCZ8|A0A0S3SCZ8_PHAAN Uncharacterized protein OS=Vigna angularis var. angularis GN=Vigan.06G198100 PE=4 SV=1;tr|A0A0L9T6G9|A0A0L9	15	3	3	1	14.8	27.722		56550000	85557000	71258000	176340000	196840000	161690000	171560000	85966000	152320000	79968000	137520000	83421000
A0A072UVD3;Q5QGZ8;A0A1J7HPV7;V7AFX9;Q3LRV4;C6T972;A0A1S3VKB0;A0A1J7HHI7;A0A151TNU5;A0A0S3SBW7;A0A0R0HW00;A0A0L9V641;A0A0B2QIL5;A0A0B2PMQ0;A0A072UKA3;A0A1S2YKM4;I1LKN7	tr|A0A072UVD3|A0A072UVD3_MEDTR Nitrilase/nitrile hydratase NIT4A-like protein OS=Medicago truncatula GN=MTR_4g052380 PE=4 SV=1;sp|Q5QGZ8|NRL4A_LUPAN Bifunctional nitrilase/nitrile hydratase NIT4A OS=Lupinus angustifolius GN=NIT4A PE=1 SV=1;tr|A0A1J7HPV7|A0	17	1	1	1	4.5	36.03		0	0	0	27262000	0	0	0	0	7717000	0	0	9527800
I3SLS9;I3SYM7;A0A151TM92;A0A1S3E2R4;A0A0R0H449;A0A0B2QMQ5;A0A1J7HTV4;A0A0R0H6V3;A0A0B2R1Y6;A0A0S3SLF1;A0A0L9U0U3;V7BEQ4;I3SW26;G7IBM3;A0A1S3V8N2;A0A1J7IAT0;A0A0S3SP88;A0A0R4J661;A0A0L9TFB9;A0A0B2P090;I3S6Z4;C6SWE9;B3SGL7;C6T1C4;A0A151TUN5;A0A0R0KKD0;A0A0B2PJ67;A0A0B2P421;V7BIH5;Q9M3H6;I3SY24;A0A1S3V2P3;A0A1S3E1Z8;A0A1S3E1S3;A0A151U4C9;A0A0S3SRG6;A0A0S3R5V4;A0A0R0GW87;A0A0B2SXJ1;I3T995;A0A1J7I386;…	tr|I3SLS9|I3SLS9_LOTJA Histone H2B OS=Lotus japonicus PE=2 SV=1;tr|I3SYM7|I3SYM7_LOTJA Histone H2B OS=Lotus japonicus PE=2 SV=1;tr|A0A151TM92|A0A151TM92_CAJCA Histone H2B OS=Cajanus cajan GN=KK1_021785 PE=3 SV=1;tr|A0A1S3E2R4|A0A1S3E2R4_CICAR Histone H2B O	100	4	1	0	40	11.8		6237100000	6449200000	6776800000	11607000000	12292000000	12308000000	8435000000	6423500000	8047400000	7105500000	7602200000	5559200000
A0A072UKS2;A0A1S2YNA5;I3SBW9;Q8LPE5	tr|A0A072UKS2|A0A072UKS2_MEDTR PfkB family carbohydrate kinase OS=Medicago truncatula GN=MTR_4g067310 PE=3 SV=1;tr|A0A1S2YNA5|A0A1S2YNA5_CICAR fructokinase-2 OS=Cicer arietinum GN=LOC101498777 PE=3 SV=1;tr|I3SBW9|I3SBW9_MEDTR Uncharacterized protein OS=Med	4	6	2	1	21.8	35.307		129970000	111660000	0	1355600000	869510000	366740000	692630000	455110000	537340000	0	0	0
V7BTM8;I3SQ41;G7K8J5;V7BW88;C6SXX2;A0A1S3U8Q0;A0A1S2YK18;A0A1J7IA19;A0A1J7HU94;A0A1J7FWW3;A0A0S3SKJ4;A0A0B2SQE9;A0A151R9A0;A0A072UL69;Q94IM2;P69317;A0A0E4C343;C6TGK5;Q8GTD9;Q9SXU2;V7CC62;O81975;I1NAQ2;A0A167SVS6;I1KAY5;A0A151RS66;V7D161;V7AS46;Q45W78;I3T3Q7;I3T1N0;I1JQ42;B7FGY1;A0A1S3VJC4;A0A1S3TNA9;A0A1S2XTE5;A0A1J7G950;A0A0S3RZ61;A0A0S3REP8;A0A0L9UDN7;A0A0L9U8H9;A0A0B2QTB9;U5XX25;Q287S7;A0A1S6E…	tr|V7BTM8|V7BTM8_PHAVU Uncharacterized protein OS=Phaseolus vulgaris GN=PHAVU_005G060100g PE=4 SV=1;tr|I3SQ41|I3SQ41_MEDTR Uncharacterized protein OS=Medicago truncatula PE=2 SV=1;tr|G7K8J5|G7K8J5_MEDTR Ubiquitin-NEDD8 RUB1-like protein OS=Medicago truncat	177	5	1	1	44.9	14.579		12658000	15959000	14171000	19451000	52060000	0	33316000	0	20752000	0	0	9079200
A0A0B2S3P6;A0A0B2PY70;A0A0B2S447;A0A097NU86;G7J594;A0A1S3E7X4;A0A072VEJ5;V7CUT5;K7LST6;K7LP23;A0A1S2YJM4;A0A072ULD8;A0A0B2PN71;A0A1J7HAQ9;A0A0B2SLQ4;A0A151TMR9;V7AFU6;A0A1S3VNA8;A0A0S3SDY3;A0A0L9V8P0;K7LST4;K7LP22;A0A1S3UGV3;A0A0S3RQL1;A0A0L9V216;V7CR37;I1MY36;A0A151R8R7;G7JWA0;K7M8K8;A0A1J7HSM2;G7I7Q3;A0A1S2Y5V6;A0A072UM98;K7KSN0;A0A1S2Y888;I1JT26;V7AR04;A0A1J7GGR1	tr|A0A0B2S3P6|A0A0B2S3P6_GLYSO Thaumatin-like protein OS=Glycine soja GN=glysoja_020630 PE=4 SV=1;tr|A0A0B2PY70|A0A0B2PY70_GLYSO Thaumatin-like protein OS=Glycine soja GN=glysoja_008602 PE=4 SV=1;tr|A0A0B2S447|A0A0B2S447_GLYSO Thaumatin-like protein OS=Gly	39	1	1	1	7.6	13.44		45790000	37973000	30600000	79729000	64551000	66564000	264760000	262680000	318730000	97595000	143320000	101930000
A0A0S3R934;A0A151UGY4;A0A0S3R930;A0A072VMX2;A0A0S3S359;A0A072URV7;A0A0B2SKZ5;A0A1S2Z970;A0A1S3UMD3;A0A1S3DWT2;G7JR17;A0A072UMQ4;A0A072V2S2;K7M161;K7LJ99;A0A1S3ED04;A0A0B2Q353;A0A151TXF4;A0A072ULT7;K7MAF9;V7BGV7;V7AMC4;A0A0L9VFB7;V7CMK4;A0A151UDP5;A0A0R0GVJ3;A0A1J7HME0;A0A0B2PC97;A0A1S2Z966;A0A1S3EBX9;A0A151UEM9;A0A0B2P6L8;A0A1S3UTI3;A0A0L9TT60;I1LYF2;A0A0B2P6G7;A0A0R0G992;V7CPS9;A0A0L9TS45;A0A1S2…	tr|A0A0S3R934|A0A0S3R934_PHAAN Uncharacterized protein OS=Vigna angularis var. angularis GN=Vigan.01G504800 PE=4 SV=1;tr|A0A151UGY4|A0A151UGY4_CAJCA ABC transporter B family member 7 OS=Cajanus cajan GN=KK1_050091 PE=4 SV=1;tr|A0A0S3R930|A0A0S3R930_PHAAN U	101	1	1	1	8.5	21.773		0	0	0	50867000	44928000	31392000	38657000	44010000	44616000	0	0	0
A0A151QVT5;V7ANC8;A0A072UM41;G7KKS5;V7AJD9;V7AND6	tr|A0A151QVT5|A0A151QVT5_CAJCA Non-cyanogenic beta-glucosidase (Fragment) OS=Cajanus cajan GN=KK1_044697 PE=3 SV=1;tr|V7ANC8|V7ANC8_PHAVU Uncharacterized protein OS=Phaseolus vulgaris GN=PHAVU_011G201700g PE=3 SV=1;tr|A0A072UM41|A0A072UM41_MEDTR Glycoside	6	1	1	1	4	45.754		0	0	0	8713700	22778000	30663000	16034000	17318000	12528000	0	0	0
A0A072UN42;I1KMF9;A0A0B2SF24;A0A1S3ULF0;A0A1S2Z7S0;A0A072UM69;A0A151R4K2	tr|A0A072UN42|A0A072UN42_MEDTR Rubisco large subunit N-methyltransferase OS=Medicago truncatula GN=MTR_4g082305 PE=4 SV=1;tr|I1KMF9|I1KMF9_SOYBN Uncharacterized protein OS=Glycine max GN=LOC100818113 PE=4 SV=1;tr|A0A0B2SF24|A0A0B2SF24_GLYSO Ribulose-1,5 bi	7	1	1	1	5.1	39.646		28534000	32522000	34456000	0	0	0	0	0	0	17069000	25587000	21938000
P36875;Q9FVD6;A0A072UMF9;A0A0L9U1P6;V7BAI3;Q9ZRU5;V7BEI1;I1JDU8;A0A1J7HJW3;A0A151TPX3;I1JDU7;A0A1S3VS77;A0A1S3V441;A0A151UFU5;A0A0S3T1E7;A0A0L9UT27;A0A0B2R5D4;A0A1S2Z0Q3;A0A1J7HT53;A0A1J7GVS2;A0A0S3SLS9;V7C7V5;A0A1S2XZS9;A0A072W1U6	sp|P36875|2AAA_PEA Protein phosphatase PP2A regulatory subunit A (Fragment) OS=Pisum sativum PE=2 SV=1;tr|Q9FVD6|Q9FVD6_MEDSV Ser/Thr specific protein phosphatase 2A A regulatory subunit beta isoform OS=Medicago sativa subsp. varia PE=2 SV=1;tr|A0A072UMF9|	24	3	3	0	9.1	43.911		80982000	37196000	7087000	107600000	72238000	176510000	190180000	119860000	149580000	30920000	23488000	33148000
A0A072UXL0;A0A072UMJ2;A0A1S3TJG2;A0A0S3SE47;A0A0L9V7Y4	tr|A0A072UXL0|A0A072UXL0_MEDTR Multi-copper oxidase-like protein OS=Medicago truncatula GN=MTR_4g075690 PE=4 SV=1;tr|A0A072UMJ2|A0A072UMJ2_MEDTR Multi-copper oxidase-like protein OS=Medicago truncatula GN=MTR_4g075690 PE=4 SV=1;tr|A0A1S3TJG2|A0A1S3TJG2_VIG	5	1	1	1	3.6	49.925		0	0	0	43920000	52416000	45950000	37881000	37099000	52900000	0	0	10258000
A0A151T9C6;A0A1S3VDQ4;A0A1S2YJB1;A0A1J7I3S2;A0A1J7HKQ7;A0A0S3SZQ2;A0A0L9THJ9;A0A072UMM5;A0A072UXN8;I3TA79;A0A151UFT8;B7FLU0;K7KYW0;V7ASB3;U5U2R5;I1KUQ9;I1KG93;C6T998;A0A0B2S578;A0A0B2PUC2;I3SJW0	tr|A0A151T9C6|A0A151T9C6_CAJCA Glycylpeptide N-tetradecanoyltransferase OS=Cajanus cajan GN=KK1_018214 PE=3 SV=1;tr|A0A1S3VDQ4|A0A1S3VDQ4_VIGRR Glycylpeptide N-tetradecanoyltransferase OS=Vigna radiata var. radiata GN=LOC106774040 PE=3 SV=1;tr|A0A1S2YJB1|A	21	2	2	2	5.3	48.111		16871000	14295000	16797000	0	0	0	47783000	0	21141000	12356000	0	16082000
A0A1J7H812;A0A1S3W181;A0A151TMM2;A0A0R0H0S8;A0A0L9V7D4;A0A0R0H119;A0A072UN65;V7AI30;I1LPX1;A0A1S3W119;A0A0S3SDU7;A0A0B2R0H8;I1LJ50;G7JJX2;C6TDA9;A0A0B2S6E6;A0A1S2YNI6;I3T5A2	tr|A0A1J7H812|A0A1J7H812_LUPAN Uncharacterized protein OS=Lupinus angustifolius GN=TanjilG_03416 PE=4 SV=1;tr|A0A1S3W181|A0A1S3W181_VIGRR epimerase family protein SDR39U1 homolog, chloroplastic isoform X2 OS=Vigna radiata var. radiata GN=LOC106780518 PE=4	18	2	2	2	8.3	31.378		124240000	106240000	103480000	0	0	0	0	0	0	115790000	85965000	122660000
K7LMZ4;V7CIA1;V7CGX9;A0A1S2YZ48;A0A1J7G2W5;A0A072UNS2;A0A151TIZ3	tr|K7LMZ4|K7LMZ4_SOYBN Uncharacterized protein OS=Glycine max GN=LOC100808080 PE=4 SV=1;tr|V7CIA1|V7CIA1_PHAVU Uncharacterized protein OS=Phaseolus vulgaris GN=PHAVU_002G004500g PE=4 SV=1;tr|V7CGX9|V7CGX9_PHAVU Uncharacterized protein OS=Phaseolus vulgaris	7	1	1	1	17.3	10.594		49449000	39698000	46209000	70742000	0	0	0	0	0	25976000	46684000	37861000
A0A1S2YVN0;A0A072UP02;A0A0B2NZ30;I1JSI4;A0A1J7HPM0;I1LJ53;I1LPX0;Q9SBK0;I1JCJ4;I3SVF1;V7CGS6;V7B5B3;V7AER7;T2DPK6;O22552;I3SW09;I3S268;I1LW89;I1LI00;I1JCJ3;I1J8N1;G7LCZ4;G7JW47;G7JJX3;C6TBY6;B7FMP1;B7FHD6;A0A1S3W1F6;A0A1S3VT03;A0A1S3UHU3;A0A1S3U7G9;A0A1S2YST6;A0A1J7I3V5;A0A1J7GVK1;A0A1J7GPT0;A0A151TMK4;A0A151TIJ7;A0A151TD07;A0A0S3T520;A0A0S3SDS1;A0A0S3RN50;A0A0S3R4G0;A0A0L9V7S0;A0A0L9UZE3;A0A0L9U…	tr|A0A1S2YVN0|A0A1S2YVN0_CICAR V-type proton ATPase proteolipid subunit OS=Cicer arietinum GN=LOC101491499 PE=3 SV=1;tr|A0A072UP02|A0A072UP02_MEDTR V-type proton ATPase proteolipid subunit OS=Medicago truncatula GN=MTR_5g021690 PE=3 SV=1;tr|A0A0B2NZ30|A0A0	54	1	1	1	16.8	10.804		33135000	56302000	52058000	186650000	161270000	113480000	85339000	121290000	107510000	14128000	50183000	59855000
A0A072UP16;G7JXI9	tr|A0A072UP16|A0A072UP16_MEDTR Osmosensor histidine kinase OS=Medicago truncatula GN=MTR_5g022470 PE=4 SV=1;tr|G7JXI9|G7JXI9_MEDTR Osmosensor histidine kinase OS=Medicago truncatula GN=MTR_5g022470 PE=4 SV=2	2	1	1	1	1.4	127.9		0	0	0	47751000	0	34598000	0	0	0	0	36751000	0
A0A072UP56	tr|A0A072UP56|A0A072UP56_MEDTR Expansin-B1-like protein OS=Medicago truncatula GN=MTR_4g099370 PE=3 SV=1	1	2	2	1	10.8	28.02		0	0	0	87686000	81652000	60420000	85486000	88469000	67483000	0	0	0
I3T341;I3T0J6;I1LTS8;I1LKU8;C6SWY1;C6SVP8;A0A1S3TUX2;A0A1S3TLF9;A0A1S2Z647;A0A1S2XFI9;A0A1J7H8D3;A0A151R6Z0;A0A0L9V6M7;A0A0L9UNF9;A0A0B2S386;A0A0B2R135;A0A0B2QN04;V7AGI6;A0A1J7HVQ4;A0A151T8Z1;G7JK70;G7JIE8;A0A072UPA0;A0A1J7H6V6	tr|I3T341|I3T341_LOTJA Uncharacterized protein OS=Lotus japonicus PE=2 SV=1;tr|I3T0J6|I3T0J6_LOTJA Uncharacterized protein OS=Lotus japonicus PE=2 SV=1;tr|I1LTS8|I1LTS8_SOYBN Uncharacterized protein OS=Glycine max GN=LOC100800807 PE=4 SV=1;tr|I1LKU8|I1LKU8	24	1	1	1	16.4	7.6799		91507000	118210000	151280000	186660000	257710000	304780000	98013000	217180000	264570000	50879000	42887000	85871000
C6T5V7;I3S0G2;A0A1J7GGI2;I1MVM9;V7CCH4;A0A1J7GZF1;A0A1J7GV68;I3SC68;I1MVM8;B9VXW6;B7FKV4;A0A1S3UWR1;A0A1S3UWH7;A0A1S3UWE7;A0A1S2YS73;A0A1S2YS65;A0A0B2QPC0;A0A072UPB4;A0A0S3R4T7;A0A0L9TPB8;A0A151SKB1	tr|C6T5V7|C6T5V7_SOYBN Putative uncharacterized protein OS=Glycine max PE=2 SV=1;tr|I3S0G2|I3S0G2_LOTJA Uncharacterized protein OS=Lotus japonicus PE=2 SV=1;tr|A0A1J7GGI2|A0A1J7GGI2_LUPAN Uncharacterized protein OS=Lupinus angustifolius GN=TanjilG_11071 PE	21	1	1	1	15.2	18.363		22312000	0	0	0	0	0	0	0	0	19580000	0	0
I1MV85;A0A1S2YRX1;I1MV84;I1K0W9;C6TDG2;A0A151S9K4;A0A0B2RFH5;A0A0B2P1R9;I3SJ07;I3S3Q1;A0A072UPI3;A0A1J7GUV1	tr|I1MV85|I1MV85_SOYBN Uncharacterized protein OS=Glycine max GN=LOC100782714 PE=3 SV=1;tr|A0A1S2YRX1|A0A1S2YRX1_CICAR serine/threonine-protein kinase SAPK3-like OS=Cicer arietinum GN=LOC101500472 PE=3 SV=1;tr|I1MV84|I1MV84_SOYBN Uncharacterized protein OS	12	2	1	1	10.1	32.698		0	0	0	77334000	60550000	46646000	0	58059000	47658000	23977000	0	0
A0A0B2PYW7;A0A151QV62;I1MG69;V7BNB3;I1L0H9;A0A0B2SII2;A0A1S3T8K2;A0A0S3R0E9;A0A0L9T6A7;A0A072UPP4	tr|A0A0B2PYW7|A0A0B2PYW7_GLYSO Reticuline oxidase-like protein OS=Glycine soja GN=glysoja_012343 PE=4 SV=1;tr|A0A151QV62|A0A151QV62_CAJCA Reticuline oxidase-like protein (Fragment) OS=Cajanus cajan GN=KK1_044848 PE=3 SV=1;tr|I1MG69|I1MG69_SOYBN Uncharacter	10	1	1	1	4.4	25.511		34810000	29816000	39858000	0	0	0	0	0	0	54165000	74731000	49090000
A0A1S3DZY2;C6T7G4;V7AQB5;I3S1L7;A0A1S3VD65;A0A1S2YH83;A0A1S2XJZ0;A0A0S3T175;A0A0L9T9F5;A0A072UQA3;C6TE07;A0A0R4J3Y6;A0A0B2S409;A0A0B2S0B0;A0A1J7I491;A0A1J7GWZ5;A0A151SGB8;V7ATC4;B7FK33;I3STY5;B7FK03;I1LLP7;B7FNH7;G7J866;A0A072V0E3;I1KAX4;V7AV46;I1KAX3;C6THI0;A0A1S3VLF5;A0A1S3VL07;A0A0L9UD01;I3TAQ1;A0A151QNW8;G7J865;I1MAC5;G7J867;A0A0B2RA20;A0A1S2YC96;V7CVU9;V7ASC1;I1KAX2;I1JYM1;C6T7L1;A0A1S3VL83;…	tr|A0A1S3DZY2|A0A1S3DZY2_CICAR 26S protease regulatory subunit 8 homolog B-like isoform X2 OS=Cicer arietinum GN=LOC101510544 PE=3 SV=1;tr|C6T7G4|C6T7G4_SOYBN Putative uncharacterized protein OS=Glycine max PE=2 SV=1;tr|V7AQB5|V7AQB5_PHAVU Uncharacterized	56	11	11	10	36	43.662		177200000	190660000	211650000	487340000	549430000	601510000	636430000	730920000	694410000	296990000	239910000	378270000
I3S154;A0A072UQU5;V7CBA1;V7CA72;B7FJV2;V7C7R0;A0A0R4J5G6;A0A0B2P7A0;T2DP13	tr|I3S154|I3S154_MEDTR Uncharacterized protein OS=Medicago truncatula PE=2 SV=1;tr|A0A072UQU5|A0A072UQU5_MEDTR Endo-1,3-1,4-beta-D-glucanase-like protein OS=Medicago truncatula GN=MTR_4g117380 PE=4 SV=1;tr|V7CBA1|V7CBA1_PHAVU Uncharacterized protein OS=Pha	9	2	2	2	14.3	25.677		97771000	135310000	135350000	241030000	108840000	95595000	145480000	107460000	202490000	191700000	137470000	129950000
A0A072V2Y5;A0A072URR3;Q8H1A4;B7FJZ4;A0A1S2XBQ6;I3SKR0;A0A151SUG8;A0A1J7I0D0;A0A1J7HL93;A0A151SRZ9;I3SVR3;A0A1S2YV35;G7LI94;A0A190CSF1;B7FHZ0;A0A0B2RK56;I3T397;C6TNV5;C6TA21;Q7X9E7;B7FHY9;Q45NN2;K7KDU2;A0A1S3E231;G7LI90;A0A072VGM5	tr|A0A072V2Y5|A0A072V2Y5_MEDTR DEAD-box ATP-dependent RNA helicase OS=Medicago truncatula GN=MTR_4g125970 PE=3 SV=1;tr|A0A072URR3|A0A072URR3_MEDTR DEAD-box ATP-dependent RNA helicase OS=Medicago truncatula GN=MTR_4g125970 PE=3 SV=1;tr|Q8H1A4|Q8H1A4_PEA DEA	26	12	1	0	32.7	46.63		23117000	0	0	11858000	18663000	11908000	18305000	11548000	8874100	11350000	7674400	0
I1MSV4;A0A072URY6;A0A0B2Q8F7;A0A0R0F8V6;I1MSV5;I1MSV3;G7JE91;C6T9R6;A0A072UU10;A0A0S3RC87;A0A0B2QC48;V7CBT2;K7MK93;A0A0B2RP01;A0A0R0GV88;A0A151S9C2;I1LVV0;V7CD41;A0A1S2YP84;A0A0S3R7V3;A0A0L9TE33;A0A1S3UXD1;A0A1S3UXG3;A0A151S9D3;G7JE93;A0A1S2YP78;A0A1S3UPF2;A0A0S3R802;A0A0L9TCY4;V7C9F9;A0A1J7HDN0	tr|I1MSV4|I1MSV4_SOYBN Uncharacterized protein OS=Glycine max GN=LOC100809430 PE=4 SV=1;tr|A0A072URY6|A0A072URY6_MEDTR Alpha-rhamnosidase-like protein OS=Medicago truncatula GN=MTR_4g129180 PE=4 SV=1;tr|A0A0B2Q8F7|A0A0B2Q8F7_GLYSO Uncharacterized protein O	31	2	2	2	7.9	32.662		7630900	8645400	9067900	67367000	31095000	62326000	40328000	20081000	49408000	10656000	12540000	11641000
A0A1S2YQJ7;I3SCG4;A0A072US82	tr|A0A1S2YQJ7|A0A1S2YQJ7_CICAR endo-1,31,4-beta-D-glucanase OS=Cicer arietinum GN=LOC101493569 PE=4 SV=1;tr|I3SCG4|I3SCG4_MEDTR Uncharacterized protein OS=Medicago truncatula PE=2 SV=1;tr|A0A072US82|A0A072US82_MEDTR Endo-1,3-1,4-beta-D-glucanase-like prote	3	1	1	1	7.1	19.96		483970000	607560000	539740000	1411300000	1293900000	1532000000	1021500000	1527500000	1071100000	669360000	822810000	727180000
A0A072USH2	tr|A0A072USH2|A0A072USH2_MEDTR Cysteine sulfinate desulfinase/cysteine desulfurase and-related enzyme, putative OS=Medicago truncatula GN=MTR_4g134910 PE=4 SV=1	1	4	4	1	22.7	29.482		300350000	361140000	329210000	59741000	42978000	0	58978000	0	0	162170000	298440000	263500000
A0A1S3EAL3;A0A1S3U6E1;A0A1S3E5C9;A0A1S3U6G0;A0A1S3E6H9;A0A1S3EBX7;A0A0R0JWC4;A0A1S3U6D8;A0A1S3E6C7;A0A1S3U6H9;A0A1S3E591;A0A1S3EBT1;A0A1J7HKK6;I1JZD6;I1JZD5;A0A1S3U6D6;K7KYQ6;K7KYQ5;A0A1J7HDA7;V7BRJ6;G7J057;A0A151SZL6;G7JM14;A0A1S2YLE5;A0A1S2Y5C7;A0A072UUP6;A0A072USI9;A0A1S3U6F4;K7KMA7;A0A1S3U6D3;V7BU84;A0A0S3SJF2;I1JZD4;A0A0B2QG79;K7KYQ4;A0A0L9UK32;A0A1S2Y6H1;A0A1S2Y5A7;G7J055;A0A072V3Q8;G7J056;…	tr|A0A1S3EAL3|A0A1S3EAL3_CICAR splicing factor U2af large subunit A-like isoform X4 OS=Cicer arietinum GN=LOC101504528 PE=4 SV=1;tr|A0A1S3U6E1|A0A1S3U6E1_VIGRR splicing factor U2af large subunit B-like isoform X7 OS=Vigna radiata var. radiata GN=LOC1067622	45	1	1	1	2.7	39.604		0	0	0	0	0	0	0	0	0	0	0	0
A0A0R0KH44;A0A151SYZ3;G7LCM2;G7LCL9;A0A151SZ73;A0A1S3U8X7;G7LCM0;A0A0L9UIA4;G7LCL5;G7LCM1;A0A072UT40;V7BXJ4;V7BW67;A0A0S3SK72	tr|A0A0R0KH44|A0A0R0KH44_SOYBN Uncharacterized protein OS=Glycine max GN=GLYMA_03G103700 PE=4 SV=1;tr|A0A151SYZ3|A0A151SYZ3_CAJCA 1-aminocyclopropane-1-carboxylate oxidase isogeny 1 OS=Cajanus cajan GN=KK1_015467 PE=3 SV=1;tr|G7LCM2|G7LCM2_MEDTR 2OG-Fe(II)	14	1	1	1	6.6	17.215		0	21540000	0	33819000	36849000	0	33564000	40997000	54601000	0	0	0
A0A072UTK4;A0A072UU47;A0A0R0ISX8;K7L6U4;A0A072UVT0;A0A0B2R6G1;G7IZC8	tr|A0A072UTK4|A0A072UTK4_MEDTR Glycoside hydrolase family 1 protein OS=Medicago truncatula GN=MTR_3g026400 PE=3 SV=1;tr|A0A072UU47|A0A072UU47_MEDTR Glycoside hydrolase family 1 protein OS=Medicago truncatula GN=MTR_3g026400 PE=3 SV=1;tr|A0A0R0ISX8|A0A0R0IS	7	2	2	2	3.5	55.042		388910000	456610000	193790000	35443000	53839000	0	22212000	0	30390000	154650000	49609000	438560000
A0A072UTP4;A0A1S2Y5U0;G7IVT9;A0A151SWB2;A0A1J7H9N5	tr|A0A072UTP4|A0A072UTP4_MEDTR Uncharacterized protein OS=Medicago truncatula GN=MTR_3g013460 PE=4 SV=1;tr|A0A1S2Y5U0|A0A1S2Y5U0_CICAR uncharacterized protein LOC101500231 OS=Cicer arietinum GN=LOC101500231 PE=4 SV=1;tr|G7IVT9|G7IVT9_MEDTR Uncharacterized	5	2	2	2	8.2	21.727		222110000	119150000	103660000	0	0	28891000	0	0	0	56984000	74954000	0
C6TH92;I1KD10;K7KKI9;A0A151RTF5;A0A0R0JPJ7;A0A1J7G710;V7B198;I1JWP6;A0A1S3TRG8;A0A0L9UBW0;A0A0B2QC16;I3SLV8;C6T8L7;A0A0S3RG76;I1KD11;A0A1J7HAU9;A0A0B2Q892;I1KD09;B7FIU4;B7FHV3;A0A072UU27;C6TG43;I3T2H7;C6T7F0;A0A1S2YP64	tr|C6TH92|C6TH92_SOYBN Putative uncharacterized protein OS=Glycine max PE=2 SV=1;tr|I1KD10|I1KD10_SOYBN Uncharacterized protein OS=Glycine max GN=LOC100813657 PE=4 SV=1;tr|K7KKI9|K7KKI9_SOYBN ATP synthase subunit gamma OS=Glycine max GN=LOC100790402 PE=3 S	25	2	2	2	15.3	21.008		105370000	114900000	137930000	117930000	135740000	126810000	211480000	135570000	212020000	137070000	142070000	142520000
I3SP19;A0A072UUD8;A0A072UWM2	tr|I3SP19|I3SP19_MEDTR Uncharacterized protein OS=Medicago truncatula PE=2 SV=1;tr|A0A072UUD8|A0A072UUD8_MEDTR Vesicle transport V-SNARE protein OS=Medicago truncatula GN=MTR_3g037380 PE=4 SV=1;tr|A0A072UWM2|A0A072UWM2_MEDTR Vesicle transport V-SNARE prote	3	1	1	1	13.5	16.637		9143200	8797100	15605000	11260000	15076000	14466000	16748000	9313600	12702000	0	16143000	13389000
A0A072UUI9	tr|A0A072UUI9|A0A072UUI9_MEDTR 2-C-methyl-D-erythritol 4-phosphate cytidylyltransferase OS=Medicago truncatula GN=MTR_4g134540 PE=3 SV=1	1	1	1	1	5.7	33.11		57844000	0	0	0	0	0	0	0	0	77101000	0	0
A0A1S2YMW4;A0A072UUQ2;A0A0R0G6E3;K7MDU7;A0A0B2R298;A0A1J7HRU1;I3SMR8;B7FJN0;A0A1S2XFT1;A0A151RLL4;I1M3X9;I1LUC3;C6T9W9;A0A0B2RVX2;A0A0B2P4W3;I3SZ49	tr|A0A1S2YMW4|A0A1S2YMW4_CICAR protein THYLAKOID FORMATION1, chloroplastic-like OS=Cicer arietinum GN=LOC101510298 PE=3 SV=1;tr|A0A072UUQ2|A0A072UUQ2_MEDTR Photosystem II biogenesis protein OS=Medicago truncatula GN=MTR_4g045980 PE=3 SV=1;tr|A0A0R0G6E3|A0A	16	2	1	0	7.6	34.35		23897000	18337000	30942000	0	0	0	0	0	0	27563000	24631000	26426000
I1KCQ6;A0A0L9VN46;A0A0B2RG89;A0A072UVK2;A0A1S2Y6R4;A0A1S3TRE7;A0A0S3RG59;I1KCQ5;A0A151R125;V7AXA9;I1JWX9;A0A0R0K9F3;I1JWX8;A0A0B2SEM2	tr|I1KCQ6|I1KCQ6_SOYBN Uncharacterized protein OS=Glycine max GN=LOC100786538 PE=4 SV=1;tr|A0A0L9VN46|A0A0L9VN46_PHAAN Uncharacterized protein OS=Phaseolus angularis GN=LR48_Vigan10g235800 PE=4 SV=1;tr|A0A0B2RG89|A0A0B2RG89_GLYSO ABC transporter A family m	14	2	2	2	3.3	88.34		0	0	0	0	24479000	0	11922000	0	0	0	0	0
K7M314;A0A072VC26;I3SD51;K7M313;A0A0R0H530;A0A1J7H8E1;I3S1W1;G7JIF0;A0A1S2YKH2;V7BVN4;A0A1S3TWA1;A0A1S2XFI2;A0A0S3SGU6;A0A151RMX2;A0A072UVK3;I1LTU5;A0A1J7HFS6;G7ITQ0;A0A0B2R1S9;A0A0B2QJ95;A0A0R0H9Z8;A0A1S3ECF7;G7IG52;A0A1J7GZF4;A0A0L9UMH3;I1LKT3;A0A1S3TL21;A0A0S3SC89;A0A0L9V6L2;I1LRE7;I1LKT2;A0A0B2S372;V7AFS9	tr|K7M314|K7M314_SOYBN Uncharacterized protein OS=Glycine max PE=3 SV=1;tr|A0A072VC26|A0A072VC26_MEDTR AAA-type ATPase family protein OS=Medicago truncatula GN=MTR_2g086160 PE=3 SV=1;tr|I3SD51|I3SD51_LOTJA Uncharacterized protein OS=Lotus japonicus PE=2 SV	33	2	2	2	10.3	33.721		0	14697000	0	20713000	12635000	8745700	16539000	14469000	0	10683000	0	0
A0A072UVR7;A0A1S2YKM2	tr|A0A072UVR7|A0A072UVR7_MEDTR Carboxypeptidase OS=Medicago truncatula GN=MTR_4g056520 PE=3 SV=1;tr|A0A1S2YKM2|A0A1S2YKM2_CICAR Carboxypeptidase OS=Cicer arietinum GN=LOC101514938 PE=3 SV=1	2	1	1	1	2.8	51.084		107200000	150350000	129520000	102620000	111640000	104160000	86444000	89043000	101490000	103680000	125830000	123000000
A0A0R0H2G1;A0A1J7HTN8;A0A0L9T6H0;A0A1J7I1I1;A0A1S2YJU7;V7AEQ9;A0A0B2QQI6;V7AIY9;Q9FY06;A0A1S3TKB9;A0A0S3SD24;A0A072UW90;I1LQR6;I1LQR5;I1LK36;A0A0B2RCH8;A0A151TMD8	tr|A0A0R0H2G1|A0A0R0H2G1_SOYBN Uncharacterized protein OS=Glycine max GN=GLYMA_12G064100 PE=3 SV=1;tr|A0A1J7HTN8|A0A1J7HTN8_LUPAN Uncharacterized protein OS=Lupinus angustifolius GN=TanjilG_23547 PE=3 SV=1;tr|A0A0L9T6H0|A0A0L9T6H0_PHAAN Uncharacterized pro	17	1	1	1	4.8	33.794		62630000	61807000	71115000	0	0	0	0	0	0	49339000	64741000	45707000
A0A072UW92	tr|A0A072UW92|A0A072UW92_MEDTR Subtilisin-like serine endopeptidase family protein OS=Medicago truncatula GN=MTR_3g451220 PE=4 SV=1	1	1	1	1	1.4	61.753		11611000	0	17501000	490510000	286230000	439950000	406920000	427150000	517460000	12086000	30602000	0
A0A072UWD1;A0A1S2Y6P1;A0A1S2Y7T1;I3SKJ2	tr|A0A072UWD1|A0A072UWD1_MEDTR Alpha-1,4 glucan phosphorylase OS=Medicago truncatula GN=MTR_3g462340 PE=3 SV=1;tr|A0A1S2Y6P1|A0A1S2Y6P1_CICAR Alpha-1,4 glucan phosphorylase OS=Cicer arietinum GN=LOC101510928 PE=3 SV=1;tr|A0A1S2Y7T1|A0A1S2Y7T1_CICAR Alpha-1	4	5	5	2	8.5	95.489		202800000	184840000	120660000	0	0	0	42533000	0	0	282040000	177270000	174640000
C1L3B4;A0A151QZ58;I1LQJ9;A0A1S2YMQ9;A0A072UWF8;V7AEQ2;A0A1J7I4H5;A0A0S3SDA8;A0A0L9T6L1;I1LJW4;A0A1S3TJX3;A0A1J7H705	tr|C1L3B4|C1L3B4_PEA Plastidic 2-oxoglutarate/malate translocator (Fragment) OS=Pisum sativum GN=omt PE=2 SV=1;tr|A0A151QZ58|A0A151QZ58_CAJCA Uncharacterized protein OS=Cajanus cajan GN=KK1_043422 PE=4 SV=1;tr|I1LQJ9|I1LQJ9_SOYBN Uncharacterized protein OS	12	1	1	1	2.1	51.385		236950000	198920000	223700000	27965000	31149000	22851000	21880000	16539000	19474000	108960000	175520000	121120000
A0A151S4W8;A0A151SXJ7;K7LAA0;I1JJG3;A0A0R0EXV8;A0A0B2SAT3;I1M6J9;A0A0B2QW64;A0A072UWK5;V7BNH4;V7B973;I1N0D6;I1KYG4;A0A1S3VKR5;A0A1S3UFX5;A0A0L9TGW7;V7BKS9;G7J1I9;A0A1S2YLN7;A0A0S3RJI4;A0A1J7FVL9;A0A1J7IUH2;V7B910;A0A0S3S6U4;A0A0L9TCV0;A0A0B2SHT8;A0A0B2NQX8	tr|A0A151S4W8|A0A151S4W8_CAJCA DAZ-associated protein 1 OS=Cajanus cajan GN=KK1_028362 PE=4 SV=1;tr|A0A151SXJ7|A0A151SXJ7_CAJCA RNA-binding protein Musashi isogeny Rbp6 OS=Cajanus cajan GN=KK1_014953 PE=4 SV=1;tr|K7LAA0|K7LAA0_SOYBN Uncharacterized protein	27	1	1	1	3.9	44.144		15876000	15219000	17533000	25925000	52626000	37810000	33958000	36979000	30471000	22383000	24493000	19179000
Q8LSH9;A2TKE7;C6T142;A0A151SBM3;A0A0S3TDU5;V7BPK6;A0A1S2Z2J4;A0A1S3VTZ7;A0A072UWX4;I3S6Y1;C6SWA7;A0A0B2PTV7;A0A151RBW8;I1N263;A0A0B2PMA4;A0A1J7HUT7;A0A0L9T7L9;I3SU86;B7FGG6;A0A1S3DZE5;A0A1J7H3T4;A0A1J7IPL5;A0A1J7HQM2;V7B844;I3SQZ4;A0A1S3TTM1;A0A0S3RUS9;A0A0L9U5A9;A0A151QV30;O23759;I1KZ61;T2DN76	tr|Q8LSH9|Q8LSH9_PHAVU Small ubiquitin-related modifier (Fragment) OS=Phaseolus vulgaris GN=SMT3 PE=2 SV=1;tr|A2TKE7|A2TKE7_PEA Small ubiquitin-related modifier (Fragment) OS=Pisum sativum PE=2 SV=1;tr|C6T142|C6T142_SOYBN Small ubiquitin-related modifier O	32	2	2	2	28.1	10.163		164270000	198770000	190320000	254050000	278690000	207440000	238650000	218890000	238240000	169750000	190670000	168420000
A0A072UXA0	tr|A0A072UXA0|A0A072UXA0_MEDTR Peroxidase OS=Medicago truncatula GN=MTR_3g466200 PE=3 SV=1	1	1	1	1	6.2	34.703		0	0	0	0	0	0	0	0	0	0	172350000	137630000
A0A0B2S9N1;A0A0B2PMR3;A0A072V2K0;K7M864;A0A072UXA5;A0A1S2Y6Y6;A0A1J7HML7;K7KAB4	tr|A0A0B2S9N1|A0A0B2S9N1_GLYSO Tyrosine--tRNA ligase OS=Glycine soja GN=glysoja_013314 PE=3 SV=1;tr|A0A0B2PMR3|A0A0B2PMR3_GLYSO Tyrosine--tRNA ligase OS=Glycine soja GN=glysoja_044014 PE=3 SV=1;tr|A0A072V2K0|A0A072V2K0_MEDTR Tyrosine--tRNA ligase OS=Medica	8	1	1	1	4.3	31.048		48906000	0	0	0	0	7729300	0	0	0	19134000	0	32945000
A0A072UXL1;A0A1S3UGM5;A0A151TWV9;A0A0B2S4B8;A0A1S3UH11;A0A0R0GPR8;K7M8A8;V7BAU1;K7MPZ4;A0A1S2Y8T4;A0A1S2Y744	tr|A0A072UXL1|A0A072UXL1_MEDTR Deoxyuridine 5-triphosphate nucleotidohydrolase OS=Medicago truncatula GN=MTR_3g063110 PE=4 SV=1;tr|A0A1S3UGM5|A0A1S3UGM5_VIGRR deoxyuridine 5-triphosphate nucleotidohydrolase-like OS=Vigna radiata var. radiata GN=LOC106765	11	2	2	2	12	15.692		73908000	87924000	117260000	323500000	297310000	332980000	280540000	215390000	250290000	100510000	70131000	61722000
V7BL14;V7BFI5;T2DNC6;K7MQS2;I1N0K6;I1KYB6;D7UPN0;D7UPM9;C6TE87;C6T8D7;A0A1S3V2B4;A0A1S3V1E5;A0A1S3UI19;A0A1S2Z092;A0A1J7IUF6;A0A1J7GQT0;A0A151U2B9;A0A151SBH2;A0A0S3SUI7;A0A0S3SUF7;A0A0S3QXT5;A0A0R0J154;A0A0L9VQ51;A0A0L9TUK4;A0A0L9TU43;A0A0B2PTQ0;A0A0B2PT40;A0A0B2NWA1;A0A072UXW2;A0A0B2NVK3;K7LA80;V7BL10;V7BMD0;I3SU42;I3RZR6;I3S8Z5;I3ST95	tr|V7BL14|V7BL14_PHAVU Uncharacterized protein OS=Phaseolus vulgaris GN=PHAVU_007G263000g PE=4 SV=1;tr|V7BFI5|V7BFI5_PHAVU Uncharacterized protein OS=Phaseolus vulgaris GN=PHAVU_007G145400g PE=4 SV=1;tr|T2DNC6|T2DNC6_PHAVU Protein transport SEC13-like prot	37	2	2	2	7.6	32.571		0	0	0	33384000	23353000	65005000	0	0	27476000	17679000	23050000	20477000
A0A0R0J2L9;A0A0B2NR06;C6TCW7;A0A0B2R8N1;A0A072UXX1;G7K8P1;K7LA83;A0A0R0L380;A0A0L9UUX9;A0A151SBL3;V7AYC1;A0A1S3TN26;A0A0S3RGY0;A0A0L9UCE6;A0A1S2Y690;I1JJD6;I1JJD5;A0A151U2B4;I1JJD4;A0A0S3RJK4;A0A1J7IPZ9;A0A1S3UDC8;A0A0R0L372;A0A0B2RV54	tr|A0A0R0J2L9|A0A0R0J2L9_SOYBN GrpE protein homolog OS=Glycine max GN=GLYMA_08G322000 PE=3 SV=1;tr|A0A0B2NR06|A0A0B2NR06_GLYSO GrpE protein homolog OS=Glycine soja GN=glysoja_006363 PE=3 SV=1;tr|C6TCW7|C6TCW7_SOYBN GrpE protein homolog OS=Glycine max GN=LO	24	2	2	2	7.6	32.295		77622000	91856000	91348000	99113000	91658000	160020000	96745000	111090000	93110000	11813000	104560000	95598000
A0A0L9UTP8;A0A151R4M6;A0A0B2QT60;K7K1Y0;K7K1X9;V7CLF5;A0A1S3TGK1;I1J5U3;A0A1S2Z7S2;A0A072UY58;I1KMF4;A0A0B2SCX7;V7CKA3;A0A1S3TGI8;A0A151TA73;A0A0S3T1U3;A0A1J7HBU0;A0A0R4J632;A0A0B2QTT8;V7CKB0;I1J5U2;A0A1J7GXD4	tr|A0A0L9UTP8|A0A0L9UTP8_PHAAN Uncharacterized protein OS=Phaseolus angularis GN=LR48_Vigan06g122500 PE=4 SV=1;tr|A0A151R4M6|A0A151R4M6_CAJCA Serine/threonine-protein kinase HT1 OS=Cajanus cajan GN=KK1_041338 PE=4 SV=1;tr|A0A0B2QT60|A0A0B2QT60_GLYSO Dual s	22	1	1	1	7.7	19.676		0	0	0	39455000	74778000	0	30332000	33970000	28845000	0	0	0
A0A072UYZ9;O22339;I3SCZ4;G7JB62;B7FHJ3;G7JB63;A0A1S2YEG6;Q6BCH6;I0J0Z2;I0J0Z0	tr|A0A072UYZ9|A0A072UYZ9_MEDTR Major intrinsic protein (MIP) family transporter OS=Medicago truncatula GN=MTR_3g070210 PE=3 SV=1;tr|O22339|O22339_MEDSA Aquaporin-like transmembrane channel protein OS=Medicago sativa GN=pAFI 8-1 PE=2 SV=1;tr|I3SCZ4|I3SCZ4_M	10	5	2	2	20.4	30.056		0	0	0	34049000	48741000	56817000	42842000	38707000	44064000	0	0	0
A0A072VA68;I3SWF9;A0A072UZ53;Q8VWZ1	tr|A0A072VA68|A0A072VA68_MEDTR Betaine aldehyde dehydrogenase OS=Medicago truncatula GN=MTR_3g078550 PE=3 SV=1;tr|I3SWF9|I3SWF9_MEDTR Uncharacterized protein OS=Medicago truncatula PE=2 SV=1;tr|A0A072UZ53|A0A072UZ53_MEDTR Betaine aldehyde dehydrogenase OS=	4	2	1	1	5.5	51.019		0	0	0	0	0	0	40411000	38630000	43517000	0	0	0
I3S934;I3SDH8;B7FK94;A0A072UZG4;I3SQN7;A0A151U110;A0A151U170;V7B8W2;I1MBL6;I1JHM4;C6TP03;C6TAV3;A0A1S3U913;A0A151U156;A0A0S3RL69;A0A0L9UWN1;A0A0B2S700;A0A0B2RFJ4;A0A1S2XKH6;A0A1S2Y6W3;A0A1J7H5I0;A0A1J7HMN2	tr|I3S934|I3S934_MEDTR Uncharacterized protein OS=Medicago truncatula PE=2 SV=1;tr|I3SDH8|I3SDH8_LOTJA Uncharacterized protein OS=Lotus japonicus PE=2 SV=1;tr|B7FK94|B7FK94_MEDTR Putative uncharacterized protein OS=Medicago truncatula PE=2 SV=1;tr|A0A072UZ	22	2	2	2	9.3	24.373		34160000	0	38672000	56316000	53555000	73386000	90802000	65558000	76735000	48328000	0	32159000
Q93WS1;I3T6W2;A0A072V0B0;A0A151SQM2;A0A0B2SJI3;A0A1J7IIC4;A0A151SQ99;I1MYB0;C6TK38;A0A0B2QQZ7;A0A1S2YCQ6;B7FJ17	tr|Q93WS1|Q93WS1_MEDSA Selenium binding protein OS=Medicago sativa GN=sbp PE=2 SV=1;tr|I3T6W2|I3T6W2_MEDTR Uncharacterized protein OS=Medicago truncatula PE=2 SV=1;tr|A0A072V0B0|A0A072V0B0_MEDTR Selenium-binding-like protein OS=Medicago truncatula GN=MTR_3	12	2	1	1	4.9	54.109		73374000	68304000	77490000	184620000	145710000	103640000	115450000	135330000	109550000	91417000	77854000	63150000
I3S1Y0;B7FM01;A0A072V0J2	tr|I3S1Y0|I3S1Y0_MEDTR Protein disulfide-isomerase OS=Medicago truncatula PE=2 SV=1;tr|B7FM01|B7FM01_MEDTR Protein disulfide-isomerase OS=Medicago truncatula PE=2 SV=1;tr|A0A072V0J2|A0A072V0J2_MEDTR Protein disulfide-isomerase OS=Medicago truncatula GN=MTR	3	4	4	1	9.4	56.935		431960000	477230000	415960000	1322000000	1595400000	1284700000	1283100000	1286800000	1537600000	576570000	703030000	561510000
A0A072V0J5;I1LGM7;A0A0B2PL00;A0A151TJF4;Q43857;A0A151SKX1;G7JK43;I1MUX8;Q8L897;A0A1S2Z628;A0A0B2RK46;I1MUX9;A0A0L9TQ51;A0A0S3R5L7;V7CE28;O24509	tr|A0A072V0J5|A0A072V0J5_MEDTR Soluble acid invertase FRUCT2 OS=Medicago truncatula GN=MTR_4g101630 PE=3 SV=1;tr|I1LGM7|I1LGM7_SOYBN Uncharacterized protein OS=Glycine max GN=LOC100805757 PE=3 SV=2;tr|A0A0B2PL00|A0A0B2PL00_GLYSO Acid beta-fructofuranosidas	16	2	1	1	6.2	59.533		30358000	24326000	33453000	0	0	0	0	0	0	24636000	32347000	24351000
A0A1S3U7E2;A0A0S3REW5;A0A0L9UDQ1;A0A1S2YCK4;A0A072V0K8	tr|A0A1S3U7E2|A0A1S3U7E2_VIGRR Alpha-galactosidase OS=Vigna radiata var. radiata GN=LOC106762471 PE=3 SV=1;tr|A0A0S3REW5|A0A0S3REW5_PHAAN Alpha-galactosidase OS=Vigna angularis var. angularis GN=Vigan.02G181800 PE=3 SV=1;tr|A0A0L9UDQ1|A0A0L9UDQ1_PHAAN Alph	5	1	1	1	3.5	47.533		19050000	31774000	26987000	51704000	53620000	43090000	0	32333000	0	26491000	27998000	30268000
A0A072V1S9;A0A072V3N8;V7CUA5;Q9ZRX1;I1KQG0;I1K5G1;C7C6E3;C7C6E2;C7C6E1;A7VJA5;A0A151T361;I3SQS9;A0A0B2PVX0;G7LBI5;I1KKD9;A0A1S2YEM1;Q70EL6;A0A1S3VDH0;A0A1S2Y8T2;A0A0S3QWF5;A0A0L9TIC6;A0A1J7IAS8;A0A1J7GT56	tr|A0A072V1S9|A0A072V1S9_MEDTR T-complex protein 1 subunit delta OS=Medicago truncatula GN=MTR_3g109925 PE=3 SV=1;tr|A0A072V3N8|A0A072V3N8_MEDTR T-complex protein 1 subunit delta OS=Medicago truncatula GN=MTR_3g109925 PE=3 SV=1;tr|V7CUA5|V7CUA5_PHAVU T-com	23	2	2	2	5.1	51.325		38287000	0	0	107660000	82581000	77106000	125830000	159100000	122420000	29734000	0	0
G7J2R7;B7FLQ0;A0A072V1W7	tr|G7J2R7|G7J2R7_MEDTR Calnexin 2 OS=Medicago truncatula GN=MTR_3g098430 PE=3 SV=1;tr|B7FLQ0|B7FLQ0_MEDTR Uncharacterized protein OS=Medicago truncatula PE=2 SV=1;tr|A0A072V1W7|A0A072V1W7_MEDTR Calnexin 2 OS=Medicago truncatula GN=MTR_3g098430 PE=3 SV=1	3	1	1	1	3	61.732		0	55479000	61558000	173960000	165690000	162810000	122710000	102270000	116750000	30440000	82927000	70869000
A0A072V1X3;V7AV85;A0A151TDP5;I1K9B8;I1JUT9;A0A0S3RCA0;A0A0L9TDQ3;A0A0B2QEJ4;A0A0B2PRA7;A0A072V2Z0;A0A1S3U5K1;A0A1J7G854;A0A1S2Y8T1	tr|A0A072V1X3|A0A072V1X3_MEDTR ER membrane protein complex subunit-like protein OS=Medicago truncatula GN=MTR_3g110090 PE=4 SV=1;tr|V7AV85|V7AV85_PHAVU Uncharacterized protein (Fragment) OS=Phaseolus vulgaris GN=PHAVU_009G1078000g PE=4 SV=1;tr|A0A151TDP5|A	13	2	2	1	3.1	95.151		18336000	20246000	16811000	51072000	35986000	49425000	45897000	90490000	30242000	27819000	53245000	49528000
A0A0R0JJX9;K7KTU0;A0A072V2B0;K7KTT9;I1JUR7;A0A1S3U5V2;A0A1S2Y9Y8;A0A151TDQ2;A0A0S3RCU4;V7AX35;A0A1J7G852;V7AU47;A0A0B2PRC5;A0A0L9TDS2	tr|A0A0R0JJX9|A0A0R0JJX9_SOYBN Beta-adaptin-like protein OS=Glycine max GN=GLYMA_06G081600 PE=3 SV=1;tr|K7KTU0|K7KTU0_SOYBN Beta-adaptin-like protein OS=Glycine max GN=LOC100809730 PE=3 SV=1;tr|A0A072V2B0|A0A072V2B0_MEDTR Beta-adaptin-like protein OS=Medic	14	1	1	1	3.3	57.464		0	0	0	3084400	3490700	3280900	34351000	6180600	2555600	2910400	0	0
I3RZA0;A0A072V2R0;P31023;G4XWZ4;G4XWZ0	tr|I3RZA0|I3RZA0_MEDTR Uncharacterized protein OS=Medicago truncatula PE=2 SV=1;tr|A0A072V2R0|A0A072V2R0_MEDTR Dihydrolipoyl dehydrogenase OS=Medicago truncatula GN=MTR_4g123070 PE=4 SV=1;sp|P31023|DLDH_PEA Dihydrolipoyl dehydrogenase, mitochondrial OS=Pis	5	7	1	0	17.7	53.281		64168000	68787000	78223000	0	0	0	7875300	0	0	56920000	55425000	56867000
A0A1J7H3N6;A0A072V310;G7J5U1	tr|A0A1J7H3N6|A0A1J7H3N6_LUPAN Uncharacterized protein OS=Lupinus angustifolius GN=TanjilG_09783 PE=4 SV=1;tr|A0A072V310|A0A072V310_MEDTR Uroporphyrinogen III synthase OS=Medicago truncatula GN=MTR_3g101350 PE=4 SV=1;tr|G7J5U1|G7J5U1_MEDTR Uroporphyrinogen	3	1	1	1	5.9	30.7		0	0	0	0	0	0	0	0	0	0	0	0
A0A1S3EDD6;A0A1S2YP95;A0A072V337;G7JD18;A0A1S2YPD8;A0A1J7GZV6	tr|A0A1S3EDD6|A0A1S3EDD6_CICAR FGGY carbohydrate kinase domain-containing protein isoform X3 OS=Cicer arietinum GN=LOC101515046 PE=4 SV=1;tr|A0A1S2YP95|A0A1S2YP95_CICAR FGGY carbohydrate kinase domain-containing protein isoform X2 OS=Cicer arietinum GN=LOC	6	2	2	2	4.1	50.281		13097000	0	8637600	0	10948000	0	11991000	19173000	10334000	15234000	14269000	17957000
I3T3N3;B7FIB2;A0A151S9F8;A0A072V357;V7CC24;T2DNZ7;A0A1S3UXS8;A0A1J7IY13;A0A0S3R7Y4;A0A0L9TCP0;C6TDX7;A0A0R4J5L5;A0A0B2RSL4;A0A0B2Q7B9;I1LVX1	tr|I3T3N3|I3T3N3_MEDTR Uncharacterized protein OS=Medicago truncatula PE=2 SV=1;tr|B7FIB2|B7FIB2_MEDTR Putative uncharacterized protein OS=Medicago truncatula PE=2 SV=1;tr|A0A151S9F8|A0A151S9F8_CAJCA Uncharacterized protein OS=Cajanus cajan GN=KK1_026716 P	15	1	1	1	3.8	30.524		29503000	0	0	98458000	0	105900000	0	0	122790000	74812000	0	0
A0A0B2RG57;A0A072V489;A0A0L9VFR5;A0A1J7ILN4;A0A1S3VHB7;V7BQN7;I1ME45;A0A0S3S2A4;A0A1S2XBF4;G7IFC0;A0A151S112	tr|A0A0B2RG57|A0A0B2RG57_GLYSO Proline iminopeptidase OS=Glycine soja GN=glysoja_005638 PE=3 SV=1;tr|A0A072V489|A0A072V489_MEDTR Proline iminopeptidase OS=Medicago truncatula GN=MTR_2g010480 PE=3 SV=1;tr|A0A0L9VFR5|A0A0L9VFR5_PHAAN Proline iminopeptidase O	11	1	1	1	2.7	37.745		0	27543000	0	42266000	31836000	0	0	26539000	0	0	0	0
G7IYW1;A0A1S2Z3M4;A0A1J7IE63;A0A1J7HLB7;A0A072V4E2;I3SQQ9;I3T086;A0A1S3VWQ4;K7M0S3;A0A1S3VWN0;A0A0S3S910;A0A0L9V3A8;A0A0B2S0I4;A0A1S3EFU5;A0A1J7H5C5;A0A1S2YVN2;G7I763	tr|G7IYW1|G7IYW1_MEDTR Uridine 5-monophosphate synthase-like protein OS=Medicago truncatula GN=MTR_3g017580 PE=3 SV=1;tr|A0A1S2Z3M4|A0A1S2Z3M4_CICAR uridine 5-monophosphate synthase-like OS=Cicer arietinum GN=LOC101512810 PE=3 SV=1;tr|A0A1J7IE63|A0A1J7IE6	17	2	2	2	5.9	51.457		0	0	0	84600000	96251000	77805000	87638000	107550000	112380000	0	0	99910000
A0A072V4F0;G7IW36;A0A151R754;I3S5G5;A0A072UT98	tr|A0A072V4F0|A0A072V4F0_MEDTR PTI1-like tyrosine-kinase OS=Medicago truncatula GN=MTR_3g019120 PE=4 SV=1;tr|G7IW36|G7IW36_MEDTR PTI1-like tyrosine-kinase OS=Medicago truncatula GN=MTR_3g019120 PE=4 SV=1;tr|A0A151R754|A0A151R754_CAJCA NADPH:quinone oxidore	5	2	1	1	5.4	51.539		33584000	40536000	34534000	77347000	72941000	82147000	77860000	67087000	93225000	58084000	71555000	74937000
I3S2W4;A0A072V507;A0A1J7G5P0;A0A1J7GBZ8;B7FF87;A0A151T6U3;A0A1S3VFI5;A0A1S3VET3;A0A1J7G4N6	tr|I3S2W4|I3S2W4_MEDTR Lactoylglutathione lyase OS=Medicago truncatula PE=2 SV=1;tr|A0A072V507|A0A072V507_MEDTR Lactoylglutathione lyase OS=Medicago truncatula GN=MTR_2g023500 PE=3 SV=1;tr|A0A1J7G5P0|A0A1J7G5P0_LUPAN Lactoylglutathione lyase OS=Lupinus ang	9	5	5	1	18.6	30.652		197400000	108020000	142220000	698310000	672960000	922650000	708500000	603360000	827810000	146730000	151660000	126590000
Q2HT24;A0A072V5N4;A0A072V567;G7IM02	tr|Q2HT24|Q2HT24_MEDTR Phosphatidate cytidylyltransferase OS=Medicago truncatula GN=MtrDRAFT_AC150798g25v2 PE=3 SV=1;tr|A0A072V5N4|A0A072V5N4_MEDTR Phosphatidate cytidylyltransferase OS=Medicago truncatula GN=MTR_2g025550 PE=3 SV=1;tr|A0A072V567|A0A072V567	4	1	1	1	3.5	48.94		0	0	0	0	0	0	0	0	0	0	0	0
A0A072V649;P16059;I3SYF9;B7FJ16	tr|A0A072V649|A0A072V649_MEDTR Oxygen-evolving enhancer protein 2-1 OS=Medicago truncatula GN=MTR_3g449930 PE=4 SV=1;sp|P16059|PSBP_PEA Oxygen-evolving enhancer protein 2, chloroplastic OS=Pisum sativum GN=PSBP PE=1 SV=1;tr|I3SYF9|I3SYF9_MEDTR Uncharacteri	4	2	2	2	8.6	26.26		57501000	49916000	48236000	0	0	6150700	3954400	0	0	8821200	0	115110000
I1MGR4;A0A0B2STE7;A0A1S3EIF5;A0A1J7J304;A0A0B2P5R7;A0A072V6S2;V7C802;V7AZA0;I1MRG8;I1L117;I1KN10;A0A1S3UTJ0;A0A1S3U6I8;A0A151STJ7;A0A0S3R9J0;A0A0R0G189;A0A0L9TCM4;A0A0B2R3F9;A0A0B2P6R9;A0A0S3RHX2;A0A1J7GI28;A0A1J7HZW1;I1MRG9;A0A1S3E2J6;A0A1J7GV97;A0A1S2XVK5;Q8LP18;A0A1S2YQC9;A0A151S5S2;A0A072USG4;A0A0L9TSH4;A0A0B2QMR9;B7FLH8;A0A0B2RLY5;A0A0R0GND9;A0A0B2SGS0;K7M625;A0A072V2E7;A0A0B2R8X0;A0A1J7HWI5…	tr|I1MGR4|I1MGR4_SOYBN Uncharacterized protein OS=Glycine max GN=LOC100784626 PE=3 SV=1;tr|A0A0B2STE7|A0A0B2STE7_GLYSO Cullin-1 OS=Glycine soja GN=glysoja_026448 PE=3 SV=1;tr|A0A1S3EIF5|A0A1S3EIF5_CICAR cullin-1-like OS=Cicer arietinum GN=LOC101490531 PE=3	44	3	3	3	4.6	80.626		25835000	0	0	0	31066000	28159000	26020000	29013000	28631000	28668000	15784000	0
I1L216;A0A0B2SKJ0;A0A072VI08;C6TGP3;C6TG94;A0A072V6T3;I1L215;A0A0B2R8D3;I3SPL6;A0A1S3U7V3;I1MHR5;B7FIS3;A0A1S2XHM9;V7AY12	tr|I1L216|I1L216_SOYBN Uncharacterized protein OS=Glycine max GN=LOC100776112 PE=4 SV=1;tr|A0A0B2SKJ0|A0A0B2SKJ0_GLYSO Gamma-soluble NSF attachment protein OS=Glycine soja GN=glysoja_033539 PE=4 SV=1;tr|A0A072VI08|A0A072VI08_MEDTR Gamma-soluble NSF attachm	14	1	1	1	4.3	25.793		0	0	0	25413000	0	18997000	12586000	31184000	0	0	0	0
A0A0S3RJ81;A0A0L9UVF2;A0A1J7HCS5;A0A151U2A9;A0A1J7GR36;V7B9R4;K7KBH5;C6T4Z9;A0A0B2S0T4;A0A072V6Y2;A0A0R0L360	tr|A0A0S3RJ81|A0A0S3RJ81_PHAAN Uncharacterized protein OS=Vigna angularis var. angularis GN=Vigan.03G027700 PE=4 SV=1;tr|A0A0L9UVF2|A0A0L9UVF2_PHAAN Uncharacterized protein OS=Phaseolus angularis GN=LR48_Vigan07g025100 PE=4 SV=1;tr|A0A1J7HCS5|A0A1J7HCS5_LU	11	1	1	1	10.3	10.612		99165000	71764000	51627000	0	0	66931000	58525000	0	0	157210000	171470000	114120000
A0A072V740;Q45NH5	tr|A0A072V740|A0A072V740_MEDTR Sucrose synthase OS=Medicago truncatula GN=MTR_2g044070 PE=3 SV=1	2	14	1	1	20	92.303		0	0	0	84334000	80750000	80554000	121370000	122470000	124310000	0	0	0
A0A072VIV7;I3SMR4;A0A072V7Q9;A0A072V9M3;I3T5W1;A0A1S2XSK3;A0A1S2YMU0	tr|A0A072VIV7|A0A072VIV7_MEDTR Elongation factor 1-beta OS=Medicago truncatula GN=MTR_2g461200 PE=4 SV=1;tr|I3SMR4|I3SMR4_MEDTR Uncharacterized protein OS=Medicago truncatula PE=2 SV=1;tr|A0A072V7Q9|A0A072V7Q9_MEDTR Elongation factor 1-beta OS=Medicago tru	7	5	5	1	23.5	19.985		543060000	716150000	725690000	1088100000	1229500000	970380000	1235800000	1046900000	1310000000	704030000	722800000	586770000
A0A1S2Z2V9;A0A072V7R3	tr|A0A1S2Z2V9|A0A1S2Z2V9_CICAR Peptidyl-prolyl cis-trans isomerase OS=Cicer arietinum GN=LOC101490691 PE=3 SV=1;tr|A0A072V7R3|A0A072V7R3_MEDTR Peptidyl-prolyl cis-trans isomerase OS=Medicago truncatula GN=MTR_2g461260 PE=3 SV=1	2	1	1	1	4.5	31.641		26868000	24075000	39761000	0	0	0	0	0	0	29319000	24331000	29368000
V9I5X8;A0A0B2S1Q4;A0A0L9UPK3;A0A0L9T9H0;I1KVP1;A0A1S3VF55;A0A0S3T0B6;A0A151RAP9;A0A072VCX9;A0A072V8V5;V7AR95;T2DNC1;A4F1S2;A0A151S6J6;A0A0U1WW81;A0A0S3SF35;A0A1S2YMI6;A0A0B2P948;A0A1S3U166;I1KGR3;A0A0R4J520;A0A0B2RIU8;A0A1S3VEG0;K7KZ57;A0A0B2QRB0	tr|V9I5X8|V9I5X8_9FABA Hydroxycinnamoyl transferase (Fragment) OS=Caragana korshinskii GN=HCT PE=2 SV=1;tr|A0A0B2S1Q4|A0A0B2S1Q4_GLYSO Hydroxycinnamoyl-Coenzyme A shikimate/quinate hydroxycinnamoyltransferase OS=Glycine soja GN=glysoja_007099 PE=4 SV=1;tr|	25	1	1	1	5.3	27.279		0	0	0	0	0	0	0	22668000	0	0	0	0
A0A072V9E5;B7FGL9	tr|A0A072V9E5|A0A072V9E5_MEDTR Ribosomal protein L1p/L10e family protein OS=Medicago truncatula GN=MTR_3g070930 PE=4 SV=1;tr|B7FGL9|B7FGL9_MEDTR Ribosomal protein OS=Medicago truncatula GN=MTR_3g070930 PE=2 SV=1	2	2	1	1	15.1	17.276		0	58810000	0	0	92871000	91111000	104520000	69067000	143290000	0	50394000	0
A0A072V9Z1;I3SLA1	tr|A0A072V9Z1|A0A072V9Z1_MEDTR Peroxisomal (S)-2-hydroxy-acid oxidase GLO1 OS=Medicago truncatula GN=MTR_2g070420 PE=3 SV=1;tr|I3SLA1|I3SLA1_MEDTR Uncharacterized protein OS=Medicago truncatula PE=2 SV=1	2	11	2	1	40.6	40.848		540450000	654030000	637000000	40120000	16791000	0	0	0	0	391170000	434740000	416210000
A0A072VAK2;G7IR60;B1P0S0;A0A1S2XGG3;I3T7A0;Q1KSI2;V7BX51	tr|A0A072VAK2|A0A072VAK2_MEDTR Chlorophyll a-b binding protein, chloroplastic OS=Medicago truncatula GN=MTR_2g081090 PE=3 SV=1;tr|G7IR60|G7IR60_MEDTR Chlorophyll a-b binding protein, chloroplastic OS=Medicago truncatula GN=MTR_2g081090 PE=3 SV=1;tr|B1P0S0|	7	5	1	1	34.6	25.85		3101700000	2784000000	2806900000	48157000	13110000	5375800	12514000	14049000	3284900	1702000000	2036800000	2035600000
A0A072VAN8;A0A1S2XFN2;A0A072V8W4;A0A072VK05;G7K4X7;G7L536;G7KGE2	tr|A0A072VAN8|A0A072VAN8_MEDTR Hydroxyacylglutathione hydrolase OS=Medicago truncatula GN=MTR_2g072190 PE=4 SV=1;tr|A0A1S2XFN2|A0A1S2XFN2_CICAR persulfide dioxygenase ETHE1 homolog, mitochondrial OS=Cicer arietinum GN=LOC101498546 PE=4 SV=1;tr|A0A072V8W4|A	7	4	1	1	15.1	31.435		43933000	39871000	76797000	136320000	186890000	231000000	158670000	117030000	0	54739000	40100000	39224000
A0A072VAU0;A0A151SQW8;A0A0B2SIC4;K7KN58	tr|A0A072VAU0|A0A072VAU0_MEDTR Rhamnose biosynthetic-like enzyme OS=Medicago truncatula GN=MTR_2g073240 PE=4 SV=1;tr|A0A151SQW8|A0A151SQW8_CAJCA Putative rhamnose biosynthetic enzyme 1 OS=Cajanus cajan GN=KK1_003416 PE=4 SV=1	4	6	6	0	9.4	76.771		160810000	237260000	138170000	354870000	403710000	376140000	398270000	363140000	463540000	235700000	88897000	194620000
I3S243;A0A072VAY8;A0A1S2XFW1	tr|I3S243|I3S243_MEDTR Uncharacterized protein OS=Medicago truncatula PE=2 SV=1;tr|A0A072VAY8|A0A072VAY8_MEDTR NADPH-protochlorophyllide oxidoreductase OS=Medicago truncatula GN=MTR_2g079710 PE=4 SV=1;tr|A0A1S2XFW1|A0A1S2XFW1_CICAR protochlorophyllide redu	3	5	5	1	34.8	15.581		1003300000	737030000	735420000	69743000	47284000	58283000	89131000	75802000	0	1034500000	442720000	435120000
G7JKZ4;A0A1S2YKT6;V7AFQ4;I1MS62;A0A1S3VQ77;A0A1J7I369;A0A0S3SCD0;A0A0L9V6B1;V7BYE9;A0A1S3TRT4;A0A0S3SGW0;A0A0L9UMZ0;A0A072VBH8;I1LRC6;A0A1S3EE49;A0A1S2XG69;A0A151TNK6;A0A0B2QNG6;A0A0B2QMZ2;A0A1J7I863;A0A1J7HSQ3;I1LTS0;I1LKV9	tr|G7JKZ4|G7JKZ4_MEDTR Arogenate dehydratase OS=Medicago truncatula GN=MTR_4g055310 PE=4 SV=1;tr|A0A1S2YKT6|A0A1S2YKT6_CICAR Arogenate dehydratase OS=Cicer arietinum GN=LOC101504092 PE=4 SV=1;tr|V7AFQ4|V7AFQ4_PHAVU Arogenate dehydratase OS=Phaseolus vulgar	23	2	2	2	7.4	45.657		0	0	0	34399000	51732000	49262000	56818000	68300000	51058000	27438000	0	0
I3S279;A0A072VMS4;A0A1J7HBY2;A0A072VBP0;Q06H22;G7JTS6;C6T1V1;A0A1S3TWS3;A0A1S2YJU3;A0A1S2XF54;A0A1J7HYY3;A0A1J7GGA3;A0A151SUS1;A0A0S3SGB8;A0A0L9UP08;A0A0B2RCT5;A0A072VDB4;I3RZG8;I3RZ85;V7BZ19;I1MDG7;A0A0B2RNH9;I1MDG6	tr|I3S279|I3S279_LOTJA Uncharacterized protein OS=Lotus japonicus PE=2 SV=1;tr|A0A072VMS4|A0A072VMS4_MEDTR Ubiquitin-conjugating enzyme OS=Medicago truncatula GN=MTR_2g096690 PE=3 SV=1;tr|A0A1J7HBY2|A0A1J7HBY2_LUPAN Uncharacterized protein OS=Lupinus angus	23	1	1	1	20.2	12.343		0	0	0	66436000	29943000	26581000	36056000	29596000	26634000	0	0	0
A0A072VD04;A0A072VC19;G7IRQ2;A0A1S2XCC4;G7JPE5;G7IRQ0;B7FN87;B7FNC2;B7FNC3;B7FGD2;A0A0B2RCD8;A0A0S3SCR5;A0A072V6N0;I1L1H0;I1M4L8;A0A072V800;G7IIH1;A0A0R0H9W7;A0A0B2QX38;Q9M5J4;I1MH73;C6F122;A0A1S3U545;A0A0S3RHS4;A0A0B2RVN0;V7AYU3;A0A151SX06;A2Q570;Q9ZP17;O65736;A0A1J7GAL0;A0A0L9UAW7;A0A0R0EF40;A0A0R0HQX5;A0A1J7GH41;V7AFB2;V7AFA4;V7AG50;A0A1S3TJW1;A0A0S3SCN5;A0A0R0HHN6;A0A1S3TL49;A0A0L9V6L7;A0A1J7…	tr|A0A072VD04|A0A072VD04_MEDTR Beta-galactosidase OS=Medicago truncatula GN=MTR_2g094060 PE=3 SV=1;tr|A0A072VC19|A0A072VC19_MEDTR Beta-galactosidase OS=Medicago truncatula GN=MTR_2g094060 PE=3 SV=1;tr|G7IRQ2|G7IRQ2_MEDTR Beta-galactosidase OS=Medicago trun	60	2	2	1	2.9	75.813		0	41792000	0	68473000	91603000	71618000	109120000	99690000	83729000	0	61341000	0
G7IKJ7;B7FJA0;A0A072VC55;A0A1J7IAV2;A0A1J7GU81;I3T2R2;I3SQL4;A0A1S3VCB3;A0A0R0H7H3;A0A0L9UM86;I1LU70;V7BVC3;I1M431;V7BY22;I1LU69;C6THU9;A0A1S3VBN6;A0A1S3U151;A0A0S3SVA1;A0A0S3SH24;A0A0B2QVX8;A0A0B2RTZ7;A0A0L9VUB1	tr|G7IKJ7|G7IKJ7_MEDTR Syntaxin of plants 122 protein OS=Medicago truncatula GN=MTR_2g088700 PE=4 SV=2;tr|B7FJA0|B7FJA0_MEDTR Putative uncharacterized protein OS=Medicago truncatula PE=2 SV=1;tr|A0A072VC55|A0A072VC55_MEDTR Syntaxin of plants 122 protein OS	23	2	2	1	7.5	34.503		0	0	0	201350000	184560000	135440000	154810000	133690000	161630000	0	53768000	0
B7FJS2;A0A072VD35;B7FKQ2;A0A072VCJ7;Q2HVD9;G7IUG9;A0A1J7GTI8;A0A1S3E7S6;A0A151SUE8;K7M3M7;A0A0B2R926	tr|B7FJS2|B7FJS2_MEDTR Uncharacterized protein OS=Medicago truncatula PE=2 SV=1;tr|A0A072VD35|A0A072VD35_MEDTR Glyoxylate/succinic semialdehyde reductase OS=Medicago truncatula GN=MTR_2g099910 PE=4 SV=1;tr|B7FKQ2|B7FKQ2_MEDTR Putative uncharacterized prote	11	3	3	3	18.1	25.273		58010000	35027000	45746000	0	0	0	12515000	0	0	37468000	61311000	35083000
F1LKC5;K7M9C0;A0A072VMW7;A0A0R0G5H5;A0A151SUN2;A0A0B2RM17;A0A072VCZ5;I1M510;A0A1S2XEF0;A0A0B2RE38;G7IUC2;V7BZ83;A0A1J7H7Q8	tr|F1LKC5|F1LKC5_9FABA Xanthine dehydrogenase (Fragment) OS=Sophora toromiro GN=Xdh PE=4 SV=1;tr|K7M9C0|K7M9C0_SOYBN Uncharacterized protein OS=Glycine max GN=LOC100816689 PE=4 SV=1;tr|A0A072VMW7|A0A072VMW7_MEDTR Xanthine dehydrogenase/oxidase OS=Medicago	13	1	1	1	2.8	43.606		0	0	0	2106100	2537700	1460400	4715200	1176100	1582600	1121500	0	1542100
V7AVK2;A0A1S3UBS6;A0A1S3U7X2;A0A1S2Y8C8;A0A1J7IPY8;A0A1J7GBB5;A0A1J7G7H9;A0A151TC43;A0A0S3RQF2;A0A0S3RB66;A0A0R4J305;A0A0L9V939;A0A0L9V1W1;A0A0B2SNQ5;A0A072VDE6;I3SEA8;A0A1S2Y7X7;G7J7Q6;D3YBG0;A0A0B2QRD1;A0A1J7GST4;V7CRH8;I1MXZ0;A0A0B2PU41;A0A151RMF0;C6TIJ2;A0A0R0GHN2;A0A0B2QL88;K7LQZ0;A0A0B2SU99;B7FFY0;I3S3U0;B7FJ82;A0A0R0HUF3;I3S5P0;A0A0B2P909;I1K743;A0A0B2QII9;A0A0R0HRE6;A0A151RDX7	tr|V7AVK2|V7AVK2_PHAVU Uncharacterized protein OS=Phaseolus vulgaris GN=PHAVU_009G060700g PE=3 SV=1;tr|A0A1S3UBS6|A0A1S3UBS6_VIGRR 26S protease regulatory subunit S10B homolog B-like OS=Vigna radiata var. radiata GN=LOC106763834 PE=3 SV=1;tr|A0A1S3U7X2|A0A	40	7	6	6	21.6	44.622		105340000	103670000	107010000	245280000	295030000	308790000	289570000	255600000	252590000	184860000	113630000	138280000
A0A072VFI9;G7LCI1	tr|A0A072VFI9|A0A072VFI9_MEDTR Elongation factor 1-alpha OS=Medicago truncatula GN=MTR_1g024175 PE=3 SV=1;tr|G7LCI1|G7LCI1_MEDTR Elongation factor 1-alpha OS=Medicago truncatula GN=MTR_8g008740 PE=4 SV=1	2	2	1	1	7	51.071		0	61626000	71627000	0	107260000	67043000	73439000	105310000	59455000	0	0	0
A0A072VG17;I3T0Q4;B7FJZ5;A0A1S2Y1X6;C6TLQ1;A0A0L9UTT5;A0A0R0E4R5;A0A1J7HWU2;G7ICJ7;I1NCV1;I1J416;A0A1S3TAS1;A0A0S3T0J1;A0A0B2PF35;A0A0B2NPS8	tr|A0A072VG17|A0A072VG17_MEDTR Inosine-uridine preferring nucleoside hydrolase OS=Medicago truncatula GN=MTR_1g039410 PE=4 SV=1;tr|I3T0Q4|I3T0Q4_MEDTR Uncharacterized protein OS=Medicago truncatula PE=2 SV=1;tr|B7FJZ5|B7FJZ5_MEDTR Inosine-uridine preferrin	15	2	1	1	8.6	32.067		0	30982000	0	47120000	85425000	98392000	71900000	46657000	76486000	0	21387000	0
A0A1S3V6K5;A0A072VG65	tr|A0A1S3V6K5|A0A1S3V6K5_VIGRR acylamino-acid-releasing enzyme-like OS=Vigna radiata var. radiata GN=LOC106772197 PE=4 SV=1;tr|A0A072VG65|A0A072VG65_MEDTR Acylamino-acid-releasing enzyme, putative OS=Medicago truncatula GN=MTR_1g040725 PE=4 SV=1	2	2	1	1	2.9	89.975		27970000	30554000	31320000	40502000	57612000	87939000	95332000	102580000	88183000	0	33367000	35581000
A0A072VHL0;C6T751;V7BI41;I1LA47;A0A1S3V9P5;A0A1S2Z7E6;A0A151U319;A0A0S3SU12;A0A0L9TUG0;I1JGB5;A0A0B2S906;I3S7U6;B7FJN9;A0A1J7G9Z3;A0A072VAZ4;A0A1J7HLF2;B7FJN8;B7FIL5;I3T1Q0;A0A1J7H4B8	tr|A0A072VHL0|A0A072VHL0_MEDTR Eukaryotic translation initiation factor 3 subunit E OS=Medicago truncatula GN=MTR_1g051820 PE=3 SV=1;tr|C6T751|C6T751_SOYBN Eukaryotic translation initiation factor 3 subunit E OS=Glycine max PE=2 SV=1;tr|V7BI41|V7BI41_PHAVU	20	6	6	6	18.5	51.121		71238000	53863000	64646000	69532000	80266000	69972000	82689000	118340000	118610000	76157000	75137000	75833000
A0A072VHT0;A0A0B2QXQ2;A0A1S3V2Z8;A0A0S3SU54;A0A0L9TUE3;A0A072VTY6;A0A1S2Z2E7;I1N919;A0A151TU37;A0A1S3TQB8;A0A0S3RXF3;Q7XZK4;K7KEW9;A0A0B2PDF1;K7K9B3;A0A072UCS7;K7KEW8;V7BKM9;A0A1J7HH02;A0A151T8B1;I1JG83;A0A0B2PEE9;K7LIL0;A0A072U1R9;I1JNE0;V7CVU7;A0A1J7FWH3;A0A1J7HF21	tr|A0A072VHT0|A0A072VHT0_MEDTR Calmodulin-domain kinase CDPK protein OS=Medicago truncatula GN=MTR_1g052530 PE=3 SV=1;tr|A0A0B2QXQ2|A0A0B2QXQ2_GLYSO Calcium-dependent protein kinase 32 OS=Glycine soja GN=glysoja_029279 PE=4 SV=1;tr|A0A1S3V2Z8|A0A1S3V2Z8_VI	28	2	2	2	7.9	47.396		7485900	9811000	11119000	141080000	101100000	77250000	76627000	108280000	76427000	15961000	15957000	16548000
A0A0B2QXU3;A0A072VHZ6;K7MYF1;I1JNI7;A0A1S3TPQ0;A0A0S3RXK7;A0A0L9U840;A0A1J7IQH0;A0A1J7H4W1	tr|A0A0B2QXU3|A0A0B2QXU3_GLYSO TBCC domain-containing protein 1 OS=Glycine soja GN=glysoja_029324 PE=4 SV=1;tr|A0A072VHZ6|A0A072VHZ6_MEDTR Tubulin-binding cofactor C domain protein OS=Medicago truncatula GN=MTR_1g053360 PE=4 SV=1;tr|K7MYF1|K7MYF1_SOYBN Unc	9	1	1	1	3.3	60.857		0	15147000	0	47841000	50645000	13551000	48644000	50061000	41530000	30448000	31323000	19111000
C6TGD5;A0A0B2Q005;A0A072VI30;I1NI65;A0A151U5V9;I3T8N9;I3S5G0;A0A0L9TYT2;V7BHW8;A0A1S3V8N6;A0A0S3SPK6;I1NI64;C6SXS3;I1LC88	tr|C6TGD5|C6TGD5_SOYBN Putative uncharacterized protein OS=Glycine max PE=2 SV=1;tr|A0A0B2Q005|A0A0B2Q005_GLYSO DAG protein, chloroplastic OS=Glycine soja GN=glysoja_040422 PE=4 SV=1;tr|A0A072VI30|A0A072VI30_MEDTR Plastid developmental protein DAG OS=Medic	14	1	1	1	18.1	12.908		5325200	0	0	4983500	9586100	10080000	6803500	6240500	3827400	0	0	11538000
A0A151U2S9;A0A1S2Y1C1;A0A072VIA1;A0A1S3E5V2;I1NEK0;I1LAL9;A0A0B2Q2L3;A0A0L9TV54;K7N289;A0A1S3V7Q2;A0A0S3STQ7;A0A1J7GX47;V7BHV4;A0A0R0E8I8;C6T890;A0A0R0HXE7;A0A0B2SSC3;I1LAM0	tr|A0A151U2S9|A0A151U2S9_CAJCA Uncharacterized protein all1601 family OS=Cajanus cajan GN=KK1_006254 PE=4 SV=1;tr|A0A1S2Y1C1|A0A1S2Y1C1_CICAR 7-hydroxymethyl chlorophyll a reductase, chloroplastic isoform X2 OS=Cicer arietinum GN=LOC101507596 PE=4 SV=1;tr|	18	2	2	2	4	47.251		48129000	43992000	66259000	0	0	0	0	0	0	42871000	47067000	63687000
I3S159;A0A072VJ69;A0A1J7IKX3;G7IT50;G7IT49;B7FKI4;G7ITL1;G7I9K1;A0A151U5Z9;V7BFR2;A0A0B2Q6C9;I1NHE6;I1LD24;A0A1S3V959;A0A0S3SNQ5;A0A0B2NUW7;A0A1S3V418	tr|I3S159|I3S159_MEDTR Uncharacterized protein OS=Medicago truncatula PE=2 SV=1;tr|A0A072VJ69|A0A072VJ69_MEDTR Serine carboxypeptidase-like protein OS=Medicago truncatula GN=MTR_2g063000 PE=3 SV=1;tr|A0A1J7IKX3|A0A1J7IKX3_LUPAN Carboxypeptidase OS=Lupinus	17	2	2	1	5	27.257		231940000	5825100	41116000	40131000	0	78299000	21236000	0	110700000	79530000	0	0
A0A151RA20;A0A1S2XHI3;A0A1S3DV72;I3SDD7;I1MJC8;I1KTX6;A0A1S3U5W4;A0A0S3SK12;A0A0L9UJI7;A0A0B2SVJ9;A0A0B2QNU7;A0A072VJB0;A0A1S3DVT7;V7BVX9	tr|A0A151RA20|A0A151RA20_CAJCA Defective in cullin neddylation protein OS=Cajanus cajan GN=KK1_039491 PE=4 SV=1;tr|A0A1S2XHI3|A0A1S2XHI3_CICAR Defective in cullin neddylation protein OS=Cicer arietinum GN=LOC101513646 PE=4 SV=1;tr|A0A1S3DV72|A0A1S3DV72_CIC	14	1	1	1	5.9	21.596		0	0	0	0	3036100	3584000	3275200	7991600	0	0	0	0
I1JFW7;C6TFC7;B7FMH6;A0A0B2NSC6;I3SG74;I1M3W1;I1LUE0;I1L2H4;I1JFW6;C6SX30;A0A0B2NPF4;I3SKT5;A0A1S3TD28;A0A0S3SHF1;A0A0B2P9E6;V7BV97;A0A151U3W5;A0A1J7G599;A0A1J7FNE5;A0A072VJE7;A0A151QZT3;A0A0L9ULY6;O65731;C6SW88;V7BIH4;A0A1S3UYH4;A0A0S3SUQ5;A0A0L9TUJ9;B7FGS4;T2DNT1;I3T774;A0A1S2YHI1;A0A1S2XCZ3;A0A1S2XA41;A0A1J7H013;A0A151T2Y0;C6TFI0;A0A1S2Z921;A0A1S2X9H6;A0A072TF04	tr|I1JFW7|I1JFW7_SOYBN Uncharacterized protein OS=Glycine max GN=LOC100803239 PE=3 SV=1;tr|C6TFC7|C6TFC7_SOYBN Putative uncharacterized protein OS=Glycine max PE=2 SV=1;tr|B7FMH6|B7FMH6_MEDTR Putative uncharacterized protein (Fragment) OS=Medicago truncatu	40	5	1	1	27.2	21.776		1256800000	106370000	89122000	0	0	55716000	32229000	0	0	458470000	0	1194700000
A0A072VJI1;Q45NM7;A0A0B2QMY5;I1KQ70;A0A151T3C3;A0A0B2Q9R5;K7KRK6;A0A1J7GGF1;A0A1S3UU50;V7CQD4;A0A0S3QWK7;A0A0L9T8Z7;A0A1S2Y2D5;G7K3E4;A0A1J7H169;A0A072VF76	tr|A0A072VJI1|A0A072VJI1_MEDTR Histidyl-tRNA synthetase OS=Medicago truncatula GN=MTR_1g057860 PE=3 SV=1;tr|Q45NM7|Q45NM7_MEDSA Histidyl-tRNA synthetase (Fragment) OS=Medicago sativa PE=2 SV=1;tr|A0A0B2QMY5|A0A0B2QMY5_GLYSO Histidine--tRNA ligase OS=Glycin	16	3	3	3	3.6	96.144		31242000	53413000	62223000	44602000	39486000	48582000	39208000	44523000	87680000	33640000	35256000	28342000
A0A072VJS5;Q5XWE3;B7ZWQ5;Q66PF9;Q40977;A0A1S2Y2U6	tr|A0A072VJS5|A0A072VJS5_MEDTR Pyridine nucleotide-disulfide oxidoreductase OS=Medicago truncatula GN=MTR_1g060620 PE=4 SV=1;tr|Q5XWE3|Q5XWE3_PEA Monodehydroascorbate reductase II (Fragment) OS=Pisum sativum PE=2 SV=1;tr|B7ZWQ5|B7ZWQ5_MEDTR Putative unchar	6	6	1	1	13.6	47.071		492780000	524700000	494750000	0	0	0	0	19852000	0	363340000	785550000	287910000
A0A0L9TA46;A0A072VKI4;I3T6L1;A0A0R0I0I4;A0A072VW53;I1LYY9;A0A072VJT4;A0A151TUZ0;A0A0L9T8N4;A0A072VLL6;I3SLH7;I3S4F4;A0A0S3SSL3;V7BHZ3;V7BF65;Q9FQ95;I3T0Y2;I1L8Q0;C6TBE3;B7FHT3;A0A1S3TDS4;A0A1S3TDQ7;A0A1S2Y0R0;A0A0B2SUZ3;A0A0B2S486;I1LYZ1;A0A1S3TDR8;A0A0B2STU7;A0A151R591;A0A0S3SSK7;A0A151R558;A0A151R4Y1;A0A072VW47;A0A1S3TMJ8;B7FIE5;A0A0R0ENV4;I1NA40;A0A1J7IHE2;I1NA41;V7CZ97;Q76KW1;A0A0S3RYL0;A0A0L…	tr|A0A0L9TA46|A0A0L9TA46_PHAAN Uncharacterized protein OS=Phaseolus angularis GN=LR48_Vigan347s000800 PE=4 SV=1;tr|A0A072VKI4|A0A072VKI4_MEDTR Glutathione S-transferase tau OS=Medicago truncatula GN=MTR_1g067180 PE=4 SV=1;tr|I3T6L1|I3T6L1_LOTJA Uncharacter	49	2	1	1	11	19.344		60830000	97589000	84360000	667160000	723900000	920080000	613250000	544350000	636690000	29506000	211550000	442060000
A0A072VJW6	tr|A0A072VJW6|A0A072VJW6_MEDTR O-glycosyl hydrolase family 17 protein OS=Medicago truncatula GN=MTR_1g056640 PE=3 SV=1	1	1	1	1	3.6	53.113		0	0	0	0	28236000	18613000	0	14944000	0	0	0	0
V7AIW8;A0A1S3TGR5;A0A1S2Z2Y6;A0A0S3S9T0;A0A0L9V345;A0A151S253;A0A072VK14	tr|V7AIW8|V7AIW8_PHAVU Uncharacterized protein OS=Phaseolus vulgaris GN=PHAVU_011G157900g PE=3 SV=1;tr|A0A1S3TGR5|A0A1S3TGR5_VIGRR 3-deoxy-manno-octulosonate cytidylyltransferase, mitochondrial OS=Vigna radiata var. radiata GN=LOC106755319 PE=3 SV=1;tr|A0A	7	1	1	1	6.6	33.032		0	0	0	5200400	8026500	7829100	7439300	0	5064100	0	0	3129600
B4UWA9;A0A1J7GMB1;I1JPD9;A0A151TUR1;A0A1S2YYS8;I1KHM5;A0A0B2PAK8;I1NA05;Q6KBB0;I3T9R0;I3T412;I3T075;I3SH29;I1NA04;A0A1S2XV41;I1JPE0;A0A1S2XX19;C6T1I1;G7ICM2;A0A072VZT3;T2DPD0;T2DNP1;A0A1S3TQE2;A0A1S2XV28;A0A0S3RYG4;A0A0R0EZU8;A0A0L9U8V6;A0A072VK53;C6SZP0;A0A0R0KVT1;A0A0B2PP53;A0A1J7FVL2;A0A072VLU8;G7ICM1;A0A0B2NZB9;A0A1J7FZK9;I3SBA6;A0A1J7GGU2;K7K9V4;I1MKA6;A0A0B2SK14;K7MRA8;I1LYV4;V7BHV3;I1LYV5;…	tr|B4UWA9|B4UWA9_ARAHY Putative inorganic pyrophosphatase (Fragment) OS=Arachis hypogaea PE=2 SV=1;tr|A0A1J7GMB1|A0A1J7GMB1_LUPAN Uncharacterized protein OS=Lupinus angustifolius GN=TanjilG_18218 PE=4 SV=1;tr|I1JPD9|I1JPD9_SOYBN Uncharacterized protein OS=	90	2	2	2	22.6	15.257		0	0	33786000	30264000	34737000	17679000	29635000	26862000	28809000	25065000	21264000	32418000
B7FFA1;A0A072VKL3;B7FNB3;B7FF81;A0A072VV42;V7CZV9;A0A1S3TQI9;A0A0S3RZ89	tr|B7FFA1|B7FFA1_MEDTR Putative uncharacterized protein (Fragment) OS=Medicago truncatula PE=2 SV=1;tr|A0A072VKL3|A0A072VKL3_MEDTR Ubiquitin-conjugating enzyme OS=Medicago truncatula GN=MTR_1g058100 PE=3 SV=1;tr|B7FNB3|B7FNB3_MEDTR Putative uncharacterized	8	3	3	1	31.2	14.179		65128000	270990000	212210000	338880000	966670000	674720000	326670000	167600000	536500000	332460000	82925000	195960000
A0A1J7GMX3;A0A151SP78;A0A1S3V6J9;A0A0S3SUY3;A0A0L9TUZ6;A0A072VLF9;G7I6M3;I1LA27;C6TBW5;A0A1J7GKL3;A0A151SP28;A0A0B2QYK4;A0A0B2QXB3;A0A1S3V3T2;A0A0L9TUB6;A0A1J7HJ51;K7N2C4;A0A0S3SUZ1;V7BL85	tr|A0A1J7GMX3|A0A1J7GMX3_LUPAN Uncharacterized protein OS=Lupinus angustifolius GN=TanjilG_03910 PE=4 SV=1;tr|A0A151SP78|A0A151SP78_CAJCA Acid phosphatase 1 OS=Cajanus cajan GN=KK1_002828 PE=4 SV=1;tr|A0A1S3V6J9|A0A1S3V6J9_VIGRR acid phosphatase 1-like OS=	19	1	1	1	4.3	23.978		0	0	0	140370000	242090000	198070000	160380000	67188000	197070000	0	30838000	0
A0A151S311;A0A1S2XXC4;I3S8S5;I1L8A7;A0A072VLU9	tr|A0A151S311|A0A151S311_CAJCA Signal recognition particle 9 kDa protein OS=Cajanus cajan GN=KK1_029064 PE=4 SV=1;tr|A0A1S2XXC4|A0A1S2XXC4_CICAR Signal recognition particle 9 kDa protein OS=Cicer arietinum GN=LOC101512174 PE=3 SV=1;tr|I3S8S5|I3S8S5_LOTJA S	5	1	1	1	17.6	7.8841		0	0	11741000	27169000	0	0	0	0	49541000	8621200	20351000	0
A0A0B2P734;K7N4U9;C6TCC7;A0A151SIY8;A0A072VLX2	tr|A0A0B2P734|A0A0B2P734_GLYSO Uncharacterized protein OS=Glycine soja GN=glysoja_013943 PE=4 SV=1;tr|K7N4U9|K7N4U9_SOYBN Uncharacterized protein OS=Glycine max GN=LOC100815745 PE=4 SV=1;tr|C6TCC7|C6TCC7_SOYBN Putative uncharacterized protein OS=Glycine ma	5	2	2	2	3.1	39.225		0	0	7671800	37166000	26150000	0	33703000	39729000	53838000	0	0	0
B7FIJ7;A0A072VLZ2;A0A072VNM9;K7K2B4;A0A0B2RGZ9;I3SM74;T2DP44	tr|B7FIJ7|B7FIJ7_MEDTR Uncharacterized protein OS=Medicago truncatula PE=2 SV=1;tr|A0A072VLZ2|A0A072VLZ2_MEDTR GDP-D-mannose-3,5-epimerase OS=Medicago truncatula GN=MTR_1g080950 PE=4 SV=1;tr|A0A072VNM9|A0A072VNM9_MEDTR GDP-D-mannose-3,5-epimerase OS=Medica	7	7	1	0	23.2	42.82		69744000	70496000	77286000	46777000	67725000	78833000	51125000	32601000	40800000	75336000	102430000	69066000
A0A0R0HP76;A0A1S2XVB4;A0A0L9TX62;V7BFQ5;I1L8I5;A0A1S3E408;A0A0B2P9K4;A0A0S3SRM3;A0A1S3V8D1;A0A1S3V7R9;A0A072VM08	tr|A0A0R0HP76|A0A0R0HP76_SOYBN Uncharacterized protein (Fragment) OS=Glycine max GN=GLYMA_10G0415001 PE=4 SV=1;tr|A0A1S2XVB4|A0A1S2XVB4_CICAR uncharacterized protein LOC101509820 isoform X2 OS=Cicer arietinum GN=LOC101509820 PE=4 SV=1;tr|A0A0L9TX62|A0A0L9T	11	1	1	1	4.6	27.497		27755000	19585000	29444000	0	0	0	0	0	0	25015000	23517000	28716000
I1L8F0;A0A0L9TI48;A0A0B2PDZ9;V7BJX8;A0A1S3TQK5;A0A0S3RY73;I1L8E9;A0A072VM58	tr|I1L8F0|I1L8F0_SOYBN Uncharacterized protein OS=Glycine max GN=LOC100814831 PE=4 SV=1;tr|A0A0L9TI48|A0A0L9TI48_PHAAN Uncharacterized protein OS=Phaseolus angularis GN=LR48_Vigan967s001300 PE=4 SV=1;tr|A0A0B2PDZ9|A0A0B2PDZ9_GLYSO Dolichyl-diphosphooligosa	8	2	1	0	5.2	56.683		0	0	0	17573000	24373000	26426000	33456000	23095000	23294000	11769000	0	0
I1LK73;C6SZQ3;A0A0B2RFL5;A0A0B2QQL2;V7BW94;I1MDJ2;A0A1S3TTB6;A0A0S3SGF0;A0A0B2RMS8;B7FGR0;A0A0L9UNZ2;A0A072VMR9;C6TBI3;I1LQU5;C6TJY8	tr|I1LK73|I1LK73_SOYBN Uncharacterized protein OS=Glycine max GN=LOC100779362 PE=3 SV=1;tr|C6SZQ3|C6SZQ3_SOYBN Putative uncharacterized protein OS=Glycine max GN=LOC100500043 PE=2 SV=1;tr|A0A0B2RFL5|A0A0B2RFL5_GLYSO 60S ribosomal protein L23A OS=Glycine so	15	6	1	1	38.4	17.232		513160000	571470000	584180000	599940000	527570000	835790000	721300000	498190000	710780000	382050000	482670000	552390000
A0A0B2NVI3;K7LK84;E2FKJ4;A0A072VMS7;A0A1S2XX62;E2FKJ5;A0A0B2PZJ4	tr|A0A0B2NVI3|A0A0B2NVI3_GLYSO Uncharacterized protein OS=Glycine soja GN=glysoja_000738 PE=4 SV=1;tr|K7LK84|K7LK84_SOYBN Uncharacterized protein OS=Glycine max GN=GLYMA_10G185900 PE=4 SV=1;tr|E2FKJ4|E2FKJ4_MEDTR Sieve element occlusion a OS=Medicago trunc	7	1	1	1	2.1	72.388		0	0	0	56614000	59551000	40482000	82111000	70459000	44931000	0	0	0
I1M4W8;I1JGB0;I3SCK2;I1M4W7;C6TFJ4;C6SW13;C6SVB9;A0A0B2RMQ6;A0A0B2R6Y3;Q41050;A0A1S2XEI0;A0A0B2SAD2;I3SHV5;B7FGP0;A0A072VMU1	tr|I1M4W8|I1M4W8_SOYBN Uncharacterized protein OS=Glycine max GN=LOC100499674 PE=4 SV=1;tr|I1JGB0|I1JGB0_SOYBN Uncharacterized protein OS=Glycine max GN=LOC100796140 PE=4 SV=1;tr|I3SCK2|I3SCK2_LOTJA Uncharacterized protein OS=Lotus japonicus PE=2 SV=1;tr|I	15	1	1	1	7.5	11.735		238660000	126720000	190880000	0	0	0	0	0	43316000	260550000	226150000	431900000
A0A0S3SP22;A0A0R0ED79;A0A0R0ED83;K7N4F1;A0A0L9TE65;K7N4F0;I1LCP3;A0A151T0U4;V7BFI2;I1NHQ7;I1LCP2;C6TNC2;A0A1S3V1I0;A0A0B2RXY6;I3SIE2;I3S2F7;A0A072VN06;K7N4E9;A0A0B2NUW9	tr|A0A0S3SP22|A0A0S3SP22_PHAAN Uncharacterized protein OS=Vigna angularis var. angularis GN=Vigan.08G119500 PE=4 SV=1;tr|A0A0R0ED79|A0A0R0ED79_SOYBN Uncharacterized protein OS=Glycine max GN=GLYMA_20G190400 PE=4 SV=1;tr|A0A0R0ED83|A0A0R0ED83_SOYBN Uncharac	19	1	1	1	5.8	23.173		20175000	0	38112000	0	0	0	12731000	0	0	26532000	0	13218000
A0A072VN94	tr|A0A072VN94|A0A072VN94_MEDTR Receptor-like kinase OS=Medicago truncatula GN=MTR_2g104790 PE=4 SV=1	1	1	1	1	4.3	46.126		0	0	0	157970000	44211000	78707000	0	142760000	0	0	6694600	0
A0A072VZS8;A0A072VNG9;A0A072VPI1;G7IVK4;A0A0R0ECH7;A0A0R0ENW1;I1NH99;I1LD83;A0A0B2NZY9;A0A1J7HXP8;K7LKS0;A0A0B2QAJ5;I1NH98;A0A151U5W1	tr|A0A072VZS8|A0A072VZS8_MEDTR Exocyst complex component sec5 OS=Medicago truncatula GN=MTR_1g096550 PE=4 SV=1;tr|A0A072VNG9|A0A072VNG9_MEDTR Exocyst complex component sec5 OS=Medicago truncatula GN=MTR_1g096550 PE=4 SV=1;tr|A0A072VPI1|A0A072VPI1_MEDTR Exo	14	2	2	2	2.7	106.37		0	0	0	17239000	19175000	15557000	0	30674000	17273000	0	0	0
A0A072VQ27;A0A072VNY3;A0A072VPD0;A0A1J7FNR1;A0A1S3E4U6;G7I505;V7BGY9;I1NHH3;A0A1S3V658;A0A0S3SNU4;A0A0B2P013;I1LCZ2;A0A0B2QAT3;A0A0L9TYP9;A0A151SE77;I3T2M1;I3SP52;A0A1J7GFW2;A0A072UVY6;K7N488;A0A1S2YK80	tr|A0A072VQ27|A0A072VQ27_MEDTR Arsenical pump-driving ATPase-like protein OS=Medicago truncatula GN=MTR_1g094680 PE=4 SV=1;tr|A0A072VNY3|A0A072VNY3_MEDTR Arsenical pump-driving ATPase-like protein OS=Medicago truncatula GN=MTR_1g094680 PE=4 SV=1;tr|A0A072V	21	3	3	3	19.3	26.365		185320000	45386000	120420000	5319200	3670700	6241700	0	9033000	7988700	0	39173000	17021000
V7AVY7;I3SUF6;I3SKY8;I1KBQ5;C6T399;A0A1S3W1S4;A0A1S2YCZ3;A0A0L9UER7;A0A0B2PJU5;A0A151T4B6;A0A0R0KH89;A0A072VP19;A0A0B2R9I4	tr|V7AVY7|V7AVY7_PHAVU Uncharacterized protein OS=Phaseolus vulgaris GN=PHAVU_009G152000g PE=4 SV=1;tr|I3SUF6|I3SUF6_LOTJA Uncharacterized protein OS=Lotus japonicus PE=2 SV=1;tr|I3SKY8|I3SKY8_LOTJA Uncharacterized protein OS=Lotus japonicus PE=2 SV=1;tr|I	13	1	1	1	8.9	15.297		0	0	5314900	27367000	21044000	21730000	27800000	41600000	19803000	6889200	0	0
A0A072VRM9;Q8W4Z0;P31656;I3SJM5;I3SGX7;B7FI40;A0A072VPZ8	tr|A0A072VRM9|A0A072VRM9_MEDTR Cinnamyl alcohol dehydrogenase-like protein OS=Medicago truncatula GN=MTR_1g107425 PE=3 SV=1;tr|Q8W4Z0|Q8W4Z0_MEDSA Cinnamyl-alcohol dehydrogenase (Fragment) OS=Medicago sativa GN=cad1 PE=2 SV=1;sp|P31656|CADH_MEDSA Probable	7	2	2	1	14.6	32.232		0	0	0	87054000	80588000	127830000	148330000	201880000	79186000	0	40286000	0
A0A072VQ51;I1LD62;A0A0L9TZ46;A0A1S3UYH3;A0A1J7H4L9;A0A0R0HWX9;I1LD63;V7BGS9;A0A1S2XY83;A0A0R0HWY1;I1LD61;A0A151U644;A0A0S3SNJ7;A0A1S3UY42;K7N441;I1LD64;A0A0B2NZZ8	tr|A0A072VQ51|A0A072VQ51_MEDTR TPR protein OS=Medicago truncatula GN=MTR_1g096230 PE=4 SV=1;tr|I1LD62|I1LD62_SOYBN Uncharacterized protein OS=Glycine max GN=LOC100785939 PE=4 SV=1;tr|A0A0L9TZ46|A0A0L9TZ46_PHAAN Uncharacterized protein OS=Phaseolus angulari	17	2	2	2	9.2	37.742		28770000	27984000	32621000	0	0	0	0	0	0	32689000	36462000	37236000
E1C9L3;A0A1J7ILK5;A0A072VQ86;Q8W535;V7CM03;V7AXY7;Q9ZT05;K7MCH3;I3SM84;A0A1S3U1P0;A0A151SSA9;A0A0S3RH10;A0A0M3KL11;A0A0L9TG15;A0A0B2PCE4;I3SQF1;A0A1S2Y2T7;I1L250;A0A0B2S9G5;C6T358;A0A1J7GA91	tr|E1C9L3|E1C9L3_PEA Photosystem I reaction center subunit X psaK OS=Pisum sativum PE=1 SV=1;tr|A0A1J7ILK5|A0A1J7ILK5_LUPAN Uncharacterized protein OS=Lupinus angustifolius GN=TanjilG_14140 PE=4 SV=1;tr|A0A072VQ86|A0A072VQ86_MEDTR Photosystem I reaction ce	21	1	1	1	10.7	8.4558		3643400000	4098200000	0	28541000	29634000	28652000	20911000	28842000	29293000	2837800000	1006400000	3081800000
A0A072VQC8;A0A0R0HC18;I1LH27;A0A0B2PZP0;I1J9I1;A0A0B2SCQ8;A0A151UG40;A0A1J7GEL8	tr|A0A072VQC8|A0A072VQC8_MEDTR Tubulin alpha chain OS=Medicago truncatula GN=MTR_1g106005 PE=3 SV=1;tr|A0A0R0HC18|A0A0R0HC18_SOYBN Tubulin alpha chain OS=Glycine max GN=GLYMA_11G044200 PE=3 SV=1;tr|I1LH27|I1LH27_SOYBN Tubulin alpha chain OS=Glycine max GN=	8	11	1	1	33.1	49.443		0	0	0	14822000	14300000	0	0	0	0	0	0	0
A0A072VQE2	tr|A0A072VQE2|A0A072VQE2_MEDTR Lipid transfer protein OS=Medicago truncatula GN=MTR_1g103420 PE=4 SV=1	1	1	1	1	5.5	21.789		0	0	0	38542000	25358000	0	0	0	20256000	0	0	0
A0A072VQI8	tr|A0A072VQI8|A0A072VQI8_MEDTR Peptidase M OS=Medicago truncatula GN=MTR_1g107225 PE=4 SV=1	1	1	1	1	4.2	24.11		0	0	18013000	0	0	0	0	0	0	19216000	0	21770000
C6T0D5;C6SVC0;A0A1S3UYT9;A0A0S3SMQ9;A0A0L9U0W5;A0A0B2P092;A0A072VQS5;I3S9R4;A0A1S2XYT3;A0A1S3E0W4;A0A0B2Q6R1;A0A1J7GX01;V7BBS5;A0A151U6Q8;K7MYM5;A0A1S3TMH5;A0A1S2XS68;A0A0S3RXZ8;A0A0L9T3I2;A0A0B2NZQ1;A0A1J7HI45	tr|C6T0D5|C6T0D5_SOYBN Putative uncharacterized protein OS=Glycine max GN=LOC100306668 PE=2 SV=1;tr|C6SVC0|C6SVC0_SOYBN Putative uncharacterized protein OS=Glycine max GN=LOC100499675 PE=2 SV=1;tr|A0A1S3UYT9|A0A1S3UYT9_VIGRR transmembrane emp24 domain-cont	21	2	2	2	10	23.934		0	70187000	52407000	113430000	108660000	174000000	125390000	85966000	166310000	0	0	0
C0L2U3;I3T854;C0L2V2;A0A1S2XZF8;A0A072VR08	tr|C0L2U3|C0L2U3_ARAHY Putative cyclase family protein OS=Arachis hypogaea PE=4 SV=1;tr|I3T854|I3T854_MEDTR Uncharacterized protein OS=Medicago truncatula PE=2 SV=1;tr|C0L2V2|C0L2V2_ARAHY Putative cyclase family protein OS=Arachis hypogaea PE=4 SV=1;tr|A0A	5	2	1	1	7.2	29.903		0	91521000	27614000	288880000	262830000	265850000	150960000	227240000	260010000	267020000	17281000	0
A0A0R0I7G4;A0A0B2RY32;A0A072VR75;A0A1J7I2C2;V7BE12;A0A1S3UY04;A0A151U838;A0A1S2Y0A5;A0A1J7FTE7;I1NJ60;A0A151U819;A0A0B2QK86;A0A0S3SL78;A0A072U3B1;A0A0L9U2A2	tr|A0A0R0I7G4|A0A0R0I7G4_SOYBN Uncharacterized protein OS=Glycine max GN=LOC100820337 PE=4 SV=1;tr|A0A0B2RY32|A0A0B2RY32_GLYSO COBW domain-containing protein 1 OS=Glycine soja GN=glysoja_013533 PE=4 SV=1;tr|A0A072VR75|A0A072VR75_MEDTR Cobalamin biosynthesi	15	4	4	4	12.3	49.62		166650000	143140000	186260000	53451000	0	0	19137000	48318000	0	144420000	143520000	143970000
Q41023;Q41022;A0A1S3TVK7;A0A1S2Y270;A0A0S3RR48;A0A072VRS4;V7BE26;V7B129;I1LFC6;C6TBW7;C6SXA5;A0A1S3V6F9;A0A0R0L273;A0A0R0F5U2;A0A0L9U1H4;A0A0B2RSE8;A0A0B2R5H6;A0A0B2QNW3;A0A072VWD9;A0A0S3SL85;A0A151S7G2;C6TKN1;I1M4U0;I3T280;A0A0B2Q1N5;I1LK55;Q40217;I3T956;I3ST29;I3SNM2;I3SA31;A0A1S2XV84;V7C077;V7AGW0;Q40218;I3T5B5;I3SM57;I1LK53;C6TM96;C6TGI0;A0A1S3TW62;A0A1S2YJV0;A0A1J7FPG9;A0A151TM69;A0A0S3SGD1;…	tr|Q41023|Q41023_PEA Small GTP-binding protein OS=Pisum sativum PE=2 SV=1;tr|Q41022|Q41022_PEA Small GTP-binding protein OS=Pisum sativum PE=2 SV=1;tr|A0A1S3TVK7|A0A1S3TVK7_VIGRR ras-related protein RABE1c-like OS=Vigna radiata var. radiata GN=LOC106759247	98	5	5	1	26	23.806		425400000	163080000	256350000	418910000	330860000	667040000	641230000	421750000	496510000	291730000	237740000	384910000
A0A1S3V4Y0;A0A0S3SLP8;A0A072VS14;A0A1S3V4X8;A0A1J7HWX4;A0A0S3SLM6;A0A0L9U0N9;A0A1J7GS27;I3STL5;I1NFH9;V7BAJ3;A0A1S2XZV3;V7BBB5;I1NFH7;A0A0B2PUK6;A0A1J7IJG1;I1LEX5;A0A0B2PDI3;A0A0R0J0Z8;I1KWV8;C6T9M7;A0A0R0IXZ9;C6TIN6;A0A0B2STJ2;A0A151RI27;I1KWV7;C6TH05;I1KWV5;A0A151TF77;A0A0B2Q673;B7FFJ7;K7M8N8;I1M604;I1KG43;A0A0L9UPJ7;I1KG42;C6TNE5;C6TGK7;A0A0B2S406;G7ZYZ1;V7C1P6;I1M603;A0A1S3TXS2;A0A0S3SF25;A0A…	tr|A0A1S3V4Y0|A0A1S3V4Y0_VIGRR ubiquitin receptor RAD23d-like OS=Vigna radiata var. radiata GN=LOC106771889 PE=4 SV=1;tr|A0A0S3SLP8|A0A0S3SLP8_PHAAN Uncharacterized protein OS=Vigna angularis var. angularis GN=Vigan.08G028800 PE=4 SV=1;tr|A0A072VS14|A0A072	52	4	4	2	11.1	41.804		185060000	229610000	157890000	610530000	432610000	461450000	734500000	528370000	567740000	240530000	305460000	210920000
B7FMR0;V7CWM8;A0A0L9THS4;I3S4R0;A0A072VWK2;A0A0S3RYA8;A0A1J7IGC9;A0A1S2XVC7;A0A1S3TRH7	tr|B7FMR0|B7FMR0_MEDTR Photosystem II reaction center Psb28 protein OS=Medicago truncatula PE=2 SV=1;tr|V7CWM8|V7CWM8_PHAVU Photosystem II reaction center Psb28 protein OS=Phaseolus vulgaris GN=PHAVU_001G165200g PE=3 SV=1;tr|A0A0L9THS4|A0A0L9THS4_PHAAN Pho	9	2	2	2	27.7	9.6007		49717000	41733000	0	0	0	10882000	0	0	0	0	36965000	38459000
A0A072VYK0;I3S3U2;A0A1S3VY36;V7B5N8;A0A1S3V0B7;I1N811;C6SZ63;A0A0B2R9E6;A0A151RD77;V7B8U8;G7KQ20;G7KQ18;G7KQ15;A0A1S3TAG6;A0A1S3TAE6;A0A1S2XIU8;A0A151RMX4;A0A151RDN9;A0A151RD91;A0A151QTY3;A0A0S3SX93;A0A0S3SX01;A0A0L9VSG9;A0A0L9T938;I1MLL9;C7S8B7;C6T3R7;A0A151RDK7;A0A0B2PTI2;A0A0B2PT58;A0A1J7GVD0;I3T902;A0A0S3SPZ6;A0A0L9THD4;V7BDS1;C7S8C5;C7S8C0;A0A0B2Q4S5;A0A0B2P6J0;A0A151RD51	tr|A0A072VYK0|A0A072VYK0_MEDTR Rhicadhesin receptor OS=Medicago truncatula GN=MTR_1g085500 PE=3 SV=1;tr|I3S3U2|I3S3U2_MEDTR Uncharacterized protein OS=Medicago truncatula PE=2 SV=1;tr|A0A1S3VY36|A0A1S3VY36_VIGRR germin-like protein subfamily 1 member 7 OS=	40	2	1	0	10.5	23.364		44928000	37517000	43384000	4363000000	5068700000	4816800000	2650700000	5071700000	2852400000	62863000	102650000	196360000
A0A072W1H5	tr|A0A072W1H5|A0A072W1H5_MEDTR ATP synthase subunit beta OS=Medicago truncatula GN=MTR_1g108765 PE=3 SV=1	1	16	1	1	43.5	59.897		684360000	567720000	468930000	682090000	1157800000	875990000	1230400000	1066000000	396570000	310770000	538600000	379960000
A0A072W1R5	tr|A0A072W1R5|A0A072W1R5_MEDTR Alpha-glucosidase OS=Medicago truncatula GN=MTR_1g110980 PE=3 SV=1	1	8	3	1	8.2	103.31		393460000	221110000	221040000	172550000	208250000	297860000	122070000	175580000	178950000	209800000	340010000	548160000
I1KX61;I1KX62;A0A0B2SGF0;A0A1J7GTU3;A0A151RFP6;K7LEZ8;A0A151TGZ8;A0A1J7HSC0;A0A1J7FY08;A7DY38;V7CGQ4;V7CE84;Q8L692;K7LEZ7;A0A1J7G220;A0A0B2S2K1;A0A1S2YTK5;A0A075EAT7;K7L9B1;I1N1T9;I1KX60;A0A1S3UIR9;A0A1S3UHP4;A0A0S3R3F9;A0A0S3R382;A0A0L9TMU0;A0A0B2QWW2;A0A0B2QWG6;V7BS43;A0A0R0IAU8;A0A1J7HCQ3;A0A0L9TP22	tr|I1KX61|I1KX61_SOYBN Uncharacterized protein OS=Glycine max GN=LOC100798930 PE=4 SV=1;tr|I1KX62|I1KX62_SOYBN Uncharacterized protein OS=Glycine max GN=LOC100799983 PE=3 SV=1;tr|A0A0B2SGF0|A0A0B2SGF0_GLYSO Putative 1-deoxy-D-xylulose-5-phosphate synthase,	32	1	1	1	2.3	60.174		0	0	0	25935000	21051000	18294000	33537000	21115000	37133000	0	0	0
Q96423;O81928;A0A1S2X8P2;A0A075EAV0;B2LSE0;A0A1J7GZY9;D0UGE7;Q2MJ09;B2LSE1;B2LSD9;F8RYF6;Q43067;A0A1J7HTF1;V7BLR0;V9I5V9;P37114	sp|Q96423|TCMO_GLYEC Trans-cinnamate 4-monooxygenase OS=Glycyrrhiza echinata GN=CYP73A14 PE=2 SV=1;sp|O81928|TCMO_CICAR Trans-cinnamate 4-monooxygenase OS=Cicer arietinum GN=CYP73A19 PE=2 SV=2;tr|A0A1S2X8P2|A0A1S2X8P2_CICAR trans-cinnamate 4-monooxygenase	16	8	8	0	16.8	57.988		0	0	11582000	755320000	813410000	670190000	905230000	961560000	784730000	68557000	53008000	28057000
A0A1S2YNX1;A0A075EBU8;A0A1S2Y4V7	tr|A0A1S2YNX1|A0A1S2YNX1_CICAR 2-C-methyl-D-erythritol 4-phosphate cytidylyltransferase, chloroplastic-like OS=Cicer arietinum GN=LOC101512669 PE=4 SV=1;tr|A0A075EBU8|A0A075EBU8_ASTME 2-C-methyl-D-erythritol 4-phosphate cytidylyltransferase OS=Astragalus m	3	1	1	1	13	10.104		0	0	0	0	0	55036000	0	51324000	0	0	0	9858400
A0A075EC75;A0A075EBV2	tr|A0A075EC75|A0A075EC75_ASTME Phosphomevalonate kinase 2 OS=Astragalus membranaceus PE=2 SV=1;tr|A0A075EBV2|A0A075EBV2_ASTME Phosphomevalonate kinase 1 OS=Astragalus membranaceus PE=2 SV=1	2	1	1	1	1.8	54.476		0	0	0	0	0	12534000	0	0	0	0	0	0
Q8WKH1;O20356;A0A075M981;A0A075M4X4;A0A075M4S4;A0A191UJ50;Q8WJB9;J9QEN3;Q8WJE5;A0A1C3HPP4;A0A1C3HPP3;Q8WKI5;Q8WKF7;O20363;O20344;C0J390;A2VAS5;O20338;O20337;A0A1C7D2X2;A0A0Y0V0I8;A0A0Y0U217;A0A0K0LX02;A0A0K0LUQ8;Q76MV1;Q75T85;O62971;O62970;A0A140JZB0;L7R5T6;B8Q3X6;B8Q3X4;U6BRQ4;E2FGY7;A0A1C3HPP1;Q8WKH7;B8Q496;B8Q495;A2VAT2;A0A0F6Y5J3;A0A0F6Y5M2;A0A0A0QGW3;A0A1S6R096;A0A1S5RRF6;A0A1S5RR76;A0A023I6…	tr|Q8WKH1|Q8WKH1_9FABA Ribulose bisphosphate carboxylase large chain (Fragment) OS=Millettia pulchra GN=rbcL PE=3 SV=1;tr|O20356|O20356_ARAHY Ribulose bisphosphate carboxylase large chain (Fragment) OS=Arachis hypogaea GN=rbcL PE=3 SV=1;tr|A0A075M981|A0A07	439	18	3	0	41.9	51.595		9591500000	14184000000	12936000000	1424400000	1013800000	634580000	887380000	800730000	0	10347000000	10401000000	8556800000
A0A075M585;A0A075M510;A0A075M506;A0A075M9B7;A0A075M9A6;A0A075M595;A0A075M514;A0A075M4W4;A0A075M3Q0;A0A075M3P5;Q9SBJ7	tr|A0A075M585|A0A075M585_ARADU Ribulose bisphosphate carboxylase small chain (Fragment) OS=Arachis duranensis GN=rbcS PE=3 SV=1;tr|A0A075M510|A0A075M510_ARAIP Ribulose bisphosphate carboxylase small chain (Fragment) OS=Arachis ipaensis GN=rbcS PE=3 SV=1;tr	11	5	5	0	25.6	18.157		55558000000	50018000000	69474000000	2013300000	1251700000	1182100000	1231700000	1425100000	325290000	38416000000	30258000000	39363000000
A0A151ST00;A0A076KXC8;A0A1S2YQ08	tr|A0A151ST00|A0A151ST00_CAJCA Peroxidase OS=Cajanus cajan GN=KK1_004154 PE=3 SV=1;tr|A0A076KXC8|A0A076KXC8_CICAR Peroxidase OS=Cicer arietinum PE=3 SV=1;tr|A0A1S2YQ08|A0A1S2YQ08_CICAR Peroxidase OS=Cicer arietinum GN=LOC101497891 PE=3 SV=1	3	2	1	1	6.2	29.365		0	0	0	0	0	0	0	0	0	0	0	0
A0A1S2X9H9;A0A076L2J5;A0A076L4V0;A0A1S2YI93;P37900	tr|A0A1S2X9H9|A0A1S2X9H9_CICAR heat shock 70 kDa protein, mitochondrial OS=Cicer arietinum GN=LOC101502051 PE=3 SV=1;tr|A0A076L2J5|A0A076L2J5_CICAR Heat shock protein OS=Cicer arietinum PE=3 SV=1;tr|A0A076L4V0|A0A076L4V0_CICAR Heat shock protein OS=Cicer a	5	10	2	0	18.9	72.584		35231000	21522000	33935000	134120000	100470000	109750000	124870000	124320000	86863000	57180000	72434000	58941000
K7K2T4;A0A0B2QXY6;A0A0B2SC69;A0A088AWU8;K7LNM8	tr|K7K2T4|K7K2T4_SOYBN Uncharacterized protein OS=Glycine max PE=4 SV=1;tr|A0A0B2QXY6|A0A0B2QXY6_GLYSO Thiosulfate sulfurtransferase, chloroplastic (Fragment) OS=Glycine soja GN=glysoja_044922 PE=4 SV=1;tr|A0A0B2SC69|A0A0B2SC69_GLYSO Senescence-associated	5	1	1	1	55.3	4.2477		47768000	0	0	0	0	0	0	0	0	36175000	0	0
A0A097A2W7;Q76FS1;Q76FR8;A0A1J7H3K6;C5I848	tr|A0A097A2W7|A0A097A2W7_ASTSI OPDA reductase OS=Astragalus sinicus GN=OPR PE=2 SV=1;tr|Q76FS1|Q76FS1_PEA 12-oxophytodienoic acid 10, 11-reductase OS=Pisum sativum GN=PsOPR1 PE=2 SV=1;tr|Q76FR8|Q76FR8_PEA Putative uncharacterized protein PsOPR4 OS=Pisum sa	5	1	1	1	5.2	36.53		0	0	0	0	0	0	0	0	0	0	0	7171500
A0A0B2RFW5;A0A097PL84;A0A097PL79;A0A151QPD7;I1K8F4;V7AT90;A0A0L9UHT9;A0A1J7GBL3;A0A1S2Y9C9;A0A0S3RBM4;A0A1S3U852;B7FKG6;A0A097PL97;A0A072VCM2;G7J8D4;A0A0B2PFA0;Q45R31;A0A0R0E5N3;K7N0S1	tr|A0A0B2RFW5|A0A0B2RFW5_GLYSO Omega-amidase NIT2 OS=Glycine soja GN=glysoja_035273 PE=4 SV=1;tr|A0A097PL84|A0A097PL84_SOYBN Nitrilase/cyanide hydratase and apolipoprotein N-acyltransferase family protein (Fragment) OS=Glycine max PE=2 SV=1;tr|A0A097PL79|A	19	5	5	5	28.6	23.555		187260000	157400000	169210000	248940000	161640000	163740000	136710000	149370000	128390000	256960000	189410000	152170000
A0A0S3ST01;A0A097PLY9;A0A1J7GJV5;A0A151RCB2;A0A1S2YL17;V7BZD8;A0A1J7GMB9;A0A1S3VFV2;A0A1S3V0D8;A0A0L9TVQ0;A0A0S3T8E2;A0A0L9VMV2;K7MSH4;I1N697;A0A097PLY8;A0A097PLZ7;I1N698;I1N1X2;A0A0B2SBF0;I3SPA4;G7IA59;I1N696	tr|A0A0S3ST01|A0A0S3ST01_PHAAN Uncharacterized protein OS=Vigna angularis var. angularis GN=Vigan.08G282500 PE=4 SV=1;tr|A0A097PLY9|A0A097PLY9_PHAVU LOS4 (Fragment) OS=Phaseolus vulgaris PE=2 SV=1;tr|A0A1J7GJV5|A0A1J7GJV5_LUPAN Uncharacterized protein OS=L	22	2	2	2	7.1	45.152		14316000	0	0	21748000	27504000	35156000	47886000	42109000	33794000	23787000	0	0
A0A097PMU9;G7KEX8;B7FK87;G7KEX7;A0A1J7I885	tr|A0A097PMU9|A0A097PMU9_MEDTR Galactose mutarotase-like superfamily protein (Fragment) OS=Medicago truncatula PE=2 SV=1;tr|G7KEX8|G7KEX8_MEDTR Aldose 1-epimerase family protein OS=Medicago truncatula GN=MTR_5g020640 PE=4 SV=2;tr|B7FK87|B7FK87_MEDTR Putati	5	1	1	1	6.1	23.397		390270000	548020000	445100000	15159000	17988000	19341000	13359000	15876000	12757000	334120000	444610000	388900000
A0A097PPJ9;G7KTM5;A0A1S3TQ55;A0A0S3S069;A0A0L9U9J0;A0A1S2XTS9	tr|A0A097PPJ9|A0A097PPJ9_MEDTR Carbohydrate-binding-like fold protein (Fragment) OS=Medicago truncatula PE=2 SV=1;tr|G7KTM5|G7KTM5_MEDTR Carbohydrate-binding-like fold protein OS=Medicago truncatula GN=MTR_7g109730 PE=4 SV=2;tr|A0A1S3TQ55|A0A1S3TQ55_VIGRR	6	2	2	1	1.9	99.471		89086000	61120000	0	349000000	94155000	236150000	138850000	139940000	0	131390000	91555000	99184000
A0A0A0QIH1	tr|A0A0A0QIH1|A0A0A0QIH1_TRISM ATP synthase subunit alpha, chloroplastic OS=Trifolium semipilosum GN=atpA PE=3 SV=1	1	8	1	1	19.2	55.74		0	0	54572000	0	0	0	0	0	0	0	0	0
A0A0A1G6F9;A0A1J7H5R0;A0A0B2NYC2;A0A0B2PR66;I3T024;Q9SPB8;I1KDM8;A0A1S3TK49;A0A1J7GFB7;A0A0S3S9L6;A0A0L9V3F1;A0A1J7HWC7;A0A151SWU6;C6T7I4;A0A072TRS0;O81279;O48904;A0A072TQ67;V7AK23;A0A1S2YU94;O65363;C6T6I3	tr|A0A0A1G6F9|A0A0A1G6F9_9FABA Malate dehydrogenase OS=Stylosanthes guianensis GN=MDH1 PE=2 SV=1;tr|A0A1J7H5R0|A0A1J7H5R0_LUPAN Uncharacterized protein OS=Lupinus angustifolius GN=TanjilG_15184 PE=4 SV=1	22	12	12	10	55.4	36.104		12613000000	13217000000	13566000000	8453600000	8179000000	8222400000	7325500000	8766600000	7765000000	13725000000	13551000000	13937000000
A0A0A6ZDR7;A0A151TJD6;V7CGG2;V7CEA4;I3T391;I1MV28;I1K0S0;C6TNK4;C6SXS1;A0A1S3VMC2;A0A1S3UIG4;A0A0S3T5C9;A0A0S3R5S3;A0A0L9UQ32;A0A0L9TQX2;A0A0B2SGC0;A0A0B2PL40;K7K4Z1;I1J9U1;I3SAW7;C6SV78;A0A0B2RRN0;A0A1S2YZ18;I3SJ36;I1J9U0;I3T9M3;B7FH38;A0A1B0YTF2;G7ISD7	tr|A0A0A6ZDR7|A0A0A6ZDR7_ARAHY Ribosomal protein L15 OS=Arachis hypogaea PE=2 SV=1;tr|A0A151TJD6|A0A151TJD6_CAJCA Ribosomal protein L15 (Fragment) OS=Cajanus cajan GN=KK1_013471 PE=3 SV=1;tr|V7CGG2|V7CGG2_PHAVU Ribosomal protein L15 OS=Phaseolus vulgaris G	29	5	5	2	24	24.211		778920000	1425100000	1057700000	1697800000	1402000000	1388000000	1552800000	1010000000	1619700000	713030000	1018900000	1013700000
A0A0A6ZDT3;A0A0A6ZDR9;K4FZF8;A0A1B1RUN9;A0A1B1RUN3;A0A1B1RUI1;A0A1B1RUH8;A0A1B1RUH4;A0A1B1RUE8;A0A1B1RUE3;A0A151SQI9;A0A0R4J3C9;C6ZJY7;I1KS66;A0A0R0IK90;A0A0R0IUS1;I1K3S6;C6THM7;K7DVM0;K4FWJ6;K4FW35;G7LH57;G7JAR7;A0A1S2YB61;C6ZJY6;I3SEQ9;B7FL78;G7JAR8;A0A140HPU9;V7D288;A0A1S3VU72;A0A1J7GJC0;A0A0S3S1E5;A0A0L9T4Y1;V7C610;T2DNH0;A0A1S3TQZ1;A0A1J7J1X8;A0A0S3R1Q7;A0A0L9TN10;A0A1S2YGA7;V5N987;A0A1J7IH31	tr|A0A0A6ZDT3|A0A0A6ZDT3_ARAHY Serine hydroxymethyltransferase OS=Arachis hypogaea PE=3 SV=1;tr|A0A0A6ZDR9|A0A0A6ZDR9_ARAHY Serine hydroxymethyltransferase OS=Arachis hypogaea PE=2 SV=1;tr|K4FZF8|K4FZF8_SOYBN Serine hydroxymethyltransferase OS=Glycine max	43	10	10	3	27.4	51.978		880030000	769750000	695850000	1292400000	1237700000	1599100000	1833800000	2040700000	1654700000	793150000	647660000	709990000
A0A0A6ZDS3;A0A075BIU4;A0A0L9T8U8;A0A1S3TDS0;A0A0S3SSP9;V7BFA0;A0A1J7FR35;A0A1J7HIR8;A0A1J7IEF8;A0A072VJR8;A0A1J7FVW3;A0A1J7GXL5;I3S8H0;A0A1S3TLL9;A0A0S3RYN5;A0A0L9U854;Q2PEV4;Q2PER2;A0A1J7HXT9	tr|A0A0A6ZDS3|A0A0A6ZDS3_ARAHY 60S ribosomal protein L4/L1 OS=Arachis hypogaea PE=4 SV=1;tr|A0A075BIU4|A0A075BIU4_ARAHY 60S ribosomal protein L4/L1 OS=Arachis hypogaea PE=2 SV=1;tr|A0A0L9T8U8|A0A0L9T8U8_PHAAN Uncharacterized protein OS=Phaseolus angularis	19	14	14	5	44.1	44.64		3419400000	2999600000	3425700000	5225500000	4849400000	4764200000	5181500000	5613700000	4427500000	4007600000	4956600000	5071600000
A0A0A6ZDY5;A0A0A6ZDS5;A0A0B2Q2N3;I1K081;A0A1S3UVT8;A0A0L9TQG0;A0A0B2RML8;A0A1S3UW70;A0A0S3R5V8;V7CBD1;C6TA28;A0A151TE39;C6T1V4;P47923;C0STY6;C0STY5;A0A1S2Z6C4;I3SNP5;I3S342;I3SWN4;K7L2F1;A0A0R0GQL8;A0A0B2RPS2;K7N1I9;A0A0B2RQA3;K7M7F4	tr|A0A0A6ZDY5|A0A0A6ZDY5_ARAHY Nucleoside diphosphate kinase OS=Arachis hypogaea PE=3 SV=1;tr|A0A0A6ZDS5|A0A0A6ZDS5_ARAHY Nucleoside diphosphate kinase OS=Arachis hypogaea PE=2 SV=1;tr|A0A0B2Q2N3|A0A0B2Q2N3_GLYSO Nucleoside diphosphate kinase OS=Glycine so	26	5	4	3	20.1	25.561		1306700000	1089900000	539560000	254450000	107640000	122820000	119200000	81035000	112020000	1273200000	938030000	1630000000
I3T5D3;V7CBZ7;I3T6F9;I3T686;G7JW33;C6TEP1;A0A1S3VQI1;A0A1S2YRT6;A0A1J7I7P4;A0A0B2SGA3;A0A0A6ZDY0;A0A0A6ZDX5;A0A0L9UPY5;A0A151TJD2;A0A0L9TQY5;I1J9W0;A0A1J7G0W9;A0A151SKI7;A0A0B2SEH7	tr|I3T5D3|I3T5D3_LOTJA 40S ribosomal protein S30 OS=Lotus japonicus PE=2 SV=1;tr|V7CBZ7|V7CBZ7_PHAVU 40S ribosomal protein S30 OS=Phaseolus vulgaris GN=PHAVU_002G063300g PE=3 SV=1;tr|I3T6F9|I3T6F9_LOTJA 40S ribosomal protein S30 OS=Lotus japonicus PE=2 SV=	19	1	1	1	40	2.8382		79597000	96237000	92515000	26025000	132150000	120800000	99877000	27597000	21990000	58764000	67769000	60518000
A0A0A6ZDX8;T2DLX0	tr|A0A0A6ZDX8|A0A0A6ZDX8_ARAHY 40S ribosomal protein S3 OS=Arachis hypogaea PE=2 SV=1;tr|T2DLX0|T2DLX0_PHAVU 40S ribosomal protein S3-3-like protein OS=Phaseolus vulgaris GN=PHAVU_007G231200g PE=2 SV=1	2	12	12	4	50	27.062		1039600000	980810000	1163300000	2248700000	2211200000	3063000000	2433400000	2295200000	2263800000	1219300000	1701700000	1289800000
A0A0A6ZDY1	tr|A0A0A6ZDY1|A0A0A6ZDY1_ARAHY Peptidyl-prolyl cis-trans isomerase OS=Arachis hypogaea PE=2 SV=1	1	1	1	1	15.2	15.334		0	0	0	0	35934000	0	0	22263000	0	0	0	0
C6TDQ3;A0A0B2NNX4	tr|C6TDQ3|C6TDQ3_SOYBN Nuclear pore complex protein NUP35 OS=Glycine max GN=LOC100783752 PE=2 SV=1;tr|A0A0B2NNX4|A0A0B2NNX4_GLYSO Nuclear pore complex protein NUP35 OS=Glycine soja GN=glysoja_030777 PE=3 SV=1	2	1	1	1	4.5	36.243		0	0	0	19927000	17859000	30303000	23873000	22644000	19337000	16837000	0	13462000
A0A0R0IRJ4;K7L8F3;A0A0B2NPA2;C6T2H5;A0A151QZN3;I3SQL8;A0A1S3TDZ7;A0A0S3SAK7;A0A0L9T6D0;V7AIK1;I3SBQ5;A0A1J7H9L4	tr|A0A0R0IRJ4|A0A0R0IRJ4_SOYBN Obg-like ATPase 1 OS=Glycine max GN=GLYMA_08G236400 PE=3 SV=1;tr|K7L8F3|K7L8F3_SOYBN Obg-like ATPase 1 OS=Glycine max GN=LOC100500688 PE=3 SV=1;tr|A0A0B2NPA2|A0A0B2NPA2_GLYSO Obg-like ATPase 1 OS=Glycine soja GN=glysoja_02226	12	3	3	1	8.8	43.421		112560000	72464000	122700000	20286000	31888000	30415000	34456000	0	15554000	64136000	62386000	79144000
V7CMT5;V7CHE0;I1KXU2;I1J5Q7;C6SYB1;C6SXQ8;A0A1S3VNB8;A0A1S3UM65;A0A151TFH8;A0A151TFH5;A0A0S3T349;A0A0S3R1S3;A0A0L9UT43;A0A0L9TLE2;A0A0B2PC35;A0A0B2NVQ5;A0A0B2NPI4	tr|V7CMT5|V7CMT5_PHAVU Uncharacterized protein (Fragment) OS=Phaseolus vulgaris GN=PHAVU_002G171200g PE=4 SV=1;tr|V7CHE0|V7CHE0_PHAVU Uncharacterized protein OS=Phaseolus vulgaris GN=PHAVU_002G085600g PE=4 SV=1;tr|I1KXU2|I1KXU2_SOYBN Uncharacterized protei	17	3	3	1	30.1	10.564		689730000	835470000	696180000	1600500000	1428300000	1525800000	1689900000	1355600000	1977700000	717390000	813650000	822030000
K7LI90;A0A0B2NQ45;A0A151SYJ6	tr|K7LI90|K7LI90_SOYBN Uncharacterized protein OS=Glycine max GN=LOC100805725 PE=4 SV=1;tr|A0A0B2NQ45|A0A0B2NQ45_GLYSO Alpha-N-acetylglucosaminidase OS=Glycine soja GN=glysoja_035455 PE=4 SV=1;tr|A0A151SYJ6|A0A151SYJ6_CAJCA Alpha-N-acetylglucosaminidase OS	3	5	2	0	7.4	92.414		9408400	0	0	28002000	49515000	57021000	36827000	26478000	20444000	16511000	13688000	0
V7B5R9;A0A151TAY7;A0A0S3RSN9;A0A0R0FCW9;A0A0B2NQL3;A0A1S3TWR0;K7MUB6;A0A0B2R6Y7;K7LG41;A0A0R0F3Q5;A0A0R0IDJ1;I1N3R7;C6TCY7;G7L4Q1;A0A0R0FDI4	tr|V7B5R9|V7B5R9_PHAVU Uncharacterized protein OS=Phaseolus vulgaris GN=PHAVU_008G061500g PE=4 SV=1;tr|A0A151TAY7|A0A151TAY7_CAJCA Uncharacterized protein OS=Cajanus cajan GN=KK1_018809 PE=4 SV=1;tr|A0A0S3RSN9|A0A0S3RSN9_PHAAN Uncharacterized protein OS=Vi	15	2	2	2	10.8	30.502		145980000	498880000	132160000	39541000	27601000	36400000	0	33192000	37381000	84999000	96627000	85402000
A0A0L9U335;I1L6G7;A0A0R0F3J1;A0A0B2R6X1;A0A0B2NQL5;V7B4K6;A0A1S3TRQ7;A0A0S3RSM1	tr|A0A0L9U335|A0A0L9U335_PHAAN Uncharacterized protein OS=Phaseolus angularis GN=LR48_Vigan03g045800 PE=3 SV=1;tr|I1L6G7|I1L6G7_SOYBN Uncharacterized protein OS=Glycine max GN=LOC100776827 PE=3 SV=1;tr|A0A0R0F3J1|A0A0R0F3J1_SOYBN Uncharacterized protein OS	8	2	2	1	4.8	52.286		21561000	11444000	0	144550000	182440000	163200000	197180000	212350000	159020000	19377000	16547000	0
A0A0B2NQV9;V7CSZ4;I1MWG2;I1M9S1;A0A1S3UEI9;A0A0S3RNS1;A0A0L9V0J5;A0A0B2RGZ7;Q43106;A0A1S2Y325;A0A1S2Y313	tr|A0A0B2NQV9|A0A0B2NQV9_GLYSO Plasma membrane ATPase OS=Glycine soja GN=glysoja_039340 PE=3 SV=1;tr|V7CSZ4|V7CSZ4_PHAVU Plasma membrane ATPase OS=Phaseolus vulgaris GN=PHAVU_001G058900g PE=3 SV=1;tr|I1MWG2|I1MWG2_SOYBN Plasma membrane ATPase OS=Glycine ma	11	11	1	0	15.6	103.53		22773000	0	27991000	0	0	0	17431000	0	0	32883000	13040000	25291000
A0A151RCC3;A0A1J7IAD6;V7CVJ0;V7BPV3;I1N0C3;C6T2U8;A0A1S3VLC3;A0A0S3S6T4;A0A0L9VCG1;A0A0B2SEZ6;C6SYS4;A0A0B2NQW0;I3SWS9;I3S9B7;A0A1S2YLX8	tr|A0A151RCC3|A0A151RCC3_CAJCA Uncharacterized protein OS=Cajanus cajan GN=KK1_038382 PE=3 SV=1;tr|A0A1J7IAD6|A0A1J7IAD6_LUPAN Uncharacterized protein OS=Lupinus angustifolius GN=TanjilG_22908 PE=3 SV=1;tr|V7CVJ0|V7CVJ0_PHAVU Uncharacterized protein OS=Pha	15	3	3	3	28.2	11.861		483720000	564370000	476430000	26359000	0	0	0	0	0	398040000	552570000	371740000
I1KYD6;A0A0B2NR01;K7MQS0;I1N0I8;A0A151SBK6;A0A0B2R8N5;K7MQR9;I1N0I7;I3SQ92;Q06H39;A0A0L9UV24;A0A1S2XPE5;V7BN99;C6TJQ8;A0A1S3UKI6;A0A1S2Y7K5;A0A1J7GPH5;A0A0S3T9Q4;A0A0L9VMI3;A0A1J7H9L7;I1M6L1;C6TCQ2;A0A1S2XM50;A0A151SXH0;A0A0B2QVT0;A0A1S3U9B3;A0A0S3RJE2;Q45NJ2;G7K4A2;I1M6L2;B7FI84;I3SKW8;I3S4N5;I3S333;A0A072TNC4;V7B9T5;I3SKD4;I3S1N2;G7J036;V5N8S5	tr|I1KYD6|I1KYD6_SOYBN Uncharacterized protein OS=Glycine max GN=LOC100799465 PE=4 SV=1;tr|A0A0B2NR01|A0A0B2NR01_GLYSO Syntaxin-51 OS=Glycine soja GN=glysoja_006358 PE=4 SV=1;tr|K7MQS0|K7MQS0_SOYBN Uncharacterized protein OS=Glycine max GN=LOC100794038 PE=	40	4	4	4	22.4	25.418		46435000	50087000	0	275630000	212140000	173210000	148650000	139390000	161120000	73937000	77386000	74024000
A0A0B2SEJ4;K7MRB0;A0A0R0EYZ6;V7AX40;I1KXZ0;A0A0B2NRF9;A0A0B2PWR5;K7M4P2;K7MRB1;Q9FQD6;I3SZ71;I1N104;C6SY24;C6SVD7;A0A1S3TGE1;A0A151RGL2;A0A151RGJ3;A0A0S3S7M1;A0A0L9VA27;A0A0L9V9U9;A0A0B2Q058;A0A0B2PV37;A0A0B2NRD6;A0A0S3S7M2	tr|A0A0B2SEJ4|A0A0B2SEJ4_GLYSO Glutathione S-transferase F9 (Fragment) OS=Glycine soja GN=glysoja_041010 PE=4 SV=1;tr|K7MRB0|K7MRB0_SOYBN Uncharacterized protein OS=Glycine max PE=4 SV=1;tr|A0A0R0EYZ6|A0A0R0EYZ6_SOYBN Uncharacterized protein (Fragment) OS=	24	2	1	1	12.7	18.777		0	0	0	0	5699500	0	11644000	0	30402000	0	0	0
I1KPV1;A0A0B2Q542;I1K609;A0A0B2NRY5;A0A151TKF1;A0A0R0IG76;G7L7C9;B7FNA0;A0A0S3QX14;A0A0L9VRZ7;I3SWU0;A0A1J7I7A4;V7CTP4;A0A1S3UHF9;A0A1S2YF30;A0A1J7FZ32;I3T060;A0A0R0ILS3	tr|I1KPV1|I1KPV1_SOYBN Uncharacterized protein OS=Glycine max GN=LOC100799274 PE=3 SV=1;tr|A0A0B2Q542|A0A0B2Q542_GLYSO Mitochondrial-processing peptidase subunit alpha OS=Glycine soja GN=glysoja_002758 PE=3 SV=1;tr|I1K609|I1K609_SOYBN Uncharacterized prote	18	4	4	3	8.3	54.789		72412000	57616000	31709000	45628000	47145000	50787000	53394000	52966000	69345000	0	0	48167000
A0A0B2NS26;C6T4F9;I1KPJ5;A0A0B2Q9X9;A0A1S3USK2;Q9SP13;C0STY8;C0STY7;A0A1S3E8I9;I3SS10;A0A151SVA4;V7CPX5;A0A1S2YEG7;C6T3F0;A0A0L9TI99;A0A072U5V1;A0A1J7G0N6;A0A0S3QXC4;A0A1J7HXI8;I3SLI9;A0A1J7HAN3	tr|A0A0B2NS26|A0A0B2NS26_GLYSO Nucleoside diphosphate kinase OS=Glycine soja GN=glysoja_017598 PE=3 SV=1;tr|C6T4F9|C6T4F9_SOYBN Nucleoside diphosphate kinase OS=Glycine max GN=LOC100527475 PE=2 SV=1;tr|I1KPJ5|I1KPJ5_SOYBN Nucleoside diphosphate kinase OS=G	21	6	6	6	39.5	18.167		602260000	671170000	606860000	485010000	540250000	464980000	452560000	484360000	161040000	575060000	740320000	659790000
I1K672;A0A0B2NS29	tr|I1K672|I1K672_SOYBN Uncharacterized protein OS=Glycine max GN=LOC100805445 PE=4 SV=1;tr|A0A0B2NS29|A0A0B2NS29_GLYSO Importin subunit beta-1 OS=Glycine soja GN=glysoja_017572 PE=4 SV=1	2	7	7	1	12.8	96.345		14378000	34422000	16933000	25648000	112350000	55177000	133740000	71359000	67335000	60300000	29631000	53032000
A0A0B2PS77;A0A151TK61;A0A0B2NSM5;I1KQM2;A0A1S3V741;A0A0S3QWF3;A0A0L9ULD4;I1K5A7;V7CR01;C6TDG6;A0A0B2SH32;A0A0B2SJS4;A0A151T331;A0A1J7G1J4;A0A1S2YEI0;G7LE78;V7C3D9;A0A1S3TIR6;K7L0V6	tr|A0A0B2PS77|A0A0B2PS77_GLYSO Putative inactive receptor kinase OS=Glycine soja GN=glysoja_040684 PE=4 SV=1;tr|A0A151TK61|A0A151TK61_CAJCA Putative inactive receptor kinase At1g48480 family OS=Cajanus cajan GN=KK1_023775 PE=4 SV=1;tr|A0A0B2NSM5|A0A0B2NSM5	19	2	2	2	5.5	54.86		0	0	0	60961000	49353000	32837000	68459000	63560000	55204000	0	0	0
V7CQU8;A0A0S3QWD4;A0A0L9TIP8;A0A1J7HB77;I1K5F5;A0A0B2QPM5;A0A1S2YDP8;G7LD87;A0A0B2NSR6;K7L517	tr|V7CQU8|V7CQU8_PHAVU Uncharacterized protein OS=Phaseolus vulgaris GN=PHAVU_002G326900g PE=4 SV=1;tr|A0A0S3QWD4|A0A0S3QWD4_PHAAN Uncharacterized protein OS=Vigna angularis var. angularis GN=Vigan.01G008500 PE=4 SV=1;tr|A0A0L9TIP8|A0A0L9TIP8_PHAAN Unchara	10	1	1	1	1.4	93.579		0	0	0	0	0	0	0	0	0	43433000	69215000	35312000
I1NBF8;I1J585;I1K1H8;Q9ZPJ2;C6SV58;V7C8R2;V7BGU9;Q6S4R7;Q5QQ33;O48920;I3SWU5;I3SU60;I1NBF7;I1N5H2;G9HPX7;C6SXM4;B7FL30;B7FIW2;B7FI12;A0A1S3W1L8;A0A1S3V4J2;A0A1S3TQS3;A0A1S3DYE1;A0A1S2XYG3;A0A1S2XV67;A0A1S2XIV3;A0A1J7I6T2;A0A1J7HKT9;A0A1J7GUY0;A0A0S3T7V4;A0A0S3S056;A0A0S3R245;A0A0R0I1I9;A0A0L9TXW8;A0A0B2R6J8;A0A0B2QZS4;A0A0B2P0L8;A0A0R0HMR0;A0A0L9U935;A0A0B2NT44;I1J584;A0A1J7I8Y2;B7FKH3;A0A151SJJ5…	tr|I1NBF8|I1NBF8_SOYBN Uncharacterized protein OS=Glycine max GN=LOC100802587 PE=3 SV=1;tr|I1J585|I1J585_SOYBN Uncharacterized protein OS=Glycine max GN=LOC100808042 PE=3 SV=1;tr|I1K1H8|I1K1H8_SOYBN Uncharacterized protein OS=Glycine max GN=LOC100499890 PE	99	7	7	7	63.4	17.678		772800000	849880000	893570000	1494900000	1603100000	1717300000	1885100000	1966200000	1693000000	822390000	775870000	815570000
A0A0B2PBS3;I1NI77;C6SY27;C6SXV0;A0A0B2R7W8;A0A1S3V225;A0A0B2NTB2;I1LC69;A0A0S3SUY8;A0A0B2PTZ7;K7K5S3;A0A0L9TU12;K7M6N5;A0A0R0KMM8;K7LD60;A0A0R0I6V4;I1JL78;A0A151R4W9;V7BLG0;V7BHU1;A0A1S3V2H8;A0A0S3SPQ2;A0A0L9TZG8;I1L7F3;A0A0B2PR40;A0A1J7I312;A0A1J7GEW3;A0A1J7GEJ8;A0A0B2P5Y1;K7MFV0;A0A0R0FMT8;K7M729;I3T5Q5	tr|A0A0B2PBS3|A0A0B2PBS3_GLYSO Putative 60S ribosomal protein L14 OS=Glycine soja GN=glysoja_013989 PE=4 SV=1;tr|I1NI77|I1NI77_SOYBN Uncharacterized protein OS=Glycine max GN=LOC100306120 PE=4 SV=1;tr|C6SY27|C6SY27_SOYBN Putative uncharacterized protein OS	33	3	3	1	30.9	11.225		389060000	335130000	318040000	1138900000	1327500000	1336600000	1087600000	1078900000	931650000	281990000	420130000	327020000
A0A151TMV9;C6TKR7;V7BLC9;V7ADV6;I3T063;I3SHC8;I1LIV8;A0A1S3TCZ9;A0A1S2YK38;A0A0L9V7K5;A0A0B2SLH2;C6TBY0;A0A1S2Y6B5;A0A0R0KWB3;A0A0B2Q5X0;A0A0B2NTC2;A0A1S3TCY5;A0A151T1Q5;K7K5R6;A0A151S443;A0A0S3SE25;A0A1J7I265;A0A0L9TTQ3;A0A1S3V1Z7;A0A0S3SUW2;I1LPL2;A0A1J7GGK6;A0A0B2P7T8;A0A1J7IJU9;A0A1J7HKR7;A0A1J7GZ65;A0A072TYM4;A0A1S3UAP7	tr|A0A151TMV9|A0A151TMV9_CAJCA 60S ribosomal protein L7a (Fragment) OS=Cajanus cajan GN=KK1_021993 PE=4 SV=1;tr|C6TKR7|C6TKR7_SOYBN Putative uncharacterized protein OS=Glycine max PE=2 SV=1;tr|V7BLC9|V7BLC9_PHAVU Uncharacterized protein OS=Phaseolus vulgar	33	3	3	3	12.8	28.555		456290000	522390000	506100000	715590000	751490000	715170000	707770000	723440000	601960000	472100000	617430000	407240000
I1JCG8;A0A0B2NTK3;A0A0B2P279;A0A0R4J5K2;K7MH04	tr|I1JCG8|I1JCG8_SOYBN Ferredoxin--NADP reductase OS=Glycine max GN=LOC100798467 PE=3 SV=1;tr|A0A0B2NTK3|A0A0B2NTK3_GLYSO Ferredoxin--NADP reductase OS=Glycine soja GN=glysoja_000139 PE=3 SV=1;tr|A0A0B2P279|A0A0B2P279_GLYSO Ferredoxin--NADP reductase OS=Gl	5	8	2	1	26.2	40.439		151920000	170520000	113920000	0	0	0	0	0	0	127530000	125680000	0
I1JCY1;A0A1J7H4N5;I3T8X4;I3S050;A0A1S2Z6N3;A0A1S3VH41;A0A151TDY2;A0A0L9VMD4;I1MNM3;I1JCY0;A0A0B2Q075;A0A0B2NTZ5;A0A0S3T912;I1JCY2;A0A072U7I8;V7C0U5;U5TZH2;A0A1S2Z6N7;B7FH03;E1C9L2;C6SXH7;I3SM87;A0A0L9U352	tr|I1JCY1|I1JCY1_SOYBN Chlorophyll a-b binding protein, chloroplastic OS=Glycine max GN=LOC100305992 PE=3 SV=1;tr|A0A1J7H4N5|A0A1J7H4N5_LUPAN Chlorophyll a-b binding protein, chloroplastic OS=Lupinus angustifolius GN=TanjilG_30932 PE=3 SV=1;tr|I3T8X4|I3T8X	23	4	4	4	18.1	24.905		4681200000	6770100000	1069100000	5916800	5680200	51475000	4942200	15580000	0	3204600000	6636900000	4532600000
A0A151SFA2;I1MNR1;A0A0B2PWA1;V7CUD6;I1JD21;A0A0B2NU28;A0A151T3R0;V7C0N5;I3T2R1;A0A1S3V814;A0A1S3DUQ2;A0A1J7IBR3;A0A0S3TC18;A0A0L9VIQ2;A0A072UM30;A0A1S3V6B2;A0A0S3TAD1;A0A0L9VMB1;V7C5C6;I1MQJ9;I1L3W8;A0A1J7H1N1;A0A1J7GIZ2;A0A0B2QS86;A0A0B2QPZ1;A0A0R0I9D1;G7KYC6;B7FJG3;A0A1S2XS57;C6TD12;A0A1J7IM59;I1ML62;A0A0R0FLB4;A0A0B2SPJ0;G7JLG3;A0A0B2SN64	tr|A0A151SFA2|A0A151SFA2_CAJCA Eukaryotic peptide chain release factor subunit 1-3 OS=Cajanus cajan GN=KK1_024648 PE=4 SV=1;tr|I1MNR1|I1MNR1_SOYBN Uncharacterized protein OS=Glycine max GN=LOC100813343 PE=4 SV=1;tr|A0A0B2PWA1|A0A0B2PWA1_GLYSO Eukaryotic pe	36	5	5	1	14.5	44.748		47775000	39732000	49562000	76303000	65719000	64425000	107340000	99574000	87798000	41091000	64408000	46020000
V7CCP8;A0A1S3UMX4;A0A0S3R4M1;A0A0L9T5J3;I1JCV7;C6TG75;A0A0B2Q066;A0A0B2NU41	tr|V7CCP8|V7CCP8_PHAVU Uncharacterized protein OS=Phaseolus vulgaris GN=PHAVU_003G248600g PE=4 SV=1;tr|A0A1S3UMX4|A0A1S3UMX4_VIGRR GDSL esterase/lipase At2g23540 OS=Vigna radiata var. radiata GN=LOC106767103 PE=4 SV=1;tr|A0A0S3R4M1|A0A0S3R4M1_PHAAN Unchara	8	1	1	1	4.6	40.673		0	0	0	9311600	9769900	12688000	7613100	7352800	8407400	0	0	0
A0A151QSM3;A0A0B2R397;V7C487;I3S5S4;I1JD07;B7FN54;B7FHA3;A0A1S3UP09;A0A1S2Y1T3;A0A1S2XVD1;A0A1S2X9V9;A0A0S3T7X8;A0A0L9VL71;A0A0B2NU92;C6SWV6;A0A0L9U6Q3;V7CXB1;C6SYW6;A0A1S3TBK4;A0A151RZB0;A0A0B2SPT7;A0A151TEH8;A0A0S3RW80;A0A0R0FZM4;A0A0L9VN96;A0A1J7HI33;A0A1J7FQ33;A0A0S3T9R5	tr|A0A151QSM3|A0A151QSM3_CAJCA 40S ribosomal protein S27 (Fragment) OS=Cajanus cajan GN=KK1_011688 PE=3 SV=1;tr|A0A0B2R397|A0A0B2R397_GLYSO 40S ribosomal protein S27 OS=Glycine soja GN=glysoja_021427 PE=3 SV=1;tr|V7C487|V7C487_PHAVU 40S ribosomal protein S	28	3	3	3	44.7	9.4829		119800000	160980000	195880000	355980000	228820000	209060000	318740000	311800000	286860000	305010000	271860000	310630000
A0A0B2NUA2;I1JD96;A0A151SX49;A0A1S3UU42;K7LKS7;B7FI54;A0A0L9T7Z7;V7BFC7;I1NH77;A0A1S3V823;A0A151S8B4;A0A0S3SNE6;A0A0L9TZH7;V7C4S4;A0A1S3V7U5;A0A1S3V4A0;A0A0S3TAI8;A0A0S3T9F1;A0A0L9VMM7;A0A0L9VM59;I3SI73;B7FJM8;B7FI94;A0A072U998;A0A072U877;A0A1S2XJV6;A0A1J7GSW9;V7C6C9;A0A0S3TC16	tr|A0A0B2NUA2|A0A0B2NUA2_GLYSO Putative oxidoreductase OS=Glycine soja GN=glysoja_000379 PE=4 SV=1;tr|I1JD96|I1JD96_SOYBN Uncharacterized protein OS=Glycine max GN=LOC100778071 PE=4 SV=1;tr|A0A151SX49|A0A151SX49_CAJCA Putative oxidoreductase At4g09670 fami	29	2	2	2	9.5	24.985		18479000	0	21771000	36676000	34304000	36553000	24178000	22680000	22102000	0	0	0
Q8W198;A0A0B2R4I4;A0A0B2NUR8;A0A151T982;A0A0R0FUL1;O80412;Q9SMK6;A0A0R0FLJ8;I1MLB6;A0A1S2XQN6;A0A1S3TWJ4;A0A0S3RWC7;A0A0L9U688;A0A1J7HXY9;I1KP36;Q8VWY1;I1K6S1;G7LI48;A0A0B2QBP4;A0A151S2M8;A0A1J7HSE8;Q2HUK6;V7CU47;Q5ZF44;C6TH75;A0A0B2Q0S0;I1MNN5;A0A0B2Q6I7;A0A1J7IHQ2;A0A1S2YEW8;V7CPA2;A0A1S3UHJ9;A0A0S3QXR9;A0A0L9TK23;A0A0B2PW39;K7MFA3;V7C0N3;A0A0R0KZR8;A0A1S3UPQ1;A0A0S3T9I1;A0A0L9VLI7;A0A1S3DVT3;A…	tr|Q8W198|Q8W198_SOYBN Phosphate transporter OS=Glycine max PE=2 SV=1;tr|A0A0B2R4I4|A0A0B2R4I4_GLYSO Phosphate carrier protein, mitochondrial OS=Glycine soja GN=glysoja_021391 PE=3 SV=1;tr|A0A0B2NUR8|A0A0B2NUR8_GLYSO Phosphate carrier protein, mitochondria	45	5	5	5	13.7	36.322		370880000	388910000	409140000	482790000	589500000	526460000	527810000	627930000	480820000	554380000	424260000	416470000
I1ND31;I1KL32;A0A0B2SF35;A0A0B2NUS2;A0A151TF51;G7I708	tr|I1ND31|I1ND31_SOYBN Uncharacterized protein OS=Glycine max GN=LOC100801527 PE=3 SV=1;tr|I1KL32|I1KL32_SOYBN Uncharacterized protein OS=Glycine max GN=LOC100788347 PE=3 SV=1;tr|A0A0B2SF35|A0A0B2SF35_GLYSO Putative N-acetyl-gamma-glutamyl-phosphate reduct	6	2	2	1	6.4	42.827		45727000	41949000	55655000	34858000	35248000	28179000	33616000	56726000	41647000	26293000	33099000	56514000
A0A0R0F3J7;K7MU89;A0A0R0IJF3;K7LG59;K7MU86;A0A1J7GL40;A0A0B2NV82;K7LG58;K7LG57;K7LG56;I1N3P6;K7LG55;K7MU85;A0A0B2R700	tr|A0A0R0F3J7|A0A0R0F3J7_SOYBN Uncharacterized protein OS=Glycine max GN=GLYMA_18G232300 PE=4 SV=1;tr|K7MU89|K7MU89_SOYBN Uncharacterized protein OS=Glycine max GN=LOC100805018 PE=4 SV=1;tr|A0A0R0IJF3|A0A0R0IJF3_SOYBN Uncharacterized protein OS=Glycine max	14	1	1	1	11.4	9.993		0	0	0	39742000	0	38759000	34636000	0	15040000	0	0	15189000
A0A0R0EPX0;C6TLE9;I1NHU0;A0A0B2NV95;V7BEH5;C6SYK7;A0A0S3SP71;A0A0L9VBQ9;A0A0B2S1A6;I3T6R0;I3SSJ1;G7I409	tr|A0A0R0EPX0|A0A0R0EPX0_SOYBN Uncharacterized protein (Fragment) OS=Glycine max GN=GLYMA_20G1942001 PE=4 SV=1;tr|C6TLE9|C6TLE9_SOYBN Putative uncharacterized protein OS=Glycine max PE=2 SV=1;tr|I1NHU0|I1NHU0_SOYBN Uncharacterized protein OS=Glycine max GN	12	1	1	1	13.9	14.072		40402000	54409000	38296000	54850000	52917000	47090000	43676000	41345000	59590000	0	60033000	45748000
A0A0R0EEQ7;A0A151T0X1;I1NHV0;A0A0B2NVA4;K7LKD7;A0A0B2S1B4	tr|A0A0R0EEQ7|A0A0R0EEQ7_SOYBN Uncharacterized protein OS=Glycine max GN=GLYMA_20G195200 PE=4 SV=1;tr|A0A151T0X1|A0A151T0X1_CAJCA Uncharacterized protein OS=Cajanus cajan GN=KK1_023114 PE=4 SV=1;tr|I1NHV0|I1NHV0_SOYBN Uncharacterized protein OS=Glycine max	6	1	1	1	1.2	129.72		67166000	50359000	50290000	0	0	0	0	0	0	47915000	84388000	80194000
I1NHW4;A0A0B2NVB9;A0A151T0Z6;A0A1S3V8M8;I1LCI1;A0A0B2RFL7;A0A0L9VBU1;A0A0S3SP94;A0A1J7HJ29;I1LAL4;A0A0B2PRW2;A0A1S3V688;A0A0S3STP2;A0A0L9TV69;A0A0R4J656;A0A0B2RAN1;V7BHP9;A0A1J7FMA1	tr|I1NHW4|I1NHW4_SOYBN Uncharacterized protein OS=Glycine max GN=LOC100820546 PE=3 SV=1;tr|A0A0B2NVB9|A0A0B2NVB9_GLYSO Chaperonin CPN60-2, mitochondrial OS=Glycine soja GN=glysoja_000663 PE=3 SV=1;tr|A0A151T0Z6|A0A151T0Z6_CAJCA Uncharacterized protein OS=C	18	17	17	2	35	61.249		526220000	266810000	406230000	1063000000	823680000	759520000	699000000	1030900000	837160000	472250000	405000000	404180000
A0A151TFS7;A0A0B2NVQ1;A0A0B2PWU4;I1JE40;I1J5Q3;K7MRH9;I1KXT4;A0A0B2Q6Z0;A0A1S3UU54;V7C5Z2;A0A1J7HBV9;A0A151RTJ3;A0A0S3R1Q6;A0A0L9TMN7;A0A0B2PC57;I1KXT6;V7CJZ5;A0A1S3VR91;A0A1J7IVQ6;A0A0S3T1Y3;A0A0L9UT72;A0A1S2XIY9;G7KDX8;A0A1J7H0Y8;G7LA51;B7FM75;A0A1S2YWV7;V7CEF7;A0A1S3UU14;A0A0S3R5B1;A0A0L9TQ01;A0A151QZL7	tr|A0A151TFS7|A0A151TFS7_CAJCA Uncharacterized protein OS=Cajanus cajan GN=KK1_012173 PE=4 SV=1;tr|A0A0B2NVQ1|A0A0B2NVQ1_GLYSO Putative methyltransferase PMT2 OS=Glycine soja GN=glysoja_008118 PE=4 SV=1;tr|A0A0B2PWU4|A0A0B2PWU4_GLYSO Putative methyltransfe	32	2	2	2	4.6	57.384		0	0	0	26884000	23226000	36189000	26257000	19570000	0	0	8039700	18596000
A0A1J7GW95;A0A0B2NVW5;I1JBN2;I1J5M6;C6T7X7;A0A0B2PLW7;V7CK06;Q2HTW1;A0A1S3TFQ4;A0A1S2XIW5;A0A0S3T2Q0	tr|A0A1J7GW95|A0A1J7GW95_LUPAN Uncharacterized protein OS=Lupinus angustifolius GN=TanjilG_08625 PE=4 SV=1;tr|A0A0B2NVW5|A0A0B2NVW5_GLYSO UDP-galactose/UDP-glucose transporter 3 OS=Glycine soja GN=glysoja_008092 PE=4 SV=1;tr|I1JBN2|I1JBN2_SOYBN Uncharacter	11	1	1	1	6.2	23.479		0	0	0	0	0	0	0	0	0	0	0	0
I1KXW9;A0A0B2NW14;I1N123;C6T8W8;A0A0B2R4F3	tr|I1KXW9|I1KXW9_SOYBN Uncharacterized protein OS=Glycine max GN=LOC100802315 PE=4 SV=1;tr|A0A0B2NW14|A0A0B2NW14_GLYSO Oxygen-evolving enhancer protein 2, chloroplastic OS=Glycine soja GN=glysoja_006519 PE=4 SV=1;tr|I1N123|I1N123_SOYBN Uncharacterized prot	5	1	1	1	8	28.229		4277800000	5073200000	5181200000	19713000	32697000	20417000	26623000	46771000	0	2252000000	2577200000	2749100000
I1KH24;A0A0B2NW29;A0A151SPP5;A0A0R0IQ92;V7C0D1;I1KVD8;A0A0B2SMC5;A0A1S3EB71;A0A151SH51;A0A1J7GXZ5;I3SAD8;I3S9D4	tr|I1KH24|I1KH24_SOYBN Phospholipase D OS=Glycine max GN=LOC100794849 PE=3 SV=1;tr|A0A0B2NW29|A0A0B2NW29_GLYSO Phospholipase D OS=Glycine soja GN=glysoja_009542 PE=3 SV=1;tr|A0A151SPP5|A0A151SPP5_CAJCA Phospholipase D OS=Cajanus cajan GN=KK1_003054 PE=3 SV	12	7	2	0	12.7	91.549		0	0	0	84073000	71032000	64641000	65161000	182200000	75693000	61134000	92452000	75282000
B7FF86;C6SW58;A0A151T9F7;V7AS54;O22445;I1MJZ5;I1KHA2;G7L6R2;A0A1S3VF33;A0A1S2YVA4;A0A1J7IEN0;A0A1J7HZJ3;A0A0S3SZI6;A0A0L9T637;A0A0B2NW71;A0A0B2S313	tr|B7FF86|B7FF86_MEDTR Putative uncharacterized protein OS=Medicago truncatula PE=2 SV=1;tr|C6SW58|C6SW58_SOYBN Putative uncharacterized protein (Fragment) OS=Glycine max PE=2 SV=1;tr|A0A151T9F7|A0A151T9F7_CAJCA Developmentally-regulated GTP-binding protei	16	1	1	1	8.8	21.128		0	0	0	2783200	4774300	2939200	16982000	6194500	4124000	0	0	0
K7LA77;A0A0R0J5S1;A0A0B2NWA6;K7MQS5;A0A0R0F7V6;I1N0K1;C6THW7;A0A0R0EY92;A0A0B2PXQ6;A0A0B2PTQ4;V7BSP5	tr|K7LA77|K7LA77_SOYBN Uncharacterized protein OS=Glycine max PE=4 SV=1;tr|A0A0R0J5S1|A0A0R0J5S1_SOYBN Uncharacterized protein OS=Glycine max GN=GLYMA_08G320900 PE=4 SV=1;tr|A0A0B2NWA6|A0A0B2NWA6_GLYSO Dihydroflavonol-4-reductase OS=Glycine soja GN=glysoja	11	1	1	1	9.4	14.159		37999000	46297000	47850000	60597000	98934000	84667000	62938000	75188000	75592000	72318000	55653000	72842000
A0A151TY69;A0A0B2Q2Q8;I1KHL5;C6TKB2;A0A0S3RIJ2;A0A0B2NWF8;I1KHL4;A0A151RB19;A0A0L9TES1;C6T8S8;A0A1S3VT96;A0A1S3TZE4;A0A0S3SZD5;A0A0L9VPK0;I1JS58;V7APU6;V7B2D4;T2DNK3;T2DN05;V7AZF5;I3S6I8;G7ZZ39;A0A1S2YVI5;A0A1J7G4A1;Q41038;A0A1J7H7D2	tr|A0A151TY69|A0A151TY69_CAJCA Chlorophyll a-b binding protein, chloroplastic OS=Cajanus cajan GN=KK1_011300 PE=3 SV=1;tr|A0A0B2Q2Q8|A0A0B2Q2Q8_GLYSO Chlorophyll a-b binding protein, chloroplastic OS=Glycine soja GN=glysoja_013077 PE=3 SV=1;tr|I1KHL5|I1KHL	26	5	1	1	31.4	25.773		1556600000	922870000	1145900000	10951000	24669000	22646000	23365000	14553000	5306700	816360000	802600000	812540000
I1MQB5;A0A1S3V183;A0A151SP15;A0A0S3STH3;A0A0L9TVK9;A0A0B2QXC5;C6TG91;C6TC41;C6SW15;A0A1S3U9M6;A0A0S3TBA8;A0A0R0I0B9;A0A0R0G342;A0A0L9VHZ4;A0A0B2SB52;A0A0B2QXS6;A0A0B2NWG8;I3SJI7;A0A1S2Y1H6;A0A1S3U9M7;A0A0S3TBF5;A0A0L9VHY4;B7FH64;B7FGM5;A0A0R0HSV1;A0A0B2SB57;V7C2P9;A0A1S2Y152;A0A151U3Y7;I3S6J8;A0A1J7I239;G7I5C8;T2DLW1;A0A1J7GD89;A0A151U404;A0A1J7J0V2;C6TAZ8;C6TB87;T2DN70;A0A1S2Y8G0;G7KL44;A0A1J7GA…	tr|I1MQB5|I1MQB5_SOYBN Uncharacterized protein OS=Glycine max GN=LOC100795581 PE=3 SV=1;tr|A0A1S3V183|A0A1S3V183_VIGRR 40S ribosomal protein S3-3 OS=Vigna radiata var. radiata GN=LOC106770804 PE=3 SV=1;tr|A0A151SP15|A0A151SP15_CAJCA 40S ribosomal protein S	48	9	1	1	43	26.182		23575000	47935000	25064000	0	11327000	30824000	27143000	12686000	0	27867000	0	0
C6TLC1;A0A0R0K581;A0A1J7HSF3;V7CTN5;V7C6D4;I3T6V8;I3SYH6;I1KJT5;I1K620;I1J4E1;A0A1S3UWD5;A0A1S3U2A6;A0A1S2YE80;A0A1J7GVI9;A0A151TKE7;A0A151RGR5;A0A0S3TCT5;A0A0S3QX40;A0A0L9VSC7;A0A0L9VGI1;A0A0B2REE7;A0A0B2NWJ5;A0A1S2Z112;A0A1J7GU40;A0A0B2S0V5;B7FMB1;A0A1S2YFF0;A0A1J7IAS7;I3SEH2;A0A0R0IK24;A0A0L9VGG5;V7C435;I1KPU4;A0A0B2Q548;A0A1S3VG45	tr|C6TLC1|C6TLC1_SOYBN Putative uncharacterized protein OS=Glycine max PE=2 SV=1;tr|A0A0R0K581|A0A0R0K581_SOYBN Uncharacterized protein OS=Glycine max GN=GLYMA_05G224200 PE=3 SV=1;tr|A0A1J7HSF3|A0A1J7HSF3_LUPAN Uncharacterized protein OS=Lupinus angustifol	35	3	3	3	23.2	18.356		54239000	54561000	59405000	85930000	96992000	40587000	169360000	129170000	169040000	76621000	67486000	57632000
I1K630;C6TLD7;A0A151TKH1;I1KPT4;C6TJP5;A0A0B2QA32;A0A1S3UQG5;A0A0S3QX52;A0A0L9VSD9;F2YBA9;I1K629;A0A0B2NWK0	tr|I1K630|I1K630_SOYBN Uncharacterized protein OS=Glycine max GN=OMT5 PE=4 SV=1;tr|C6TLD7|C6TLD7_SOYBN Putative uncharacterized protein OS=Glycine max PE=2 SV=1;tr|A0A151TKH1|A0A151TKH1_CAJCA Putative caffeoyl-CoA O-methyltransferase At4g26220 family OS=Ca	12	1	1	1	6.9	22.779		47973000	43819000	48911000	0	13720000	18006000	26964000	28902000	40886000	116920000	138380000	118040000
I1K670;A0A0B2NX74;A0A0B2NWM9;A0A0S3QX96;A0A0L9TH12;Q39804;A0A0S3QX94;A0A0L9TGV7;I1K668;I1K671;V7CQ18;I1KPN3;Q587K1;I1KPN5;A0A0B2Q5A6;Q39830;A0A151RID0;O22639;A0A0B2Q9R1;A0A1S3VZR7;Q9ATB8	tr|I1K670|I1K670_SOYBN Uncharacterized protein OS=Glycine max GN=BIP PE=3 SV=1;tr|A0A0B2NX74|A0A0B2NX74_GLYSO Luminal-binding protein 5 OS=Glycine soja GN=glysoja_017571 PE=3 SV=1;tr|A0A0B2NWM9|A0A0B2NWM9_GLYSO Luminal-binding protein 4 OS=Glycine soja GN=	21	17	16	0	27.2	73.639		1449300000	1749300000	1731000000	2191400000	2448200000	2476500000	2452000000	2243900000	2660000000	2056100000	2137500000	2013700000
A0A0B2NWN8;I1N0Z5;I1KXZ9;A0A151SBT5;A0A1S3E852;A0A0R0J3C7;C6THR1;A0A0B2RUI8	tr|A0A0B2NWN8|A0A0B2NWN8_GLYSO 3-hydroxyisobutyryl-CoA hydrolase-like protein 5 OS=Glycine soja GN=glysoja_006485 PE=3 SV=1	8	3	1	1	5.1	66.469		35716000	59217000	34016000	25539000	0	27917000	40307000	44701000	59818000	0	0	0
I1MM36;I1JMC0;I1MM35;C6TNM5;A0A0B2PJP4;A0A0B2NWX4	tr|I1MM36|I1MM36_SOYBN Uncharacterized protein OS=Glycine max GN=LOC100788368 PE=4 SV=1;tr|I1JMC0|I1JMC0_SOYBN Uncharacterized protein OS=Glycine max GN=LOC100805930 PE=4 SV=1;tr|I1MM35|I1MM35_SOYBN Uncharacterized protein OS=Glycine max GN=LOC100788368 PE	6	1	1	1	7.3	36.283		0	0	0	0	17454000	0	19394000	0	0	0	0	0
I1MQD0;I1L3P6;A0A0B2QSP2;A0A0B2NX08;V7C514;A0A1S3VEU7;A0A0S3TBD3;A0A0L9T825;I1L3P8;A0A1J7ISC1;A0A151RIB7;A0A0B2RQG8;B7FLM3;K7L2A4;A0A0R0K7Z5;A0A072V5B4;A0A0L9TYN7;V7BEB2;G7IPS8;A0A1S2Z036;A0A1J7HGR3;A0A0S3SPR5;A0A1J7HSW2	tr|I1MQD0|I1MQD0_SOYBN T-complex protein 1 subunit gamma OS=Glycine max GN=LOC100802143 PE=3 SV=1;tr|I1L3P6|I1L3P6_SOYBN T-complex protein 1 subunit gamma OS=Glycine max GN=LOC100813370 PE=3 SV=1;tr|A0A0B2QSP2|A0A0B2QSP2_GLYSO T-complex protein 1 subunit g	23	4	4	4	8.3	60.192		0	0	33885000	252730000	291150000	199180000	191080000	261470000	159050000	0	0	37923000
I3SLW6;I3SFH4;A0A1J7G0J8;C6SYY9;A0A1S3UNH1;A0A0S3QX44;A0A0L9VS08;A0A0B2NX39;G7KIQ1;B7FH04;B7FGL4	tr|I3SLW6|I3SLW6_LOTJA Uncharacterized protein OS=Lotus japonicus PE=2 SV=1;tr|I3SFH4|I3SFH4_LOTJA Uncharacterized protein OS=Lotus japonicus PE=2 SV=1;tr|A0A1J7G0J8|A0A1J7G0J8_LUPAN Uncharacterized protein OS=Lupinus angustifolius GN=TanjilG_05666 PE=4 SV	11	2	1	1	21	13.787		0	0	0	16396000	19541000	12703000	15483000	28889000	0	22730000	25213000	33965000
A0A151S9M7;I1MV74;I1K0W1;A0A0B2R8I2;A0A0B2NX42;A0A1J7H132;V7CEM3;I3SF69;A0A1S2YRW8;A0A1S3UWG2;A0A0S3R5E9;A0A072URC7;A0A0L9TQU4	tr|A0A151S9M7|A0A151S9M7_CAJCA ATP-dependent Clp protease proteolytic subunit (Fragment) OS=Cajanus cajan GN=KK1_026662 PE=3 SV=1;tr|I1MV74|I1MV74_SOYBN ATP-dependent Clp protease proteolytic subunit OS=Glycine max GN=LOC100780029 PE=3 SV=1;tr|I1K0W1|I1K0W	13	3	3	3	13.9	33.132		247080000	289980000	158400000	0	33253000	50814000	81922000	0	0	210890000	300940000	290740000
Q9ZRD9;A0A0R0JRW7;A0A0R0JRZ5;A0A0B2QMR2;A0A0B2NX91;I1K111;C6THF2;A0A151QSV4;A0A1S2YS04;A0A151TJ11	tr|Q9ZRD9|Q9ZRD9_SOYBN GMFP4 (Fragment) OS=Glycine max PE=2 SV=1;tr|A0A0R0JRW7|A0A0R0JRW7_SOYBN Uncharacterized protein OS=Glycine max GN=GLYMA_05G070300 PE=4 SV=1;tr|A0A0R0JRZ5|A0A0R0JRZ5_SOYBN Uncharacterized protein OS=Glycine max GN=GLYMA_05G070300 PE=	10	1	1	1	15.3	12.652		0	40564000	38249000	133070000	150750000	114070000	105770000	100390000	119070000	38473000	46120000	37614000
A0A0R0JZP8;A0A0B2QA65;I1K657;A0A151TKG9;A0A0B2NXB0	tr|A0A0R0JZP8|A0A0R0JZP8_SOYBN Uncharacterized protein OS=Glycine max GN=GLYMA_05G220700 PE=4 SV=1;tr|A0A0B2QA65|A0A0B2QA65_GLYSO Proteasomal ubiquitin receptor ADRM1 OS=Glycine soja GN=glysoja_002799 PE=4 SV=1;tr|I1K657|I1K657_SOYBN Uncharacterized protei	5	1	1	1	6.4	35.284		0	0	0	0	0	0	40820000	47646000	35139000	0	0	0
V7CCC2;A0A1S3UMA0;A0A0S3R5I3;I3S3T7;C6T3R2;C6SWW6;A0A0B2SSQ5;A0A0B2NXD9;A0A1S2YS44	tr|V7CCC2|V7CCC2_PHAVU Uncharacterized protein OS=Phaseolus vulgaris GN=PHAVU_003G231600g PE=4 SV=1;tr|A0A1S3UMA0|A0A1S3UMA0_VIGRR cytochrome c oxidase subunit 6a, mitochondrial OS=Vigna radiata var. radiata GN=LOC106766916 PE=3 SV=1;tr|A0A0S3R5I3|A0A0S3R5	9	1	1	1	13	11.175		0	25583000	27611000	42216000	60904000	52396000	50918000	71583000	102170000	35431000	33351000	37043000
A0A0B2NXS8;A0A0S3SKQ6;A0A0L9UJ20;V7BVB2;A0A1J7IQK2;I1JWI0;A0A1S3TY27;I1JWH9;A0A151SP34;A0A0B2Q1M8;I3S326;I1LL99	tr|A0A0B2NXS8|A0A0B2NXS8_GLYSO 50S ribosomal protein L27, chloroplastic OS=Glycine soja GN=glysoja_049689 PE=3 SV=1;tr|A0A0S3SKQ6|A0A0S3SKQ6_PHAAN Uncharacterized protein OS=Vigna angularis var. angularis GN=Vigan.07G241200 PE=3 SV=1;tr|A0A0L9UJ20|A0A0L9UJ	12	2	2	2	14	18.83		359470000	375400000	243060000	0	0	0	0	0	0	204300000	205300000	265080000
I1L7G8;A0A0B2NXW3;I1JU53;A0A0B2R2B9;I1K8L5;A0A0B2RBE5;A0A0B2SUK7;K7MM48;K7LUI1;A0A1S2Y994;V7AXG7;I3S9M2;A0A1S3U298;A0A0S3RBL7;A0A0L9UHB3;K7K8Q8;A0A151RNW4	tr|I1L7G8|I1L7G8_SOYBN Uncharacterized protein OS=Glycine max GN=GLYMA_10G005900 PE=4 SV=2;tr|A0A0B2NXW3|A0A0B2NXW3_GLYSO Putative steroid-binding protein 3 (Fragment) OS=Glycine soja GN=glysoja_022891 PE=4 SV=1;tr|I1JU53|I1JU53_SOYBN Uncharacterized prote	17	2	2	2	32.9	8.5446		97729000	122740000	162230000	317340000	348860000	395580000	142840000	324670000	421130000	142580000	253250000	159550000
C6ZRX5;I1JBB6;A0A151SS29;A0A0B2NYB5;A0A1J7HX32;V7BGW5;A0A1S3TF87;A0A0S3SQX8;A0A0L9TYW2;C6TDV2;A0A1S2XX14;A0A0B2NYH6;G7IBS1;B7FK07;C6ZRP9;V7CB02;Q9LKY4;Q9LKY3;A0A1S3ULX2;A0A1J7I0W8;A0A0S3R938;A0A0L9TT81;A0A0B2P6K3;A0A1J7HKQ0;G7JQ36;A0A0B2R3E6;G7JQ35	tr|C6ZRX5|C6ZRX5_SOYBN Pto kinase interactor OS=Glycine max GN=GLYMA_02G008500 PE=2 SV=1;tr|I1JBB6|I1JBB6_SOYBN Uncharacterized protein OS=Glycine max GN=LOC100817460 PE=3 SV=1;tr|A0A151SS29|A0A151SS29_CAJCA Serine/threonine-protein kinase PBS1 OS=Cajanus	27	5	5	1	17.7	36.28		60220000	99548000	86735000	416080000	405960000	419410000	467930000	393970000	331590000	106940000	72180000	0
A0A151RFR8;A0A0B2NYC0;Q9FEZ7;I1MN72;C6TDL5;A0A0S3R4E3;A0A0L9TP51;A0A0L9TNS3;A0A0B2RR69;A0A1S2XPZ8;V7CDF5;A0A1S3W0S2;G7L3L0;A0A1J7GHV1;A0A1S2YYY0;Q2HRD6;I3T7Q5;G7JW56	tr|A0A151RFR8|A0A151RFR8_CAJCA 60S ribosomal protein L8-3 OS=Cajanus cajan GN=KK1_037190 PE=4 SV=1;tr|A0A0B2NYC0|A0A0B2NYC0_GLYSO 60S ribosomal protein L8-3 OS=Glycine soja GN=glysoja_000155 PE=4 SV=1;tr|Q9FEZ7|Q9FEZ7_SOYBN Ribosomal protein L2 OS=Glycine	18	5	5	1	26.7	24.402		1975000000	2340700000	2035500000	3355800000	3335800000	3105100000	2806800000	2531400000	2430200000	1638800000	2282100000	2161400000
Q42792;Q38IA6;K7MQ84;I1LLM7;I1LLM2;A0A0B2PC63;A0A0B2NYC8;V7BLC0;M1VI28;A0A1S3VK14;A0A151RYA8;A0A0S3S654;A0A0L9VCG4;P93168;Q9SM55;P93167;A0A1J7HRJ4;P93618;A0A1J7HLI9;Q40328;P19251;O24483;A0A072UXM4;G7KE05;B7FF99;I3T3Z2;B7FLS3;A0A072UWW5;A0A072UYZ2	tr|Q42792|Q42792_SOYBN Asparagine synthetase OS=Glycine max PE=2 SV=1;tr|Q38IA6|Q38IA6_SOYBN Asparagine synthetase OS=Glycine max PE=2 SV=1;tr|K7MQ84|K7MQ84_SOYBN Uncharacterized protein OS=Glycine max GN=AS1 PE=4 SV=1;tr|I1LLM7|I1LLM7_SOYBN Uncharacterize	29	7	3	1	18	65.23		14556000	0	0	173340000	730350000	106880000	360380000	275890000	36903000	13797000	17321000	20041000
I1NAD0;C6TK22;C6T7V6;A0A0R0EPH6;A0A0B2QFY9;A0A0B2NYV2	tr|I1NAD0|I1NAD0_SOYBN Uncharacterized protein OS=Glycine max GN=GLYMA_19G186000 PE=3 SV=1;tr|C6TK22|C6TK22_SOYBN Putative uncharacterized protein OS=Glycine max PE=2 SV=1;tr|C6T7V6|C6T7V6_SOYBN Putative uncharacterized protein OS=Glycine max GN=LOC1008198	6	4	1	1	16.3	33.019		1562400000	1690800000	2274700000	385160000	333620000	400670000	302230000	306420000	378670000	1239700000	1566200000	1146300000
A0A1S3E1X7;A0A0B2PJ55;A0A0B2NZ56;V7BF26;A0A0S3SRT7;A0A0L9TIH6;I1JPB4;I1N9Y3;A0A1S3E1Q3;V7D0H0;A0A1S3TPS9;A0A1S2XTS2;A0A0S3RYD3;A0A0L9THE1;A0A1S3V503;A0A1S3TPX0	tr|A0A1S3E1X7|A0A1S3E1X7_CICAR CLIP-associated protein-like isoform X3 OS=Cicer arietinum GN=LOC101511526 PE=4 SV=1;tr|A0A0B2PJ55|A0A0B2PJ55_GLYSO CLIP-associating protein 1-B OS=Glycine soja GN=glysoja_016510 PE=4 SV=1;tr|A0A0B2NZ56|A0A0B2NZ56_GLYSO CLIP-	16	1	1	1	1.3	139.13		0	0	0	0	0	0	13310000	30894000	12107000	0	0	0
A0A1S3UTG7;I1JCM5;V7CGM7;A0A0R0KRW9;A0A0B2NZ59;A0A0S3R425;A0A1S3UTC2;A0A151RMF6;A0A0L9TQ25	tr|A0A1S3UTG7|A0A1S3UTG7_VIGRR uncharacterized protein LOC106768561 isoform X2 OS=Vigna radiata var. radiata GN=LOC106768561 PE=4 SV=1;tr|I1JCM5|I1JCM5_SOYBN Uncharacterized protein OS=Glycine max PE=4 SV=2;tr|V7CGM7|V7CGM7_PHAVU Uncharacterized protein OS	9	1	1	1	3.7	70.401		0	0	0	6504800	9714400	8236300	14019000	12545000	0	0	0	0
C6T7N2;A0A0B2NZ71;C6TDC1;C6TKL8;A0A0B2RSW1;I1MNK0;A0A0B2Q0P6;C6TC92;A0A0B2S5Q9	tr|C6T7N2|C6T7N2_SOYBN Putative uncharacterized protein OS=Glycine max GN=LOC100811386 PE=2 SV=1;tr|A0A0B2NZ71|A0A0B2NZ71_GLYSO Oxygen-evolving enhancer protein 1, chloroplastic OS=Glycine soja GN=glysoja_000247 PE=4 SV=1;tr|C6TDC1|C6TDC1_SOYBN Putative un	9	12	1	0	34.4	34.628		436240000	526630000	541140000	6915900	0	5476100	0	0	0	342360000	404730000	507960000
A0A0R4J2Q0;A0A0B2NZ73;C6T0A7;C6T048;C6SZK1;A0A1J7GGN6;A0A151RIJ1;A0A0R0EC54;A0A0B2SNL7;A0A0B2SN75;A0A0B2QAG0;A0A0R0HXF6;K7LKW3;A0A1J7GTH9;A0A1J7GEH2;A0A0R0HXR3;A0A0B2QAJ9;A0A0R0I7V5;K7LKW2;A0A1J7HIT8;A0A072VPV0;G7K892;G7K893;A0A0R0J4C2;I3SR67	tr|A0A0R4J2Q0|A0A0R4J2Q0_SOYBN Uncharacterized protein OS=Glycine max GN=LOC100791227 PE=3 SV=1;tr|A0A0B2NZ73|A0A0B2NZ73_GLYSO 40S ribosomal protein S18 OS=Glycine soja GN=glysoja_000405 PE=3 SV=1;tr|C6T0A7|C6T0A7_SOYBN Putative uncharacterized protein OS=	25	5	1	1	36.8	17.556		0	0	0	12322000	9542100	10759000	11116000	16088000	15005000	0	14616000	9120700
A0A0B2NZB3;I1NA10;D2DKE8;C6TKD3;C6T990;A0A0B2PP57;A0A151TUP8;A0A072U2R2;I3SJ00;B7FIP6;V7CZ76;A0A1S2XTV3;A0A1J7I8U6	tr|A0A0B2NZB3|A0A0B2NZB3_GLYSO Diaminopimelate epimerase, chloroplastic OS=Glycine soja GN=glysoja_002434 PE=3 SV=1;tr|I1NA10|I1NA10_SOYBN Uncharacterized protein OS=Glycine max GN=LOC100784731 PE=3 SV=1;tr|D2DKE8|D2DKE8_SOYBN Diaminopimelate epimerase OS=	13	3	3	3	10.9	34.759		104300000	110720000	154260000	110040000	75988000	119490000	123080000	92038000	111360000	106280000	105680000	73797000
C6SYC1;A0A1S2XY11;A0A151U663;A0A0B2NZE9;V7BCY8;I3S617;C6SZJ2;A0A1S3UYN8;A0A1J7FTJ3;A0A0S3SNN4;A0A0L9TZC3;A0A0B2Q6C0	tr|C6SYC1|C6SYC1_SOYBN ATP synthase subunit d, mitochondrial OS=Glycine max GN=LOC100306184 PE=2 SV=1;tr|A0A1S2XY11|A0A1S2XY11_CICAR ATP synthase subunit d, mitochondrial OS=Cicer arietinum GN=LOC101508341 PE=3 SV=1;tr|A0A151U663|A0A151U663_CAJCA ATP synth	12	2	2	2	10.7	19.923		121220000	169080000	219730000	609850000	796570000	641070000	783680000	517700000	778930000	255300000	193060000	215540000
I1MNN4;K7MHE5;I1JCZ0;A0A0B2PVM7;A0A0B2NZG1;V7C0N8;A0A1S3VFW2;A0A0S3T9X8;A0A0L9VLB6;A0A0B2NVG7;G7KW90;A0A1S2XRY2;Q2HUJ7;I1MLB7;A0A072UCB4;A0A0B2QSD0	tr|I1MNN4|I1MNN4_SOYBN V-type proton ATPase subunit C OS=Glycine max GN=LOC100803728 PE=3 SV=1;tr|K7MHE5|K7MHE5_SOYBN V-type proton ATPase subunit C OS=Glycine max GN=LOC100803728 PE=3 SV=1;tr|I1JCZ0|I1JCZ0_SOYBN V-type proton ATPase subunit C OS=Glycine m	16	3	1	1	8.5	39.222		49478000	49303000	51812000	96131000	86146000	74791000	65867000	73543000	60140000	45721000	24249000	40553000
I1JD52;A0A0B2NZI1;I1MNU1;A0A0B2RHR6	tr|I1JD52|I1JD52_SOYBN Uncharacterized protein OS=Glycine max GN=LOC100793494 PE=3 SV=1;tr|A0A0B2NZI1|A0A0B2NZI1_GLYSO T-complex protein 1 subunit theta OS=Glycine soja GN=glysoja_000342 PE=3 SV=1;tr|I1MNU1|I1MNU1_SOYBN Uncharacterized protein OS=Glycine m	4	9	9	1	20.4	58.589		47800000	44033000	57270000	121960000	149870000	170490000	272450000	220050000	97180000	44904000	0	63406000
K7N421;A0A0B2NZV4;C6ZRW2;A0A0B2RKG5;A0A0S3TAM0;A0A151RSY4;A0A151RXH3;I1MNZ4;K7K6Z0;A0A1S3VED7;A0A0L9VMF8;A0A0B2NUH3;V7C4R4;A0A151RSW5	tr|K7N421|K7N421_SOYBN Uncharacterized protein OS=Glycine max GN=LOC100810753 PE=4 SV=1;tr|A0A0B2NZV4|A0A0B2NZV4_GLYSO G-type lectin S-receptor-like serine/threonine-protein kinase OS=Glycine soja GN=glysoja_000452 PE=4 SV=1;tr|C6ZRW2|C6ZRW2_SOYBN Lectin p	14	2	2	2	3.3	89.597		81773000	123160000	0	321430000	75748000	0	153310000	213860000	156170000	0	0	0
C6TJE4;X2BQF0;C6TNJ1;A0A0R0ED38;A0A0B2P001;A0A0R0HWP9;A0A0B2Q7B0;A0A0R0I4T4	tr|C6TJE4|C6TJE4_SOYBN Putative uncharacterized protein OS=Glycine max PE=2 SV=1;tr|X2BQF0|X2BQF0_GLYSO Plasma membrane intrinsic protein OS=Glycine soja GN=PIP2 PE=2 SV=1;tr|C6TNJ1|C6TNJ1_SOYBN Putative uncharacterized protein OS=Glycine max PE=2 SV=1;tr|	8	1	1	1	11.4	17.014		44703000	45882000	37839000	88373000	49899000	74252000	75197000	71792000	68386000	27618000	0	32083000
A0A0L9TYS0;I1NHJ7;V7BFY6;I1NHJ9;C6T7D2;A0A1S3UXF5;A0A0B2RZJ1;A0A0B2P043;A0A151SE49;I1NHJ8;I1NHJ6;A0A1J7GM80;I1NHK0;A0A1J7FNR8;I3SIZ6;I1NCZ7;B7FHA8;A0A151RGL8;A0A0B2NPQ9;A0A072VFI1;A0A0S3SNT8	tr|A0A0L9TYS0|A0A0L9TYS0_PHAAN Peptidyl-prolyl cis-trans isomerase OS=Phaseolus angularis GN=LR48_Vigan02g184000 PE=3 SV=1;tr|I1NHJ7|I1NHJ7_SOYBN Peptidyl-prolyl cis-trans isomerase OS=Glycine max GN=LOC100781538 PE=3 SV=1;tr|V7BFY6|V7BFY6_PHAVU Peptidyl-p	21	2	2	2	21.4	19.19		0	0	0	90978000	98464000	63515000	58207000	60135000	85971000	0	0	0
I1LDW8;A0A0R0EBJ8;A0A0B2Q6N2;A0A0B2P0B2;I1NGN6;A0A1S3V3E7;A0A0L9TZL3;A0A151U6J0;A0A1J7H052;G7IC32;A0A1S3V3K2;A0A0S3SMU0;A0A151RF89;A0A0R0IEM2;A0A0L9VJ31;A0A0B2RHV5;A0A0R0I8P3;A0A0R0IIM3;V7BBV9;A0A1S3E4Z1;I1MQ49;A0A1S3UKK3;A0A0S3TB44;I1L3G2;A0A0R0G0T0;A0A0R0I8N3;A0A0B2QTS3	tr|I1LDW8|I1LDW8_SOYBN Uncharacterized protein OS=Glycine max GN=LOC100816740 PE=3 SV=1;tr|A0A0R0EBJ8|A0A0R0EBJ8_SOYBN Uncharacterized protein OS=Glycine max GN=GLYMA_20G153900 PE=3 SV=1;tr|A0A0B2Q6N2|A0A0B2Q6N2_GLYSO Putative fructokinase-5 OS=Glycine soj	27	4	2	1	13.2	36.811		53167000	55489000	51635000	58320000	55839000	56121000	58387000	45967000	64450000	0	0	0
A0A1S3UFN6;A0A1S3UL16;V7CAL4;I1MRT3;I1KMP3;A0A0B2P6J5;A0A0B2P0Q6;A0A1S3UFP5;V7ANA3;A0A0L9TSC3;Q2PEV9;Q5ZP80;A0A1S2YQ09;A0A1J7GIF7;A0A0S3R8T7;C6T692;A0A0B2QY95;I1KZE3;A0A0R0J3A5;A0A072UTI0;G7JNZ5;A0A151SCX3	tr|A0A1S3UFN6|A0A1S3UFN6_VIGRR galactokinase-like isoform X1 OS=Vigna radiata var. radiata GN=LOC106764922 PE=4 SV=1;tr|A0A1S3UL16|A0A1S3UL16_VIGRR galactokinase-like OS=Vigna radiata var. radiata GN=LOC106766523 PE=4 SV=1;tr|V7CAL4|V7CAL4_PHAVU Uncharacte	22	3	3	3	7.7	45.478		103020000	37659000	131450000	149110000	151270000	137120000	175870000	218570000	140030000	111500000	72005000	107220000
V7CAS5;V7BN36;I1MRR2;I1MGE4;C6T4C6;C6T3N4;A2Q2W3;A0A1S3UMB5;A0A1S3TCF2;A0A1J7FUN6;A0A151RDD1;A0A0S3S4M0;A0A0L9VDA7;A0A0L9TSM7;A0A0B2Q4F2;A0A0B2P6Q7;A0A0B2P0R8	tr|V7CAS5|V7CAS5_PHAVU Uncharacterized protein OS=Phaseolus vulgaris GN=PHAVU_003G114500g PE=4 SV=1;tr|V7BN36|V7BN36_PHAVU Uncharacterized protein OS=Phaseolus vulgaris GN=PHAVU_006G118400g PE=4 SV=1;tr|I1MRR2|I1MRR2_SOYBN Uncharacterized protein OS=Glycin	17	2	2	2	16.4	12.359		21950000	24479000	15238000	61729000	31898000	39659000	53728000	60356000	138060000	49577000	40269000	0
A0A151SW51;A0A0L9UJ62;A0A1J7H5N2;G7KGQ1;I1KU74;V7BTH0;I3S6S3;I1MJ45;C6SYE5;B7FN21;A0A1S3U263;A0A1J7GF26;A0A0B2R3L3;V7BW30;T2DM78;I1KU72;A0A1S3U278;A0A1S2XIV9;A0A0S3SKH3;I3S9L7;B7FMW5;A0A0B2R7M8;V7C5X3;A0A1S3VWA8;A0A151RS92;A0A0S3T1X5;A0A0L9UT90;A0A1S2XJ18;I1J5S9;C6T2F7;A0A0R0KUS9;A0A0B2P0R9;A0A1J7HV64;K7K7N3;A0A0B2PSW4;A0A1J7IA86;A0A1J7GQW5;G7I7R2;A0A1J7HSP5	tr|A0A151SW51|A0A151SW51_CAJCA Uncharacterized protein (Fragment) OS=Cajanus cajan GN=KK1_014440 PE=3 SV=1;tr|A0A0L9UJ62|A0A0L9UJ62_PHAAN Uncharacterized protein OS=Phaseolus angularis GN=LR48_Vigan05g019100 PE=3 SV=1;tr|A0A1J7H5N2|A0A1J7H5N2_LUPAN Unchara	39	2	2	2	26.9	8.8491		17442000	20578000	0	61086000	18262000	27202000	47715000	27430000	30967000	0	11906000	0
A0A1S3TAC6;A0A151R7K8;A0A0S3SX00;A0A0R0LAF9;A0A0L9T8F6;A0A0B2P141;C6TAZ5;A0A1S2XRJ7;V7AR26;A0A1S2YM72;A0A1S2YC97;B7FMF2;G7K595;O24079	tr|A0A1S3TAC6|A0A1S3TAC6_VIGRR Proteasome subunit alpha type OS=Vigna radiata var. radiata GN=LOC106753418 PE=3 SV=1;tr|A0A151R7K8|A0A151R7K8_CAJCA Proteasome subunit alpha type OS=Cajanus cajan GN=KK1_040258 PE=3 SV=1;tr|A0A0S3SX00|A0A0S3SX00_PHAAN Protea	14	6	1	0	27.2	27.369		40893000	40601000	26165000	69918000	101640000	154740000	113880000	121800000	132510000	35474000	33850000	20637000
A0A0B2P149;K7K3G5;K7K3G4;I1JL83	tr|A0A0B2P149|A0A0B2P149_GLYSO Uncharacterized protein OS=Glycine soja GN=glysoja_037496 PE=4 SV=1;tr|K7K3G5|K7K3G5_SOYBN Uncharacterized protein OS=Glycine max GN=LOC100801248 PE=4 SV=1;tr|K7K3G4|K7K3G4_SOYBN Uncharacterized protein OS=Glycine max GN=LOC1	4	1	1	1	2.6	45.875		0	0	0	0	0	0	0	0	0	0	0	0
A0A0S3R9A1;A0A1J7ILQ1;I1KN59;A0A0R0J8M3;A0A151STM8;V7CBD4;K7MJI6;A0A1S3URK7;A0A0L9TT47;A0A0B2P709;A0A0B2P153	tr|A0A0S3R9A1|A0A0S3R9A1_PHAAN Uncharacterized protein OS=Vigna angularis var. angularis GN=Vigan.01G530500 PE=4 SV=1;tr|A0A1J7ILQ1|A0A1J7ILQ1_LUPAN Pyruvate, phosphate dikinase OS=Lupinus angustifolius GN=TanjilG_27300 PE=3 SV=1;tr|I1KN59|I1KN59_SOYBN Pyr	11	3	3	1	5.2	63.468		60487000	42017000	55583000	0	0	0	0	0	0	52229000	40320000	42923000
A0A0B2P1C4;K7K1W5	tr|A0A0B2P1C4|A0A0B2P1C4_GLYSO Oxygen-evolving enhancer protein 3-2, chloroplastic OS=Glycine soja GN=glysoja_008156 PE=4 SV=1;tr|K7K1W5|K7K1W5_SOYBN Uncharacterized protein OS=Glycine max GN=LOC100807480 PE=4 SV=1	2	2	2	1	10.4	21.963		92775000	14196000	40604000	0	0	0	0	0	0	18207000	52742000	29232000
Q6Y1F1;I1NG45;I1LEC4;C6TCM8;A0A1S3V5Y3;A0A0S3SMA1;A0A0L9U191;A0A0B2QU58;A0A0B2P1P1;A0A1S2XZA3;A0A151U7H1;V7CIG5;G7JFB0;G7J421;A0A1S3U6H3;A0A1S2Y8J6;A0A151TSR4;A0A0S3RCF8;A0A0L9UGJ9;P46259;I1JV03;V7BF97;A0A1J7FT38;A0A1S3VS79;A0A0S3T5B1;A0A0L9UQU5;V7AVF4;A0A1J7HBL0;I1K9J7;A0A1J7G8A9;A0A0B2PFQ6;V7CEI9;I1K2I1;A0A0B2SRN8;A0A0B2P2K4;A0A151SE93;I1K2I2;K7MLV5;T2DLZ6;A0A1S3USS8;A0A0S3R4Z3;A0A1J7G0T8;A0A0L…	tr|Q6Y1F1|Q6Y1F1_TRIRP Tubulin alpha chain (Fragment) OS=Trifolium repens PE=2 SV=1;tr|I1NG45|I1NG45_SOYBN Tubulin alpha chain OS=Glycine max GN=LOC100781185 PE=3 SV=1;tr|I1LEC4|I1LEC4_SOYBN Tubulin alpha chain OS=Glycine max GN=LOC100799688 PE=3 SV=1;tr|C	50	11	11	1	38.8	42.268		1416900000	1433900000	1602200000	3527000000	4130600000	4116400000	5557900000	5320700000	4699600000	1550200000	967130000	1227100000
A0A0R0JY56;I1MV80;A0A0B2P1R2;I1K0W7;A0A0B2R8I7;I3SAU0;A0A072V0F7;A0A072UQI1;C6TB01;V7CBZ9;A0A1S3UVQ0;A0A151S9L8;A0A072URB8	tr|A0A0R0JY56|A0A0R0JY56_SOYBN Uncharacterized protein OS=Glycine max GN=GLYMA_05G066500 PE=4 SV=1;tr|I1MV80|I1MV80_SOYBN Uncharacterized protein OS=Glycine max GN=LOC100781644 PE=4 SV=1;tr|A0A0B2P1R2|A0A0B2P1R2_GLYSO Uncharacterized protein OS=Glycine soj	13	2	2	2	12.9	28.666		101730000	113250000	106370000	120700000	105470000	96042000	117540000	162970000	117310000	141260000	172330000	172980000
A0A1S3UNB8;A0A1S3UN54;K7MH27;I1MVJ3;I1MVJ2;A0A0B2P262	tr|A0A1S3UNB8|A0A1S3UNB8_VIGRR protein FMP32, mitochondrial isoform X2 OS=Vigna radiata var. radiata GN=LOC106767170 PE=4 SV=1;tr|A0A1S3UN54|A0A1S3UN54_VIGRR protein FMP32, mitochondrial isoform X1 OS=Vigna radiata var. radiata GN=LOC106767170 PE=4 SV=1;tr	6	1	1	1	9.5	21.407		0	0	0	0	0	0	0	0	18042000	0	0	0
V7C7S9;I1MRJ8;A0A0B2P263	tr|V7C7S9|V7C7S9_PHAVU Uncharacterized protein OS=Phaseolus vulgaris GN=PHAVU_003G096500g PE=4 SV=1;tr|I1MRJ8|I1MRJ8_SOYBN Uncharacterized protein OS=Glycine max GN=LOC100813542 PE=4 SV=1;tr|A0A0B2P263|A0A0B2P263_GLYSO Peroxisomal fatty acid beta-oxidation	3	2	2	1	3	78.994		0	0	0	22782000	15641000	17510000	21698000	20717000	20711000	0	0	0
A0A0B2P2A6;I1KYT7;A0A0R0IW53;A0A0B2RHE4	tr|A0A0B2P2A6|A0A0B2P2A6_GLYSO Neutral ceramidase OS=Glycine soja GN=glysoja_028469 PE=4 SV=1;tr|I1KYT7|I1KYT7_SOYBN Uncharacterized protein OS=Glycine max GN=LOC100802481 PE=4 SV=2;tr|A0A0R0IW53|A0A0R0IW53_SOYBN Uncharacterized protein OS=Glycine max GN=G	4	4	2	2	6.4	80.162		0	0	0	84651000	80651000	65395000	56481000	6542800	58239000	0	0	0
A0A0R0IZU0;C6TCW0;A0A0B2RHB2;K7MQF1;K7LAF0;A0A1S3VEZ5;A0A0S3S6J1;A0A0B2P2D7;A0A151UAI5;V7BL48;A0A1J7I9J5;A0A0L9TB09;A0A1S2Y6J9	tr|A0A0R0IZU0|A0A0R0IZU0_SOYBN Uncharacterized protein OS=Glycine max GN=GLYMA_08G337500 PE=4 SV=1;tr|C6TCW0|C6TCW0_SOYBN Putative uncharacterized protein OS=Glycine max PE=2 SV=1;tr|A0A0B2RHB2|A0A0B2RHB2_GLYSO DNA damage-inducible protein 1 OS=Glycine soj	13	3	3	3	10.5	37.125		0	0	0	111840000	48278000	51071000	107910000	43652000	0	0	0	18592000
A0A151SWP4;V7B7B8;V7B4M3;K7K2V9;A0A1S3VY27;A0A0S3RVT1;A0A0L9U6S6;A0A1S3VXI6;A0A0B2QYV5;K7LAK1;K7LAK0;A0A0B2P2E9	tr|A0A151SWP4|A0A151SWP4_CAJCA Eukaryotic translation initiation factor 4G OS=Cajanus cajan GN=KK1_014649 PE=4 SV=1;tr|V7B7B8|V7B7B8_PHAVU Uncharacterized protein OS=Phaseolus vulgaris GN=PHAVU_008G139000g PE=4 SV=1;tr|V7B4M3|V7B4M3_PHAVU Uncharacterized p	12	1	1	1	1.1	180.44		0	4793500	0	4501600	7833700	7271200	9029200	4427000	0	0	0	0
K7KVZ7;B7FML9;I1KCU4;I1JWT6;C6TLX2;A0A0B2P2I9;A0A1S2Z4J1;A0A151RX86;I3SEW7	tr|K7KVZ7|K7KVZ7_SOYBN Uncharacterized protein OS=Glycine max GN=LOC100800656 PE=4 SV=1;tr|B7FML9|B7FML9_MEDTR NDH-dependent flow 6 protein OS=Medicago truncatula GN=MTR_3g435320 PE=2 SV=1;tr|I1KCU4|I1KCU4_SOYBN Uncharacterized protein OS=Glycine max GN=LO	9	2	2	1	14.1	19.764		105910000	111190000	138660000	0	0	0	0	0	0	80213000	99818000	95164000
A0A151S082;A0A0B2Q897;I1JWN7;A0A0B2P2Q3;C6T175;V7AXI3	tr|A0A151S082|A0A151S082_CAJCA Uncharacterized protein OS=Cajanus cajan GN=KK1_030119 PE=4 SV=1;tr|A0A0B2Q897|A0A0B2Q897_GLYSO Uncharacterized protein OS=Glycine soja GN=glysoja_029139 PE=4 SV=1;tr|I1JWN7|I1JWN7_SOYBN Uncharacterized protein OS=Glycine max	6	2	2	2	8	16.959		353560000	385710000	414710000	35593000	0	0	0	0	0	278740000	311070000	264030000
V7BS99;V7BLY3;I1JW21;C6SVR8;A0A1S3U174;A0A1S2YWL1;A0A0S3SIR5;A0A0B2PT96;A0A0B2P2R4;A0A0L9UK60;A0A1J7GF67;V7C1X6;I1LWR7;C6THE9;C6SWT1;C6SVH1;A0A1S2Z7S6;A0A151SZZ0;A0A0S3T8D5;A0A0L9VNR1;A0A0B2PHW8;A0A072UT55;Q9ZRW2;A0A151RC04;B7FHE5;A0A1S3UAV0	tr|V7BS99|V7BS99_PHAVU Uncharacterized protein OS=Phaseolus vulgaris GN=PHAVU_005G018600g PE=4 SV=1;tr|V7BLY3|V7BLY3_PHAVU Uncharacterized protein OS=Phaseolus vulgaris GN=PHAVU_006G008700g PE=4 SV=1;tr|I1JW21|I1JW21_SOYBN Uncharacterized protein OS=Glycin	26	4	1	1	28.7	15.995		64497000	82582000	74675000	212910000	203630000	300790000	232000000	189470000	251980000	78890000	84886000	75813000
A0A0B2P2R5;A0A0R4J3Y9;C6ZJY8;A0A0B2RWU8;I1L4U2;A0A0R0IAZ4;A0A0R0IAX5;I1JMR8	tr|A0A0B2P2R5|A0A0B2P2R5_GLYSO Serine hydroxymethyltransferase OS=Glycine soja GN=glysoja_037027 PE=3 SV=1;tr|A0A0R4J3Y9|A0A0R4J3Y9_SOYBN Serine hydroxymethyltransferase OS=Glycine max GN=GLYMA_08G274400 PE=3 SV=1;tr|C6ZJY8|C6ZJY8_SOYBN Serine hydroxymethy	8	20	20	1	46.9	57.379		8355000000	6395700000	7307900000	709370000	454550000	565290000	666540000	626440000	486330000	6933500000	7428200000	5133300000
D6C500;A0A0B2P2S4;B6EBD7;A0A0B2RH95;D6C4Z9;K7N1U3;K7LIC3;K7K3R8;A0A0S3RIV4	tr|D6C500|D6C500_SOYBN HSP90-2 OS=Glycine max GN=HSP90-2 PE=2 SV=1;tr|A0A0B2P2S4|A0A0B2P2S4_GLYSO Heat shock cognate protein 80 OS=Glycine soja GN=glysoja_028446 PE=3 SV=1;tr|B6EBD7|B6EBD7_SOYBN Heat shock protein 90-1 OS=Glycine max PE=2 SV=1;tr|A0A0B2RH9	9	18	2	0	26.5	80.183		75925000	104390000	92584000	81231000	268160000	326350000	50061000	270100000	115600000	113250000	99626000	91368000
A0A151SWQ6;G7LDH1;A0A1J7GE40;A0A0B2RLA7;A0A1S3VXQ2;A0A1J7H413;A0A0S3RVB0;A0A0L9U5N0;I1KYV5;A0A151SWP2;A0A0B2P2W4;I1KJE0;I1JMI7;A0A151SN43;A0A0B2P7R5;A0A1S3VA38;A0A0S3SW67;A0A0L9VUU9;G7LDH0;A0A1S2YUH0;V7B4D0;V7AP31	tr|A0A151SWQ6|A0A151SWQ6_CAJCA Dynamin-related protein 1E (Fragment) OS=Cajanus cajan GN=KK1_014645 PE=4 SV=1;tr|G7LDH1|G7LDH1_MEDTR Dynamin 1E-like protein OS=Medicago truncatula GN=MTR_8g009510 PE=3 SV=2;tr|A0A1J7GE40|A0A1J7GE40_LUPAN Uncharacterized pro	22	2	2	2	14.2	27.158		16033000	0	0	29961000	31780000	0	43231000	39359000	39781000	0	0	31450000
A0A151RW47;I1M9G4;A0A0B2P2X4;C6T745;K7LI96;V7CSR7;C6TE75;A0A0B2QM75	tr|A0A151RW47|A0A151RW47_CAJCA Uncharacterized protein OS=Cajanus cajan GN=KK1_031613 PE=4 SV=1;tr|I1M9G4|I1M9G4_SOYBN Uncharacterized protein OS=Glycine max GN=LOC100813136 PE=4 SV=1;tr|A0A0B2P2X4|A0A0B2P2X4_GLYSO Uncharacterized protein OS=Glycine soja G	8	2	2	2	9.2	40.711		0	0	0	31348000	24960000	25269000	27112000	28719000	22256000	0	0	0
A0A0B2P7E5;A0A151SLK1;A0A151SL92;A0A151SLC9;A0A151SLG4;A0A1S3TJS6;V7B0J6;A0A1S3TJQ8;A0A0S3RGR6;K7M034;K7ML33;A0A0B2Q148;K7M039;A0A0B2P2Y4;A0A0S3R6P2;A0A0L9TR41;A0A1S3USA7;V7CA32;A0A1S3E218;A0A151SLE9;A0A151QZC1;A0A0R0G2E7;A0A0R0I8W9;K7LE38;K7MIR0;A0A0R0FSX5;A0A1S3ECE4;A0A1S3EDQ5	tr|A0A0B2P7E5|A0A0B2P7E5_GLYSO Putative AC transposase OS=Glycine soja GN=glysoja_037009 PE=4 SV=1;tr|A0A151SLK1|A0A151SLK1_CAJCA Putative AC transposase OS=Cajanus cajan GN=KK1_001844 PE=4 SV=1;tr|A0A151SL92|A0A151SL92_CAJCA Putative AC transposase OS=Caj	28	2	2	2	20.3	14.161		35060000	13384000	0	12447000	20587000	16490000	27623000	33835000	18872000	15090000	21166000	19001000
A0A0R0L498;A0A1S3V6A3;G7I7C9;A0A0R0JJJ0;K7K8T3;A0A1S3EJB5;A0A0L9TVT2;I1LA79;A0A1J7GEL7;A0A1S2Z2B6;I3SZV9;G7I7C8;A0A0B2R2Z6;V7BI09;A0A1S3V6Q1;A0A151SZ41;A0A0S3SU20;A0A0B2P310;K7K8T2	tr|A0A0R0L498|A0A0R0L498_SOYBN Uncharacterized protein OS=Glycine max GN=GLYMA_02G164300 PE=4 SV=1;tr|A0A1S3V6A3|A0A1S3V6A3_VIGRR uncharacterized protein SYNPCC7002_A1590 isoform X2 OS=Vigna radiata var. radiata GN=LOC106772175 PE=4 SV=1;tr|G7I7C9|G7I7C9_M	19	1	1	1	8.3	17.857		30339000	43433000	44733000	0	0	0	0	0	0	34921000	41313000	30802000
A0A0L9TNJ2;A0A151UB55;A0A0B2QG54;V7CI11;I3S2S9;A0A1S3ULT9;A0A0S3R2E9;V7C5V2;I3T9Z6;I1KMD3;G7JWT4;E9KNA7;E9KNA5;C6TJ38;C6TCU1;A0A1S3TGS0;A0A1S2XLP4;A0A0S3T2T3;A0A0B2R6H1;I1NDI4;A0A151TFC9;A0A0L9VDM4;A0A0B2S8D3;A0A0B2P331;A0A1J7GNS6;A0A1J7HQM9;A0A1J7FYW8	tr|A0A0L9TNJ2|A0A0L9TNJ2_PHAAN Uncharacterized protein OS=Phaseolus angularis GN=LR48_Vigan01g129400 PE=3 SV=1;tr|A0A151UB55|A0A151UB55_CAJCA 14-3-3-like protein GF14 iota OS=Cajanus cajan GN=KK1_020796 PE=3 SV=1;tr|A0A0B2QG54|A0A0B2QG54_GLYSO 14-3-3-like	27	3	1	1	14.9	28.286		0	0	0	23528000	5516800	8711100	0	0	5948600	0	0	7786100
V7BVM2;C6T5C1;C6T552;C6SVL1;A0A1S3TTB0;A0A0S3SGW2;A0A0B2RKM0;A0A0B2R114;A0A0B2P3K2;A0A0L9UNH0;G7IBW2;B7FHG2;B7FMB0;I3T9A1;A0A1J7HNN9;V7D2U5;I3T8H5;I3T625;I3T5N7;I3S2I2;G7JXE1;G7ITT4;C6SVS9;A0A1S3TRN3;A0A1S2YG95;A0A1S2Y758;A0A1S2XD52;A0A0S3S0R5;A0A0R0F3S5;A0A0L9UAM4;A0A0B2RHN0;A0A0B2P6E8;A0A1J7H9Q9;I1MZ14;I1LMS5;REV__A0A151SRV8	tr|V7BVM2|V7BVM2_PHAVU Ribosomal protein OS=Phaseolus vulgaris GN=PHAVU_005G123700g PE=3 SV=1;tr|C6T5C1|C6T5C1_SOYBN Ribosomal protein OS=Glycine max GN=LOC100527763 PE=2 SV=1;tr|C6T552|C6T552_SOYBN Ribosomal protein (Fragment) OS=Glycine max GN=LOC1005276	36	2	2	1	10.2	24.496		499800000	432940000	510770000	935940000	1839500000	2274500000	367320000	1592900000	1404300000	586200000	751880000	605200000
K7KG23;C6TJF0;I1JQ44;I1JQ43;A0A0B2QC40;A0A151UF74;A0A0S3RZ71;A0A0L9U991;I1NAQ3;A0A0B2P3P5	tr|K7KG23|K7KG23_SOYBN Uncharacterized protein OS=Glycine max GN=LOC100785252 PE=4 SV=1;tr|C6TJF0|C6TJF0_SOYBN Putative uncharacterized protein (Fragment) OS=Glycine max PE=2 SV=1;tr|I1JQ44|I1JQ44_SOYBN Uncharacterized protein OS=Glycine max GN=LOC10078525	10	1	1	1	9.7	18.486		0	0	12158000	15283000	18381000	15204000	0	16103000	23809000	16041000	15257000	0
A0A0L9U987;V7CZS9;C6T1E6;C6SVH9;A0A1S3TNP9;A0A1J7GCW0;A0A151TVQ0;A0A151TK11;A0A0S3RZ81;A0A0B2S9H5;A0A0B2QFC0;Q2HTF4;A0A1S2XUJ9;L0P2C8;A0A0B2P3Q0	tr|A0A0L9U987|A0A0L9U987_PHAAN Uncharacterized protein OS=Phaseolus angularis GN=LR48_Vigan03g244600 PE=4 SV=1;tr|V7CZS9|V7CZS9_PHAVU Uncharacterized protein OS=Phaseolus vulgaris GN=PHAVU_001G191400g PE=4 SV=1;tr|C6T1E6|C6T1E6_SOYBN Putative uncharacteriz	15	1	1	1	28.3	5.7926		280870000	227000000	257930000	234100000	267920000	267070000	189280000	174930000	202030000	104170000	105780000	93642000
A0A0R0EPL0;K7MZ15;I1JPM6;A0A0L9TFC2;V7CXB5;A0A1S3TR44;A0A151TUY1;A0A0S3RYS2;I1NA94;I1LZ51;D2DKE7;C6TA11;A0A0B2STW4;A0A0B2PPB6;A0A0B2P3U2;G7JXL1;A0A1S2YZ13;A0A1J7GD96	tr|A0A0R0EPL0|A0A0R0EPL0_SOYBN Uncharacterized protein OS=Glycine max GN=GLYMA_19G182000 PE=3 SV=1;tr|K7MZ15|K7MZ15_SOYBN Uncharacterized protein OS=Glycine max GN=LOC100809499 PE=3 SV=1;tr|I1JPM6|I1JPM6_SOYBN Uncharacterized protein OS=Glycine max GN=LOC1	18	2	2	2	7	44.381		0	0	26688000	0	0	0	0	0	0	0	0	0
A0A0L9U872;A0A1S3TN38;A0A1S2XSQ4;A0A0S3RYP4;A0A1J7FVX9;V7CXA5;I1JPL2;A0A151TUX5;A0A0B2P3Z4;A0A1J7I8S5;I1NA82	tr|A0A0L9U872|A0A0L9U872_PHAAN Uncharacterized protein OS=Phaseolus angularis GN=LR48_Vigan03g236700 PE=4 SV=1;tr|A0A1S3TN38|A0A1S3TN38_VIGRR dnaJ protein P58IPK homolog OS=Vigna radiata var. radiata GN=LOC106757116 PE=4 SV=1;tr|A0A1S2XSQ4|A0A1S2XSQ4_CICAR	11	1	1	1	2.7	53.1		0	0	0	0	11416000	0	6154700	0	0	0	0	0
A0A0B2P408;K7KGM9;C6T928;I1NBX9;A0A0B2SGA6;A0A0R0ES03;A0A0R0F2N6;A0A1J7GZW9;A0A151TW37;V7BM25;A0A1S2XUC6;V7BR12;A0A1S3VJR0;A0A0S3S5I9;A0A0L9VD22	tr|A0A0B2P408|A0A0B2P408_GLYSO ATP-dependent Clp protease proteolytic subunit OS=Glycine soja GN=glysoja_022661 PE=3 SV=1;tr|K7KGM9|K7KGM9_SOYBN ATP-dependent Clp protease proteolytic subunit OS=Glycine max GN=LOC100809485 PE=3 SV=1;tr|C6T928|C6T928_SOYBN	15	4	4	4	16.5	35.349		163080000	177590000	199430000	50777000	40856000	48842000	47441000	0	47657000	102240000	102220000	54128000
I1NAA5;I1JPP3;A0A0B2P420;A0A151S2X4;A0A1S2Y2P5;A0A1S2XSV9;A0A072VKP7	tr|I1NAA5|I1NAA5_SOYBN Uncharacterized protein OS=Glycine max GN=LOC100814141 PE=4 SV=1;tr|I1JPP3|I1JPP3_SOYBN Uncharacterized protein OS=Glycine max GN=LOC100791603 PE=4 SV=1;tr|A0A0B2P420|A0A0B2P420_GLYSO Cell division cycle protein 48 like OS=Glycine so	7	17	1	1	29.8	89.727		0	0	0	22049000	29995000	34098000	40221000	30988000	0	0	0	0
A0A0B2P437;A0A0B2SXH6;V7BF33;A0A1S3V6Z7;A0A151RK69;A0A0S3SRP2;A0A0R4J4W3;A0A0R4J439;A0A0L9TI31;A0A1J7GMK6;V7D0H3;E9RGY2;A0A1S3TR04;A0A1S2XWG8;A0A1J7GHI0;A0A151TUQ3;A0A0S3RYH3;A0A0R4J302;A0A0R0EXW6;A0A0L9THH9;A0A0B2PJ57;A0A072U2S5;Q2HTA3;A0A072VKU9;A0A1J7IAT7;A0A1S2XSJ5;A0A1J7FZ56;A0A072VLD6;I3SQP5;B7FIZ1;K7L9E4	tr|A0A0B2P437|A0A0B2P437_GLYSO 26S protease regulatory subunit 4 like OS=Glycine soja GN=glysoja_002456 PE=3 SV=1;tr|A0A0B2SXH6|A0A0B2SXH6_GLYSO 26S proteasome regulatory subunit 4 like A OS=Glycine soja GN=glysoja_025354 PE=3 SV=1;tr|V7BF33|V7BF33_PHAVU U	31	7	7	7	32.6	37.037		46080000	73562000	43792000	192600000	259710000	256230000	329010000	304420000	132560000	104440000	25387000	20879000
A0A0B2SG37;I1NC08;I1JRE6;C6T085;C6SWM6;A0A1S2Z2F4;A0A151TW12;A0A151R4G4;A0A0B2P450	tr|A0A0B2SG37|A0A0B2SG37_GLYSO Signal peptidase complex subunit 3B OS=Glycine soja GN=glysoja_001855 PE=4 SV=1;tr|I1NC08|I1NC08_SOYBN Uncharacterized protein OS=Glycine max GN=LOC100499788 PE=4 SV=1;tr|I1JRE6|I1JRE6_SOYBN Uncharacterized protein OS=Glycine	9	1	1	1	11	16.818		29427000	38622000	0	119120000	167660000	152200000	74080000	115830000	139360000	43937000	49776000	51613000
V7BLB7;Q6LA94;Q1RU62;P93558;P62788;P0CG89;I3SU75;B9MST3;A0A1S3TWH5;A0A1S2Y8A1;A0A1J7GA13;A0A151RKC5;A0A0S3S6F5;A0A0S3R881;A0A0L9TF02;A0A0L9T8L2;A0A0B2SBA2;A0A0B2P491;V7AJ24;A0A0B2Q7H2;V7AI73;K7MQA4;K7KA53;A0A0R0EX12;K7LZT4;A0A0B2QV23;V7AF17;K7M9J2;A0A1S2Y6M0;V7AJ33;G7JVF8;A0A1J7HQ37;K7MMV2;A0A0B2PRP2;A0A0B2SHH1;A0A0R0EXQ1;K7MQA5	tr|V7BLB7|V7BLB7_PHAVU Histone H4 OS=Phaseolus vulgaris GN=PHAVU_001G169200g PE=3 SV=1;tr|Q6LA94|Q6LA94_SESRO Histone H4 OS=Sesbania rostrata PE=2 SV=1;tr|Q1RU62|Q1RU62_MEDTR Histone H4 OS=Medicago truncatula GN=MTR_2g096100 PE=2 SV=1;tr|P93558|P93558_SESR	37	7	7	0	51.5	11.409		10911000000	11628000000	12732000000	34711000000	25603000000	29201000000	26498000000	27790000000	30152000000	13637000000	14433000000	14794000000
A0A0B2P4C2;C6T1U4;I3SRG6;C6SZ45;A0A1S3TNS3;A0A0R4J2W3;A0A0B2PSQ7;K7MYQ3;A0A1S2XVF2;A0A0S3SRB1;I1JP48;A0A1S2XWM1;A0A0B2PTB3;K7MYQ2;A0A1S2XTL6;A0A0L9TXW4;A0A1S2XSB7	tr|A0A0B2P4C2|A0A0B2P4C2_GLYSO H/ACA ribonucleoprotein complex subunit 3-like protein OS=Glycine soja GN=glysoja_002517 PE=4 SV=1;tr|C6T1U4|C6T1U4_SOYBN Putative uncharacterized protein OS=Glycine max PE=2 SV=1;tr|I3SRG6|I3SRG6_LOTJA Uncharacterized protei	17	2	2	1	3	99.472		71004000	51129000	103200000	194480000	207520000	207650000	209710000	230790000	220320000	87571000	91941000	81121000
A0A1J7GXI1;A0A1S3E1Y2;A0A1S2XUE5;G7KXF7;A0A1S3TPQ2;A0A1J7GWE1;V7CWT6;K7MYR3;K7KFI9;A0A0S3RYC4;A0A0L9TIB6;A0A1S3TPT2;A0A0B2PTD3;A0A0B2P4C7;A0A151T5W3	tr|A0A1J7GXI1|A0A1J7GXI1_LUPAN Uncharacterized protein OS=Lupinus angustifolius GN=TanjilG_02775 PE=4 SV=1;tr|A0A1S3E1Y2|A0A1S3E1Y2_CICAR pre-mRNA-processing factor 39 isoform X2 OS=Cicer arietinum GN=LOC101501466 PE=4 SV=1;tr|A0A1S2XUE5|A0A1S2XUE5_CICAR p	15	1	1	1	1.4	90.155		0	0	0	26301000	0	23874000	18480000	25480000	0	0	0	0
A0A0L9TJ33;V7CWK1;A0A1S3TMB7;V7D073;K7KFI1;K7KFH9;K7KFH7;K7KFH6;G7KWE0;A0A1S3TMC5;A0A0R0KQB8;A0A151T5V3;A0A0B2P4E1;Q8GZM5;K7KFH3;A0A1S3TM90;A0A1S3E0T8;A0A1S2XSD7;A0A0S3RY90;A0A0B2PT10;A0A1S3E2T6;A0A1J7GWV9;V7CWR9;V7CZ51;I1N9T0;K7MYQ9	tr|A0A0L9TJ33|A0A0L9TJ33_PHAAN Uncharacterized protein OS=Phaseolus angularis GN=LR48_Vigan967s002600 PE=4 SV=1;tr|V7CWK1|V7CWK1_PHAVU Uncharacterized protein OS=Phaseolus vulgaris GN=PHAVU_001G163200g PE=4 SV=1;tr|A0A1S3TMB7|A0A1S3TMB7_VIGRR phospholipid-	26	1	1	1	3.7	43.519		0	0	0	0	0	0	0	0	0	0	0	0
I1JUJ2;I1JUI9;I1JUJ1;I1JUJ0;I1K908;A0A0B2Q5C7;A0A151QUT0;A0A1S3U252;A0A0S3RCI6;V7AWR4;I1JUI8;A0A0B2P4P4;A0A0L9UH90;I1JUJ3;A0A1J7HQG2;I3T9M5;C6TIN2	tr|I1JUJ2|I1JUJ2_SOYBN Uncharacterized protein OS=Glycine max GN=LOC100776365 PE=4 SV=1;tr|I1JUI9|I1JUI9_SOYBN Uncharacterized protein OS=Glycine max GN=LOC100776365 PE=4 SV=1;tr|I1JUJ1|I1JUJ1_SOYBN Uncharacterized protein OS=Glycine max GN=LOC100776365 PE	17	2	2	2	7.6	31.38		380430000	101070000	235040000	0	16945000	0	0	0	0	97047000	150710000	0
C6TAV9;A0A0R4J3A8;A0A0R0FE22;A0A0B2R4Y2;A0A0B2P4P6;A0A0L9UVK9;A0A0R0FYN8;K7MFC8;A0A151TQX9;A0A072V1J5;Q9ZT03;A0A072UFL4;V7B792;V7AVC2;I3SYN8;C6T4K2;C6SXR4;A0A1S3UCD0;A0A1J7HC77;A0A151TR30;A0A0S3RKL8;A0A0S3REB4;A0A0S3REA4;A0A0R0KHW0;A0A0L9UD93;A0A0B2R1A3;Q9SWS9;I3S2G2;C6SXI6;C6SWA5;A0A1S2YCJ6;A0A1S2XTL7;A0A1S2XME6;A0A0L9UDQ7;A0A0B2S725;A0A0B2S2M5;A0A072VBJ7;A0A1J7HQM5;A0A151TR17;A0A1J7GDF0;A0A1J7G…	tr|C6TAV9|C6TAV9_SOYBN 40S ribosomal protein S26 OS=Glycine max PE=2 SV=1;tr|A0A0R4J3A8|A0A0R4J3A8_SOYBN 40S ribosomal protein S26 OS=Glycine max GN=LOC100808790 PE=3 SV=1;tr|A0A0R0FE22|A0A0R0FE22_SOYBN 40S ribosomal protein S26 OS=Glycine max GN=LOC100781	42	2	2	2	17.8	14.85		1958000000	265770000	166070000	647890000	416280000	3641100000	1176700000	613480000	1086200000	1830700000	390540000	2139900000
A0A0B2P4Z4;I1LUF0;C6TEI1;I1M3V1;A0A1J7HR45;A0A0B2RVZ5;I3SA74;A0A072VAN9;A0A1J7I0D9;A0A1S2XCP5	tr|A0A0B2P4Z4|A0A0B2P4Z4_GLYSO Thylakoid lumenal protein, chloroplastic OS=Glycine soja GN=glysoja_037950 PE=3 SV=1;tr|I1LUF0|I1LUF0_SOYBN Uncharacterized protein OS=Glycine max GN=LOC100777979 PE=3 SV=1;tr|C6TEI1|C6TEI1_SOYBN Putative uncharacterized prot	10	3	1	1	43	11.277		893830000	524630000	0	0	0	0	0	0	68358000	623740000	1085500000	672330000
I3SS00;I1K872;A0A1S2Y9I4;I3T3E9;I3SQF3;B7FH07;A0A1S2Y402;V7CS06;V7ATX8;C6SYL2;C6SWD0;A0A1S3UGD4;A0A1S3U4G8;A0A0S3RPV9;A0A0L9V1H3;A0A0B2SLA0;A0A0B2P5B6;A0A151TTL1	tr|I3SS00|I3SS00_MEDTR Uncharacterized protein OS=Medicago truncatula PE=2 SV=1;tr|I1K872|I1K872_SOYBN Uncharacterized protein OS=Glycine max GN=LOC100499957 PE=4 SV=1;tr|A0A1S2Y9I4|A0A1S2Y9I4_CICAR LIM domain-containing protein WLIM1-like OS=Cicer arietin	18	1	1	1	11.1	11.847		0	0	0	0	0	0	0	0	0	0	0	0
A0A0R4J339;A0A0B2P5D0;A0A0B2SEH0;D3YBD3;I1K850;A0A0B2PF26;A0A0S3R4Y8;A0A0L9TPA7;A0A151TTL4;A0A1S2Y9J4;V7CEQ0	tr|A0A0R4J339|A0A0R4J339_SOYBN Uncharacterized protein OS=Glycine max GN=LOC100794284 PE=4 SV=1;tr|A0A0B2P5D0|A0A0B2P5D0_GLYSO Subtilisin-like protease OS=Glycine soja GN=glysoja_019537 PE=4 SV=1;tr|A0A0B2SEH0|A0A0B2SEH0_GLYSO Subtilisin-like protease OS=G	11	3	3	0	4.7	82.385		56003000	46907000	35141000	216080000	313840000	322100000	250320000	245720000	276310000	78965000	130690000	71710000
A0A151R1K1;I1LDV5;A0A0B2P5E2;A0A0R0I5G1;A0A151U9X6;G7IC05	tr|A0A151R1K1|A0A151R1K1_CAJCA Valyl-tRNA synthetase OS=Cajanus cajan GN=KK1_042412 PE=3 SV=1;tr|I1LDV5|I1LDV5_SOYBN Uncharacterized protein OS=Glycine max GN=LOC100798111 PE=3 SV=1;tr|A0A0B2P5E2|A0A0B2P5E2_GLYSO Valine--tRNA ligase OS=Glycine soja GN=glys	6	2	1	1	3.8	119.44		0	0	0	0	8253100	0	9829000	19661000	7947000	0	0	0
A0A0R0I3J7;A0A0B2PZU8;A0A0R0IAW5;K7L3M3;A0A151STQ0;A0A1S3UIV6;A0A0S3R900;A0A0L9TSK4;V7C862;I1MRM1;I1KMV5;A0A0B2P5F6;V7AZ69;I1MGK4;A0A1S3TZB9;A0A0S3RI45;A0A0R0I3J8;A0A1J7HLR6;A0A1J7G5X1;A0A1J7FUB7;G7JLK8;A0A0B2P6T6;A0A0R0GA40;A0A0B2R3Q0;A0A0L9TF09	tr|A0A0R0I3J7|A0A0R0I3J7_SOYBN Uncharacterized protein OS=Glycine max GN=GLYMA_09G041000 PE=3 SV=1;tr|A0A0B2PZU8|A0A0B2PZU8_GLYSO Putative polygalacturonase OS=Glycine soja GN=glysoja_024730 PE=3 SV=1;tr|A0A0R0IAW5|A0A0R0IAW5_SOYBN Uncharacterized protein	25	1	1	1	2.5	33.815		30815000	0	0	42546000	0	44012000	32355000	26719000	36936000	0	0	0
I1MRR6;I3SKB2;G7JNX7;V7C880;Q9SMK7;I1MRR5;C6THP6;A0A1S3UMV0;A0A1J7HEL6;A0A151SSY3;A0A0L9TTC9;A0A0R0F719;A0A0S3R8Q7;B0M193;A0A0B2P5H7	tr|I1MRR6|I1MRR6_SOYBN Uncharacterized protein OS=Glycine max GN=LOC100809788 PE=4 SV=1;tr|I3SKB2|I3SKB2_MEDTR Uncharacterized protein OS=Medicago truncatula PE=2 SV=1;tr|G7JNX7|G7JNX7_MEDTR Enoyl-CoA hydratase/isomerase family protein OS=Medicago truncatu	15	1	1	1	5.1	25.458		0	13152000	0	26859000	16295000	0	17155000	16972000	0	0	0	0
A0A0R4J2H4;A0A0B2P6E2;A0A0R0FW40;A0A0B2R8Q5;K7MGJ5	tr|A0A0R4J2H4|A0A0R4J2H4_SOYBN Uncharacterized protein OS=Glycine max GN=LOC100816901 PE=3 SV=1;tr|A0A0B2P6E2|A0A0B2P6E2_GLYSO Putative mannitol dehydrogenase OS=Glycine soja GN=glysoja_024266 PE=3 SV=1	5	3	1	1	8.9	38.937		0	0	0	0	0	0	0	24949000	0	0	0	0
A0A0R0F6M9;A0A0B2P702;A0A0R0JFK5;C6TE56;A0A0B2P5U9;G7JI05;I1KNB0;V7C6W6;A0A0R0J8G8;A0A0R0J8G9;Q9AT08;P93469;D1LFK2;A0A072UF88;G7KVH4;A0A0S3RQF4;V7AWK3;V7ASP8;K7KHU0;A0A151TXD1;V7AWK9;K7M5E3;A0A1S3T8V5;A0A1S3E1J7;A0A1S3E2L8;K7KHT9;A0A1J7HX61;A0A0R0K766;A0A0B2PY13;Q43819;D0ENL5;A0A1J7GB78;G7J745;A0A1S2Y9I6;I1M8A3;A0A0S3RQA5;Q9AT07;A0A0R0GLW2;A0A0B2QMK4;K7MNW9;A0A151TC49;A0A0B2PYP6;V7AU90;Q84UT2;A0A…	tr|A0A0R0F6M9|A0A0R0F6M9_SOYBN Glucose-1-phosphate adenylyltransferase OS=Glycine max GN=LOC100792088 PE=3 SV=1;tr|A0A0B2P702|A0A0B2P702_GLYSO Glucose-1-phosphate adenylyltransferase OS=Glycine soja GN=glysoja_004484 PE=3 SV=1;tr|A0A0R0JFK5|A0A0R0JFK5_SOYB	70	13	13	2	30.6	58.147		1492400000	1420500000	1541100000	18888000	0	3931000	0	0	0	1810100000	1055500000	1198900000
C6SXX0;Q5QJB6;A0A0B2P789;A0A1S3V1N5;A0A0S3SPJ3;A0A0L9TYE0;A0A1S2XVW1;I1LC75;A0A0R0I2J7;A0A151U5T9;V7BDX7;A0A1J7GMY4;V7BHU7;A0A0B2RAL6;V7BEN7;I3SMB7;G7I4U4;I3S0B9	tr|C6SXX0|C6SXX0_SOYBN Putative uncharacterized protein OS=Glycine max PE=2 SV=1;tr|Q5QJB6|Q5QJB6_SOYBN Harpin binding protein 1 OS=Glycine max GN=HrBP1 PE=2 SV=1;tr|A0A0B2P789|A0A0B2P789_GLYSO Putative plastid-lipid-associated protein 6, chloroplastic OS=	18	4	4	1	16	28.102		1333800000	1348500000	1473200000	112360000	142860000	124820000	109680000	96689000	49443000	1482100000	2100400000	1440600000
I1MQW2;A0A0B2P7J8;A0A0B2Q943;V7B1K2	tr|I1MQW2|I1MQW2_SOYBN Uncharacterized protein OS=Glycine max GN=LOC100777379 PE=3 SV=1;tr|A0A0B2P7J8|A0A0B2P7J8_GLYSO 40S ribosomal protein S15 OS=Glycine soja GN=glysoja_004585 PE=3 SV=1;tr|A0A0B2Q943|A0A0B2Q943_GLYSO 40S ribosomal protein S15 OS=Glycine	4	5	5	1	44.9	13.441		1006900000	782920000	765640000	1883800000	1039000000	3254200000	4111300000	1468900000	1248100000	1573800000	1234100000	1713000000
K7MJ53;A0A0B2P7M7;I1MQS2;A0A0S3RA83;A0A0L9TTU6;A0A151SB92;I1KNT6;K7L442;I1KNT7;A0A1S3UI40;I1KNT4;A0A0B2S0E7;K7L441;A0A1S2Y4Z6;A0A1S3UI47;A0A1J7G488;C6TBB2;V7C6V0;I3T1K7	tr|K7MJ53|K7MJ53_SOYBN Uncharacterized protein OS=Glycine max GN=GLYMA_17G000800 PE=4 SV=1;tr|A0A0B2P7M7|A0A0B2P7M7_GLYSO Uncharacterized protein OS=Glycine soja GN=glysoja_004615 PE=4 SV=1;tr|I1MQS2|I1MQS2_SOYBN Uncharacterized protein OS=Glycine max GN=G	19	4	1	1	29.8	23.335		27441000	27311000	20795000	0	0	3212700	0	0	0	42319000	45870000	32498000
A0A0B2P7X9;A0A1J7I247;I1L7W1;A0A0B2QGQ6;K7KGB5;A0A0S3SSC1;V7D0C3;A0A151S8A1;A0A151S873;A0A151U4F1;V7BFG5;A0A1S3V5G6;A0A0L9TXI8;A0A0L9TWD0;A0A0S3SSD8;V7CYA2;A0A1S3TMR2;A0A0L9U9Q9;A0A0L9UAC9;A0A1J7HKI4;G7IF78;A0A0S3S0G3;A0A1S3TMP4	tr|A0A0B2P7X9|A0A0B2P7X9_GLYSO ABC transporter C family member 14 OS=Glycine soja GN=glysoja_010956 PE=4 SV=1;tr|A0A1J7I247|A0A1J7I247_LUPAN Uncharacterized protein OS=Lupinus angustifolius GN=TanjilG_24647 PE=4 SV=1;tr|I1L7W1|I1L7W1_SOYBN Uncharacterized	23	2	2	1	2.5	135.44		0	0	0	67037000	61387000	50211000	44407000	37050000	34246000	0	20025000	0
I3T9L3;V7BG57;I1L7W6;C6TFS4;C6SWW0;A0A1S3V1T3;A0A0B2P7Y6;I3SHN6;A0A1J7I3Z8;A0A0R0HN41;G7IF89;K7K8J7;A0A0B2SQQ3;G7KRV4;A0A1J7H0N4;A0A1S2XTM0;A0A1S2XZ83;A0A0S3SS82;A0A0B2QL07;K7KGB2;A0A0L9TWN2	tr|I3T9L3|I3T9L3_LOTJA Uncharacterized protein OS=Lotus japonicus PE=2 SV=1;tr|V7BG57|V7BG57_PHAVU Uncharacterized protein OS=Phaseolus vulgaris GN=PHAVU_007G106500g PE=4 SV=1;tr|I1L7W6|I1L7W6_SOYBN Uncharacterized protein OS=Glycine max GN=LOC100800401 PE	21	2	2	2	26.4	9.5734		154810000	246980000	216910000	627880000	395600000	526380000	470630000	639200000	564130000	170700000	312660000	227640000
I1L880;C6TGX5;A0A1V0CIA1;A0A0B2P831;I3SZ55;A0A0B2QC88;V7BJD4;C6TMQ7;A0A1S3V5R2;A0A0S3SRU3;A0A0L9TX48;I3S991;A0A151S1G3;I3T426;G7ICQ0	tr|I1L880|I1L880_SOYBN Uncharacterized protein OS=Glycine max GN=LOC100806615 PE=3 SV=1;tr|C6TGX5|C6TGX5_SOYBN Putative uncharacterized protein OS=Glycine max GN=LOC100783986 PE=2 SV=1;tr|A0A1V0CIA1|A0A1V0CIA1_SOYBN 2-methyl-6-phytyl-1,4-benzoquinol methyl	15	6	1	1	23.1	38.47		32820000	33626000	42319000	0	0	3549400	0	0	0	31479000	35982000	34524000
I1NFG9;I1LEY1;A0A0B2PUS0;A0A0B2P880;A0A1J7FSJ1;Q9FVD7	tr|I1NFG9|I1NFG9_SOYBN Uncharacterized protein OS=Glycine max GN=LOC100811658 PE=4 SV=1;tr|I1LEY1|I1LEY1_SOYBN Uncharacterized protein OS=Glycine max GN=LOC100819623 PE=4 SV=1;tr|A0A0B2PUS0|A0A0B2PUS0_GLYSO Serine/threonine-protein phosphatase 2A 65 kDa re	6	3	1	1	7	65.503		2977500	0	0	0	14830000	7114700	9028700	10186000	0	0	0	0
C6TD94;I1JEI0;I1J637;C6TJC8;A0A0B2RC63;A0A0B2P8D5;I3SIM7;I3SPW3	tr|C6TD94|C6TD94_SOYBN Putative uncharacterized protein (Fragment) OS=Glycine max PE=2 SV=1;tr|I1JEI0|I1JEI0_SOYBN Uncharacterized protein OS=Glycine max GN=LOC100809983 PE=4 SV=2;tr|I1J637|I1J637_SOYBN Uncharacterized protein OS=Glycine max GN=LOC10078801	8	7	1	1	31.4	35.894		9434200	6741400	0	14914000	15148000	17466000	20611000	13366000	12140000	5419100	0	0
I1KDI9;A0A0B2P8M0;A0A0L9UJW7;A0A151SI20;I1LT59;I1KDJ0;A0A1J7ITV0;A0A072TEN7;C6SWN2;V7BUF6;I1LT58;A0A1S3U1R4;A0A0S3SJE6;A0A0B2RBJ9;A0A1J7GHI6;I3SN47;I3SDM8;A0A1S2YP32;I3SKG9;G7JFM1;A0A1J7IY37	tr|I1KDI9|I1KDI9_SOYBN Uncharacterized protein OS=Glycine max GN=LOC100305795 PE=4 SV=1;tr|A0A0B2P8M0|A0A0B2P8M0_GLYSO UPF0133 protein OS=Glycine soja GN=glysoja_044486 PE=4 SV=1;tr|A0A0L9UJW7|A0A0L9UJW7_PHAAN Uncharacterized protein OS=Phaseolus angularis	21	3	3	3	18.5	21.067		385000000	279530000	198200000	59455000	74492000	76613000	64316000	75317000	97730000	533870000	261030000	324030000
A0A0B2P8R3;I1LEZ3	tr|A0A0B2P8R3|A0A0B2P8R3_GLYSO Uncharacterized protein OS=Glycine soja GN=glysoja_035791 PE=4 SV=1;tr|I1LEZ3|I1LEZ3_SOYBN Uncharacterized protein OS=Glycine max GN=LOC100787176 PE=4 SV=2	2	1	1	1	2.4	64.603		0	15471000	0	76994000	24117000	43039000	50854000	90326000	53546000	0	0	0
I1LQX8;C6T705;A0A0R0HEV4;A0A0B2RJQ6;A0A0B2P8T0;K7LQH1;I1LQX7;I1LQX5;C6TAI5;A0A151TNB4;A0A0B2RCD2;A0A151TN69;K7LQH4;A0A0B2RYH7;A0A0R0HHE7;A0A0B2S3L9;A0A151TNA5;A0A151TN86;A0A1J7H6S8;A0A1S2YKF1;V7AH86;V7AFA1;A0A1J7GZ90;A0A1S3THM8;A0A0S3SCR2;A0A0L9V6K8;V7AFC7;I3SNN7;V7AG46;A0A1S3TJH4;A0A0S3SCJ6;A0A0L9V6U6;A0A0L9V6U1;A0A0L9V6M5	tr|I1LQX8|I1LQX8_SOYBN Uncharacterized protein OS=Glycine max GN=LOC100793759 PE=4 SV=1;tr|C6T705|C6T705_SOYBN Putative uncharacterized protein OS=Glycine max PE=2 SV=1;tr|A0A0R0HEV4|A0A0R0HEV4_SOYBN Uncharacterized protein OS=Glycine max GN=GLYMA_12G06950	34	3	3	2	16.5	29.348		123830000	122220000	129410000	370340000	140100000	313370000	705630000	819110000	737380000	80010000	100010000	84029000
A0A0R0KNL8;O65759;A0A1S2XUC4;A0A0S3S5B9;A0A0L9VD09;V7BM87;C6SV65;A0A1J7IQT6;A0A1J7HL02;A0A1J7G3S0;A0A151R597;A0A0B2P8W7;I3SZ07;A0A0B2SG68	tr|A0A0R0KNL8|A0A0R0KNL8_SOYBN Histone H2A OS=Glycine max GN=GLYMA_03G241800 PE=3 SV=1;sp|O65759|H2AX_CICAR Histone H2AX OS=Cicer arietinum GN=HIS2A PE=2 SV=1;tr|A0A1S2XUC4|A0A1S2XUC4_CICAR Histone H2A OS=Cicer arietinum GN=LOC101514555 PE=3 SV=1;tr|A0A0S3	14	2	1	1	25	13.283		0	0	167390000	148230000	144790000	165740000	124560000	144050000	87776000	0	691280000	0
A0A0B2P8X2;C6SY07	tr|A0A0B2P8X2|A0A0B2P8X2_GLYSO Tropinone reductase like OS=Glycine soja GN=glysoja_036669 PE=4 SV=1;tr|C6SY07|C6SY07_SOYBN Putative uncharacterized protein OS=Glycine max GN=LOC100306108 PE=2 SV=1	2	1	1	1	5.6	26.421		16382000	0	20039000	0	0	0	0	0	0	0	0	0
B5LRC1;E3NYT5;C4P7F4;C4P7F2;C4P7F3;A0A1S3UD09;A0A151UDT1;V5N8E1;Q9ZNQ4;Q5DWE8;Q56VR6;Q45W82;Q1HDS7;Q02610;I1JRI7;F2WVP3;C6SWE8;B7FGV9;A0A1S3VJI2;A0A0L9VCX3;A0A0B2P8X4;V7C399;A0A1S3UD82;A0A1J7HLM0;A0A0L9VKK3;A0A1J7GYF2;A0A0S3TE44	tr|B5LRC1|B5LRC1_VICFA Cytosolic copper/zinc superoxide dismutase (Fragment) OS=Vicia faba PE=2 SV=1;tr|E3NYT5|E3NYT5_9FABA Cu-Zn superoxide dismutase (Fragment) OS=Arachis diogoi PE=2 SV=1;tr|C4P7F4|C4P7F4_VIGRA Cu/Zn superoxide dismutase (Fragment) OS=Vi	27	1	1	1	22	6.2107		623240000	1019800000	855030000	3436600000	2705400000	2822300000	3323400000	3235100000	2759700000	659540000	363960000	423370000
C6SW70;V7B8A1;T2DNA9;I1KVR2;I1KGP0;A0A0B2S1S4;A0A0B2P962;I3T3P4;A0A1S3T7T9;A0A151RP55;A0A0S3RLF1;A0A0L9UX38;A0A1S3T7U0;A0A072VPV6;I3T3R3;C6SYG1;A0A0L9UAU5;A0A1J7HVY8;I1L1F3;A0A0B2RMU3;I3SY90;A0A1S2YME2;A0A072URW1;A0A0S3RI14;A0A1S2XGH7;A0A1S2XEA5;A0A151RW26;Q2HVI3;I3S3N9;K7MBV6;C6TB24;B7FH82;B7FHC4;A0A1J7I2B2;V7AZN7;A0A1S3U132;I3S9R2;A0A151RW11;A0A0B2QT34;K7MBV7;C6SZB4;A0A1J7GAL8;K7LUQ4;A0A151TPC9…	tr|C6SW70|C6SW70_SOYBN Putative uncharacterized protein OS=Glycine max PE=2 SV=1;tr|V7B8A1|V7B8A1_PHAVU Uncharacterized protein OS=Phaseolus vulgaris GN=PHAVU_008G255000g PE=4 SV=1;tr|T2DNA9|T2DNA9_PHAVU 60S ribosomal protein L7-4-like protein OS=Phaseolus	63	7	7	7	29.5	28.172		1937300000	1702900000	1732200000	2118700000	2764300000	2931400000	2732200000	2756100000	2702200000	2015100000	2100200000	2340400000
C6T1Y9;K9M8M1;D8UY87;C6T460;A0A0B2P9H1;Q9FQE5;A0A0B2SRB4;A0A0B2P9C1;A0A0R0GD17;K7KK40;K7M6R5;A0A0B2RBI8;A0A1S2YMT4;I3SZC8;I3T992;I3SSM3;A0A151SMB8;A0A072UGV0	tr|C6T1Y9|C6T1Y9_SOYBN Putative uncharacterized protein OS=Glycine max PE=2 SV=1;tr|K9M8M1|K9M8M1_GLYSO Tau class glutathione S-transferase OS=Glycine soja GN=GST13 PE=2 SV=1;tr|D8UY87|D8UY87_GLYSO Glutathione S-transferase OS=Glycine soja GN=GST PE=2 SV=1	18	2	2	2	8.8	24.83		0	59159000	0	180170000	113010000	120700000	168380000	223360000	27698000	0	0	0
G7KNL5;V7AU00;Q9M3Z6;K7KZ42;I1KV60;G7J7J7;A0A1S3V9P9;A0A1J7HT38;A0A182BFA6;A0A0S3SZZ8;A0A0L9T9W9;A0A0B2P9H7	tr|G7KNL5|G7KNL5_MEDTR RuvB-like helicase OS=Medicago truncatula GN=MTR_6g023370 PE=3 SV=1;tr|V7AU00|V7AU00_PHAVU RuvB-like helicase OS=Phaseolus vulgaris GN=PHAVU_010G148200g PE=3 SV=1;tr|Q9M3Z6|Q9M3Z6_CICAR RuvB-like helicase OS=Cicer arietinum GN=LOC101	12	1	1	1	2.8	47.715		0	0	0	38897000	0	0	50855000	0	0	0	0	0
A0A0L9TPW7;A0A151SKQ4;I1K0L7;C6TN55;A0A0B2P9W2;V7CBU7;A0A1S3UIM3;A0A0S3R5E5;A0A1J7I6V0;I1MUY0;C6TNB6;A0A0B2PKA8;A0A1S2Z8A1;I3TA48;A0A072UP88;A0A072URF8;G7JK42;I3SLX2	tr|A0A0L9TPW7|A0A0L9TPW7_PHAAN Uncharacterized protein (Fragment) OS=Phaseolus angularis GN=LR48_Vigan01g216100 PE=4 SV=1;tr|A0A151SKQ4|A0A151SKQ4_CAJCA Transaldolase B OS=Cajanus cajan GN=KK1_001612 PE=4 SV=1;tr|I1K0L7|I1K0L7_SOYBN Uncharacterized protein	18	5	5	5	13.9	37.991		240940000	274360000	152790000	186420000	260640000	171910000	45446000	84085000	609830000	118690000	57750000	113670000
I1JTJ2;A0A0B2PA53;A0A0R0K3H1;K7KSZ4;K7KSZ3;A0A151TBT1;A0A1S3U2J6;I1K7Z5;A0A0B2QQB3;K7KSZ6;I3SSF1;V7AWU5;A0A0S3RB19;A0A0L9V8W6;I3T4S4;A0A1S2YAT7;G7J6D2;A0A1J7HQD0	tr|I1JTJ2|I1JTJ2_SOYBN Chlorophyll a-b binding protein, chloroplastic OS=Glycine max PE=3 SV=1;tr|A0A0B2PA53|A0A0B2PA53_GLYSO Chlorophyll a-b binding protein, chloroplastic (Fragment) OS=Glycine soja GN=glysoja_019589 PE=3 SV=1;tr|A0A0R0K3H1|A0A0R0K3H1_SOY	18	2	2	2	22.1	11.686		28025000	379820000	70390000	0	0	0	0	0	0	38919000	33716000	35933000
A0A0B2PAB5;A0A0R0J7H3;K7L092;A0A0R0J1C6;G7LCN3;A0A151UCM2	tr|A0A0B2PAB5|A0A0B2PAB5_GLYSO Methionine adenosyltransferase 2 subunit beta OS=Glycine soja GN=glysoja_021937 PE=4 SV=1;tr|A0A0R0J7H3|A0A0R0J7H3_SOYBN Uncharacterized protein OS=Glycine max GN=GLYMA_07G075200 PE=4 SV=1;tr|K7L092|K7L092_SOYBN Uncharacteriz	6	2	2	2	7.4	35.578		52741000	53547000	43748000	52749000	0	0	24918000	0	0	61478000	57392000	55863000
A0A0R0FBL6;A0A0B2R5T6;A0A151TBK1;A0A0B2PAC2;I1N3M2;I1L6N5;A0A0B2RBY5;V7AQW9;I1KIF0;I1JKC3;G7LBU3;A0A1S3VEV1;A0A151UCK1;A0A0S3SYZ3;A0A0L9VQI5;A0A1S2XPX4;A0A1J7GW58;A0A1J7FNP5;A0A1S2YW31;A0A1S3TV30;G7L3I1;V7B5Z9;G7L3I0;A0A1S3TV46;A0A0S3RSX0;A0A0L9U3Z8;A0A072U0W9	tr|A0A0R0FBL6|A0A0R0FBL6_SOYBN Malic enzyme OS=Glycine max GN=GLYMA_18G229300 PE=3 SV=1;tr|A0A0B2R5T6|A0A0B2R5T6_GLYSO Malic enzyme (Fragment) OS=Glycine soja GN=glysoja_034656 PE=3 SV=1;tr|A0A151TBK1|A0A151TBK1_CAJCA Malic enzyme OS=Cajanus cajan GN=KK1_0	27	3	3	3	7.2	62.371		30288000	13273000	12228000	14438000	13677000	10252000	27513000	10777000	18504000	18178000	12506000	17635000
I1JKI9;A0A1J7GRP8;I1KIL7;A0A0B2PAH7;K7KCB9;A0A1S2XPW5	tr|I1JKI9|I1JKI9_SOYBN Uncharacterized protein OS=Glycine max GN=LOC100798484 PE=4 SV=1;tr|A0A1J7GRP8|A0A1J7GRP8_LUPAN Uncharacterized protein OS=Lupinus angustifolius GN=TanjilG_07278 PE=4 SV=1;tr|I1KIL7|I1KIL7_SOYBN Uncharacterized protein OS=Glycine max	6	1	1	1	5.4	45.303		43368000	49213000	62971000	30835000	29183000	28115000	35022000	46358000	43544000	75310000	110330000	65361000
A0A0R0K2Y6;A0A0R0JWB4;A0A151R149;A0A0B2PAN7;A0A1S3VYU9;A0A0S3TDJ4;A0A0L9TJZ7;K7KQJ6;A0A0R0JWI5;A0A0R0IR93;I1K420;A0A1S3VYT8;A0A0B2SMY6;I1KSG4;C6THZ8;A0A1S2YG25;V7CRB1	tr|A0A0R0K2Y6|A0A0R0K2Y6_SOYBN Uncharacterized protein OS=Glycine max GN=GLYMA_05G161000 PE=4 SV=1;tr|A0A0R0JWB4|A0A0R0JWB4_SOYBN Uncharacterized protein OS=Glycine max GN=GLYMA_05G161000 PE=4 SV=1;tr|A0A151R149|A0A151R149_CAJCA Uncharacterized protein OS=	17	3	3	1	6.6	58.327		95117000	125330000	128700000	65983000	0	0	0	0	0	77510000	87883000	102080000
A0A151UCJ6;A0A1S2YW44;I1KIF4;C6T3F6;A0A0B2PAP0	tr|A0A151UCJ6|A0A151UCJ6_CAJCA Uncharacterized protein OS=Cajanus cajan GN=KK1_021307 PE=4 SV=1;tr|A0A1S2YW44|A0A1S2YW44_CICAR NAD(P)H-quinone oxidoreductase subunit S, chloroplastic OS=Cicer arietinum GN=LOC101499442 PE=4 SV=1;tr|I1KIF4|I1KIF4_SOYBN Uncha	5	1	1	1	5.1	25.589		64660000	112310000	134030000	0	0	0	0	0	0	75365000	54373000	69364000
I1K0H2;A0A151SNX0;A0A0L9VS83;P62302;C6T9Q3;B6CBQ9;A0A1S3UTL9;A0A151RF47;A0A0S3SYE7;A0A0B2PAR2;A0A1J7I4W0;A0A1J7G0J9;V7CE67;V7AML9;I3T8Q2;I3T0L4;G7KG78;G7JLB5;B7FGJ7;A0A1S2YXT6;A0A1S2YLD5;A0A0L9TQF8;A0A0S3R5T9;A0A072UJ10;K7N2C0;P46298;B7FMC8;A0A1J7HCV7;A0A1J7G2R1;A0A151TJI5	tr|I1K0H2|I1K0H2_SOYBN Uncharacterized protein OS=Glycine max GN=LOC100790163 PE=3 SV=1;tr|A0A151SNX0|A0A151SNX0_CAJCA 40S ribosomal protein S13 OS=Cajanus cajan GN=KK1_002692 PE=3 SV=1;tr|A0A0L9VS83|A0A0L9VS83_PHAAN Uncharacterized protein OS=Phaseolus an	30	4	4	4	36.4	16.016		564460000	947820000	1009700000	1276900000	1317700000	1180300000	1192900000	1329900000	1272000000	778730000	969770000	924690000
I1MYZ8;C6TM43;Q948P6;A0A0R0HL31;A0A0B2PAT5;A0A0B2RHP0;I7DIY6;I7DM37;I3ST39;I1MYZ9;A0A1S3UFN7;A0A1S3TKX5;A0A0S3S0T1;A0A0L9UAR0;A0A0R0JSZ6;K7KP84;B7FFH0;C6TEV0;B7FJF2;K7MTN2;I1JL81;V7BBA0;Q948P5;I7CBU1;C6TNF0;A0A151SNR2;Q941G7;I7AI86;I1JIE1;Q9ZP90;Q43757;P19976;I7DIZ2;I7CLX5;I3SNZ3;G7JLS7;C6TI81;C6TCN5;A5A410;A0MZ84;A0A0B2S8U9;Q41709;I6ZMH5;I1JIE0;A5HKJ9;P19975;V7B5T3;P25699;A0A1S2XL47;A0A151T9L1;D…	tr|I1MYZ8|I1MYZ8_SOYBN Ferritin OS=Glycine max GN=LOC100810000 PE=3 SV=1;tr|C6TM43|C6TM43_SOYBN Ferritin OS=Glycine max PE=2 SV=1;sp|Q948P6|FRI3_SOYBN Ferritin-3, chloroplastic OS=Glycine max PE=2 SV=1;tr|A0A0R0HL31|A0A0R0HL31_SOYBN Ferritin OS=Glycine max	58	4	4	2	25.8	28.155		267200000	237910000	232760000	49484000	38771000	64569000	132890000	120780000	153560000	210200000	225910000	250320000
G7JBX8;V7D1L3;V7BQJ1;I3SIC1;I1MZ01;I1LMU3;C6TLG6;C6TG44;B7FKJ0;A0A1S3THE5;A0A1S3T7B1;A0A1J7GT17;A0A151SNX2;A0A0S3S0Z2;A0A0L9VCN5;A0A0L9UA42;A0A0B2RD40;A0A0B2PB22;A0A1S3E6B9;A0A0S3S606	tr|G7JBX8|G7JBX8_MEDTR Eukaryotic translation initiation factor 2 alpha OS=Medicago truncatula GN=MTR_3g071540 PE=4 SV=1;tr|V7D1L3|V7D1L3_PHAVU Uncharacterized protein OS=Phaseolus vulgaris GN=PHAVU_001G245600g PE=4 SV=1;tr|V7BQJ1|V7BQJ1_PHAVU Uncharacteri	20	1	1	1	4.7	38.329		23246000	18362000	30635000	103100000	81225000	75791000	123280000	105470000	113630000	38325000	22741000	44954000
V7CZJ3;I1MYX8;I1LMW7;C6TCH2;A0A1S3T9D5;A0A1S2Y7C2;A0A151RR12;A0A0S3SH89;A0A0L9TAK4;A0A0B2RHB0;A0A0B2PB34;V5N978;C6TA16;A0A1V0J8J4;V7D2X6;A0A1J7I924;A0A1J7HDA8;I1M7P0;A0A072U6C4;A0A072UR14;I3T1G7;G7K7B6;B7FHQ2;A0A1J7HUJ1;V7B753;I1M7N8;C6T7L2;A0A1S3UER9;A0A1S2XMP6;A0A151U1H4;A0A0S3RKF0;A0A0L9UWD7	tr|V7CZJ3|V7CZJ3_PHAVU Uncharacterized protein OS=Phaseolus vulgaris GN=PHAVU_001G247900g PE=4 SV=1;tr|I1MYX8|I1MYX8_SOYBN Alpha-SNAP protein OS=Glycine max GN=LOC100814639 PE=2 SV=1;tr|I1LMW7|I1LMW7_SOYBN Uncharacterized protein OS=Glycine max GN=LOC10081	32	3	3	3	11.8	32.557		0	0	23970000	116870000	64692000	68933000	128790000	74744000	82595000	42544000	0	0
A0A151TXU8;A0A0R0EST0;I1JRT4;A0A1S3TCV4;A0A0B2RSW9;V7BHR1;A0A1S3V667;A0A151U5F9;A0A0S3SQ37;O65845;V7BRL3;Q0EAF3;I1NCD8;I1LBR4;C6TNW7;C6TMI1;C6TB76;A0A1S3TCU9;A0A0B2SDL8;A0A0B2Q4U1;A0A0S3S565;A0A0B2PB75;A0A0L9VL30;Q9MB21;A0A1S2Z8P7;A0A0L9THC5;K7WE16;A0A1J7FU18;A0A1J7FRU1;I3T573;Q1STP0;A0A1S2YUB7;I1K7M5;A0A1J7HKU1;A0A0B2QRA7;V7BAE9;P48490;C6TAQ1;A0A1S3UG79;A0A151RCS7;A0A0S3RKN7;A0A0L9UW44;A0A0B2QME…	tr|A0A151TXU8|A0A151TXU8_CAJCA Serine/threonine-protein phosphatase OS=Cajanus cajan GN=KK1_011112 PE=3 SV=1;tr|A0A0R0EST0|A0A0R0EST0_SOYBN Serine/threonine-protein phosphatase OS=Glycine max GN=GLYMA_19G248700 PE=3 SV=1;tr|I1JRT4|I1JRT4_SOYBN Serine/threo	95	2	2	2	5.9	36.467		0	10572000	14045000	21800000	0	19448000	36996000	22055000	23144000	20035000	12552000	0
I1LMV8;I1LMV6;I1LMV7;A0A0B2PB95;I1LMV4	tr|I1LMV8|I1LMV8_SOYBN Uncharacterized protein OS=Glycine max GN=LOC100809495 PE=4 SV=1;tr|I1LMV6|I1LMV6_SOYBN Uncharacterized protein OS=Glycine max GN=LOC100809495 PE=4 SV=1;tr|I1LMV7|I1LMV7_SOYBN Uncharacterized protein OS=Glycine max GN=LOC100809495 PE	5	1	1	1	9.5	29.415		48758000	47353000	58590000	12125000	14464000	13283000	27184000	13568000	0	32621000	33434000	66453000
G7IHA6;G7IHC8;A0A1J7HRN0;A0A1J7HLC7;A0A1J7HH28;V7BUR1;A0A1S2XGE3;T2DMX9;I1LUS3;C6TB05;C6SZZ5;A0A1S3VUY9;A0A1S3VUD4;A0A1S2XDG5;A0A151SHW8;A0A151RX34;A0A0S3SI00;A0A0S3SHY1;A0A0L9UMC5;A0A0B2R731;A0A0B2PBD5;A0A0L9ULS4;G7JVK4	tr|G7IHA6|G7IHA6_MEDTR Histone H2A OS=Medicago truncatula GN=MTR_2g082220 PE=2 SV=1;tr|G7IHC8|G7IHC8_MEDTR Histone H2A OS=Medicago truncatula GN=MTR_2g082510 PE=2 SV=1;tr|A0A1J7HRN0|A0A1J7HRN0_LUPAN Histone H2A OS=Lupinus angustifolius GN=TanjilG_28663 PE=	23	2	1	1	24.4	13.842		200360000	424030000	322160000	306090000	283920000	273900000	230900000	196790000	116270000	159780000	294150000	261980000
A0A0B2RDT8;V7BDK1;I1NID2;I1LC17;A0A0B2PBG0	tr|A0A0B2RDT8|A0A0B2RDT8_GLYSO Putative fructokinase-5 OS=Glycine soja GN=glysoja_029971 PE=4 SV=1;tr|V7BDK1|V7BDK1_PHAVU Uncharacterized protein OS=Phaseolus vulgaris GN=PHAVU_007G113500g PE=4 SV=1;tr|I1NID2|I1NID2_SOYBN Uncharacterized protein OS=Glycine	5	2	1	1	6.4	33.889		15312000	257030000	231980000	2021700000	2011500000	1992100000	21414000	1637400000	2284500000	0	246860000	19673000
C6THI3;A0A0B2PBJ1;Q43138	tr|C6THI3|C6THI3_SOYBN Putative uncharacterized protein OS=Glycine max GN=LOC100809071 PE=2 SV=1;tr|A0A0B2PBJ1|A0A0B2PBJ1_GLYSO Putative mannitol dehydrogenase OS=Glycine soja GN=glysoja_024265 PE=3 SV=1;sp|Q43138|MTDH3_STYHU Probable mannitol dehydrogenas	3	1	1	1	3.6	39.131		0	0	0	0	0	77074000	0	0	0	0	0	0
I1LC20;C6TCH6;A0A0R0ERF9;A0A0B2PBP0;I1NIC8;V7C2N8;V7C4V0;V5N8W0;T2DPR3;T2DNU6;A0A0S3TBW7;A0A0R0I8Z5;A0A0L9VHW6;A0A0B2R7F2;K7KQB7;A0A072UKT9;A0A151U5Q3;A0A1S2Z001;A0A072U9H4;A0A1S3V9T9;A0A151SIQ2;A0A1J7HN82	tr|I1LC20|I1LC20_SOYBN Chlorophyll a-b binding protein, chloroplastic OS=Glycine max GN=LOC100820327 PE=3 SV=1;tr|C6TCH6|C6TCH6_SOYBN Chlorophyll a-b binding protein, chloroplastic OS=Glycine max PE=2 SV=1;tr|A0A0R0ERF9|A0A0R0ERF9_SOYBN Chlorophyll a-b bin	22	6	1	0	26.5	30.851		2730400000	4378200000	3568200000	0	0	0	88469000	140760000	104360000	2293600000	2890800000	2762500000
K7N4U1;K7N4U0;A0A0B2PBQ0;I3T376	tr|K7N4U1|K7N4U1_SOYBN Uncharacterized protein OS=Glycine max GN=LOC100812916 PE=4 SV=1;tr|K7N4U0|K7N4U0_SOYBN Uncharacterized protein OS=Glycine max GN=LOC100812916 PE=4 SV=1;tr|A0A0B2PBQ0|A0A0B2PBQ0_GLYSO Uncharacterized protein OS=Glycine soja GN=glysoj	4	1	1	1	12.9	9.6951		0	0	0	0	0	0	0	0	0	0	0	0
K7KWG2;V7BGC9;A0A0L9TYE7;K7LCE1;A0A151U5K9;A0A1S3V2Q4;C6T4F2;C6SYR7;A0A0B2RAF7;A0A0B2PBU4;A0A1J7I372	tr|K7KWG2|K7KWG2_SOYBN Uncharacterized protein OS=Glycine max PE=4 SV=1;tr|V7BGC9|V7BGC9_PHAVU Uncharacterized protein OS=Phaseolus vulgaris GN=PHAVU_007G113400g PE=4 SV=1;tr|A0A0L9TYE7|A0A0L9TYE7_PHAAN Uncharacterized protein OS=Phaseolus angularis GN=LR4	11	1	1	1	13.8	6.4714		105540000	178960000	107480000	41876000	0	0	49794000	0	52427000	91561000	143330000	104830000
A0A0R0J9I0;I1KK69;A0A0B2PBV1;V7B3H8;C6T3L1;A0A0B2R1B2;A0A1S3TH02;A0A0S3RVE5;A0A0L9U5Q8;A0A1S3VZI4	tr|A0A0R0J9I0|A0A0R0J9I0_SOYBN Uncharacterized protein OS=Glycine max GN=GLYMA_07G140800 PE=4 SV=1;tr|I1KK69|I1KK69_SOYBN Uncharacterized protein OS=Glycine max GN=LOC100804415 PE=4 SV=1;tr|A0A0B2PBV1|A0A0B2PBV1_GLYSO Universal stress protein A-like protei	10	3	3	2	13.1	15.535		166260000	199380000	153530000	436940000	580360000	679070000	631920000	743650000	498560000	272820000	249820000	235630000
A0A0R0EMN4;A0A0B2S6N5;A0A0L9U1E7;A0A0S3SM64;I1LEI1;A0A0B2PBZ5;A0A0R0I6H9;A0A0R0EB98;K7LLH9;K7LLH8;K7LLH7;A0A1S2Y198;V7BBV4;A0A1S3V851;A0A0B2SB61;K7N372;K7N371;A0A072W198;A0A151U7Q5	tr|A0A0R0EMN4|A0A0R0EMN4_SOYBN Uncharacterized protein OS=Glycine max GN=GLYMA_20G130400 PE=4 SV=1;tr|A0A0B2S6N5|A0A0B2S6N5_GLYSO Alpha-L-fucosidase 2 OS=Glycine soja GN=glysoja_020058 PE=4 SV=1;tr|A0A0L9U1E7|A0A0L9U1E7_PHAAN Uncharacterized protein OS=Pha	19	2	2	2	2.4	93.103		83237000	72197000	70503000	0	0	0	0	0	0	81860000	105850000	78313000
K7N388;V7BB27;I3S4D0;G7K0X3;A0A1S3V2W1;A0A1S2YX16;A0A1J7HWT7;A0A1J7H594;A0A0B2PC09;A0A0B2RF08;A0A0S3T7T0;A0A0L9U1C0;A0A0B2PDL5;A0A0R0I6D2	tr|K7N388|K7N388_SOYBN Uncharacterized protein OS=Glycine max GN=LOC100817876 PE=4 SV=1;tr|V7BB27|V7BB27_PHAVU Uncharacterized protein OS=Phaseolus vulgaris GN=PHAVU_007G043800g PE=4 SV=1;tr|I3S4D0|I3S4D0_LOTJA Uncharacterized protein OS=Lotus japonicus PE	14	1	1	1	20.4	6.1111		176570000	99276000	32394000	54047000	0	254740000	182630000	13449000	118070000	140740000	197580000	134790000
I1KV08;A0A0B2PCD7;A0A1S3VF71;A0A0S3SZS2;A0A0L9T9X4;V7APM5;I1KGH6;A0A1S2YUY3;A0A0S3SFM9;A0A1S3U0G5;A0A0B2S528;A0A151SH09;G7LGQ5;A0A151SHG1;K7LHR7;A0A0S3SX78;A0A0R0GWZ9;I3T5H1;K7LX76;B7FN81;A0A0R0G5Z7;I1MCV9;I1M5F7;A0A0B2RL17;A0A0L9UP55	tr|I1KV08|I1KV08_SOYBN Uncharacterized protein OS=Glycine max GN=LOC100794691 PE=3 SV=1;tr|A0A0B2PCD7|A0A0B2PCD7_GLYSO Mitochondrial-processing peptidase subunit alpha OS=Glycine soja GN=glysoja_036864 PE=3 SV=1;tr|A0A1S3VF71|A0A1S3VF71_VIGRR mitochondrial	25	5	5	2	12.5	54.387		87235000	108110000	105740000	293250000	275140000	353380000	299910000	332990000	343440000	98749000	120720000	89515000
I3SGN7;I1KZP9;A0A1S3VMA6;A0A151S761;A0A0L9TBM4;A0A0B2PCE6;C6TAC4;A0A151S5J5;A0A0S3S8L3	tr|I3SGN7|I3SGN7_LOTJA Uncharacterized protein OS=Lotus japonicus PE=2 SV=1;tr|I1KZP9|I1KZP9_SOYBN Uncharacterized protein OS=Glycine max GN=LOC100782902 PE=3 SV=1;tr|A0A1S3VMA6|A0A1S3VMA6_VIGRR 60S ribosomal protein L3 OS=Vigna radiata var. radiata GN=LOC	9	6	1	1	16.9	39.97		159360000	175270000	214580000	328900000	353490000	237670000	294330000	398110000	311840000	206840000	238920000	202440000
A0A151RE68;V7B1S6;I1MGX8;C6T0V7;A0A1S3TG76;A0A0B2PCL7;A0A1S3TGA5;A0A0S3RHP2;A0A0L9UAM6;Q2MGQ9;A0A072UM23	tr|A0A151RE68|A0A151RE68_CAJCA 14 kDa zinc-binding protein (Fragment) OS=Cajanus cajan GN=KK1_037865 PE=4 SV=1;tr|V7B1S6|V7B1S6_PHAVU Uncharacterized protein OS=Phaseolus vulgaris GN=PHAVU_009G240300g PE=4 SV=1;tr|I1MGX8|I1MGX8_SOYBN Uncharacterized protei	11	2	2	2	21.4	14.236		73439000	177420000	82257000	0	0	22382000	0	22325000	0	111580000	201540000	83476000
I3T4U7;K7KIL0;A0A151RTA4;A0A0B2PK57;V7AWN7;T2DM56;Q9FSZ5;P38548;I3S3I5;I3S2M3;I1K8X7;C6T1R3;B7FN11;B7FGV3;B7FGN7;A0A1S3U4Q3;A0A1S3U4N6;A0A1S3E773;A0A1S2XIC4;A0A1J7ILD6;A0A1J7GBJ6;A0A0S3RJT7;A0A0R4J320;A0A0R0KBJ0;A0A0R0JJA1;A0A0L9UVB1;A0A0B2PFC6;A0A0B2PCS2;A0A0B2PCP8;I3SMS0;A0A151R2U7;A0A151RVI4;P54766;P54765;T2DM73;C6SW66;A0A1J7G7P8;I3T626;I3T471;A2ICP9;A0A151R2M7;A0A151RVL0;A0A151RTD8;A0A0R0K544…	tr|I3T4U7|I3T4U7_MEDTR GTP-binding nuclear protein OS=Medicago truncatula PE=2 SV=1;tr|K7KIL0|K7KIL0_SOYBN GTP-binding nuclear protein OS=Glycine max GN=LOC100813067 PE=3 SV=1;tr|A0A151RTA4|A0A151RTA4_CAJCA GTP-binding nuclear protein (Fragment) OS=Cajanus	61	4	4	3	22.8	23.108		513340000	427330000	593440000	976140000	921020000	806650000	993780000	863060000	928960000	589580000	447640000	472330000
I1LIL1;C6T708;A0A0B2PCV8;Q43082;G7JQM6;A0A1S2YJX9;B7FFZ8;V7AIN7;K7LSL2;C6T7W2;A0A0B2QLJ9;A0A151TLW9;A0A1J7H3H2;B7FKM8;I3S2N1;A0A0S3SAB7;A0A0L9T4P0	tr|I1LIL1|I1LIL1_SOYBN Uncharacterized protein OS=Glycine max GN=LOC100810357 PE=3 SV=1;tr|C6T708|C6T708_SOYBN Putative uncharacterized protein OS=Glycine max PE=2 SV=1;tr|A0A0B2PCV8|A0A0B2PCV8_GLYSO Porphobilinogen deaminase, chloroplastic OS=Glycine soja	17	3	3	1	10.3	37.78		408700000	488030000	187690000	0	0	24660000	0	12715000	0	349000000	371570000	388590000
A0A1S3U179;A0A151TLT2;A0A0S3SJQ5;A0A0L9UJQ4;I1LP75;A0A0B2SQD2;I1LIH4;A0A0B2PCZ2;A0A1J7H7B0;A0A1J7HGN5;A0A1J7GGR0;A0A072UGA9;G7KHK9;A0A1S2XH32;A0A1S2YJ88;V7BVS3	tr|A0A1S3U179|A0A1S3U179_VIGRR ATPase family AAA domain-containing protein 3-B-like OS=Vigna radiata var. radiata GN=LOC106760844 PE=4 SV=1;tr|A0A151TLT2|A0A151TLT2_CAJCA ATPase family AAA domain-containing protein 3 OS=Cajanus cajan GN=KK1_021628 PE=4 SV=	16	2	2	2	4.1	68.412		0	0	0	0	0	0	0	0	0	0	0	0
A0A0B2RHA2;V7AL95;K7L123;C6T0G4;A0A1S3VEJ6;A0A0R0KGZ8;A0A0L9VTZ2;A0A0B2PD11;A0A1S2YUI8;A0A1J7IT64;K7L122;I1KJD9;I1JMI6;A0A1S3VET8;A0A0S3SW50;C6T042;A0A151SN59;B7FMF1;A0A1J7I105;I3SIG7;A0A0L9VUC8;A0A151TNX2;K7LS95;A0A1S3DYF5;I1L5R2;A0A151S5E1;A0A1S2Z905;G7K685;A0A072UJY9;A0A1S3EC51;A0A0R0IC89;I1L5R3;I3SMA8;A0A0R0GZF7;V7ADM2;A0A1S3TDG7;A0A0S3SEV4;A0A0L9V8A9;A0A1S2YLI4;A0A072UI20;A0A1S2YLR1;A0A0B2PV…	tr|A0A0B2RHA2|A0A0B2RHA2_GLYSO UMP/CMP kinase OS=Glycine soja GN=glysoja_033443 PE=3 SV=1;tr|V7AL95|V7AL95_PHAVU UMP-CMP kinase OS=Phaseolus vulgaris GN=PHAVU_010G040800g PE=3 SV=1;tr|K7L123|K7L123_SOYBN UMP-CMP kinase OS=Glycine max GN=LOC100306603 PE=3 S	44	3	3	3	23.6	16.17		75636000	71528000	93240000	168870000	170730000	165380000	202150000	305240000	240590000	122230000	117410000	108550000
A0A0S3SLV3;A0A1S3V7D9;A0A0R0I6U8;A0A0B2PD34;V7BEM4;A0A0L9U0V0;I1LEU9;K7N2X7;K7KIH5;V7ATT4;K7KTG8;A0A1S3TXW7;A0A1S3E826;A0A072VQY1;V7AWI7;K7KTG7;A0A1S3TXV9;A0A0S3RC95;A0A0B2PV55;K7KIH4;A0A1S2Y922;A0A072V1P1;A0A072V3I9;A0A0R0EAU1;A0A151U7E6;A0A1J7H249;G7IC96;A0A0R0EM71;A0A1S3E7Y4;A0A0B2PKL7;A0A151TT72;I1K8S4;A0A0B2PHM9;A0A1S2XZP3;V7ATJ9;K7KIH3;A0A1S3TXV0;A0A0L9UH66;A0A1S2Y969;G7JAF7;A0A1J7I8T1;A0A1…	tr|A0A0S3SLV3|A0A0S3SLV3_PHAAN Uncharacterized protein OS=Vigna angularis var. angularis GN=Vigan.08G031500 PE=3 SV=1;tr|A0A1S3V7D9|A0A1S3V7D9_VIGRR cysteine--tRNA ligase 2, cytoplasmic OS=Vigna radiata var. radiata GN=LOC106772391 PE=3 SV=1;tr|A0A0R0I6U8|	42	2	2	2	3.4	60.157		16215000	15567000	15879000	17291000	18590000	0	17121000	16556000	16508000	35076000	0	18976000
K7LAT3;A0A0R0IXP9;V7B7V9;A0A0B2PD44;A0A1S3E1N4;A0A1S2XP22;A0A0L9U6C3;A0A0S3RUV1;A0A1S3T742;A0A151RF74	tr|K7LAT3|K7LAT3_SOYBN Uncharacterized protein OS=Glycine max GN=LOC100790146 PE=4 SV=1;tr|A0A0R0IXP9|A0A0R0IXP9_SOYBN Uncharacterized protein OS=Glycine max GN=GLYMA_08G356000 PE=4 SV=1;tr|V7B7V9|V7B7V9_PHAVU Uncharacterized protein OS=Phaseolus vulgaris	10	2	2	2	12.3	26.277		0	0	0	0	49621000	62230000	0	40693000	0	0	33777000	45233000
V7AHB3;I7GK24;Q6S9W0;I1LIL5;C6TGA8;A0A0B2PD98;Q8VYX7;Q6S4K9;Q6S4L3;Q6S4L0;Q6S4J8;Q6S4K7;Q6S4K3;Q6S4K2;Q6S4J9;Q6S4J7;Q6S4J6;Q6S4J5;Q6S4J4;Q6S4J3;Q6S4J2;Q6S4J0;Q6S4I9;Q6S4I8;Q6GWG5;Q6GWG6;O49016;O49013;A0A0B2P7Z7;A0A072ULH4;A0A0S3SEA7;A0A0L9V8Y6;I1LIL4;A0A1S3VTA1;I7G6U8	tr|V7AHB3|V7AHB3_PHAVU Uncharacterized protein OS=Phaseolus vulgaris GN=PHAVU_011G077900g PE=3 SV=1;tr|I7GK24|I7GK24_SESRO Beta-1,3-glucanase OS=Sesbania rostrata GN=SrGLU5 PE=2 SV=1;tr|Q6S9W0|Q6S9W0_SOYBN Endo-1,3-beta-glucanase OS=Glycine max PE=2 SV=1;t	35	2	2	2	7.8	35.373		0	0	0	0	0	0	40176000	59469000	54784000	24234000	19658000	13442000
I1JNL7;A0A0B2PDR7;I1N996;A0A0B2SFA7;A0A0R0KJA5	tr|I1JNL7|I1JNL7_SOYBN Peroxidase OS=Glycine max GN=LOC100783115 PE=3 SV=1;tr|A0A0B2PDR7|A0A0B2PDR7_GLYSO Peroxidase OS=Glycine soja GN=glysoja_012738 PE=3 SV=1;tr|I1N996|I1N996_SOYBN Peroxidase OS=Glycine max GN=LOC100810355 PE=3 SV=2;tr|A0A0B2SFA7|A0A0B2	5	1	1	1	3.6	35.066		0	0	0	63931000	54455000	74843000	80441000	79954000	103020000	0	0	0
A0A0B2PDU7;C6T389;A0A151RVP8;V7AZC9;A0A1S3U604;A0A0S3RG63	tr|A0A0B2PDU7|A0A0B2PDU7_GLYSO Peptide methionine sulfoxide reductase OS=Glycine soja GN=glysoja_038717 PE=3 SV=1;tr|C6T389|C6T389_SOYBN Putative uncharacterized protein OS=Glycine max GN=LOC100527085 PE=2 SV=1;tr|A0A151RVP8|A0A151RVP8_CAJCA Peptide methio	6	3	1	1	16.2	20.827		241470000	271010000	0	276840000	128910000	326220000	268180000	243740000	282140000	269530000	325180000	250530000
A0A0B2SD88;K7L318;I1JE02;A0A0R0J6R4;K7K7I6;A0A1J7HBK0;I3SWA4;I1JE01;A0A0B2PDX2;A0A151RSS2;A0A0S3R344;A0A0L9VAH0;A0A1J7GUL9;G7JK30;A0A1S2YJ08	tr|A0A0B2SD88|A0A0B2SD88_GLYSO PI-PLC X domain-containing protein OS=Glycine soja GN=glysoja_007590 PE=4 SV=1;tr|K7L318|K7L318_SOYBN Uncharacterized protein OS=Glycine max GN=LOC100808487 PE=4 SV=1;tr|I1JE02|I1JE02_SOYBN Uncharacterized protein OS=Glycine	15	2	2	2	7.3	30.553		0	0	0	81939000	80015000	88482000	42087000	53565000	64605000	0	0	0
A0A1S3VF69;I1JM69;C6TBA9;A0A0B2PDX9;A0A151R5G9;V7BUJ2;A0A1S3TRX5;A0A0S3RUP0;A0A0L9U547;A0A1S3V9R0;A0A151R5N3;A0A0S3S6W7;A0A0L9VAQ2;I1MM89;I1KYF8;A0A0B2QZB6;A0A0B2NVH5;A0A151S1X3;C6T514;I1JM70;A0A151RLR2;I1N1Y6;C6T968;C6T0G7;A0A0B2QIZ3;A0A0B2PT48;V7BNE8;V7APP2;T2DMW0;A0A0S3SW17;A0A0R0IVT9;A0A0R0F0G7	tr|A0A1S3VF69|A0A1S3VF69_VIGRR 40S ribosomal protein S8 OS=Vigna radiata var. radiata GN=LOC106774497 PE=3 SV=1;tr|I1JM69|I1JM69_SOYBN 40S ribosomal protein S8 OS=Glycine max GN=LOC100794937 PE=3 SV=1;tr|C6TBA9|C6TBA9_SOYBN 40S ribosomal protein S8 OS=Glyc	32	5	5	2	26.6	24.669		377570000	516480000	480740000	759790000	888150000	1009600000	1144700000	973930000	1012700000	403490000	511340000	378140000
A0A1S3UX45;A0A0S3QZM0;A0A0L9TKX4;Q2HTV7;I1KLC4;A0A0B2PE47	tr|A0A1S3UX45|A0A1S3UX45_VIGRR vesicle-associated protein 4-2 OS=Vigna radiata var. radiata GN=LOC106769431 PE=4 SV=1;tr|A0A0S3QZM0|A0A0S3QZM0_PHAAN Uncharacterized protein OS=Vigna angularis var. angularis GN=Vigan.01G134600 PE=4 SV=1;tr|A0A0L9TKX4|A0A0L9	6	1	1	1	5.3	29.806		0	0	0	57600000	33032000	0	24521000	15846000	14152000	0	0	0
V7BGA6;I1L8G3;A0A0B2PE54;A0A1J7FRG4;C6T5X9;C6T5X8;A0A072VL01;A0A1S3V983;A0A151U4C2;A0A0S3SRH8;A0A0L9TYA2	tr|V7BGA6|V7BGA6_PHAVU Succinate--CoA ligase [ADP-forming] subunit beta, mitochondrial OS=Phaseolus vulgaris GN=PHAVU_007G190800g PE=3 SV=1;tr|I1L8G3|I1L8G3_SOYBN Succinate--CoA ligase [ADP-forming] subunit beta, mitochondrial OS=Glycine max GN=LOC10052793	11	2	1	0	5	45.349		50937000	0	0	158670000	76662000	210670000	169660000	136840000	171130000	63086000	79368000	97110000
A0A151REI8;C6TD38;A0A0B2PE56;A0A072UZ66	tr|A0A151REI8|A0A151REI8_CAJCA Flavoprotein wrbA (Fragment) OS=Cajanus cajan GN=KK1_037830 PE=3 SV=1;tr|C6TD38|C6TD38_SOYBN Putative uncharacterized protein OS=Glycine max GN=LOC100805113 PE=2 SV=1;tr|A0A0B2PE56|A0A0B2PE56_GLYSO Flavoprotein wrbA OS=Glycin	4	7	7	1	38.8	21.312		2113300000	2094900000	1964700000	14990000000	13870000000	15069000000	9573100000	10268000000	12018000000	2259700000	2706700000	2326200000
K7K7I5;K7K7I4;A0A0L9VAH1;V7C622;K7K7I3;I1JE00;A0A1S3UJP3;A0A0B2PED0;Q75PK4;A0A0S3R2Q0	tr|K7K7I5|K7K7I5_SOYBN Uncharacterized protein OS=Glycine max GN=LOC100818720 PE=4 SV=1;tr|K7K7I4|K7K7I4_SOYBN Uncharacterized protein OS=Glycine max GN=LOC100818720 PE=4 SV=1;tr|A0A0L9VAH1|A0A0L9VAH1_PHAAN Uncharacterized protein OS=Phaseolus angularis GN	10	1	1	1	4.3	23.828		0	18007000	0	63177000	36426000	52655000	36188000	36442000	44623000	0	17940000	14039000
K7K815;A0A0B2PEJ5	tr|K7K815|K7K815_SOYBN Uncharacterized protein OS=Glycine max GN=LOC100795980 PE=3 SV=1;tr|A0A0B2PEJ5|A0A0B2PEJ5_GLYSO tRNA-specific adenosine deaminase, chloroplastic OS=Glycine soja GN=glysoja_033110 PE=3 SV=1	2	1	1	1	0.9	147.72		0	0	22880000	229330000	253370000	377850000	240660000	234010000	252560000	0	0	15913000
B7FIX5;I1LH81;A0A1J7IDL7;A0A1S3VS89;A0A0L9UQK4;V7CHB1;I3SUL7;I3SS62;I3SS40;I1LH80;I1J9C8;A0A1J7GEQ3;A0A1J7G2L4;A0A0B2RWY0;A0A0B2PZJ2;A0A0S3T5Q5;G7JCT7;A0A1S2YS75;T2DPZ1;I1MVP2;C6TD36;A0A0B2R8T9;V7CG14;I1K2C5;A0A0B2PER7;A0A1J7GMR0;A0A1J7FZ93;A0A1S3UTP3;A0A151TWN8;A0A151SKA6;I1MVM6;A0A1S2YS68;A0A0B2PEJ7;A0A0R0JTD4;A0A0S3R508;A0A0L9TPJ8;K7KPF5;V7CEN6;A0A1S3UU38;A0A0L9TPK0;A0A1S2YYA7;A0A1J7FZC4;A0A07…	tr|B7FIX5|B7FIX5_MEDTR Putative uncharacterized protein OS=Medicago truncatula PE=2 SV=1;tr|I1LH81|I1LH81_SOYBN Uncharacterized protein OS=Glycine max GN=LOC100810748 PE=3 SV=1;tr|A0A1J7IDL7|A0A1J7IDL7_LUPAN Uncharacterized protein OS=Lupinus angustifolius	44	2	2	2	9.8	30.93		0	10697000	0	79196000	30926000	31331000	36351000	31167000	34740000	21153000	21167000	22214000
A0A0R0H163;A0A0R0GPK0;I1JW64;C6SWN4;A0A1S3TN59;A0A0L9UC90;K7M081;A0A0S3RGG0;V7CA12;I1LZY4;I1KDF3;C6T1E3;A0A0B2SQH9;A0A0B2R9Q5;A0A0B2Q5H8;A0A0R0JKE3;A0A1S3TN60;A0A1S3TN49;A0A151QSP6;A0A0B2PEY9	tr|A0A0R0H163|A0A0R0H163_SOYBN Uncharacterized protein (Fragment) OS=Glycine max GN=GLYMA_13G1672001 PE=4 SV=1;tr|A0A0R0GPK0|A0A0R0GPK0_SOYBN Uncharacterized protein (Fragment) OS=Glycine max GN=GLYMA_13G1672001 PE=4 SV=1;tr|I1JW64|I1JW64_SOYBN Uncharacter	20	1	1	1	14.3	11.137		100100000	135790000	143450000	0	0	0	0	0	0	101300000	101350000	72482000
H9TVI9;M4QS19;I1LJJ4;A0A0B2PF09	tr|H9TVI9|H9TVI9_SOYBN Cytochrome P450 CYP74C (Fragment) OS=Glycine max PE=4 SV=1;tr|M4QS19|M4QS19_SOYBN Hydroperoxide lyase OS=Glycine max GN=HPL PE=4 SV=1;tr|I1LJJ4|I1LJJ4_SOYBN Uncharacterized protein OS=Glycine max GN=LOC100810890 PE=4 SV=1;tr|A0A0B2PF	4	1	1	1	3.8	53.444		0	0	0	9394800	109520000	49597000	39896000	28610000	4933900	0	0	0
A0A0L9U108;G7ICJ5;I1J418;I1NF26;V7C6V1;Q8LSN3;K7LM18;K7LM16;G7ICJ3;C6TK28;C6TJ48;A0A1S3V6S3;A0A1S3TB22;A0A1S2Y3T3;A0A151RVH8;A0A0S3T0Z4;A0A0L9UTE0;A0A0B2RZP4;A0A0B2RY50;A0A0B2QU04;A0A0B2PFB8;A0A0R0IEQ9;I3T9Z9;Q9MB15;B7FL40;A0A1J7GN03;C6TK20;B7FL39;A0A1J7GN71;A0A1J7GYD1;I1NF28;I1NF27;I1J419;A0A0R0EJY2;A0A151U8A2;A0A1J7HWW3;V7BA17;I3SLY3;A0A0S3SL90	tr|A0A0L9U108|A0A0L9U108_PHAAN Serine/threonine-protein phosphatase OS=Phaseolus angularis GN=LR48_Vigan02g265300 PE=3 SV=1;tr|G7ICJ5|G7ICJ5_MEDTR Serine/threonine-protein phosphatase OS=Medicago truncatula GN=MTR_1g039380 PE=3 SV=1;tr|I1J418|I1J418_SOYBN	39	2	2	2	8.6	28.345		0	25575000	11480000	42022000	43711000	57893000	76565000	69432000	40210000	0	0	0
C6TKF0;I1KSD7;I1K3Y3;A0A0B2SST8;A0A0B2PFJ3;A0A0R0K2R4;I1K3Y4;A0A151RT71;A0A0R0K4D6;V7CR73;V5NAN1;A0A1S2YGU4;A0A072TTZ3;A0A1J7HYI9;A0A1J7HFL3;A0A0R0K2S6;I3S0F9;A0A1S3VYV0;A0A0S3QZ85;A0A0L9TL94	tr|C6TKF0|C6TKF0_SOYBN Putative uncharacterized protein OS=Glycine max PE=2 SV=1;tr|I1KSD7|I1KSD7_SOYBN Uncharacterized protein OS=Glycine max GN=LOC100807439 PE=3 SV=1;tr|I1K3Y3|I1K3Y3_SOYBN Uncharacterized protein OS=Glycine max GN=LOC100789017 PE=3 SV=1	20	5	5	2	22.7	29.168		945710000	965790000	999590000	655940000	727850000	737880000	791900000	759550000	779210000	900920000	897970000	873700000
I1ND90;I1ND83;A0A0R0E5C1;A0A0B2PK43;K7N0R3;A0A0B2PKH9;A0A0B2PK26;A0A0B2PFM6	tr|I1ND90|I1ND90_SOYBN Carboxypeptidase OS=Glycine max GN=GLYMA_20G016800 PE=3 SV=2;tr|I1ND83|I1ND83_SOYBN Carboxypeptidase OS=Glycine max GN=LOC100787236 PE=3 SV=2;tr|A0A0R0E5C1|A0A0R0E5C1_SOYBN Carboxypeptidase OS=Glycine max GN=GLYMA_20G015400 PE=3 SV=1	8	1	1	1	3.6	43.968		92089000	102740000	68791000	300250000	308450000	291260000	171910000	197130000	236410000	68859000	145770000	78170000
A0A0B2PFS3;A0A0S3QZ73;A0A0L9TKA0;A0A1S3VZ21;I1KSH5;C6TL69;A0A0B2SMZ8;A0A1S3VYQ3;A0A0S3QZ36;A0A0L9TL38;A0A0L9TJS2;A0A151RVH9;A0A151RVG1;A0A151R1B5;I1KSH6;A0A0B2SUU4;A0A0S3QZ26;V7CRB5	tr|A0A0B2PFS3|A0A0B2PFS3_GLYSO Fasciclin-like arabinogalactan protein 12 (Fragment) OS=Glycine soja GN=glysoja_010773 PE=4 SV=1;tr|A0A0S3QZ73|A0A0S3QZ73_PHAAN Uncharacterized protein OS=Vigna angularis var. angularis GN=Vigan.01G109600 PE=4 SV=1;tr|A0A0L9T	18	1	1	1	6.8	24.496		19579000	0	18883000	39969000	46019000	69060000	92682000	134710000	83131000	9211100	21981000	8636400
K7KQN4;A0A0B2PFV2;A0A1S3US71;V7CRH9;A0A1S2YFW9;A0A1J7IKE8;A0A151UC35;I1KSM9;A0A0B2SN47;A0A0R0IRU4;A0A0S3QYW9;A0A0L9TK31;G7L840;A0A1J7J278;A0A1J7HYI3	tr|K7KQN4|K7KQN4_SOYBN Uncharacterized protein OS=Glycine max GN=LOC100777600 PE=4 SV=1;tr|A0A0B2PFV2|A0A0B2PFV2_GLYSO Translocase of chloroplast 159, chloroplastic OS=Glycine soja GN=glysoja_010818 PE=4 SV=1;tr|A0A1S3US71|A0A1S3US71_VIGRR translocase of c	15	2	2	2	2.2	133.39		32599000	20755000	25431000	0	0	0	27060000	0	0	0	0	0
I1KT36;A0A0B2PG42;A0A0B2RBA1;A0A1S3UN82;A0A0S3QYG6;A0A0L9TJQ0;V7CRV3	tr|I1KT36|I1KT36_SOYBN Uncharacterized protein OS=Glycine max GN=LOC100818298 PE=4 SV=1;tr|A0A0B2PG42|A0A0B2PG42_GLYSO Uncharacterized protein OS=Glycine soja GN=glysoja_010933 PE=4 SV=1;tr|A0A0B2RBA1|A0A0B2RBA1_GLYSO Uncharacterized protein OS=Glycine soj	7	2	2	1	10.6	20.771		142600000	157530000	148440000	1467500000	1931900000	1518100000	838260000	706980000	1167100000	148390000	144300000	108900000
V7AUS4;G7J579;B7FL58;I1K9P5;C6TKQ1;A0A1J7G846;A0A0B2PN67;A0A1S3TY61;A0A1S3TY48;A0A151TSL8;A0A0S3RDH1;A0A0L9UGE2;I1JV52;A0A0B2PGB4;A0A1S2Y9R5;C6T907;A0A151QYI3;A0A0B2RT67;A0A1J7G881;A0A151R827;I4DEA9;A0A1S3W077;A0A0S3R2F3;V7CGJ3;G7LJ99;A0A1J7FY48;A0A1S3EDC0;I1N1L7;A0A0B2QS05;I1KX99	tr|V7AUS4|V7AUS4_PHAVU Uncharacterized protein (Fragment) OS=Phaseolus vulgaris GN=PHAVU_009G0378000g PE=4 SV=1;tr|G7J579|G7J579_MEDTR FH protein interacting protein FIP1, putative OS=Medicago truncatula GN=MTR_3g100750 PE=4 SV=1;tr|B7FL58|B7FL58_MEDTR Put	30	4	4	4	29.3	16.38		146460000	207740000	183830000	409440000	426640000	421210000	328240000	286430000	318040000	218070000	153940000	157900000
A0A0B2QD16;V7C906;A0A1J7GSY8;A0A0B2PGB5;A0A0U2UQP8;A0A1S2YPK4;I1MSG8;K7LYV0	tr|A0A0B2QD16|A0A0B2QD16_GLYSO Cytokinin dehydrogenase 4 OS=Glycine soja GN=glysoja_005869 PE=4 SV=1;tr|V7C906|V7C906_PHAVU Uncharacterized protein (Fragment) OS=Phaseolus vulgaris GN=PHAVU_003G1365000g PE=4 SV=1;tr|A0A1J7GSY8|A0A1J7GSY8_LUPAN Uncharacteri	8	1	1	1	2.5	44.164		0	0	0	34558000	23610000	30298000	23227000	22071000	30075000	0	0	0
C6T2B0;A0A0B2RKU7;A0A1S2YQZ6;I3S6W2;V7AXE4;I3SBH0;I1MWP3;G7I6D5;C6SZ77;A0A1S3TKU6;A0A1S2Y527;A0A1J7GA09;A0A151TZM8;A0A151QS62;A0A0S3RH04;A0A0L9UB55;A0A0B2SN90;A0A0B2PGH0;C6T0M0;A0A0B2Q1X3;C6SYX1;A0A0B2PHB4;I3SSH5;E3NYV0;A0A1J7I3T3;A0A1J7HJX8;A0A0R0GJB9;A0A1J7GNW5;G7ICP3;A0A1S2XVH1;C6SXQ2;I3SST0;I3SM38;V7CYK1;V7BIB4;C6SYX2;A0A1S3V169;A0A1S3TMX8;A0A151SJ06;A0A151S1D9;A0A0S3SRW6;A0A0S3RY46;A0A0R0KK0…	tr|C6T2B0|C6T2B0_SOYBN Histone H2A OS=Glycine max GN=LOC100500629 PE=2 SV=1;tr|A0A0B2RKU7|A0A0B2RKU7_GLYSO Histone H2A OS=Glycine soja GN=glysoja_039662 PE=3 SV=1;tr|A0A1S2YQZ6|A0A1S2YQZ6_CICAR Histone H2A OS=Cicer arietinum GN=LOC101497893 PE=3 SV=1;tr|I3	54	4	4	3	31.2	13.698		6722000000	7691200000	7965100000	11895000000	11051000000	9458300000	7403300000	6297400000	7087600000	7340900000	9560200000	6996700000
A0A0B2RRR1;I1LT45;A0A0R0HCG5;I1NFR3;C6TIW0;I1LEQ8;A0A0B2PGN0;A0A0B2SDP5;V7BET4;K7WJK7;I1LEQ9;A0A1S3V7U3;A0A0S3SLY3;A0A0L9U0H9;A0A151U740;A0A1J7HJ74;I3SU10	tr|A0A0B2RRR1|A0A0B2RRR1_GLYSO Fructose-bisphosphate aldolase OS=Glycine soja GN=glysoja_045183 PE=3 SV=1;tr|I1LT45|I1LT45_SOYBN Fructose-bisphosphate aldolase OS=Glycine max PE=3 SV=2;tr|A0A0R0HCG5|A0A0R0HCG5_SOYBN Fructose-bisphosphate aldolase OS=Glycin	17	6	5	2	20.4	40.909		174270000	216760000	223790000	724330000	829620000	807260000	944760000	717730000	883610000	243170000	250990000	174700000
I1M285;A0A1S2XCB4;A0A0B2PGN9;A0A151T7D3;I1MEE6;Q7Y249;A2Q4Q3	tr|I1M285|I1M285_SOYBN Uncharacterized protein OS=Glycine max GN=LOC100789730 PE=4 SV=1;tr|A0A1S2XCB4|A0A1S2XCB4_CICAR polyphenol oxidase A1, chloroplastic-like OS=Cicer arietinum GN=LOC101512236 PE=4 SV=1;tr|A0A0B2PGN9|A0A0B2PGN9_GLYSO Polyphenol oxidase	7	3	2	0	7	67.724		0	0	18502000	683560000	568710000	479000000	346680000	348990000	413700000	28084000	20901000	6965400
I3SK49;A0A151U7P9;A0A0L9U093;I1NFY4;C6SYE6;A0A1S3V466;A0A1J7H2Q6;A0A0S3SM56;A0A0L9U0P6;A0A0B2S6N9;A0A1S3V470;A0A1S2XZD0;V7BBU9;I1LEI5;A0A0B2PGS0;C6T5T1	tr|I3SK49|I3SK49_MEDTR Plant basic secretory protein (BSP) family protein OS=Medicago truncatula GN=MTR_1g107215 PE=2 SV=1;tr|A0A151U7P9|A0A151U7P9_CAJCA Uncharacterized protein OS=Cajanus cajan GN=KK1_008042 PE=4 SV=1;tr|A0A0L9U093|A0A0L9U093_PHAAN Unchar	16	1	1	1	4.5	25.422		16565000	32621000	0	46297000	51635000	46737000	43220000	35108000	45455000	23553000	45441000	33545000
C6TDX0;A0A0R0HZ75;A0A0R0EAT4;A0A0B2SC32;A0A0B2PGT9;K7LLG1;K7N394;A0A151U7T5;A0A1J7GSN5;A0A1J7HJ75	tr|C6TDX0|C6TDX0_SOYBN ATP-dependent Clp protease proteolytic subunit (Fragment) OS=Glycine max PE=2 SV=1;tr|A0A0R0HZ75|A0A0R0HZ75_SOYBN ATP-dependent Clp protease proteolytic subunit OS=Glycine max GN=GLYMA_10G257800 PE=3 SV=1;tr|A0A0R0EAT4|A0A0R0EAT4_SOY	10	2	2	2	6.6	40.419		141370000	259680000	170640000	0	79263000	0	82273000	0	0	165310000	173740000	166420000
V7BKQ7;I3T796;I1L7P7;I1JBG2;G7IDQ0;C6T2P2;A0A1S3V319;A0A1S2XX44;A0A1J7IJL3;A0A1J7HX71;A0A1J7G9D8;A0A151SK11;A0A151RYF2;A0A0B2RE45;A0A0B2PGZ7;I3T5G5;K7KGE0;I1JQS3;A0A0B2QH15;G7KST8	tr|V7BKQ7|V7BKQ7_PHAVU Cytochrome c oxidase subunit 5C OS=Phaseolus vulgaris GN=PHAVU_007G214100g PE=3 SV=1;tr|I3T796|I3T796_LOTJA Cytochrome c oxidase subunit 5C OS=Lotus japonicus PE=2 SV=1;tr|I1L7P7|I1L7P7_SOYBN Cytochrome c oxidase subunit 5C OS=Glycin	20	2	2	2	25	7.0692		47392000	12618000	38086000	161050000	157360000	115380000	73041000	128190000	112240000	81300000	71948000	76088000
A0A1J7GW27;A0A151R995;V7B1R9;V7AXN3;K7KWM1;I1KDG6;A0A0B2PHE6;A0A1S2Z308;A0A1S2Z305;Q9XQU4;A0A1S3U4S3;A0A1S3U4Q6;A0A0S3RGT9;A0A072VIS8	tr|A0A1J7GW27|A0A1J7GW27_LUPAN Uncharacterized protein OS=Lupinus angustifolius GN=TanjilG_16808 PE=3 SV=1;tr|A0A151R995|A0A151R995_CAJCA Uncharacterized protein OS=Cajanus cajan GN=KK1_039508 PE=3 SV=1;tr|V7B1R9|V7B1R9_PHAVU Uncharacterized protein OS=Pha	14	2	2	2	10.3	52.946		26856000	28934000	23554000	0	0	0	0	0	0	10432000	11210000	11271000
A0A151SZZ3;I1N6A6;I1LWR5;A0A1S3VA77;A0A1S2XK60;A0A0S3T8Q3;A0A0L9VNF1;A0A0B2SV74;A0A0B2PHE7;C6TNZ6	tr|A0A151SZZ3|A0A151SZZ3_CAJCA UDP-glucose 6-dehydrogenase OS=Cajanus cajan GN=KK1_022783 PE=3 SV=1;tr|I1N6A6|I1N6A6_SOYBN UDP-glucose 6-dehydrogenase OS=Glycine max GN=LOC100810907 PE=3 SV=1;tr|I1LWR5|I1LWR5_SOYBN UDP-glucose 6-dehydrogenase OS=Glycine ma	10	4	1	1	11.8	46.084		0	0	0	23889000	21857000	22697000	31376000	37881000	31987000	0	0	0
A0A151U9H9;V7BM00;A0A1S3VKP6;A0A0S3S5N5;A8C8H5;A8C8H3;A0A0L9VCS2;A0A0B2QVT7;A0A0B2PHI0;A0A1Q1M8W2;A0A1J7HTH4;A0A1S2YE63;Q7XJB3;G7KFV9;A0A1S3UFB7;A0A151S0M5;A0A0S3RL23;I1MBS2;C6TL71;I1LM82;Q684J8;A0A0B2S8I0;A0A1J7IIY3;I1JHT1;G7J8M7;A0A0L9UWE6;A0A0B2S4A1;T2DPK2;A0A151U9J8;V7B7Z3;I3SRA7;A0A151S0T2;I1LM83;A0A151U9T2;A0A1J7GN20;A0A072UXQ1;A0A151U9G3;I1L3Z2;V7C5G0;V7C356;T2DNC8;I3S1U3;I1MQM4;C6TCI6;A0A…	tr|A0A151U9H9|A0A151U9H9_CAJCA Glutamate decarboxylase OS=Cajanus cajan GN=KK1_020202 PE=3 SV=1;tr|V7BM00|V7BM00_PHAVU Glutamate decarboxylase OS=Phaseolus vulgaris GN=PHAVU_006G087600g PE=3 SV=1;tr|A0A1S3VKP6|A0A1S3VKP6_VIGRR Glutamate decarboxylase OS=Vi	51	4	4	3	14.3	55.745		31603000	60959000	55375000	281120000	153090000	155460000	84621000	72317000	65810000	44476000	48910000	58812000
V7AWD8;G7J9U2;A0A1S3U6E5;A0A1S2Y946;A0A1J7IQE3;A0A1J7G7T4;A0A151RNX3;A0A0L9UHB0;I1K8M2;I1JU62;A0A0B2RCN5;A0A0B2PHI5;A0A1J7H7N8;A0A0S3RBK4	tr|V7AWD8|V7AWD8_PHAVU Transmembrane 9 superfamily member OS=Phaseolus vulgaris GN=PHAVU_009G086800g PE=3 SV=1;tr|G7J9U2|G7J9U2_MEDTR Transmembrane 9 superfamily member OS=Medicago truncatula GN=MTR_3g105950 PE=3 SV=1;tr|A0A1S3U6E5|A0A1S3U6E5_VIGRR Transme	14	1	1	1	2	73.09		0	0	0	23968000	0	0	0	16079000	56335000	0	0	15371000
A0A0B2PHQ7;I1N8N4;A0A151TAN4;A0A0B2QMT7;I1N8N5;V7CV71;A0A0S3RXD4;A0A0L9VH86;I1JN14;C6TA42;A0A0B2PXA0;A0A1S3TBM0;A0A1S2XTE7;A2Q6H0;K7L1U0;A0A1J7HRX1	tr|A0A0B2PHQ7|A0A0B2PHQ7_GLYSO PsbP domain-containing protein 6, chloroplastic OS=Glycine soja GN=glysoja_029488 PE=4 SV=1;tr|I1N8N4|I1N8N4_SOYBN Uncharacterized protein OS=Glycine max GN=LOC100795124 PE=4 SV=1;tr|A0A151TAN4|A0A151TAN4_CAJCA Uncharacterize	16	6	6	6	41.2	23.116		1068500000	1059400000	1082700000	0	0	0	0	0	0	1056100000	1778000000	1334400000
A0A0L9U7S8;V7CYN3;I1N8M5;A0A1S3TB83;A0A0S3RXC3;A0A0B2PHR2;I1JMZ3;C6SZW0;A0A0B2RWN3;A0A0R0EWX9;A0A0L9U7B0;I1JMZ5;I1JMZ4;A0A0B2S0P4;V7CXB2;A0A1S3TBV9;I1N8M4;G7L4T7;B7FMV4;A0A151TAQ4;A0A1J7H108;A0A1J7FQ17;A0A1J7FPU0;C6T3S3;A0A1S2XRB1;I3T8X0;A0A1J7HHM9;C6SW68	tr|A0A0L9U7S8|A0A0L9U7S8_PHAAN Uncharacterized protein OS=Phaseolus angularis GN=LR48_Vigan03g207400 PE=4 SV=1;tr|V7CYN3|V7CYN3_PHAVU Uncharacterized protein OS=Phaseolus vulgaris GN=PHAVU_001G117000g PE=4 SV=1;tr|I1N8M5|I1N8M5_SOYBN Uncharacterized protei	28	4	4	2	43.2	14.016		251950000	271100000	318980000	720830000	753730000	692620000	691100000	535770000	708650000	289720000	312500000	219490000
C6TFR3;A0A0B2PHU2;I1M0C6;A0A0B2PKU9;V7CM84;I1KLI2;A0A151T1Y3;A0A1S2YHV1;A0A1S3UM53;A0A1J7G1N1;I3S6E9;A0A1J7HCT5;G7ZZ83	tr|C6TFR3|C6TFR3_SOYBN Putative uncharacterized protein OS=Glycine max PE=2 SV=1;tr|A0A0B2PHU2|A0A0B2PHU2_GLYSO Clathrin light chain 1 OS=Glycine soja GN=glysoja_027364 PE=4 SV=1;tr|I1M0C6|I1M0C6_SOYBN Clathrin light chain OS=Glycine max GN=LOC100788673 PE	13	3	2	1	13.7	20.26		0	0	0	199150000	180160000	220930000	210250000	173030000	135310000	0	0	0
A0A0B2PKV4;A0A0B2PHU6;A0A0R0JE57;I1M0D0;I1KLH6	tr|A0A0B2PKV4|A0A0B2PKV4_GLYSO Cytochrome P450 71A8 OS=Glycine soja GN=glysoja_026926 PE=3 SV=1;tr|A0A0B2PHU6|A0A0B2PHU6_GLYSO Cytochrome P450 71A4 OS=Glycine soja GN=glysoja_027369 PE=3 SV=1;tr|A0A0R0JE57|A0A0R0JE57_SOYBN Uncharacterized protein OS=Glycin	5	1	1	1	2.8	44.547		0	0	0	0	0	0	0	0	0	0	0	0
V7BZG9;A0A1S2XHH6;I1N694;A0A0B2PHY4;A0A151RCJ4;A0A1S3VGY6;A0A0S3T7Z8;A0A0L9VPA5;A0A1J7HI43;I1LWQ0	tr|V7BZG9|V7BZG9_PHAVU Uncharacterized protein (Fragment) OS=Phaseolus vulgaris GN=PHAVU_004G033500g PE=4 SV=1;tr|A0A1S2XHH6|A0A1S2XHH6_CICAR uncharacterized protein LOC101501957 OS=Cicer arietinum GN=LOC101501957 PE=4 SV=1;tr|I1N694|I1N694_SOYBN Uncharact	10	1	1	1	7.3	24.41		9492400	9560300	14620000	0	0	0	0	0	0	10832000	11971000	13756000
C6THS5;I1MBJ1;A0A0B2PI33	tr|C6THS5|C6THS5_SOYBN Peroxidase (Fragment) OS=Glycine max PE=2 SV=1;tr|I1MBJ1|I1MBJ1_SOYBN Peroxidase OS=Glycine max GN=LOC100812415 PE=3 SV=1;tr|A0A0B2PI33|A0A0B2PI33_GLYSO Peroxidase OS=Glycine soja GN=glysoja_044017 PE=3 SV=1	3	2	2	2	8.4	28.085		98462000	121170000	97616000	0	0	0	0	0	0	116890000	107550000	96164000
I3S4I6;V7C0G8;V7BC32;I3SDW2;I1LDP9;A0A1S3V2P6;A0A1S3UB40;A0A1S2YR52;A0A151U667;A0A151T083;A0A0R4J5W9;A0A0L9VM26;A0A0L9TZY4;A0A0B2QNN3;A0A0B2PIH6;I3T3U6;I3SRW3;G7IAL7;A0A1J7I0I2;A0A0S3T8U1;I1N6R2;G7IAL5;A0A0S3SN88;K7N3S3;K7N3S2;I3SLK5;C6TK30;A0A0B2PRY7;A0A1J7I5B7;A0A1J7HI91;A0A1J7H1L2;A0A1J7FU09	tr|I3S4I6|I3S4I6_LOTJA 60S ribosomal protein L36 OS=Lotus japonicus PE=2 SV=1;tr|V7C0G8|V7C0G8_PHAVU 60S ribosomal protein L36 OS=Phaseolus vulgaris GN=PHAVU_004G065100g PE=3 SV=1;tr|V7BC32|V7BC32_PHAVU 60S ribosomal protein L36 OS=Phaseolus vulgaris GN=PH	32	2	2	2	20.9	9.8278		586440000	823840000	272800000	1818400000	1817700000	1970800000	1702100000	1433200000	1679600000	528190000	803190000	518610000
A0A0R0JFC7;I1KA91;A0A0B2PIJ5	tr|A0A0R0JFC7|A0A0R0JFC7_SOYBN Uncharacterized protein OS=Glycine max GN=GLYMA_06G112500 PE=4 SV=1;tr|I1KA91|I1KA91_SOYBN Uncharacterized protein OS=Glycine max GN=LOC100777292 PE=4 SV=2;tr|A0A0B2PIJ5|A0A0B2PIJ5_GLYSO LysM domain-containing GPI-anchored pr	3	1	1	1	3.7	34.096		25553000	41707000	38930000	49133000	49741000	42015000	20819000	0	0	0	0	0
K7LRH3;A0A1S3TQ89;A0A0S3RZP4;K7MPS9;I1LMC1;A0A0L9U8W5;V7D142;A0A0B2QD76;A0A0B2PIJ7;A0A1S3E560;A0A151U9H0;A0A1J7G571	tr|K7LRH3|K7LRH3_SOYBN Uncharacterized protein OS=Glycine max GN=LOC100820344 PE=4 SV=1;tr|A0A1S3TQ89|A0A1S3TQ89_VIGRR THO complex subunit 4D OS=Vigna radiata var. radiata GN=LOC106757673 PE=4 SV=1;tr|A0A0S3RZP4|A0A0S3RZP4_PHAAN Uncharacterized protein OS=	12	2	2	2	13.9	23.27		22009000	30440000	49277000	85903000	120940000	120740000	90487000	94250000	53912000	62818000	75044000	30095000
V7CVR1;O65808;I1N906;A0A0B2Q4L8;I1JND2;A0A0B2PIJ8	tr|V7CVR1|V7CVR1_PHAVU Uncharacterized protein OS=Phaseolus vulgaris GN=PHAVU_001G132200g PE=4 SV=1;tr|O65808|O65808_SOYBN Magnesium chelatase subunit OS=Glycine max GN=chlH PE=2 SV=1;tr|I1N906|I1N906_SOYBN Uncharacterized protein OS=Glycine max GN=LOC1007	6	2	1	1	1.8	153.2		0	0	0	0	0	0	0	0	0	0	0	0
A0A0B2PIR8;I1JNN6	tr|A0A0B2PIR8|A0A0B2PIR8_GLYSO Dirigent protein OS=Glycine soja GN=glysoja_012755 PE=3 SV=1;tr|I1JNN6|I1JNN6_SOYBN Dirigent protein OS=Glycine max GN=LOC100789492 PE=3 SV=1	2	1	1	1	6.4	20.5		0	0	5155500	599220000	591040000	447450000	19249000	315040000	355430000	5187700	9023200	6238600
A0A1J7HAX5;V7AV20;I1K7K4;G7J4Q1;A0A0R4J301;A0A0B2PIU7;A0A0B2SNT5	tr|A0A1J7HAX5|A0A1J7HAX5_LUPAN Endoglucanase OS=Lupinus angustifolius GN=TanjilG_12351 PE=3 SV=1;tr|V7AV20|V7AV20_PHAVU Endoglucanase OS=Phaseolus vulgaris GN=PHAVU_009G016100g PE=3 SV=1;tr|I1K7K4|I1K7K4_SOYBN Endoglucanase OS=Glycine max GN=LOC100812226 P	7	1	1	1	1.9	57.89		36366000	42438000	37453000	0	0	0	0	0	0	39960000	34409000	35393000
A0A151UH19;V7CZG2;I1MZ47;I1LMP2;A0A1S3TM28;A0A151U950;A0A0S3S0R6;A0A0L9UA53;A0A0B2RNW9;A0A0B2PIU9;A0A151U944;I3STB8;I3S3L3;G7JB60;A0A1S2YDH7;B7FLW2;A0A1S2XNC7;C6TJ86;A0A1J7IJ56	tr|A0A151UH19|A0A151UH19_CAJCA Putative 26S proteasome non-ATPase regulatory subunit 7 OS=Cajanus cajan GN=KK1_049497 PE=4 SV=1;tr|V7CZG2|V7CZG2_PHAVU Uncharacterized protein OS=Phaseolus vulgaris GN=PHAVU_001G240900g PE=4 SV=1;tr|I1MZ47|I1MZ47_SOYBN Uncha	19	3	3	3	17.5	34.142		30492000	41185000	57455000	141910000	108710000	115670000	98440000	125160000	98485000	76175000	89048000	46764000
Q9FUJ5;Q39832;C6T1Y2;C6SVL2;A0A0B2SRZ9;A0A0B2PIX6;P00865;Q9FUJ4;Q42823;Q42815;G8I136;I1N6Q6;P12468;Q42822;A0A1J7H3T1;Q945R2;Q9ZRI4;P07689;P00869;O65194;A0A1J7HQJ6;I3SR29;Q9SAP7;A0A0B2QBI8;A0A0B2PDZ3;I1N6R0;K7MWK6;A0A0R0F5X7;K7MVJ0;G7KMR3;I3S8R8;I3S0S6;P17673;I3SJD3;B7FHB2;Q9ZP07;B7FMC2;A0A1S3DX02;A0A072U6Q1;A0A072TXF3;A0A072TWG5;A0A072TWG1	tr|Q9FUJ5|Q9FUJ5_SOYBN Ribulose bisphosphate carboxylase small chain OS=Glycine max PE=2 SV=1;tr|Q39832|Q39832_SOYBN Ribulose bisphosphate carboxylase small chain OS=Glycine max GN=LOC100794277 PE=2 SV=1;tr|C6T1Y2|C6T1Y2_SOYBN Ribulose bisphosphate carboxy	42	5	1	1	25.3	20.005		2891600000	2090900000	0	0	0	0	0	0	0	1899700000	0	2182000000
A0A151S1F6;K7MNK5;I1M8U0;A0A1S3E4R4;V7CS03;A0A0B2PJ76;A0A0B2RV72	tr|A0A151S1F6|A0A151S1F6_CAJCA Uncharacterized protein OS=Cajanus cajan GN=KK1_029622 PE=4 SV=1;tr|K7MNK5|K7MNK5_SOYBN Uncharacterized protein OS=Glycine max GN=LOC100794731 PE=4 SV=1;tr|I1M8U0|I1M8U0_SOYBN Uncharacterized protein OS=Glycine max GN=LOC1007	7	2	2	2	16.2	8.067		0	0	0	54587000	52076000	82123000	44308000	42734000	56579000	0	0	0
A0A1J7IEG6;A0A151TUX7;A0A1S2XSL0;V7CWZ0;A0A0S3RYJ4;A0A0L9U833;I1JPG1;A0A0B2PJ80;A0A1S3TPU0;A0A1J7GWY2;A0A1J7FVU9;G7L0M8;F9W2W4	tr|A0A1J7IEG6|A0A1J7IEG6_LUPAN Uncharacterized protein OS=Lupinus angustifolius GN=TanjilG_28310 PE=3 SV=1;tr|A0A151TUX7|A0A151TUX7_CAJCA Calcium-transporting ATPase 4, endoplasmic reticulum-type OS=Cajanus cajan GN=KK1_010053 PE=3 SV=1;tr|A0A1S2XSL0|A0A1S	13	1	1	1	1.4	115.15		9233200	0	0	0	22205000	30907000	42244000	40121000	39799000	0	10758000	0
A0A0L9URM0;A0A0B2PJN4;V7CL13;A0A1S3VTT0;A0A0R0HDU0;A0A151THL9;I1MMY0;V7CM37;I1LI93;I1JCB1;A0A1S3VSW5;A0A0S3T443;A0A1S2YZ72;I1M643;C6TLS1;A0A1S3UER6;A0A0S3RIY5;A0A0L9TGM6;A0A0B2SJI8;V7CDM3;A0A1J7G3H1;A0A1J7GW64;A0A0L9URA2;I3T5L9;A0A151REL2;A0A1S2YSZ2;A0A1S2YSZ5;A0A072UDA5;A0A1S3USJ7;A0A0L9TNX5;G7K008;G7L9H3;A0A1S3US10;A0A1J7I8F4;A0A151RW08;G7L9H2	tr|A0A0L9URM0|A0A0L9URM0_PHAAN Uncharacterized protein OS=Phaseolus angularis GN=LR48_Vigan06g054800 PE=4 SV=1;tr|A0A0B2PJN4|A0A0B2PJN4_GLYSO Isocitrate dehydrogenase [NAD] regulatory subunit 1, mitochondrial OS=Glycine soja GN=glysoja_037462 PE=4 SV=1;tr|	36	3	3	3	13.8	37.794		35126000	60237000	61489000	132370000	137440000	127530000	135140000	199230000	73452000	106840000	67017000	58010000
Q40207;I1KBJ9;I1JY15;G7JBL5;A0A151ST52;A0A0B2PJN9;I3T2F9;A0A151TLE4;A0A1J7H1T4;V7AVQ3	tr|Q40207|Q40207_LOTJA RAB1Y (Fragment) OS=Lotus japonicus GN=rab1Y PE=2 SV=1;tr|I1KBJ9|I1KBJ9_SOYBN Uncharacterized protein OS=Glycine max GN=LOC100814725 PE=4 SV=1;tr|I1JY15|I1JY15_SOYBN Uncharacterized protein OS=Glycine max GN=LOC100779729 PE=4 SV=1;tr	10	2	1	1	10.1	23.129		10225000	0	5726900	22332000	21837000	31379000	61570000	26307000	47794000	6891500	0	16553000
V7AZ24;I1KBY3;I1JXP9;A0A1S3VVE4;A0A0S3RFA4;A0A0B2PK21;A0A0L9UEV5;A0A0B2RH65;A0A151R688;V7CRS1;G7LIT0;I1K6S6;A0A0B2Q875;A0A072V195;A0A1J7IGL1;I1KP32;A0A0B2QA93;I1JXQ0	tr|V7AZ24|V7AZ24_PHAVU Uncharacterized protein OS=Phaseolus vulgaris GN=PHAVU_009G162100g PE=3 SV=1;tr|I1KBY3|I1KBY3_SOYBN Uncharacterized protein OS=Glycine max GN=LOC100804035 PE=3 SV=1;tr|I1JXP9|I1JXP9_SOYBN Uncharacterized protein OS=Glycine max GN=LOC	18	23	23	1	31.5	102.5		2451700000	2009800000	2808300000	682170000	695250000	666490000	603160000	627950000	667280000	2194900000	2365100000	2164500000
A0A151RVP1;A0A0S3RG14;A0A0L9UC87;I1KC82;A0A0B2PK36;A0A1J7GCR7;C6TFS7;I1JXF1;A0A0B2PDZ1;A0A1S3TXK3;V7AZC2;V7AWD9;V7B0F7	tr|A0A151RVP1|A0A151RVP1_CAJCA Protein cbbY OS=Cajanus cajan GN=KK1_031775 PE=4 SV=1;tr|A0A0S3RG14|A0A0S3RG14_PHAAN Uncharacterized protein OS=Vigna angularis var. angularis GN=Vigan.02G230400 PE=4 SV=1;tr|A0A0L9UC87|A0A0L9UC87_PHAAN Uncharacterized protei	13	4	4	1	17.8	35.029		648790000	575630000	461440000	0	0	0	119370000	0	0	404720000	528630000	271040000
A0A1J7FNH4;V7CED8;A0A151R4Y0;A0A1S2Z894;A0A1J7I4U3;G7JK37;A0A1S3UW41;A0A0S3R5Z6;A0A0L9TQ48;A0A0B2PKB3;I1MUY7;V7CBW5	tr|A0A1J7FNH4|A0A1J7FNH4_LUPAN Uncharacterized protein OS=Lupinus angustifolius GN=TanjilG_19365 PE=4 SV=1;tr|V7CED8|V7CED8_PHAVU Uncharacterized protein OS=Phaseolus vulgaris GN=PHAVU_003G218500g PE=4 SV=1;tr|A0A151R4Y0|A0A151R4Y0_CAJCA Nitrate/chlorate t	12	1	1	1	4.4	33.444		0	0	0	31720000	0	27463000	25977000	0	36899000	0	0	0
A0A0R4J3K0;A0A0R0KAL0;A0A0B2RG07;Q5NT70;Q39817;A0A0R0JMW2;A0A0B2PKN3;A0A0R0JHW1;I1JXS7	tr|A0A0R4J3K0|A0A0R4J3K0_SOYBN Uncharacterized protein OS=Glycine max GN=LOC547851 PE=3 SV=1;tr|A0A0R0KAL0|A0A0R0KAL0_SOYBN Uncharacterized protein OS=Glycine max GN=LOC100802236 PE=3 SV=1;tr|A0A0B2RG07|A0A0B2RG07_GLYSO Calnexin like OS=Glycine soja GN=gly	9	3	2	1	7.1	52.462		49895000	45353000	77819000	0	0	134860000	93230000	57744000	64789000	0	57330000	68526000
A0A0B2QF19;I1N7F4;I1K147;C6TKJ4;A0A0B2PL84;I1K146	tr|A0A0B2QF19|A0A0B2QF19_GLYSO Cytochrome c1-1, heme protein, mitochondrial OS=Glycine soja GN=glysoja_043835 PE=4 SV=1;tr|I1N7F4|I1N7F4_SOYBN Uncharacterized protein OS=Glycine max GN=LOC100803087 PE=4 SV=1;tr|I1K147|I1K147_SOYBN Uncharacterized protein O	6	3	1	0	26.1	22.176		0	0	0	54995000	77011000	110140000	62753000	66888000	75964000	0	0	10727000
I1MEF5;I1M277;C6T0A6;C6SX35;A0A1S3VGS8;A0A151T3D4;A0A0S3S2J4;A0A0L9VFH0;A0A0B2PLE8;I3T922;I3S3Y8;I1K5P0;A0A0R0K0K3;V7BQC1;A0A1J7FZI7;A0A151T7D6;A0A0B2QJN2	tr|I1MEF5|I1MEF5_SOYBN Uncharacterized protein OS=Glycine max GN=LOC100819489 PE=3 SV=1;tr|I1M277|I1M277_SOYBN Uncharacterized protein OS=Glycine max GN=LOC100306645 PE=3 SV=1;tr|C6T0A6|C6T0A6_SOYBN Putative uncharacterized protein OS=Glycine max PE=2 SV=1	17	2	2	2	9	25.598		28184000	31256000	47990000	69567000	77766000	57542000	79484000	104150000	56530000	44572000	48535000	47573000
Q58J26;A0A0B2PLG1;V7CME2;A0A1S3UTV3;I1M068;A0A0L9TK85;A0A0S3QZF2;A0A151RHD8;A0A0B2Q6P5;I1KLP7;I3SE84;I3S7L3;A0A072UMI3;A0A072UPN1;P21727;A0A1S2YI03;A0A1S2XKT5;A0A1J7HC31;G7JWT8;A0A1J7H6T5	tr|Q58J26|Q58J26_SOYBN Putative plastid triose phophate translocator (Fragment) OS=Glycine max PE=2 SV=1;tr|A0A0B2PLG1|A0A0B2PLG1_GLYSO Triose phosphate/phosphate translocator, chloroplastic (Fragment) OS=Glycine soja GN=glysoja_026865 PE=4 SV=1;tr|V7CME2|	20	3	3	3	12	28.924		2003100000	1893900000	1421200000	0	47620000	115340000	79230000	177960000	0	1174200000	736250000	1042200000
A0A0B2PLG9;A0A0L9VFX2;I3SJR3;A0A1S3VM15;I1MED4;A0A1S3VLN5;A0A1S2XCA6;I1MED3;I1M296;A0A151T7P0;A0A0S3S2I3;B7FMN4;G7INY6;I3SKT6;I3T4M7;I3SP56;G7INY5;V7BQG8;C6TA56;A0A1J7GYJ9;A0A1J7G1L4	tr|A0A0B2PLG9|A0A0B2PLG9_GLYSO UPF0559 protein OS=Glycine soja GN=glysoja_014329 PE=4 SV=1;tr|A0A0L9VFX2|A0A0L9VFX2_PHAAN Uncharacterized protein OS=Phaseolus angularis GN=LR48_Vigan09g248100 PE=4 SV=1;tr|I3SJR3|I3SJR3_LOTJA Uncharacterized protein OS=Lotu	21	3	3	3	31.7	17.937		0	0	0	0	0	0	0	48755000	0	0	0	0
A0A1J7H614;I1JUQ4;I1K974;C6TI54;A0A0B2QEN2;A0A0B2PLP5;A0A1J7G843	tr|A0A1J7H614|A0A1J7H614_LUPAN Uncharacterized protein OS=Lupinus angustifolius GN=TanjilG_12541 PE=4 SV=1;tr|I1JUQ4|I1JUQ4_SOYBN Uncharacterized protein OS=Glycine max GN=GLYMA_04G078500 PE=4 SV=2;tr|I1K974|I1K974_SOYBN Uncharacterized protein OS=Glycine	7	1	1	1	3.3	45.358		0	0	0	26764000	58469000	43700000	18177000	28634000	0	0	18643000	0
A0A0B2PLS8;B7FKY8;I3S047;G7IP27;C6TG81;V7BUF1;A0A1S3VJZ6;A0A151T7B0;A0A0S3S2Q3;A0A0L9VFH4;A0A1S2X9Q7;I3SQ25;I1MEF8;A0A1J7GQ09	tr|A0A0B2PLS8|A0A0B2PLS8_GLYSO Clathrin light chain OS=Glycine soja GN=glysoja_014307 PE=3 SV=1;tr|B7FKY8|B7FKY8_MEDTR Clathrin light chain (Fragment) OS=Medicago truncatula PE=2 SV=1;tr|I3S047|I3S047_MEDTR Clathrin light chain OS=Medicago truncatula PE=2	14	3	3	1	15.9	23.591		64727000	0	67946000	488580000	241230000	468430000	277700000	270860000	390880000	109000000	49952000	88610000
C6SVE3;A0A151R6V3;A0A151S187;I1JB54;A0A151R6L7;I1KWQ7;V7B0I2;K7K5R2;I3SSW3;I3S9Q1;I1N4X6;I1L7D4;C6TCF6;C6T7Z6;A0A1S3UJK5;A0A1S3TTU6;A0A1S2XNE2;A0A0S3T9K3;A0A0L9VLX3;A0A0L9U1Q3;A0A0B2Q1B7;A0A0B2PWY4;A0A0B2PLT2;K7KKS0;A0A072U7S2;I1JB55;A0A072TID4;V7C0E1;O49884;G7KSW7;B7FKJ3;A7X6P5;A0A1S2Z800;A0A1J7I110;A0A1J7H0X5;A0A1J7FQD9;A0A072TK88;A0A0S3RRC1;K7M0D2	tr|C6SVE3|C6SVE3_SOYBN Putative uncharacterized protein OS=Glycine max PE=2 SV=1;tr|A0A151R6V3|A0A151R6V3_CAJCA 60S ribosomal protein L30 OS=Cajanus cajan GN=KK1_040502 PE=4 SV=1;tr|A0A151S187|A0A151S187_CAJCA 60S ribosomal protein L30 (Fragment) OS=Cajanu	39	3	3	3	42.9	10.01		114600000	163160000	115010000	125830000	107990000	109760000	97442000	118660000	103590000	89448000	156390000	135860000
A0A0B2PLU0;K7M1M4	tr|A0A0B2PLU0|A0A0B2PLU0_GLYSO Polyphenol oxidase A1, chloroplastic OS=Glycine soja GN=glysoja_014317 PE=4 SV=1;tr|K7M1M4|K7M1M4_SOYBN Uncharacterized protein OS=Glycine max GN=GLYMA_13G242400 PE=4 SV=1	2	1	1	1	2.3	62.869		0	0	0	591360000	579630000	543690000	385140000	380020000	367710000	0	0	0
I1L9H8;I1JGK4;A0A1S3V9D0;A0A1J7HH40;A0A151U3H5;A0A0B2SLN2;A0A0B2PM00;A0A0R0KZ26;A0A0S3SUN7;A0A0L9TGA0;I3SG26;A0A1S2Y2E0;A0A1J7IRG1;A0A1J7FQW0;A0A1S2Y160;K7MCD7;A0A0R0G321;I3SQU3;A0A0R0L6B4;A0A151S190;I1L9H9;K7KG35;V7BIT6;C6TJX5;C6SZV8;A0A0B2RF63;U5U2R1	tr|I1L9H8|I1L9H8_SOYBN Uncharacterized protein OS=Glycine max GN=LOC100805567 PE=3 SV=1;tr|I1JGK4|I1JGK4_SOYBN Uncharacterized protein OS=Glycine max GN=LOC100816570 PE=3 SV=1;tr|A0A1S3V9D0|A0A1S3V9D0_VIGRR ubiquitin-conjugating enzyme E2 variant 1D OS=Vig	27	3	1	1	26	16.615		34792000	52732000	53638000	177080000	173320000	135800000	162690000	182290000	155090000	49638000	0	45756000
V7BPJ0;Q41668;Q40209;I3T070;G7J7Y2;C6TIC8;A0A0R4J4F2;A0A0B2QS28;A0A0B2PM60;C6SVW5;T2DNF6;A0A072UYR9;I1LM67;A0A1S2XKQ1;A0A1S3VLA1;A0A1S2YD48;A0A1J7I663;A0A0L9VCZ6;A0A151U9N0;I1LM66;C6TED4;A0A1S3E865;A0A1J7HVA8;A0A1J7FN69;I3S087;A0A1S3VKH0;A0A0S3S5N0;A0A1J7GQD8;K7KRM9;A0A151T3L3;A0A1S3E9E5;A0A0B2NUZ8	tr|V7BPJ0|V7BPJ0_PHAVU Uncharacterized protein OS=Phaseolus vulgaris GN=PHAVU_006G086000g PE=4 SV=1;tr|Q41668|Q41668_VICFA Guanine nucleotide regulatory protein OS=Vicia faba PE=2 SV=1;tr|Q40209|Q40209_LOTJA RAB5A OS=Lotus japonicus GN=rab5A PE=2 SV=1;tr|I	32	4	4	1	24	21.923		78457000	54671000	41357000	318470000	271710000	270390000	213650000	195240000	260750000	72471000	76353000	95937000
I3SA38;A0A151TDP8;A0A0B2QEK8;A0A0B2PM96;A0A0R0JDW1;G7ZWE0;V7AUD8;I1JUS7;I1K9A0;A0A0S3RC94;A0A0L9TDG1;A0A1S3U0U6;A0A1S2Y8S7;A0A1S3TZW8;A0A1J7H7W5	tr|I3SA38|I3SA38_MEDTR Uncharacterized protein OS=Medicago truncatula PE=2 SV=1;tr|A0A151TDP8|A0A151TDP8_CAJCA Eukaryotic translation initiation factor 3 subunit L OS=Cajanus cajan GN=KK1_011409 PE=4 SV=1;tr|A0A0B2QEK8|A0A0B2QEK8_GLYSO Eukaryotic translati	15	2	2	2	11.9	23.304		0	0	0	0	0	0	0	0	22378000	0	0	0
A0A151TBB7;A0A0B2R7F0;A4ZGS6;K7LM73;A0A1J7HF40;A0A0R4J680;A0A0B2RZI4;A0A1S3T730;A0A1S3T716;K7N5H3;G7KQS2;A0A0B2PMD9;A0A0L9U1D2;C6TFC5;C6T791;K7LM71;Q41650;A0A0B2RZU8;A0A1J7FN34;A0A1S3T7L9;I1JN51;A0A1S3T7L8;A0A1J7H6A6;V7B9W0;I1NJB9;A0A1S3V764;A0A0S3SKZ3;A0A0B2R4J0;G7KQS1;A0A1J7IMI1;A0A1S2XRI5;I1N8S2;Q93XA0;I1JN50;A0A1S3T7L7;Q0GPG7;I3T9L1;A0A1S3T7L6;A0A0S3RX34;A0A151TTN7;A0A151TB93;A0A0L9U7E2;I3T3N…	tr|A0A151TBB7|A0A151TBB7_CAJCA Transcription factor TGA6 OS=Cajanus cajan GN=KK1_018916 PE=4 SV=1;tr|A0A0B2R7F0|A0A0B2R7F0_GLYSO Transcription factor HBP-1b(C1) OS=Glycine soja GN=glysoja_025852 PE=4 SV=1;tr|A4ZGS6|A4ZGS6_SOYBN Transcription factor bZIP98	176	2	2	2	9	25.503		0	0	0	27255000	22427000	0	22559000	21665000	17149000	0	0	0
A0A0B2PML9;A0A0L9VCM0;A0A0B2S5L3;V7BLX0;A0A0S3S5J8;A0A151U9H5;I1MBQ9;A0A1J7GVM0	tr|A0A0B2PML9|A0A0B2PML9_GLYSO Sucrose synthase 2 OS=Glycine soja GN=glysoja_032192 PE=4 SV=1;tr|A0A0L9VCM0|A0A0L9VCM0_PHAAN Sucrose synthase OS=Phaseolus angularis GN=LR48_Vigan09g147000 PE=3 SV=1;tr|A0A0B2S5L3|A0A0B2S5L3_GLYSO Sucrose synthase 2 OS=Glyci	8	1	1	1	1.6	77.476		0	6872300	9801000	159710000	122580000	94848000	219150000	230840000	208480000	0	0	0
I1JWZ3;A0A1S3VV10;A0A0S3RGJ2;A0A0L9UBE4;A0A0B2PMT8;I1KCP1;A0A0B2QHZ3;V7B022;A0A1S3VBU6;Q9M4N4;A0A1S2Z5D2;Q9M4N3;A0A072TWF6;I3SAW3	tr|I1JWZ3|I1JWZ3_SOYBN Plasma membrane ATPase OS=Glycine max GN=LOC100818043 PE=3 SV=1;tr|A0A1S3VV10|A0A1S3VV10_VIGRR Plasma membrane ATPase OS=Vigna radiata var. radiata GN=LOC106778754 PE=3 SV=1;tr|A0A0S3RGJ2|A0A0S3RGJ2_PHAAN Plasma membrane ATPase OS=Vi	14	7	2	0	8.1	105.26		58860000	0	39085000	82590000	87992000	87397000	124100000	93624000	102160000	50723000	0	56447000
A0A1J7H4D6;I1K9R6;A0A151TQI8;A0A0B2PMW7;V7B8T6;A0A1J7HUR4;Q8GUS1;I1MB07;A0A0B2S6P8;P37116;A0A1S3U5X1;A0A1J7GBT5;A0A0R4J338;A0A0L9UG92;A0A0B2PG11;V7AVR7;Q43235;G7J4L3;A0A1S2YB03;A0A0S3RDA8;G7JVE7;O04434	tr|A0A1J7H4D6|A0A1J7H4D6_LUPAN NADPH--cytochrome P450 reductase OS=Lupinus angustifolius GN=TanjilG_28461 PE=3 SV=1;tr|I1K9R6|I1K9R6_SOYBN NADPH--cytochrome P450 reductase OS=Glycine max GN=LOC100781568 PE=3 SV=1;tr|A0A151TQI8|A0A151TQI8_CAJCA NADPH--cytoc	22	2	2	2	3.7	75.07		0	0	0	21094000	24358000	0	34553000	33653000	34349000	0	0	0
A0A1J7HND3;Q2TFP1;A0A151RL99;A0A0B2PX88;A0A0B2PMW8;I1N8P5;A0A1J7HRR7;A0A1S2XRF7;G7L5V0;Q58ZF1;P29502	tr|A0A1J7HND3|A0A1J7HND3_LUPAN Tubulin beta chain OS=Lupinus angustifolius GN=TanjilG_21845 PE=3 SV=1;tr|Q2TFP1|Q2TFP1_SOYBN Tubulin beta chain OS=Glycine max GN=TUBB3 PE=2 SV=1;tr|A0A151RL99|A0A151RL99_CAJCA Tubulin beta chain OS=Cajanus cajan GN=KK1_0352	11	11	1	1	33	50.192		0	0	0	50625000	0	0	68012000	68812000	35803000	0	0	0
C6TA47;A0A0R0JED2;I1K9N5;A0A0B2PMZ2;A0A1S3U556;A0A0L9UGU8;A0A1S2YBD2;A0A1S3U511;A0A0S3RCK4;A0A1S2Y9S1;I3SA72;A0A072V2Z9;V7AYE9;G7J568	tr|C6TA47|C6TA47_SOYBN Putative uncharacterized protein OS=Glycine max GN=LOC100819511 PE=2 SV=1;tr|A0A0R0JED2|A0A0R0JED2_SOYBN Uncharacterized protein OS=Glycine max GN=GLYMA_06G094500 PE=4 SV=1;tr|I1K9N5|I1K9N5_SOYBN Uncharacterized protein OS=Glycine ma	14	2	1	1	29.5	12.495		88385000	86727000	150010000	92825000	91872000	120870000	120090000	114500000	157340000	119950000	138390000	150180000
I1JVA6;A0A0B2R5Y7;A0A151RD30;V7ART5;A0A1S3TY46;A0A0S3RCY7;A0A0B2PN21;I1K9U6;C6TK63;A0A1J7H841	tr|I1JVA6|I1JVA6_SOYBN Uncharacterized protein OS=Glycine max GN=LOC100806480 PE=4 SV=1;tr|A0A0B2R5Y7|A0A0B2R5Y7_GLYSO 28 kDa ribonucleoprotein, chloroplastic OS=Glycine soja GN=glysoja_041747 PE=4 SV=1;tr|A0A151RD30|A0A151RD30_CAJCA Uncharacterized protei	10	1	1	1	5.4	33.005		77562000	84447000	91083000	0	0	0	0	0	0	61618000	76741000	85979000
Q09020;K7MSK8;A0A1S3TU99;A0A1S2Z4Q5;I1KZ37;A0A0B2PT63;A0A0B2PN24	sp|Q09020|PR4_PHAVU Wound-induced basic protein OS=Phaseolus vulgaris GN=PR4 PE=2 SV=1;tr|K7MSK8|K7MSK8_SOYBN Uncharacterized protein OS=Glycine max GN=LOC100817608 PE=4 SV=1;tr|A0A1S3TU99|A0A1S3TU99_VIGRR wound-induced basic protein OS=Vigna radiata var.	7	1	1	1	23.4	5.4511		35306000	55488000	41989000	141240000	121560000	131110000	159460000	196890000	184670000	47837000	90353000	46391000
A0A151TSF7;A0A1J7GUF9;A0A1B0YWK4;V7ASC6;I1KA34;A0A0S3RD02;A0A0L9UGG0;A0A0B2PN78;G7J465;A0A1S3TXV7;I3RZM9;A0A1S2Z5X8	tr|A0A151TSF7|A0A151TSF7_CAJCA GrpE protein homolog OS=Cajanus cajan GN=KK1_009220 PE=3 SV=1;tr|A0A1J7GUF9|A0A1J7GUF9_LUPAN GrpE protein homolog OS=Lupinus angustifolius GN=TanjilG_12670 PE=3 SV=1;tr|A0A1B0YWK4|A0A1B0YWK4_TRIRP GrpE protein homolog (Fragme	12	1	1	1	4.2	24.158		33513000	34859000	43073000	0	0	0	0	0	0	33280000	44502000	37394000
V7AUP1;A0A1S3U1P7;A0A0S3RDI0;A0A0L9UGE3;C6SXP4;A0A1J7G8J5;A0A151R254;A0A0B2PNA0;I1MAL3;A0A1S2YJH3;A0A0B2RQA6;G7K8X5;I1KA65;I1KA64;A0A0B2QWS8	tr|V7AUP1|V7AUP1_PHAVU Ubiquitin-fold modifier 1 OS=Phaseolus vulgaris GN=PHAVU_009G121900g PE=3 SV=1;tr|A0A1S3U1P7|A0A1S3U1P7_VIGRR Ubiquitin-fold modifier 1 OS=Vigna radiata var. radiata GN=LOC106760970 PE=3 SV=1;tr|A0A0S3RDI0|A0A0S3RDI0_PHAAN Ubiquitin-	15	2	2	2	49.4	9.1955		57074000	60807000	53924000	158540000	171400000	166830000	168450000	202840000	202930000	67057000	71616000	89543000
K7LSL8;A0A0R0H0I8;I1LPE4;I1LIN0;A0A0R0HEI5;A0A0B2PNR8;A0A151TM08;K7LSL9;A0A0R0HCZ0;A0A1J7GGW1;A0A0B2PCU1;V7AHM0;A0A1S2YJY7;G7JPM8;A0A0R0KKD7;A0A072UMK4;A0A0L9V7Z0;A0A1J7GYP7;A0A1S3TL71;A0A0S3SE74	tr|K7LSL8|K7LSL8_SOYBN Uncharacterized protein OS=Glycine max GN=LOC100792355 PE=3 SV=1;tr|A0A0R0H0I8|A0A0R0H0I8_SOYBN Uncharacterized protein OS=Glycine max GN=GLYMA_12G022300 PE=3 SV=1;tr|I1LPE4|I1LPE4_SOYBN Uncharacterized protein OS=Glycine max GN=LOC1	20	3	3	2	9.1	50.474		73501000	76762000	79061000	162870000	171860000	176370000	132060000	143570000	203860000	38663000	69405000	28235000
A0A0B2PP12;G7L4A2;A0A151RJ66;A0A1S2Z1X9;V7CWL6;A0A1S3VQX6;A0A0S3T1A2;A0A1J7HR99;K7MXC2;I1MLL7;A0A0L9UU21;A0A0B2RYD0	tr|A0A0B2PP12|A0A0B2PP12_GLYSO Protein TPLATE OS=Glycine soja GN=glysoja_027443 PE=4 SV=1;tr|G7L4A2|G7L4A2_MEDTR Tplate-like protein OS=Medicago truncatula GN=MTR_7g031450 PE=4 SV=1;tr|A0A151RJ66|A0A151RJ66_CAJCA Uncharacterized protein OS=Cajanus cajan GN	12	2	2	2	2.3	103.19		0	0	0	29099000	28322000	0	29442000	0	0	0	0	0
A0A0B2PP33;V7C261;A0A1S3U142;A0A151RGW0;I1L341;I1MPK1	tr|A0A0B2PP33|A0A0B2PP33_GLYSO BAHD acyltransferase DCR OS=Glycine soja GN=glysoja_029083 PE=4 SV=1;tr|V7C261|V7C261_PHAVU Uncharacterized protein OS=Phaseolus vulgaris GN=PHAVU_004G111300g PE=4 SV=1;tr|A0A1S3U142|A0A1S3U142_VIGRR BAHD acyltransferase DCR	6	1	1	1	3.1	47.422		21706000	0	0	0	0	0	0	0	0	0	0	16366000
C6SXP5;A0A0B2PPF1;C6SVX7;A0A0B2RH43;A0A0S3QY87;A0A0L9TJG3	tr|C6SXP5|C6SXP5_SOYBN Putative uncharacterized protein OS=Glycine max GN=LOC100306036 PE=2 SV=1;tr|A0A0B2PPF1|A0A0B2PPF1_GLYSO Photosystem I reaction center subunit N, chloroplastic OS=Glycine soja GN=glysoja_011858 PE=4 SV=1;tr|C6SVX7|C6SVX7_SOYBN Putati	6	4	2	2	22.3	17.812		468200000	771050000	492130000	0	0	0	0	0	0	253110000	369760000	420430000
A0A0B2PPH7	tr|A0A0B2PPH7|A0A0B2PPH7_GLYSO Lipoxygenase OS=Glycine soja GN=glysoja_023320 PE=3 SV=1	1	3	1	1	5.4	56.524		0	0	0	0	245900000	0	0	0	0	0	0	23490000
C6TLT7;A0A0B2PPJ1;A0A0B2S2P0;I1JIU5;C6TIF1;I1JIU4;V7B7F8;A0A1J7IMN3;A0A1S3UH41;A0A0S3RJU1;I3T4F6;A0A0L9UUX2;A0A1S2XNV8;I3T7E6;G7KCS9;B7FIK7;A0A072UFD4;A0A072UGZ8;A0A1S3TFY0;V7BNM1;A0A0S3S755;A0A0L9TAC7	tr|C6TLT7|C6TLT7_SOYBN Late-embryogenesis abundant protein 1 OS=Glycine max GN=LEA-1 PE=2 SV=1;tr|A0A0B2PPJ1|A0A0B2PPJ1_GLYSO Late embryogenesis abundant protein Lea14-A OS=Glycine soja GN=glysoja_047270 PE=4 SV=1;tr|A0A0B2S2P0|A0A0B2S2P0_GLYSO Late embryo	22	7	7	0	21.6	35.653		260660000	320990000	337860000	882090000	897130000	867980000	833420000	964640000	953560000	307130000	433920000	282060000
G7JC39;A0A1J7H5I7;A0A1S2YCT3;A0A1J7GCH3;I1KBK8;A0A0B2PPN3;I1JY06;A0A151SSX5;A0A0B2R9E5;V7AW38;A0A0B2SRT4;A0A1J7ISI4;A0A0S3RF23;A0A0L9UED2;A0A1S2YF73;A0A1S3TES3;G7LE42;I1K510;V7CNS9;A0A0B2QAE5;A0A1S3W0H8;A0A0S3QY56;A0A0L9TIY3;I1KNV8;A0A1J7IGN8;A0A0B2RQJ9;A0A151TLF1;A0A072VB56;A0A1S2YBW4;A0A0B2SH20;A0A1J7G8V0;A0A1J7GJA7;A0A151U7D4;V7AY02;I1JZ02;I1KAG4;A0A1J7G8U5	tr|G7JC39|G7JC39_MEDTR Methyltransferase PMT26-like protein, putative OS=Medicago truncatula GN=MTR_3g096480 PE=4 SV=1;tr|A0A1J7H5I7|A0A1J7H5I7_LUPAN Uncharacterized protein OS=Lupinus angustifolius GN=TanjilG_25821 PE=4 SV=1;tr|A0A1S2YCT3|A0A1S2YCT3_CICAR	37	3	3	2	5.1	88.984		22420000	39797000	30288000	28674000	0	0	68172000	44806000	20000000	0	28708000	0
I1KBE4;I1KBE3;A0A151TQM6;A0A0B2PPQ7;A0A0R0KBI5;A0A1S2YE36;A0A1S2YCQ0;V7AVT6;A0A1S2YCM6	tr|I1KBE4|I1KBE4_SOYBN Uncharacterized protein OS=Glycine max GN=LOC100802967 PE=4 SV=1;tr|I1KBE3|I1KBE3_SOYBN Uncharacterized protein OS=Glycine max GN=LOC100802967 PE=4 SV=1;tr|A0A151TQM6|A0A151TQM6_CAJCA Alba-like protein C9orf23 isogeny OS=Cajanus caja	9	2	2	1	19.2	26.842		0	62031000	0	34762000	33730000	23051000	24327000	24027000	47819000	0	29632000	0
A0A167SVL3;I3S6Q3;I1JY56;H6W451;G7JAX4;E5DCK1;A8W4W6;A0A1S3E926;A0A151TQP9;A0A0K1JSG7;A0A0B2PPR8;R9QFS1;Q6UDA0;Q96441;A0A0A1EXN0;A0A0A1ESG0;I1KBG2;P30164;P30165;A0A1J7FNK7;C8CHT3;A8W7I3;G9C047;G9C050;A0A068FKL6;P02580;B7FF97;A0A0N6Y4E7;G9C045;G9C044;C7F8N4;G9C049;G9C048;U5XK43;G9C043;D5M8H2;I3T6R4;A4GWU1	tr|A0A167SVL3|A0A167SVL3_9FABA Putative actin 2 (Fragment) OS=Medicago ruthenica PE=2 SV=1;tr|I3S6Q3|I3S6Q3_MEDTR Uncharacterized protein OS=Medicago truncatula PE=2 SV=1;tr|I1JY56|I1JY56_SOYBN Uncharacterized protein OS=Glycine max GN=LOC100806695 PE=3 SV	38	15	4	0	58.2	40.038		315090000	263150000	250320000	772530000	783220000	843320000	695990000	809070000	746370000	328780000	180960000	341980000
I1KBV2;A0A0B2PPT4;A0A151SY48;I1JXS8;A0A0B2RH39	tr|I1KBV2|I1KBV2_SOYBN Uncharacterized protein OS=Glycine max GN=LOC100794481 PE=4 SV=1;tr|A0A0B2PPT4|A0A0B2PPT4_GLYSO Nuclease domain-containing protein 1 OS=Glycine soja GN=glysoja_011968 PE=4 SV=1;tr|A0A151SY48|A0A151SY48_CAJCA Uncharacterized protein O	5	6	1	0	7.2	108.81		8571900	9552700	16665000	17433000	25846000	18273000	22780000	20975000	24359000	13375000	11449000	13041000
A0A1S3EC55;I1MHR0;A0A0B2PQA7;H6UJ33;Q76KV5;V7CC07;V5N8W8;Q8W3Y4;A0A072V8Q4;I3SER4;A0A151SXU6;I1LB04;A0A0B2Q3Z5;A0A1J7GM18;A0A1S2XTU9;G7KUJ1;A4PU48;A0A1J7GAD4;A0A1J7GD60;C3TS15;A4ULF8;V7CAZ7;V7CYP5;A0A0L9TT86;P49613;V7D197;V7D144;T2DN43;Q1KSI5;I3T7P4;A0A151RBX5;V7CZT0;V7BIK4;V7BEQ9;I1L8X2;I1JPQ2;A0A1S3W1B1;A0A1S3V3G1;A0A1J7ID88;A0A0S3SR71;A0A0L9TX93;A0A0B2S1D6;A0A0B2PPL0;A0A072VKL5;A0A1J7GQJ7;A0A0…	tr|A0A1S3EC55|A0A1S3EC55_CICAR S-adenosylmethionine synthase OS=Cicer arietinum GN=LOC101513209 PE=3 SV=1;tr|I1MHR0|I1MHR0_SOYBN S-adenosylmethionine synthase OS=Glycine max GN=LOC100787994 PE=3 SV=1;tr|A0A0B2PQA7|A0A0B2PQA7_GLYSO S-adenosylmethionine synt	55	9	2	1	37.8	42.903		59096000	29410000	35171000	155720000	115330000	127800000	204880000	198230000	175360000	83691000	125360000	84394000
A0A0B2PQR2;A0A0R0FUN2;A0A0S3RW72;A0A0L9U6H2;A0A1S3TBJ2;A0A151U0F2;A0A1S2Z236;V7CU86;A0A072TX96;A0A1J7GR95	tr|A0A0B2PQR2|A0A0B2PQR2_GLYSO Protease HtpX like 2 OS=Glycine soja GN=glysoja_047186 PE=3 SV=1;tr|A0A0R0FUN2|A0A0R0FUN2_SOYBN Uncharacterized protein OS=Glycine max GN=LOC100776801 PE=3 SV=1;tr|A0A0S3RW72|A0A0S3RW72_PHAAN Uncharacterized protein OS=Vigna	10	2	2	2	7.3	28.463		4846700	0	14466000	0	0	0	0	0	0	0	0	36564000
A0A0S3SLQ9;A0A0L9U0G8;C6SYC0;A0A0B2PQR8;A0A151RPL3;I1NFJ3;A0A1S3V3E0;I3S518;V7BAK3;I3T8T7;A0A072VRA4;P31165;A0A0R0EAR0;A0A1S2Y1M8;A0A1J7H242;A0A1J7FS84;K7LLS9;A0A0R0I064	tr|A0A0S3SLQ9|A0A0S3SLQ9_PHAAN Uncharacterized protein OS=Vigna angularis var. angularis GN=Vigan.08G029500 PE=3 SV=1;tr|A0A0L9U0G8|A0A0L9U0G8_PHAAN Uncharacterized protein OS=Phaseolus angularis GN=LR48_Vigan02g247300 PE=3 SV=1;tr|C6SYC0|C6SYC0_SOYBN Puta	18	6	6	6	23	27.047		1794700000	906050000	1848300000	117740000	86039000	152540000	0	0	0	1146500000	801470000	783950000
A0A151S153;V7BLK8;C6THQ5;A0A151UBR5;A0A1S3V2Y6;A0A1J7H4A8;A0A0L9TTQ0;A0A1S2Y3L3;I3SVT1;K7LGP4;A0A0B2PQX3;A0A0S3SV01	tr|A0A151S153|A0A151S153_CAJCA Uncharacterized protein OS=Cajanus cajan GN=KK1_029866 PE=4 SV=1;tr|V7BLK8|V7BLK8_PHAVU Uncharacterized protein OS=Phaseolus vulgaris GN=PHAVU_007G278700g PE=3 SV=1;tr|C6THQ5|C6THQ5_SOYBN Putative uncharacterized protein OS=G	12	1	1	1	8.1	12.608		171170000	160820000	157790000	0	0	0	0	11194000	0	99543000	211850000	179510000
V7B2B4;I1NF84;I1LF60;A0A151RA52;A0A0B2RZT4;A0A0B2PQZ7;V7BB35;I1N438;I1L655;A0A151TQ69;A0A0B2S5J6;A0A0B2QR38;K7MUJ9;A0A1S3V652;A0A0S3SLF3;A0A0L9U1W8;A0A1S3TW21;A0A0S3RSD3;A0A0L9U3L5;A0A072VSL4;G7KSI7;A0A1S2Y1B4;A0A1S2XQE2;B7FM27;A6Y950;A0A1S2Y032;A0A1J7I1T8;K7MUK0;A0A1J7ICZ9;A0A1J7FTG9;I3SZL1	tr|V7B2B4|V7B2B4_PHAVU Uncharacterized protein OS=Phaseolus vulgaris GN=PHAVU_008G050000g PE=3 SV=1;tr|I1NF84|I1NF84_SOYBN Uncharacterized protein OS=Glycine max GN=LOC100793764 PE=3 SV=1;tr|I1LF60|I1LF60_SOYBN Uncharacterized protein OS=Glycine max GN=LOC	31	16	16	16	50.4	54.076		1134400000	1047000000	1101400000	2021300000	2241300000	2035300000	2061100000	1910600000	1906200000	1135800000	1391000000	1062800000
I1L564;I1J836;A0A0B2SAI2;A0A0B2PR31;A0A151THJ8;A0A1J7G281;A0A1J7I9B8;A0A1S3VSQ6;G7K6U0;I3RZX6	tr|I1L564|I1L564_SOYBN ATP-dependent Clp protease proteolytic subunit OS=Glycine max GN=LOC100814084 PE=3 SV=1;tr|I1J836|I1J836_SOYBN ATP-dependent Clp protease proteolytic subunit OS=Glycine max GN=LOC100812280 PE=3 SV=1;tr|A0A0B2SAI2|A0A0B2SAI2_GLYSO ATP	10	3	3	1	12.1	33.279		466660000	148090000	123200000	54938000	52055000	52471000	49589000	46654000	55331000	24167000	64164000	46834000
A0A151R6E1;A0A1S2Y302;A0A1S2Y1S6;A0A1S2Y3L8;I1L7C1;A0A1S2Y1R5;A0A0B2PR75;A0A0R0HYJ0;A0A072UFF4;A0A0L9TTF1;I1L7C0;A0A0B2PQX1;A0A0S3SV40;G7JWI8;A0A072UE02;V7BLK2;G7JWI6;G7JWI7	tr|A0A151R6E1|A0A151R6E1_CAJCA Acylamino-acid-releasing enzyme OS=Cajanus cajan GN=KK1_040596 PE=4 SV=1;tr|A0A1S2Y302|A0A1S2Y302_CICAR acylamino-acid-releasing enzyme isoform X4 OS=Cicer arietinum GN=LOC101502347 PE=4 SV=1;tr|A0A1S2Y1S6|A0A1S2Y1S6_CICAR ac	18	2	2	1	3.6	82.585		107170000	0	155640000	119980000	148910000	199510000	154060000	223290000	130060000	52621000	0	0
V7AGZ8;I1LNT0;I1L5P9;A0A1S3TLJ6;A0A151TLK9;A0A0S3SF07;A0A0L9V894;A0A0B2PRI3;A0A0B2RKP0	tr|V7AGZ8|V7AGZ8_PHAVU Uncharacterized protein OS=Phaseolus vulgaris GN=PHAVU_011G006200g PE=4 SV=1;tr|I1LNT0|I1LNT0_SOYBN Uncharacterized protein OS=Glycine max GN=LOC100793394 PE=4 SV=1;tr|I1L5P9|I1L5P9_SOYBN Uncharacterized protein OS=Glycine max GN=LOC	9	1	1	1	3	45.037		0	0	0	38156000	20566000	0	31202000	18452000	32604000	13189000	0	0
A0A151SLL2;I1MUH4;A0A0B2PRQ0;V7CD25;I1K194;A0A0B2Q586;B7FIT8;G7JRX9;A0A1S3UT71;A0A1S3USW4;A0A1J7J3B5	tr|A0A151SLL2|A0A151SLL2_CAJCA Peptidyl-prolyl cis-trans isomerase B OS=Cajanus cajan GN=KK1_001861 PE=4 SV=1;tr|I1MUH4|I1MUH4_SOYBN Uncharacterized protein OS=Glycine max GN=LOC100796313 PE=4 SV=1;tr|A0A0B2PRQ0|A0A0B2PRQ0_GLYSO Peptidyl-prolyl cis-trans i	11	2	2	2	7.1	37.142		120130000	151330000	98117000	0	0	0	0	0	0	135710000	62621000	166090000
A0A151SR32;A0A0R0JDG0;A0A0B2Q4I0;I1K927;A0A0B2PRV4;K7KIP5;V7ATV4;V7CWI8;A0A0B2NQJ7;I1MWJ9;A0A1S3UF95;A0A0S3RNU6;A0A0L9V1N3;A0A1S2Y341;V7CSX2;I1M9P8;A0A151RD42;A0A0B2PP90;A0A1S3TYD4;A0A0S3RCK2;A0A0L9UGN7;I3S1T0;G7JCB1;A0A072VDD5;A0A1J7HMY6;L0P0X1;A0A1J7I3A4;A0A1J7HBE8	tr|A0A151SR32|A0A151SR32_CAJCA Glucan endo-1,3-beta-glucosidase 5 OS=Cajanus cajan GN=KK1_003467 PE=3 SV=1;tr|A0A0R0JDG0|A0A0R0JDG0_SOYBN Uncharacterized protein OS=Glycine max GN=GLYMA_06G075100 PE=3 SV=1;tr|A0A0B2Q4I0|A0A0B2Q4I0_GLYSO Glucan endo-1,3-bet	28	3	1	1	8.9	48.225		50704000	0	18970000	195350000	0	178940000	117070000	130790000	137980000	32589000	39209000	48565000
I1NGW3;I1LDP1;C6TCC1;A0A151U691;A0A0B2QK37;A0A0B2PRZ4;A0A0R0HY16;A0A0L9TZN2;V7BG24;A0A1S3V8J4;A0A0S3SN02;I1LDP0;C6TCV4;A0A0B2QQ29;A0A1S2XYI4;C6TJ18;A0A1J7GAN9	tr|I1NGW3|I1NGW3_SOYBN Uncharacterized protein OS=Glycine max GN=LOC100796920 PE=4 SV=1;tr|I1LDP1|I1LDP1_SOYBN Uncharacterized protein OS=Glycine max GN=LOC100784001 PE=4 SV=1;tr|C6TCC1|C6TCC1_SOYBN Putative uncharacterized protein OS=Glycine max PE=2 SV=1	17	2	2	2	6.7	34.005		42151000	56255000	0	0	0	0	0	0	0	0	0	49011000
Q94IC4;I7ARP9;I1J7H3;A0A0B2PS04;A0A151RU82	sp|Q94IC4|FRI2_SOYBN Ferritin-2, chloroplastic OS=Glycine max PE=2 SV=1;tr|I7ARP9|I7ARP9_SOYBN Ferritin OS=Glycine max GN=Fer1-1 PE=2 SV=1;tr|I1J7H3|I1J7H3_SOYBN Ferritin OS=Glycine max GN=SFERH-2 PE=3 SV=1;tr|A0A0B2PS04|A0A0B2PS04_GLYSO Ferritin OS=Glycin	5	2	1	1	9.3	28.511		111170000	155210000	154080000	112650000	114820000	119480000	155870000	169550000	227560000	73113000	106240000	84206000
A0A1S3VF39;A0A0S3SVJ8;I1LXN6;I1JMN8;A0A0B2RY11;A0A0B2PSB8;C6TI49;A0A0L9VU44;A0A1S2Z5A5;A0A151TGC9	tr|A0A1S3VF39|A0A1S3VF39_VIGRR tryptophan--tRNA ligase, cytoplasmic OS=Vigna radiata var. radiata GN=LOC106774304 PE=3 SV=1;tr|A0A0S3SVJ8|A0A0S3SVJ8_PHAAN Uncharacterized protein OS=Vigna angularis var. angularis GN=Vigan.09G016200 PE=3 SV=1;tr|I1LXN6|I1LX	10	2	2	2	7.2	45.974		0	0	0	35195000	24959000	24118000	26199000	27625000	33011000	0	0	0
K7L9M2;A0A0B2SST5;V7C690;I1KXK6;A0A1S3UVE9;A0A1S3UNB3;A0A1S2YAT8;A0A151UCV3;A0A0B2PSI4;A0A0S3R213;A0A0L9TDK4;V7AW53;I3SQW2;I3SC56;G7LEQ6;G7IW51;C6SX24;A0A1S2YTY8;A0A1J7HHN9;A0A1J7FQA3	tr|K7L9M2|K7L9M2_SOYBN Uncharacterized protein OS=Glycine max GN=GLYMA_08G291500 PE=4 SV=1;tr|A0A0B2SST5|A0A0B2SST5_GLYSO Uncharacterized protein (Fragment) OS=Glycine soja GN=glysoja_041310 PE=4 SV=1;tr|V7C690|V7C690_PHAVU Uncharacterized protein OS=Phase	20	2	2	2	30.8	9.053		0	0	25096000	39227000	43133000	48340000	35591000	35542000	31841000	0	30493000	0
A0A151QM84;C6SXT9;A0A0B2PSM9	tr|A0A151QM84|A0A151QM84_CAJCA Uncharacterized protein OS=Cajanus cajan GN=KK1_048294 PE=4 SV=1;tr|C6SXT9|C6SXT9_SOYBN Putative uncharacterized protein OS=Glycine max GN=LOC100499885 PE=2 SV=1;tr|A0A0B2PSM9|A0A0B2PSM9_GLYSO Uncharacterized protein OS=Glyci	3	1	1	1	13.4	11.115		0	0	0	35365000	20050000	0	38386000	0	28137000	0	0	0
A0A0B2PSP8;A0A1S2YWY9;I3SVQ6;I1JB18;K7K5P3;B7FJ58;A0A072UDX0;K7K5P1;A0A072UCG3;V7CIR8;A0A151R3K1;A0A1S3VTA4;A0A0L9T7V2;A0A0S3T6L1;A0A1J7GSI7	tr|A0A0B2PSP8|A0A0B2PSP8_GLYSO Chaperone protein dnaJ 10 OS=Glycine soja GN=glysoja_048028 PE=4 SV=1;tr|A0A1S2YWY9|A0A1S2YWY9_CICAR chaperone protein dnaJ 10 OS=Cicer arietinum GN=LOC101512264 PE=4 SV=1;tr|I3SVQ6|I3SVQ6_MEDTR Uncharacterized protein OS=Med	15	2	2	2	5.6	41.621		52394000	30577000	0	58788000	26221000	45432000	78659000	127140000	75633000	35568000	30483000	47669000
C6TD69;I1KRZ5;A0A0B2PSR9;A0A151SE12;A0A0R0IJT8	tr|C6TD69|C6TD69_SOYBN Putative uncharacterized protein OS=Glycine max PE=2 SV=1;tr|I1KRZ5|I1KRZ5_SOYBN Uncharacterized protein OS=Glycine max GN=LOC100812255 PE=4 SV=1;tr|A0A0B2PSR9|A0A0B2PSR9_GLYSO Putative membrane protein yuiD OS=Glycine soja GN=glysoj	5	1	1	1	20.8	11.068		0	0	0	31788000	27166000	14639000	0	26280000	0	0	0	0
C6TKV4;A0A1J7GWT6;A0A151SJ21;I1JNY7;A0A0B2PT14	tr|C6TKV4|C6TKV4_SOYBN Putative uncharacterized protein OS=Glycine max PE=2 SV=1;tr|A0A1J7GWT6|A0A1J7GWT6_LUPAN Uncharacterized protein OS=Lupinus angustifolius GN=TanjilG_18639 PE=3 SV=1;tr|A0A151SJ21|A0A151SJ21_CAJCA Uncharacterized protein OS=Cajanus ca	5	1	1	1	8.8	25.594		33048000	34123000	47507000	54790000	78227000	67355000	46300000	63166000	43612000	40889000	46989000	47339000
I1N7P5;I1N7P7;I1N7P4;I3S751;I1N7P3;C6T4H4;C6T041;A0A0B2QYL3;A0A0B2PT46	tr|I1N7P5|I1N7P5_SOYBN Uncharacterized protein OS=Glycine max GN=LOC100500085 PE=4 SV=1;tr|I1N7P7|I1N7P7_SOYBN Uncharacterized protein OS=Glycine max GN=LOC100500085 PE=4 SV=1;tr|I1N7P4|I1N7P4_SOYBN Uncharacterized protein OS=Glycine max GN=LOC100500085 PE	9	1	1	1	11.2	18.546		0	17087000	0	258540000	99769000	131440000	243120000	334930000	315350000	43845000	44513000	25465000
A0A0B2PT70;K7MFH4;A0A1J7HKU6;A0A0R0EJ82;A0A072TZK5;A0A072TXY4;A0A1S3W0P3;A0A0R0EJG0;A0A0L9VMP0;A0A0B2RCC3;A0A0B2NXY5;A0A1J7H947;V7CF28;A0A0R0EJF9;A0A0L9U5T3;A0A1S3UKH3;A0A072TYP2;V7B5M4;V7B4Z7;A0A1S3W035;A0A151SG34;A0A0S3RVH1;I1N7L1;A0A0L9U699;V7C2M6;I1N7F7;A0A1S3UPY5;A0A0S3T8I0;A0A151T8S9	tr|A0A0B2PT70|A0A0B2PT70_GLYSO Lysine histidine transporter 1 OS=Glycine soja GN=glysoja_027462 PE=4 SV=1;tr|K7MFH4|K7MFH4_SOYBN Uncharacterized protein OS=Glycine max GN=LOC100791368 PE=4 SV=1;tr|A0A1J7HKU6|A0A1J7HKU6_LUPAN Uncharacterized protein OS=Lupi	29	2	2	2	5.8	44.585		0	0	0	18976000	47263000	45170000	20576000	20891000	0	0	0	0
A0A0R0FM59;A0A0B2PT74;I1MLP0;A0A0R0EK54;A0A1S3TH45;F8SMC3;A0A0B2SL00;A0A0L9U6V1;U5U2M6;A0A0S3RVF6	tr|A0A0R0FM59|A0A0R0FM59_SOYBN Glucose-6-phosphate 1-dehydrogenase OS=Glycine max GN=LOC100793462 PE=3 SV=1;tr|A0A0B2PT74|A0A0B2PT74_GLYSO Glucose-6-phosphate 1-dehydrogenase OS=Glycine soja GN=glysoja_027467 PE=3 SV=1;tr|I1MLP0|I1MLP0_SOYBN Glucose-6-phos	10	7	7	2	15.8	59.27		133040000	91303000	113950000	674130000	635930000	630450000	772660000	595930000	598830000	92793000	68299000	179450000
A0A1S3TC23;A0A0L9U796;I3SCT7;G7L4R0;Q17UU7;A0A1S2XRA5;V7CX10;T2DN22;A0A151TAJ7;A0A0S3RWT2;I1N8L0;I1JMX7;A0A0B2RQK8;A0A0B2PTL5;Q7XJI1;I3S2P0;A0A1J7GRS9;D3VMP5;C6T5W1;C6T5W0;B7FKU6;A8C6Y0;A8C6X5;A8C6P7;B7FG03	tr|A0A1S3TC23|A0A1S3TC23_VIGRR magnesium-protoporphyrin IX monomethyl ester [oxidative] cyclase, chloroplastic OS=Vigna radiata var. radiata GN=LOC106753941 PE=3 SV=1;tr|A0A0L9U796|A0A0L9U796_PHAAN Uncharacterized protein OS=Phaseolus angularis GN=LR48_Vig	25	6	6	3	17.2	46.469		374960000	276000000	301040000	0	23746000	0	0	0	0	125290000	303110000	234390000
G7JMZ8;G7IN62;I1MJT9;I1MJT7;K7LVB3;K7LVB2;V7BRE6;Q43462;Q40201;Q08152;C6SXX4;A0A1S3VJB0;A0A1S2X982;A0A0S3S1I9;A0A0R0FJ21;A0A0B2S606;A0A0B2PU15;Q1SL04;A0A151T864	tr|G7JMZ8|G7JMZ8_MEDTR Ras-related small GTP-binding family protein OS=Medicago truncatula GN=MTR_4g015220 PE=4 SV=1;tr|G7IN62|G7IN62_MEDTR RAB GTPase-like protein B1C OS=Medicago truncatula GN=MTR_2g005500 PE=4 SV=1;tr|I1MJT9|I1MJT9_SOYBN Uncharacterized	19	1	1	1	19.8	8.8331		0	21493000	0	21545000	26248000	27104000	34211000	50745000	27556000	0	25645000	0
K7MNM4;I1MXL3;A0A0B2PU35	tr|K7MNM4|K7MNM4_SOYBN Uncharacterized protein OS=Glycine max GN=LOC100805702 PE=3 SV=1;tr|I1MXL3|I1MXL3_SOYBN Uncharacterized protein OS=Glycine max GN=LOC100805702 PE=3 SV=1;tr|A0A0B2PU35|A0A0B2PU35_GLYSO Cysteine proteinase RD21a OS=Glycine soja GN=glys	3	2	2	1	5.8	48.751		597720000	542060000	535710000	1907400000	2089300000	2006800000	880810000	1125600000	1268900000	526370000	960790000	635680000
I1KUQ2;A0A0B2PU74	tr|I1KUQ2|I1KUQ2_SOYBN Lipoxygenase OS=Glycine max GN=LOC100816356 PE=3 SV=2;tr|A0A0B2PU74|A0A0B2PU74_GLYSO Lipoxygenase OS=Glycine soja GN=glysoja_023317 PE=3 SV=1	2	5	1	0	5.3	94.985		349410000	433020000	318330000	335670000	335180000	390140000	516880000	439370000	525070000	313510000	453780000	267720000
A0A0R0IP65;A0A151T820;A0A0L9VGP3;A0A1J7IYL4;A0A1J7I284;G7INP9;A0A1S2XB34;A0A1S2X9A6;A0A0B2PUB0;I1LTF5;A0A0B2SFE1;I1KUN9;A0A1S3VJJ6;A0A0S3S1S1;V7CMY2;V7BVD4	tr|A0A0R0IP65|A0A0R0IP65_SOYBN Transmembrane 9 superfamily member OS=Glycine max GN=GLYMA_08G188400 PE=3 SV=1;tr|A0A151T820|A0A151T820_CAJCA Transmembrane 9 superfamily member OS=Cajanus cajan GN=KK1_017754 PE=3 SV=1;tr|A0A0L9VGP3|A0A0L9VGP3_PHAAN Transmem	16	1	1	1	2.2	52.562		0	0	20546000	0	24982000	0	40486000	33010000	43795000	0	0	15451000
I1KUU7;A0A0B2PUE4;V7APN5;A0A1S3VDF3;A0A0S3T011;A0A0L9TII3	tr|I1KUU7|I1KUU7_SOYBN Beta-galactosidase OS=Glycine max GN=LOC100781074 PE=3 SV=1;tr|A0A0B2PUE4|A0A0B2PUE4_GLYSO Beta-galactosidase OS=Glycine soja GN=glysoja_023353 PE=3 SV=1;tr|V7APN5|V7APN5_PHAVU Beta-galactosidase OS=Phaseolus vulgaris GN=PHAVU_010G13	6	1	1	1	1.8	93.345		0	26279000	0	35654000	28402000	39311000	12761000	23093000	19977000	18343000	22271000	19057000
V7CIJ8;C6TID5;C6TAH8;A0A0B2RV43;A0A0B2PUI7	tr|V7CIJ8|V7CIJ8_PHAVU Uncharacterized protein OS=Phaseolus vulgaris GN=PHAVU_002G011300g PE=4 SV=1;tr|C6TID5|C6TID5_SOYBN Putative uncharacterized protein OS=Glycine max GN=LOC100790578 PE=2 SV=1;tr|C6TAH8|C6TAH8_SOYBN Putative uncharacterized protein OS=	5	1	1	1	4	29.141		0	16186000	0	66592000	18510000	55262000	38260000	46859000	22942000	0	0	0
D2DJQ6;I1LH36;I1J9H2;G7K162;A0A1S2YY56;I3S9H6;A0A151QVL0;C6T8V8;A0A0B2PUL4	tr|D2DJQ6|D2DJQ6_SOYBN Branched-chain-amino-acid aminotransferase (Fragment) OS=Glycine max PE=2 SV=1;tr|I1LH36|I1LH36_SOYBN Branched-chain-amino-acid aminotransferase OS=Glycine max PE=3 SV=2;tr|I1J9H2|I1J9H2_SOYBN Branched-chain-amino-acid aminotransfera	9	1	1	1	7.3	35.97		40113000	14028000	10375000	7594700	22128000	22883000	21447000	18725000	5183700	7691500	6145700	7939300
V7BB67;A0A151TQ40;A0A0R0EA46;A0A0B2PUP6;V7BD64;C7S8D2	tr|V7BB67|V7BB67_PHAVU Uncharacterized protein (Fragment) OS=Phaseolus vulgaris GN=PHAVU_007G021400g PE=4 SV=1;tr|A0A151TQ40|A0A151TQ40_CAJCA Germin-like protein subfamily 3 member 2 OS=Cajanus cajan GN=KK1_008344 PE=3 SV=1;tr|A0A0R0EA46|A0A0R0EA46_SOYBN U	6	1	1	1	6.1	19.951		34444000	38406000	30462000	162770000	190950000	156410000	121280000	100770000	149710000	41362000	58345000	51718000
A0A0B2PUR2;I1KUN0;A0A1S3DYT4	tr|A0A0B2PUR2|A0A0B2PUR2_GLYSO UDP-glucose:glycoprotein glucosyltransferase OS=Glycine soja GN=glysoja_023301 PE=4 SV=1;tr|I1KUN0|I1KUN0_SOYBN Uncharacterized protein OS=Glycine max GN=LOC100797897 PE=4 SV=2;tr|A0A1S3DYT4|A0A1S3DYT4_CICAR UDP-glucose:glyco	3	4	1	0	3.5	175.22		5848600	4622500	6529700	8109100	15934000	14372000	19949000	10898000	22736000	6046500	8086300	5834800
I1L0V3;C6T3L5;A0A0B2PZV8;A0A0B2PUT2;C6T206	tr|I1L0V3|I1L0V3_SOYBN Uncharacterized protein OS=Glycine max GN=LOC100500525 PE=3 SV=1;tr|C6T3L5|C6T3L5_SOYBN Putative uncharacterized protein OS=Glycine max GN=LOC100527201 PE=2 SV=1;tr|A0A0B2PZV8|A0A0B2PZV8_GLYSO Disease resistance response protein DRRG	5	2	1	1	15.8	16.886		0	0	0	0	0	0	73803000	62345000	81805000	0	0	0
I1KUQ6;A0A0B2PUU0;A0A0R0IXL0;I1KG91;Q43817;A0A0B2S4U0	tr|I1KUQ6|I1KUQ6_SOYBN Lipoxygenase OS=Glycine max GN=LOC100816880 PE=3 SV=2;tr|A0A0B2PUU0|A0A0B2PUU0_GLYSO Lipoxygenase OS=Glycine soja GN=glysoja_023321 PE=3 SV=1;tr|A0A0R0IXL0|A0A0R0IXL0_SOYBN Uncharacterized protein OS=Glycine max GN=GLYMA_07G007100 PE	6	7	1	0	6.5	97.138		0	0	0	0	0	0	0	0	1160500000	0	0	0
I3T6F0;I1KUU1;A0A0B2PUV7;V7ASE6;I1KUU0;I1KGB8;A0A0B2RXZ3;A0A1S3VBL7;A0A0S3T050;A0A0L9THZ9	tr|I3T6F0|I3T6F0_LOTJA Uncharacterized protein OS=Lotus japonicus PE=2 SV=1;tr|I1KUU1|I1KUU1_SOYBN Uncharacterized protein OS=Glycine max GN=LOC100778935 PE=3 SV=1;tr|A0A0B2PUV7|A0A0B2PUV7_GLYSO Chaperonin CPN60-like 2, mitochondrial OS=Glycine soja GN=gly	10	1	1	1	5.7	37.92		40597000	37266000	41271000	65045000	62383000	85149000	83252000	61351000	76711000	57475000	41978000	52756000
K7K334;I1J744;A0A0B2PUW3	tr|K7K334|K7K334_SOYBN Laccase OS=Glycine max GN=LOC100814779 PE=3 SV=1;tr|I1J744|I1J744_SOYBN Laccase OS=Glycine max GN=LOC100814779 PE=3 SV=2;tr|A0A0B2PUW3|A0A0B2PUW3_GLYSO Laccase OS=Glycine soja GN=glysoja_042213 PE=3 SV=1	3	1	1	1	2.5	62.331		0	0	0	361220000	339870000	326110000	153030000	175520000	201110000	0	0	0
A2Q5S2;K7LFR7;G7KZV8;A0A0B2PV27	tr|A2Q5S2|A2Q5S2_MEDTR Quinonprotein alcohol dehydrogenase-like OS=Medicago truncatula GN=MtrDRAFT_AC168204g3v2 PE=4 SV=1;tr|K7LFR7|K7LFR7_SOYBN Uncharacterized protein OS=Glycine max GN=LOC100791552 PE=4 SV=1;tr|G7KZV8|G7KZV8_MEDTR Polyvinylalcohol dehydr	4	1	1	1	1.7	58.258		0	0	0	897570000	892750000	841430000	559620000	596270000	835120000	0	0	0
B7FLE3;I1LU11;I1LRM2;G7IRG6;A0A1S2XFY4;I1LKJ9;C6THB9;G7JES3;Q9SWB5;I3SBR1;I1LU10;I1LKJ8;G7IRG5;C6TLB6;A0A0B2QI94;A0A0B2Q8M7;A0A0B2PV72;V7AGV2;V5NAS1;V5N975;A0A1S3TK86;A0A1S3T9J6;A0A1S2YKQ1;A0A0S3SGZ0;A0A0S3SBV3;A0A0L9UMR9;A0A151RB53;A0A0L9V672;V7BVG6	tr|B7FLE3|B7FLE3_MEDTR Putative uncharacterized protein (Fragment) OS=Medicago truncatula PE=2 SV=1;tr|I1LU11|I1LU11_SOYBN Uncharacterized protein OS=Glycine max GN=LOC100778677 PE=4 SV=1;tr|I1LRM2|I1LRM2_SOYBN Uncharacterized protein OS=Glycine max GN=PM3	29	3	3	1	14.1	28.611		70828000	41126000	90790000	243370000	106100000	213280000	232530000	440250000	197620000	93329000	75482000	77008000
A0A0R0IG71;A0A0B2PV76;V7B113;I1L5Z7;B7FIK1;B6VAX6;A2Q5T7;A0A1S3TWP7;A0A1S2XIP5;A0A1J7I1K0;A0A1J7G7D0;A0A151TQD0;A0A0S3RS02;A0A0L9U2H0;A0A0B2Q0Z2;I3SR71;A2Q5V5;I3SSZ8;A0A1J7FQH6;C6TEU4;A2Q5U8;G7KZT4;A2Q5U5;A0A072TVS5;A2Q5V2;I1L5Z8;I3SS26;B7FHQ6;G7KYV9	tr|A0A0R0IG71|A0A0R0IG71_SOYBN Uncharacterized protein OS=Glycine max GN=GLYMA_09G240300 PE=4 SV=1;tr|A0A0B2PV76|A0A0B2PV76_GLYSO V-type proton ATPase subunit d2 OS=Glycine soja GN=glysoja_006042 PE=4 SV=1;tr|V7B113|V7B113_PHAVU V-type proton ATPase subuni	29	3	3	3	13.6	34.363		0	0	0	0	0	0	0	0	44042000	0	0	0
V7B1Y9;Q2HVS3;P40590;I3T4U9;I3SZ76;G7KF74;C6SWN5;B7FHA0;B7FFC0;A0A1S3TU09;A0A1S2YU46;A0A1S2XP70;A0A1S2XIY8;A0A1J7IBS7;A0A1J7HVX2;A0A1J7HIE6;A0A1J7HE90;A0A151UBI2;A0A0S3RRZ4;A0A0L9U390;A0A0B2PV84;A0A0B2Q1D8;A0A1J7GNP4;A0A1J7GTH0;A0A151UFV7;I3SXE5	tr|V7B1Y9|V7B1Y9_PHAVU Uncharacterized protein OS=Phaseolus vulgaris GN=PHAVU_008G041700g PE=4 SV=1;tr|Q2HVS3|Q2HVS3_MEDTR 60S ribosomal L34-like protein OS=Medicago truncatula GN=MTR_7g010150 PE=2 SV=1;sp|P40590|RL34_PEA 60S ribosomal protein L34 OS=Pisum	26	3	1	1	23.3	13.764		124530000	291450000	260660000	965320000	677710000	0	547940000	737480000	170270000	233800000	318390000	201830000
A0A151TQ46;A0A0B2PVB1;I3S0W6;C6TMT4;C6TGU2;A0A0B2RYB2;C6TN64;A0A1S2XZX4;V7BAJ0;Q9M4T8;I3SRR7;I1L7R0;I1JBH2;C6SW82;A0A1S3V1H6;A0A0S3SLL4;A0A0L9U117;A0A1J7FTA1;A0A1J7IIV7;A0A0B2PLZ1;A0A0B2RAS0;B7FGZ3;I3S7P7;V7BJF9;I3T6D3;I3SSX1;B7FHA1;A0A1S3V174;A0A0S3SSI3;A0A0L9TWG6;A0A151SNG7;Q2HWA9	tr|A0A151TQ46|A0A151TQ46_CAJCA Proteasome subunit alpha type (Fragment) OS=Cajanus cajan GN=KK1_008348 PE=3 SV=1;tr|A0A0B2PVB1|A0A0B2PVB1_GLYSO Proteasome subunit alpha type (Fragment) OS=Glycine soja GN=glysoja_015367 PE=3 SV=1;tr|I3S0W6|I3S0W6_LOTJA Prot	32	6	6	6	32.2	25.446		340400000	433890000	475710000	632810000	633480000	603270000	640990000	574750000	677120000	459570000	404890000	423480000
A0A151TLM7;V7AD40;I1LNY6;I1L5K6;A0A1S3TL98;A0A0S3SEM5;A0A0L9V838;A0A0B2RKB7;A0A0B2PVE6;Q9FEU4;G7IZJ6;A0A1S2Z3V8	tr|A0A151TLM7|A0A151TLM7_CAJCA Carboxypeptidase OS=Cajanus cajan GN=KK1_021579 PE=3 SV=1;tr|V7AD40|V7AD40_PHAVU Carboxypeptidase OS=Phaseolus vulgaris GN=PHAVU_011G010600g PE=3 SV=1;tr|I1LNY6|I1LNY6_SOYBN Carboxypeptidase OS=Glycine max GN=LOC100783864 PE=	12	2	2	2	5.7	55.824		61707000	71824000	67935000	17285000	52686000	31779000	39836000	35848000	34656000	45495000	63244000	52561000
A0A151S8V1;A0A1J7GSH0;C6TBU5;A0A0B2PVN5;V7C359;A0A1S3TKK0;A0A0S3T964;A0A0L9VLH7	tr|A0A151S8V1|A0A151S8V1_CAJCA Uncharacterized protein (Fragment) OS=Cajanus cajan GN=KK1_026969 PE=4 SV=1;tr|A0A1J7GSH0|A0A1J7GSH0_LUPAN Uncharacterized protein OS=Lupinus angustifolius GN=TanjilG_29341 PE=4 SV=1;tr|C6TBU5|C6TBU5_SOYBN Putative uncharacte	8	1	1	1	6.6	25.563		48671000	47367000	51494000	0	0	0	0	0	2912100	24349000	22449000	25740000
A0A0R0GZQ6;K7KYK7;A0A151TLM9;A0A0B2SEP8;A0A0B2PVU1;A0A0B2RGP8;I1LNS5;A0A0R0ICA1;K7LFL4;V7BUI0;K7KYK6;A0A1S3U7J1;A0A1S3U7L5;A0A0L9T2Y5;A0A0S3SJ66;A0A1S2Y5J0	tr|A0A0R0GZQ6|A0A0R0GZQ6_SOYBN Uncharacterized protein OS=Glycine max GN=GLYMA_12G005100 PE=3 SV=1;tr|K7KYK7|K7KYK7_SOYBN Uncharacterized protein OS=Glycine max GN=LOC100819161 PE=3 SV=1;tr|A0A151TLM9|A0A151TLM9_CAJCA Beta-fructofuranosidase, soluble isoen	16	2	1	1	4.4	55.755		162940000	100210000	188430000	0	0	0	0	0	0	0	96468000	70442000
I1M6P9;I1M6Q0;I1M6P8;I1JJB5;A0A0B2RZ81;A0A0B2PVY7;A0A151U2A3;V7BBQ8;A0A1S3UGE0;A0A0S3RJ91	tr|I1M6P9|I1M6P9_SOYBN Uncharacterized protein OS=Glycine max GN=LOC100813488 PE=4 SV=1;tr|I1M6Q0|I1M6Q0_SOYBN Uncharacterized protein OS=Glycine max GN=LOC100813488 PE=4 SV=1;tr|I1M6P8|I1M6P8_SOYBN Uncharacterized protein OS=Glycine max GN=LOC100813488 PE	10	2	2	1	8.2	49.863		212260000	188260000	205090000	584970000	554690000	609970000	630040000	655250000	717910000	297280000	317630000	320220000
I1M6R7;K7M4J0;C6SWX0;A0A0B2PW02;C6TK60;I1JJ99;I1JJ98;V7B8Y3;I1JJ97;A0A1S3UC96;A0A0S3RJB8;A0A0R0L317	tr|I1M6R7|I1M6R7_SOYBN Uncharacterized protein OS=Glycine max GN=LOC100499809 PE=4 SV=1;tr|K7M4J0|K7M4J0_SOYBN Uncharacterized protein OS=Glycine max GN=LOC100499809 PE=4 SV=1;tr|C6SWX0|C6SWX0_SOYBN Putative uncharacterized protein OS=Glycine max PE=2 SV=1	12	2	2	2	14.7	20.996		0	0	0	29712000	0	34682000	36028000	19960000	0	0	0	0
A0A151TLT5;A0A0B2PW08;A0A1S3TJF0;A0A1J7H7L1;A0A0S3SEM9;A0A0L9V8D0;I1L5K1;I1L5K0;A0A1J7GGU9;V7ACY7	tr|A0A151TLT5|A0A151TLT5_CAJCA Protein transport protein SEC31 OS=Cajanus cajan GN=KK1_021583 PE=4 SV=1;tr|A0A0B2PW08|A0A0B2PW08_GLYSO Protein transport protein SEC31 OS=Glycine soja GN=glysoja_006165 PE=4 SV=1;tr|A0A1S3TJF0|A0A1S3TJF0_VIGRR protein transp	10	2	2	1	2.3	115.92		36929000	0	49913000	87273000	80077000	74134000	114340000	104180000	91778000	37500000	0	27557000
V7B0Z5;Q96558;I1N4I6;A0A1S3TW72;A0A1S2XN51;A0A1J7HG49;A0A0S3RRW3;A0A0R0IRU3;A0A0L9U1Z7;A0A0B2QBG1;A0A0B2PW57;A0A151TCG2;V7BZE5;E7D037;C6TCW9;A0A1J7IBX3;A0A1J7I128;C6TJA5;I3T6B5;A0A151QX16;C6T8V3;A0A0S3R7E2;A0A0L9TSP3;K7KMG0;A0A0B2SUX9;K7MKG5;A0A0B2QF07;I1J5Y9;G7L571;A0A1J7I829;A0A1J7HQN4;I3SWY5;A0A1J7HKA3;A0A1J7FYI6;V7CED6;A0A1J7G4U5;I3S6M2;A0A0B2QLA7;A0A0R0GLX2;A0A151SL40;A0A151UAV8;A0A1S2XKR5;A…	tr|V7B0Z5|V7B0Z5_PHAVU UDP-glucose 6-dehydrogenase OS=Phaseolus vulgaris GN=PHAVU_008G034900g PE=3 SV=1;sp|Q96558|UGDH1_SOYBN UDP-glucose 6-dehydrogenase 1 OS=Glycine max GN=UGD1 PE=2 SV=1;tr|I1N4I6|I1N4I6_SOYBN UDP-glucose 6-dehydrogenase OS=Glycine max G	59	4	4	1	10.6	52.976		110090000	129300000	120320000	213700000	214410000	231620000	330680000	383280000	314280000	154810000	120400000	117750000
C6TD55;Q9FQD4;C6SVZ7;A0A0B2PW61	tr|C6TD55|C6TD55_SOYBN Putative uncharacterized protein OS=Glycine max PE=2 SV=1;tr|Q9FQD4|Q9FQD4_SOYBN Glutathione S-transferase GST 24 OS=Glycine max GN=GSTF10 PE=2 SV=1;tr|C6SVZ7|C6SVZ7_SOYBN Putative uncharacterized protein OS=Glycine max PE=2 SV=1;tr|	4	1	1	1	13.3	11.085		0	13934000	0	15455000	0	28369000	0	0	0	0	0	0
C6THW5;A0A0B2PW82;A0A151S8Q3;C6TIG2;A0A0B2NU80;I1JCZ8;A0A0B2NU10;V7CWE7;U5U2J8;A0A1S3TB49;A0A0S3RW74;A0A0L9T7J6;A0A1S2XSV8;I3SAX8	tr|C6THW5|C6THW5_SOYBN Cytochrome b-c1 complex subunit Rieske, mitochondrial OS=Glycine max GN=LOC100806917 PE=2 SV=1;tr|A0A0B2PW82|A0A0B2PW82_GLYSO Cytochrome b-c1 complex subunit Rieske, mitochondrial OS=Glycine soja GN=glysoja_026820 PE=4 SV=1;tr|A0A151	14	3	3	2	11.4	29.196		285310000	82323000	82083000	218400000	85943000	370440000	269640000	173070000	285200000	140040000	106370000	413060000
A0A0S3RR02;A0A0B2SRY9;A0A1S2XRV1;A0A151TD67;G7KV99;V7B0Y7;I1JDM5;A0A1S3TRY2;A0A1J7IF19;A0A0L9TDE4;A0A0B2PX59;I1N587	tr|A0A0S3RR02|A0A0S3RR02_PHAAN Uncharacterized protein OS=Vigna angularis var. angularis GN=Vigan.04G011300 PE=4 SV=1;tr|A0A0B2SRY9|A0A0B2SRY9_GLYSO Protein-lysine N-methyltransferase glysoja_035040 OS=Glycine soja GN=glysoja_035040 PE=3 SV=1;tr|A0A1S2XRV1	12	1	1	1	9.2	18.276		0	0	0	0	34186000	16333000	0	19448000	15311000	11087000	0	0
K7KQ85;V7CKT8;I3SRE3;I3S544;G7IP34;C6SWA8;A0A1S3VI40;A0A1S3UPU6;A0A0L9TLJ4;A0A0B2PXJ2;K7M150;A0A1J7G5T6;A0A0R0H271;A0A0S3R190;A0A0S3S3B3;V7CR14;A0A151SUE6;A0A072UWZ5;A0A1J7HBC1;A0A072VET9;V7BWX3;I3SQN4;I3S6W5;G7JEV4;F8SVN8;C6T0S7;A0A1S3VV28;A0A1S2YN60;A0A1S2YGP0;A0A1J7HCI3;A0A151RRP4;A0A0S3SG15;A0A0R0H8Q8;A0A0B2RCI9;A0A1S2YNB4;A0A1S3E4Z8;A0A0B2SS67;A0A0B2RN95;A0A0L9UNW4;A0A1S2XA07;A0A151SDT9;A0A0…	tr|K7KQ85|K7KQ85_SOYBN Uncharacterized protein OS=Glycine max PE=3 SV=1;tr|V7CKT8|V7CKT8_PHAVU Uncharacterized protein OS=Phaseolus vulgaris GN=PHAVU_002G177700g PE=3 SV=1;tr|I3SRE3|I3SRE3_LOTJA Uncharacterized protein OS=Lotus japonicus PE=2 SV=1;tr|I3S54	46	2	2	2	27.9	7.9453		92454000	0	122980000	263070000	147140000	183590000	260790000	263210000	297050000	82387000	123790000	81833000
A0A1J7HQW9;A0A1J7GNF6;A0A151T2E9;I1KRS8;A0A0B2PXN3;I1K3D9;A0A0B2SML6;I1L2V1;A0A1S3VQ05;K7LDE5;A0A0B2P1C1;A0A1J7I9M1;V7CKT9;A0A1S3UTD1;A0A0S3R122;A0A0L9T871;A0A1S2YGS0;G7JUA8	tr|A0A1J7HQW9|A0A1J7HQW9_LUPAN Uncharacterized protein OS=Lupinus angustifolius GN=TanjilG_08792 PE=4 SV=1;tr|A0A1J7GNF6|A0A1J7GNF6_LUPAN Uncharacterized protein OS=Lupinus angustifolius GN=TanjilG_11538 PE=4 SV=1;tr|A0A151T2E9|A0A151T2E9_CAJCA Putative cl	18	2	2	2	3.1	61.776		0	0	0	14970000	21529000	0	23019000	16639000	22405000	0	0	0
C6TBP8;A0A0R0FND9;A0A0B2RQ63;A0A0B2PXP0;A0A0R4J391;I1MUN1;I3SRC9;C6SY23;I1MUN0;I1MUN2;A0A1S3UIH2;A0A0S3R659;A0A1J7GCV3;A0A0L9TQ44;V5N8U7;C6TKB1;I3SSY8;A0A0R0KXU6;A0A0B2NX14;K7K8T7;K7KVK1;A0A0R0JMP6	tr|C6TBP8|C6TBP8_SOYBN Putative uncharacterized protein OS=Glycine max GN=LOC100791848 PE=2 SV=1;tr|A0A0R0FND9|A0A0R0FND9_SOYBN Uncharacterized protein OS=Glycine max GN=LOC100814972 PE=3 SV=1;tr|A0A0B2RQ63|A0A0B2RQ63_GLYSO Adenylate kinase B OS=Glycine so	22	8	2	1	40.1	26.626		54288000	136520000	178970000	312800000	408540000	427640000	385480000	209710000	382950000	103610000	145430000	146280000
K7MVD3;A0A151S7R0;A0A0B2PXP8;V7B114;A0A1S3TT80;A0A0S3RR31;A0A0L9UXF5;A0A151RAR6;G7IQB0;A0A072V625	tr|K7MVD3|K7MVD3_SOYBN Uncharacterized protein OS=Glycine max GN=LOC100789485 PE=3 SV=1;tr|A0A151S7R0|A0A151S7R0_CAJCA Heat shock cognate 70 kDa protein OS=Cajanus cajan GN=KK1_027461 PE=3 SV=1;tr|A0A0B2PXP8|A0A0B2PXP8_GLYSO Heat shock cognate 70 kDa prote	10	16	2	0	34.8	70.838		92812000	97775000	91284000	117050000	130370000	79372000	117600000	127050000	83966000	107030000	109120000	88595000
Q93YH7;I1KS58;A0A0B2PXU7;I1K3R6	tr|Q93YH7|Q93YH7_SOYBN Selenium binding protein (Fragment) OS=Glycine max GN=sbp PE=2 SV=1;tr|I1KS58|I1KS58_SOYBN Sucrose-binding protein OS=Glycine max GN=SBP PE=4 SV=1;tr|A0A0B2PXU7|A0A0B2PXU7_GLYSO Selenium-binding protein 2 OS=Glycine soja GN=glysoja_0	4	1	1	1	2.3	53.063		22994000	18462000	18610000	115210000	72913000	63675000	79526000	117180000	0	32665000	21819000	0
I1LN66;I1LN67;V7CMV4;I1LN65;I1K3M8;C6TFP4;A0A1J7GDR2;A0A151SDL1;A0A0B2RJT5;A0A0B2PXW9;A0A0B2SHW0	tr|I1LN66|I1LN66_SOYBN Uncharacterized protein OS=Glycine max GN=LOC100500395 PE=4 SV=1;tr|I1LN67|I1LN67_SOYBN Uncharacterized protein OS=Glycine max GN=LOC100500395 PE=4 SV=1;tr|V7CMV4|V7CMV4_PHAVU Uncharacterized protein OS=Phaseolus vulgaris GN=PHAVU_00	11	1	1	1	12.3	12.667		38921000	53396000	21107000	145170000	159790000	175790000	156270000	144360000	166300000	67260000	40792000	27633000
V7CYQ0;I1JQW0;C6ZRR6;A0A1S3TLM6;A0A151TXD2;A0A0L9U9Z8;A0A0B2SEE9;A0A0B2PXY2;A0A0S3S0B9;V7CYI0;M1SQR7;A0A1S2YPX5	tr|V7CYQ0|V7CYQ0_PHAVU Uncharacterized protein OS=Phaseolus vulgaris GN=PHAVU_001G216800g PE=3 SV=1;tr|I1JQW0|I1JQW0_SOYBN Uncharacterized protein OS=Glycine max GN=LOC100813950 PE=3 SV=1;tr|C6ZRR6|C6ZRR6_SOYBN Serine/threonine protein kinase OS=Glycine ma	12	4	2	1	12.7	39.287		24551000	38415000	34014000	150900000	0	133800000	107130000	85782000	124860000	0	76932000	39237000
Q2HRQ7;G7KWE8;Q948P0;K7KGI6;I1NBM7;A0A1S2XU56;A0A0B2SEY7;A0A0B2PY44;G7KWF0;G7KWE9	tr|Q2HRQ7|Q2HRQ7_MEDTR Peptidase A1, pepsin OS=Medicago truncatula GN=MtrDRAFT_AC157894g38v2 PE=3 SV=1;tr|G7KWE8|G7KWE8_MEDTR Fungal proteinase A, aspartic proteinase superfamily protein OS=Medicago truncatula GN=MTR_7g111530 PE=3 SV=1;tr|Q948P0|Q948P0_SOY	10	3	2	2	6.3	43.054		0	0	0	475280000	385740000	469850000	241640000	183670000	257120000	29917000	0	72566000
A0A0B2Q797;A0A0B2PYA9;A0A151S9H7;A0A0R0FI85;V7CBY3;I1MT09;I1JGR6;C6TD39;A0A1S3UVW1;A0A0L9TQN7;A0A0S3R669	tr|A0A0B2Q797|A0A0B2Q797_GLYSO Translation initiation factor IF-3 OS=Glycine soja GN=glysoja_005703 PE=3 SV=1;tr|A0A0B2PYA9|A0A0B2PYA9_GLYSO Translation initiation factor IF-3 OS=Glycine soja GN=glysoja_048437 PE=3 SV=1;tr|A0A151S9H7|A0A151S9H7_CAJCA Trans	11	1	1	1	7.5	19.738		0	0	16274000	0	0	0	0	0	0	0	0	0
A0A0L9VDT1;A0A151T642;A0A0B2PYG1;C6TIM5;C6T8Y4;A0A1S3VK56;A0A0B2QTK9;A0A0S3S4F1;A0A1J7H2H8;V7BNA6;A0A1J7HM31;A0A1S2XD56;G7IKU6;Q41014;I3T939;B7FFT6	tr|A0A0L9VDT1|A0A0L9VDT1_PHAAN Ferredoxin--NADP reductase OS=Phaseolus angularis GN=LR48_Vigan09g182200 PE=3 SV=1;tr|A0A151T642|A0A151T642_CAJCA Ferredoxin--NADP reductase OS=Cajanus cajan GN=KK1_017031 PE=3 SV=1;tr|A0A0B2PYG1|A0A0B2PYG1_GLYSO Ferredoxin--	16	7	7	7	32.8	35.555		15560000	36206000	11063000	1555300000	1585900000	1658200000	1421200000	1229400000	1885500000	26220000	61750000	29370000
I3SI08;A0A151T690;Q2PK12;K7LBC4;G7L826;C6SYJ7;C6SVF1;A0A1S3VJ82;A0A1S3V7R8;A0A0S3SRC6;A0A0S3S471;A0A0B2S7Q2;A0A0B2PYJ6;A0A1S2YFY5;A0A0L9VDS3;K7LBC5;A0A1J7I271;A0A1J7HLY2;A0A1J7GNZ7;A0A0L9TXI3;A0A072TTE6;I3T7V9;I1LGG5;G7LI12;C6TB95;A0A1S3UQ02;A0A1S2YXN2;A0A1S2YFY7;A0A0S3QXQ9;V7BR87;T2DMW4;I3SQ66;G7IFU0;B7FH69;A0A1S2XAP4;A0A1J7FR50;I3T8B9;I1L8L3;A0A0B2PEA3;I1L8L2;A0A0B2SVM0	tr|I3SI08|I3SI08_LOTJA Uncharacterized protein OS=Lotus japonicus PE=2 SV=1;tr|A0A151T690|A0A151T690_CAJCA Actin-depolymerizing factor 2 (Fragment) OS=Cajanus cajan GN=KK1_017111 PE=3 SV=1;tr|Q2PK12|Q2PK12_ARAHY Actin depolymerizing factor-like protein OS=	41	2	2	2	19	15.825		37665000	34930000	62417000	160120000	165460000	133590000	154760000	144730000	172270000	72070000	45300000	47746000
K7MNV7;I1MXW5;C6THM0;K7MNV4;V7CV24;A0A1S3U9M2;A0A1S3U9R7;A0A0B2PYR5;A0A1S3U9M8;A0A0S3RQ97;K7MNV8;A0A072VEA0;K7MNV6;A0A151S905;I3T5C3;I3SRG7;A0A1S2Y4C1;A0A072VFC0;A0A1S2Y4H0;A0A1S2Y5L2;A0A1J7HS44;A0A0L9V211	tr|K7MNV7|K7MNV7_SOYBN Uncharacterized protein OS=Glycine max GN=LOC100792444 PE=4 SV=1;tr|I1MXW5|I1MXW5_SOYBN Uncharacterized protein OS=Glycine max GN=LOC100792444 PE=4 SV=2;tr|C6THM0|C6THM0_SOYBN Putative uncharacterized protein OS=Glycine max PE=2 SV=1	22	2	2	2	16.7	19.151		0	0	0	78658000	112840000	61223000	0	0	0	0	0	16719000
I3T0G5;V7BSA8;A0A1S3VLG2;A0A0S3S4C9;A0A0L9VDK8;C6TN73;C6T924;A0A0B2QT45;A0A0B2PYX5;G7IKX7;A0A1S2XD70;A0A151SB14;G7IKX8;A0A1J7IIB3	tr|I3T0G5|I3T0G5_LOTJA Uncharacterized protein OS=Lotus japonicus PE=2 SV=1;tr|V7BSA8|V7BSA8_PHAVU Uncharacterized protein OS=Phaseolus vulgaris GN=PHAVU_006G126700g PE=4 SV=1;tr|A0A1S3VLG2|A0A1S3VLG2_VIGRR uncharacterized protein LOC106776110 OS=Vigna rad	14	1	1	1	6	16.649		0	53586000	53138000	67378000	29780000	129070000	134350000	95065000	96980000	34363000	53605000	44078000
A0A0R0ID46;A0A0B2PZB1;K7LBN7;A0A1S3TZD3	tr|A0A0R0ID46|A0A0R0ID46_SOYBN Uncharacterized protein OS=Glycine max GN=GLYMA_09G037200 PE=3 SV=1;tr|A0A0B2PZB1|A0A0B2PZB1_GLYSO Glucan endo-1,3-beta-glucosidase, basic isoform (Fragment) OS=Glycine soja GN=glysoja_029421 PE=3 SV=1;tr|K7LBN7|K7LBN7_SOYBN	4	1	1	1	2.9	35.121		0	0	11138000	35861000	48918000	39484000	167770000	118540000	177850000	0	0	26223000
V7BJS2;I1LBM5;C6SXR5;C6SXC9;A0A1S3V2X5;A0A0S3SQ23;A0A0B2Q8U7;A0A0B2PZE9;A0A151U581;A0A1J7HLZ6;I3SEP8;A0A1S2XYD4;I3SG24;A0A1J7HXJ1	tr|V7BJS2|V7BJS2_PHAVU Prefoldin subunit 4 OS=Phaseolus vulgaris GN=PHAVU_007G187900g PE=3 SV=1;tr|I1LBM5|I1LBM5_SOYBN Prefoldin subunit 4 OS=Glycine max GN=LOC100306048 PE=3 SV=1;tr|C6SXR5|C6SXR5_SOYBN Prefoldin subunit 4 OS=Glycine max PE=2 SV=1;tr|C6SXC	14	2	2	2	16.7	14.608		5882600	3094100	5713600	0	56183000	45441000	74028000	58178000	68234000	0	0	4035400
I1NIU6;A0A1S3V740;A0A0S3SQ39;A0A0B2PZH8;I1LBI3;C6TJE5;A3RM06;A0A0B2Q3M6;A0A0L9VK32;C6T9Z8;A0A0R0I270;A0A1S3V796;I1NIU5	tr|I1NIU6|I1NIU6_SOYBN Cysteine synthase OS=Glycine max GN=GLYMA_20G228900 PE=3 SV=1;tr|A0A1S3V740|A0A1S3V740_VIGRR Cysteine synthase OS=Vigna radiata var. radiata GN=LOC106772316 PE=3 SV=1;tr|A0A0S3SQ39|A0A0S3SQ39_PHAAN Cysteine synthase OS=Vigna angulari	13	2	1	1	7.4	34.68		0	0	18085000	166310000	89918000	92953000	60125000	144340000	73659000	0	0	22264000
I1LJG5;I1LJG4;A0A0B2QUP6;A0A0B2PZT6;I1LQ58;V7AID0;T2DND2;I1LQ57;C6TBS0	tr|I1LJG5|I1LJG5_SOYBN Dolichyl-diphosphooligosaccharide--protein glycosyltransferase 48 kDa subunit OS=Glycine max GN=GLYMA_11G120300 PE=3 SV=1;tr|I1LJG4|I1LJG4_SOYBN Dolichyl-diphosphooligosaccharide--protein glycosyltransferase 48 kDa subunit OS=Glycine	9	1	1	1	4.5	44.125		0	0	4591300	0	7576600	8462300	6178100	0	0	0	0	0
P32296;A0A0B2PZW9;A0A0L9UWN6;A0A1J7H5C3;I1M826;I1JI26;B0FNB2;A0A1S3UFW5;A0A0S3RKZ2;A0A151RCP4;A0A0B2QMF0;A0A0L9U8W6;V7CZB5;Q8GUA9;Q6RUF7;M4I0S6;G7J9Y9;D2K6A2;D0RCI1;D0RCI0;C0MP14;C0MP13;B0ZYQ6;B0LSX0;A0A1S3TQY7;A0A1S3EAM4;A0A0S3RZI6;A0A0R0EVL3;A0A0B2PJ53;Q43559;J7H846;A0A1J7I1J6;M9XF51;A0A151QQK6;A0A0L9VTN3;A0A0L9U5Z6;V7AKD5;A0A1J7I3V9;A0A072UIU3;A0A0R0LE59;A0A151THL8;G8IJI1;K7K2X8;I1N2N0;A0A1S2Y…	sp|P32296|P5CS_VIGAC Delta-1-pyrroline-5-carboxylate synthase OS=Vigna aconitifolia PE=2 SV=1;tr|A0A0B2PZW9|A0A0B2PZW9_GLYSO Delta-1-pyrroline-5-carboxylate synthase OS=Glycine soja GN=glysoja_037554 PE=3 SV=1;tr|A0A0L9UWN6|A0A0L9UWN6_PHAAN Delta-1-pyrroli	69	3	3	3	4.9	73.29		0	21254000	32212000	78819000	118010000	79971000	84228000	108310000	157470000	36850000	56588000	0
A0A151S565;I1LWI3;A0A0B2PZX0;A0A1S3VFQ9;A0A0S3T8F7;A0A0L9VP13;I1N627;A0A0B2SM19;G8FVT3;A0A1J7FQP1;C6SZW1	tr|A0A151S565|A0A151S565_CAJCA Protein PPLZ12 OS=Cajanus cajan GN=KK1_028399 PE=4 SV=1;tr|I1LWI3|I1LWI3_SOYBN Uncharacterized protein OS=Glycine max GN=LOC100306559 PE=4 SV=1;tr|A0A0B2PZX0|A0A0B2PZX0_GLYSO Hypersensitive-induced response protein 1 OS=Glyci	11	7	7	1	29.5	31.485		634460000	608780000	517840000	5648300000	5057100000	4173600000	3045800000	2769200000	3695900000	755880000	844050000	958390000
I1KWV4;A0A0B2Q052;I1J6K4;A0A0B2QW88;A0A0L9USQ9;A0A1S3T9Q4;A0A0S3T2A2;A0A1J7INP7;V7C5L8;A0A1J7GP18;Q45NH4	tr|I1KWV4|I1KWV4_SOYBN Uncharacterized protein OS=Glycine max GN=LOC100813344 PE=3 SV=1;tr|A0A0B2Q052|A0A0B2Q052_GLYSO Alpha-xylosidase OS=Glycine soja GN=glysoja_049176 PE=3 SV=1;tr|I1J6K4|I1J6K4_SOYBN Uncharacterized protein OS=Glycine max GN=LOC10080852	11	9	1	0	10.6	102.82		38735000	50514000	44381000	0	5775000	0	0	0	0	33338000	62803000	42015000
C6TD18;I1KXQ3;C6TGZ7;A0A0B2RHK8;A0A0B2Q0H5	tr|C6TD18|C6TD18_SOYBN Putative uncharacterized protein (Fragment) OS=Glycine max PE=2 SV=1;tr|I1KXQ3|I1KXQ3_SOYBN Uncharacterized protein OS=Glycine max GN=LOC100787662 PE=4 SV=1;tr|C6TGZ7|C6TGZ7_SOYBN Putative uncharacterized protein OS=Glycine max GN=LO	5	2	1	1	8.7	26.208		70439000	75402000	71872000	27747000	28820000	25002000	29688000	36642000	23460000	72678000	87004000	81231000
A0A0B2Q3X5;A0A151U5A7;S6D0H7;Q4A195;S6D0K7;S6D6E5;S6CRU4;Q41025;S6D6G9;S6D6G6;S6D6G2;S6D6F9;S6D6E9;S6D6D8;S6D0J7;S6D0J5;S6D0I0;S6CXX0;S6CXV5;S6CXV2;S6CXU9;S6CXU6;S6CS81;S6CS78;S6CS76;S6CRU3;S6CRT8;S6CRT6;S6CRT4;S6CRT3;Q4A197;Q4A196;A0A1S3V1P9;I1NIR6;A0A0S3SQ54;A0A0L9THA2;V7BJS9;I1LBM9;C6TI08;A0A0B2Q0J4;A0A1J7HIJ1	tr|A0A0B2Q3X5|A0A0B2Q3X5_GLYSO Histone H1.2 OS=Glycine soja GN=glysoja_038113 PE=3 SV=1;tr|A0A151U5A7|A0A151U5A7_CAJCA Histone H1.2 OS=Cajanus cajan GN=KK1_007166 PE=3 SV=1;tr|S6D0H7|S6D0H7_PEA His7 protein OS=Pisum sativum subsp. sativum GN=his7 PE=3 SV=1	41	1	1	1	8.8	11.962		289640000	0	29933000	674080000	789750000	641520000	281620000	346170000	285090000	0	127770000	253550000
A0A0L9THR7;A0A0B2S4D7;A0A151TCH9;A0A1S3TX53;V7B0Q4;I1N4K0;A0A0B2Q0N3;I1KWE7;A0A0S3RRS0;A0A072TVX1;A0A1S2XJF6	tr|A0A0L9THR7|A0A0L9THR7_PHAAN Carboxypeptidase OS=Phaseolus angularis GN=LR48_Vigan843s001900 PE=3 SV=1;tr|A0A0B2S4D7|A0A0B2S4D7_GLYSO Carboxypeptidase OS=Glycine soja GN=glysoja_046439 PE=3 SV=1;tr|A0A151TCH9|A0A151TCH9_CAJCA Carboxypeptidase OS=Cajanus	11	3	3	3	11.1	51.017		14511000	0	0	0	0	0	0	0	0	0	16127000	25809000
I1MH06;I1MH05;A0A0B2RTU6;A0A0B2Q163;K7MBR4;K7LC06;A0A1S3TGB1;A0A0S3RI11;A0A0L9UAV1;I1MH07;A0A0R0GCS7;G7IN22;A0A0B2Q8L9;A0A1J7HNK0;A0A0B2QMI9;K7MK66;K7LWU7;G7JUC7;A0A1S2XGF4;V7B2V3;A0A1J7GHC3;A0A0B2Q9X6;K7MMI5;K7MR77;A0A1S2YPE1;V7CBT5;A0A1S2YPD5;A0A1J7IKR1	tr|I1MH06|I1MH06_SOYBN Uncharacterized protein OS=Glycine max GN=LOC100808499 PE=4 SV=1;tr|I1MH05|I1MH05_SOYBN Uncharacterized protein OS=Glycine max GN=LOC100808499 PE=4 SV=1;tr|A0A0B2RTU6|A0A0B2RTU6_GLYSO Villin-4 OS=Glycine soja GN=glysoja_013213 PE=4 S	28	4	4	0	6.3	85.115		34391000	55102000	38474000	114760000	96321000	0	102610000	109640000	70096000	0	0	20146000
I1MH23;A0A1S2XE85;A0A0B2Q175;A0A1S3U6H2;A0A151T5H3;A0A0S3RI22;A0A0L9UAS5;K7MBT7	tr|I1MH23|I1MH23_SOYBN Uncharacterized protein OS=Glycine max GN=LOC100784999 PE=3 SV=2;tr|A0A1S2XE85|A0A1S2XE85_CICAR subtilisin-like protease SBT2.5 OS=Cicer arietinum GN=LOC101507006 PE=3 SV=1;tr|A0A0B2Q175|A0A0B2Q175_GLYSO Subtilisin-like protease OS=G	8	1	1	1	1.7	88.188		0	0	0	26048000	0	0	41770000	28490000	19911000	0	0	0
A0A0L9U1T3;A0A0R0KUQ0;V7B160;T2DNH9;I1N504;A0A1S3TRL5;A0A151TCS7;A0A0S3SKU7;A0A0S3RR79;A0A0B2Q1H3;A0A1S2XQL9;C6TN20;A2Q5B8;A0A1J7H3J9;A0A0B2QZT0;K7MV98;A0A0L9UII6;I3SDR3;I3SB83;A0A1J7HGE0	tr|A0A0L9U1T3|A0A0L9U1T3_PHAAN Eukaryotic translation initiation factor 3 subunit H OS=Phaseolus angularis GN=LR48_Vigan03g010700 PE=3 SV=1;tr|A0A0R0KUQ0|A0A0R0KUQ0_SOYBN Eukaryotic translation initiation factor 3 subunit H OS=Glycine max GN=GLYMA_02G09730	20	4	4	4	14.5	36.57		21631000	22048000	28885000	21616000	44755000	53732000	46512000	40716000	23222000	16918000	0	19598000
K7K760;A0A0B2Q1J0	tr|K7K760|K7K760_SOYBN RNA-dependent RNA polymerase OS=Glycine max GN=LOC100811587 PE=3 SV=1;tr|A0A0B2Q1J0|A0A0B2Q1J0_GLYSO RNA-dependent RNA polymerase OS=Glycine soja GN=glysoja_036329 PE=3 SV=1	2	1	1	1	0.7	129.18		0	0	26665000	35185000	43737000	31417000	31463000	25301000	35357000	21147000	28128000	23043000
A0A1J7GGU7;V7BVF2;A0A1J7HG79;A0A0S3SKT5;A0A0L9UJ14;A0A1S3U2T6;A0A1S2YWX7;V7BWR2;C6SX05;A0A0B2Q1P1;V7BVC1;A0A1S3U2I4;E0YNQ4;K7LQI0	tr|A0A1J7GGU7|A0A1J7GGU7_LUPAN Dirigent protein OS=Lupinus angustifolius GN=TanjilG_17472 PE=3 SV=1;tr|V7BVF2|V7BVF2_PHAVU Dirigent protein OS=Phaseolus vulgaris GN=PHAVU_005G032400g PE=3 SV=1;tr|A0A1J7HG79|A0A1J7HG79_LUPAN Dirigent protein OS=Lupinus angu	14	1	1	1	11.3	11.461		0	0	0	33699000	0	44509000	40896000	37000000	0	17233000	42762000	34796000
A0A151TM83;G7JTN9;V7AEU1;I3SBP7;I1M4S4;C6T0H0;A0A1S2YJW5;A0A1S2XC20;A0A0B2RCV3;I3SAK9;A0A1J7HYZ1;A0A1J7GG15;V7B322;I1N527;C6T5B2;A0A1S3TS28;A0A1S2XQP3;A0A0B2R0E2;A0A0B2Q259;A0A0S3SD36;B7FGP9;A0A1J7HQD2;I3SU37;I3SAH8;A0A0L9U1Q0;I3STQ8;A0A0S3RR36;A0A1S3TKB6;A0A151QVC6;A0A0S3RTZ1;A0A151SUY0;V7BN56;A0A072URT1;A0A0L9U5I8	tr|A0A151TM83|A0A151TM83_CAJCA 60S ribosomal protein L23A (Fragment) OS=Cajanus cajan GN=KK1_021775 PE=3 SV=1;tr|G7JTN9|G7JTN9_MEDTR 60S ribosomal protein L23a-2 OS=Medicago truncatula GN=MTR_4g063060 PE=2 SV=1;tr|V7AEU1|V7AEU1_PHAVU Uncharacterized protei	34	6	6	1	39.2	16.779		1507400000	1643800000	1456400000	3949400000	3218400000	3504500000	2764200000	2521800000	2819400000	1423200000	1240400000	1545800000
A0A0B2Q267;A0A1S3UTH8;A0A0S3R5Z7;A0A0L9TQG9;A0A0R0FBT0;I1MUL3;A0A151TE45;G7JNQ7;I3SG13	tr|A0A0B2Q267|A0A0B2Q267_GLYSO Programmed cell death protein 4 OS=Glycine soja GN=glysoja_033300 PE=4 SV=1;tr|A0A1S3UTH8|A0A1S3UTH8_VIGRR programmed cell death protein 4-like OS=Vigna radiata var. radiata GN=LOC106768530 PE=4 SV=1;tr|A0A0S3R5Z7|A0A0S3R5Z7_	9	4	1	0	9.2	74.435		56621000	52868000	61601000	90725000	95775000	0	202790000	106110000	110590000	74359000	0	66438000
I1LAA1;A0A0B2Q2C3;O22590;G9FRT8;A0A151TTY9;A0A151U2V5;A0A1S3TPL9;A0A0S3RXE9;A0A0L9U800;A0A1S2Z2H7;V7BI86	tr|I1LAA1|I1LAA1_SOYBN Uncharacterized protein OS=Glycine max GN=LOC100806079 PE=4 SV=1;tr|A0A0B2Q2C3|A0A0B2Q2C3_GLYSO Magnesium-chelatase subunit H OS=Glycine soja GN=glysoja_040871 PE=4 SV=1;tr|O22590|O22590_ONOVI Magnesium protoporphyrin IX chelatase (F	11	2	2	1	2	153.51		37602000	43012000	68523000	0	0	0	0	0	0	43815000	49746000	30670000
I1JGR4;A0A0S3R683;A0A0L9TR08;A0A0B2Q2D0;A0A1J7I0T6;V7CC59;A0A151S9P1;A0A1J7I2R3;A0A1S3UT16;I1MT11;A0A0B2QBZ3;A0A1J7GHB6;A0A1J7I2L9;K7KK59;V7AXP5;A0A1S3U6R2;A0A0S3RH96;A0A0L9UBX9;I1JWB5;A0A0B2RYA0;I1KDI8;A0A0B2Q0W9;A0A1J7GSF1;A0A1S2YP56	tr|I1JGR4|I1JGR4_SOYBN Uncharacterized protein OS=Glycine max GN=LOC100789296 PE=4 SV=1;tr|A0A0S3R683|A0A0S3R683_PHAAN Uncharacterized protein OS=Vigna angularis var. angularis GN=Vigan.01G412800 PE=4 SV=1;tr|A0A0L9TR08|A0A0L9TR08_PHAAN Uncharacterized pro	24	3	3	3	5.1	86.189		35283000	65503000	45579000	75441000	98466000	109290000	130100000	97834000	61419000	0	0	53081000
I1NBI3;A0A1S3TR36;A0A0S3S0A6;I1NBI4;I1JQX3;A0A0B2SGL1;A0A0B2Q2E6;A0A0L9U988;K7LJ12;A0A0R0HSH0;V7D221;A0A151TXF6	tr|I1NBI3|I1NBI3_SOYBN Uncharacterized protein OS=Glycine max GN=LOC100782067 PE=4 SV=1;tr|A0A1S3TR36|A0A1S3TR36_VIGRR proline--tRNA ligase, cytoplasmic OS=Vigna radiata var. radiata GN=LOC106757891 PE=3 SV=1;tr|A0A0S3S0A6|A0A0S3S0A6_PHAAN Uncharacterized	12	2	2	1	5.9	46.563		0	27425000	0	33183000	54427000	41335000	47920000	43811000	37501000	0	22133000	19390000
C6T292;I1N1W2;I1JLP5;A0A151QXC8;A0A0B2S047;A0A0B2Q2F8	tr|C6T292|C6T292_SOYBN Putative uncharacterized protein OS=Glycine max PE=2 SV=1;tr|I1N1W2|I1N1W2_SOYBN Uncharacterized protein OS=Glycine max GN=LOC100500611 PE=3 SV=1;tr|I1JLP5|I1JLP5_SOYBN Uncharacterized protein OS=Glycine max GN=LOC100306652 PE=3 SV=1	6	1	1	1	18.9	10.419		46219000	57470000	67724000	265860000	292340000	318500000	385890000	413540000	422640000	63629000	69872000	52280000
I3SCF1;I1NBK8;I3SCV5;I1JQZ6;A0A0B2Q2F9;A0A0B2S9K5	tr|I3SCF1|I3SCF1_LOTJA Uncharacterized protein OS=Lotus japonicus PE=2 SV=1;tr|I1NBK8|I1NBK8_SOYBN Uncharacterized protein OS=Glycine max GN=LOC100788988 PE=3 SV=1;tr|I3SCV5|I3SCV5_LOTJA Uncharacterized protein OS=Lotus japonicus PE=2 SV=1;tr|I1JQZ6|I1JQZ6	6	1	1	1	9.1	23.586		0	0	0	23010000	0	25950000	0	0	0	0	0	0
A0A1J7ITJ5;A0A151TE52;A0A1J7GIJ9;I3S8I2;A0A1J7IZK4;I1MUN3;A0A0B2Q2P1;I1K096;A0A0B2RQ43;A0A0S3SKU9;A0A0L9UIH0;V7CBE1;A0A1S3U8K1	tr|A0A1J7ITJ5|A0A1J7ITJ5_LUPAN Uncharacterized protein OS=Lupinus angustifolius GN=TanjilG_06449 PE=4 SV=1;tr|A0A151TE52|A0A151TE52_CAJCA Nucleolar protein 56 OS=Cajanus cajan GN=KK1_011536 PE=4 SV=1;tr|A0A1J7GIJ9|A0A1J7GIJ9_LUPAN Uncharacterized protein O	13	1	1	1	1.9	60.565		0	0	0	0	0	0	0	0	0	0	0	0
I1MUR0;A0A0B2Q2R6;I1K0C8;A0A0B2RQ64;A0A151SLG7;A0A1J7HAG2;A0A1J7FZR4;A0A1S2Z680;V7CBH5;U5TZH8	tr|I1MUR0|I1MUR0_SOYBN Uncharacterized protein OS=Glycine max GN=LOC100777000 PE=4 SV=1;tr|A0A0B2Q2R6|A0A0B2Q2R6_GLYSO FAS-associated factor 1 OS=Glycine soja GN=glysoja_033344 PE=4 SV=1;tr|I1K0C8|I1K0C8_SOYBN Uncharacterized protein OS=Glycine max GN=LOC1	10	2	2	2	4.9	65.551		6427700	0	0	0	30485000	12265000	14971000	21403000	0	0	0	0
G7IKV9;C6TI33;A0A1S2XAS4;A0A0R4J410;A0A0B2Q2V4;A0A151T625;B7FK99;I3T9K3;A0A1J7GNW1;A0A1J7IG64;K7MQH5;A0A072VFV5	tr|G7IKV9|G7IKV9_MEDTR Obg-like ATPase 1 OS=Medicago truncatula GN=MTR_2g030370 PE=3 SV=1;tr|C6TI33|C6TI33_SOYBN Obg-like ATPase 1 OS=Glycine max PE=2 SV=1;tr|A0A1S2XAS4|A0A1S2XAS4_CICAR Obg-like ATPase 1 OS=Cicer arietinum GN=LOC101499416 PE=3 SV=1;tr|A0A	12	4	1	1	10.7	44.36		19802000	28358000	31713000	74182000	26896000	30600000	55675000	38316000	35197000	43493000	25279000	28040000
A0A0B2Q2W9;I1MG21;A0A0B2QTJ1;U5XMS5;A0A1S6EF61;A0A1S6EF55;A0A1J7G668;Q8GZS1	tr|A0A0B2Q2W9|A0A0B2Q2W9_GLYSO Peroxidase OS=Glycine soja GN=glysoja_012382 PE=3 SV=1;tr|I1MG21|I1MG21_SOYBN Peroxidase OS=Glycine max GN=LOC100803353 PE=3 SV=1;tr|A0A0B2QTJ1|A0A0B2QTJ1_GLYSO Peroxidase OS=Glycine soja GN=glysoja_030657 PE=3 SV=1;tr|U5XMS5	8	4	1	1	23.1	31.694		0	0	0	2280000	86091000	99318000	12179000	9746800	0	0	0	0
V7BNL7;Q40208;I3SXW0;I1L068;C6TAZ2;A2Q5G2;A0A1S3VJ92;A0A151T6X4;A0A0S3S440;A0A0B2Q350;A0A1J7G6N1;A0A0L9VE08;K7LBB0;A0A1S2XDR2;I3S5W3;I3S458;Q39824;A0A1J7I5G9;A0A1J7FV55;I3SES9;G7KN60;A0A1S2XKC2;B7FN06;A0A1J7FQC4;A0A151QRM5;V7C2J2;A0A0L9VMN8;K7KPN3;I1N6V9;C6TDU7;A0A1S3V9E7;A0A0S3T9L5;A0A0B2SCH9;A0A0B2Q4E8	tr|V7BNL7|V7BNL7_PHAVU Uncharacterized protein OS=Phaseolus vulgaris GN=PHAVU_006G135400g PE=4 SV=1;tr|Q40208|Q40208_LOTJA RAB2A OS=Lotus japonicus GN=rab2A PE=2 SV=1;tr|I3SXW0|I3SXW0_LOTJA Uncharacterized protein OS=Lotus japonicus PE=2 SV=1;tr|I1L068|I1L	34	7	7	7	39.3	23.131		92786000	193020000	251640000	725810000	694130000	619470000	708740000	504390000	560950000	244110000	239370000	243800000
P28551;I1MG61;I1L0G9;A0A0B2QTN3;A0A0B2Q3D4;V7BQX5;A0A1S3VJK7;A0A0S3S4F2;A0A0L9VDK3;A0A151SB65;A0A1S2XAT8;I1K2Y0;A0A0B2R0S8;I1KRC0;G7IML1;A0A161HX88;G7JRA2;B7FIN1	sp|P28551|TBB3_SOYBN Tubulin beta chain (Fragment) OS=Glycine max GN=TUBB PE=2 SV=2;tr|I1MG61|I1MG61_SOYBN Tubulin beta chain OS=Glycine max GN=LOC547917 PE=3 SV=1;tr|I1L0G9|I1L0G9_SOYBN Tubulin beta chain OS=Glycine max GN=LOC100818878 PE=3 SV=1;tr|A0A0B2	18	13	13	1	42.9	45.751		1379100000	1538400000	1818900000	3657300000	3539600000	4016100000	5229700000	4512700000	3948700000	1927000000	1321000000	1328800000
A0A0R0I2U8;A0A0L9VEM9;I1MG55;I3T0U9;V7CLA0;I1KRC8;A0A1S3T8N2;A0A1J7GUL2;A0A151S4E7;A0A0S3R0K4;A0A0L9T5Q0;A0A0B2S399;I1MG54;A0A1S3VFM7;A0A0S3S4G1;A0A0B2Q3D8;I1L0G2;A0A151SB56;A0A0B2QTM7;I3SWQ6;A0A1S2XAT1;G7IKX3;B7FNC7	tr|A0A0R0I2U8|A0A0R0I2U8_SOYBN Uncharacterized protein OS=Glycine max GN=GLYMA_09G025600 PE=3 SV=1;tr|A0A0L9VEM9|A0A0L9VEM9_PHAAN Uncharacterized protein OS=Phaseolus angularis GN=LR48_Vigan09g180800 PE=3 SV=1;tr|I1MG55|I1MG55_SOYBN Uncharacterized protein	23	1	1	1	3.9	35.444		12958000	6745300	52840000	99915000	90846000	91624000	66712000	72838000	40204000	10617000	14487000	0
K7MB31;K7MB29;I1L0D8;A0A0B2QNH6;A0A0B2Q3F7;B7FF82;A0A1J7G663;I1L0D5;C6TJD7;A0A151R7G3;I3T3Y4;G7IJU5;B7FI14;A0A076L217;V7BR45;A0A1S3VJF8;A0A1J7H2I6;A0A0S3S4B3;A0A0L9VE19;A0A0R4J5E9;A0A0B2PYZ5;B7FJ56;U5IC21;B7FIF0;A0A0R0G042;I3T9B7;B7FKI7;A0A072V5Z4;A0A1S3EAU5;Q8GZR9;A0A151R7J8;A0A076L4T4;A0A1S3VJR1;A0A072V4V7;Q40365;A0A0L9VER1;Q93XK6;O24081;A0A1S3VJC1;I3S4I5;A0A072VFU7;G7IJU6;Q40366;Q43790;I3SJ05;…	tr|K7MB31|K7MB31_SOYBN Peroxidase OS=Glycine max GN=LOC100805299 PE=3 SV=1;tr|K7MB29|K7MB29_SOYBN Peroxidase OS=Glycine max GN=LOC100805299 PE=3 SV=1;tr|I1L0D8|I1L0D8_SOYBN Peroxidase OS=Glycine max GN=LOC100814455 PE=3 SV=1;tr|A0A0B2QNH6|A0A0B2QNH6_GLYSO	55	3	1	0	8.9	37.468		0	0	0	169890000	162930000	148630000	136980000	123860000	126920000	0	0	0
A0A0B2Q3I5;A0A0R0ICD7;Q94KS2;I1L5T1;I1J582;A0A1S3UWI0;A0A1S3TEF7;A0A1J7GJN2;A0A151TGP4;A0A0S3T350;A0A0L9USY3;I3T3E0;A0A0B2RKQ8;A0A0R0GZE2;G7IRG3;C6TL41;A0A1S3TIU4;I1L5T3	tr|A0A0B2Q3I5|A0A0B2Q3I5_GLYSO Eukaryotic translation initiation factor 3 subunit I OS=Glycine soja GN=glysoja_027178 PE=4 SV=1;tr|A0A0R0ICD7|A0A0R0ICD7_SOYBN Eukaryotic translation initiation factor 3 subunit I OS=Glycine max GN=GLYMA_09G234100 PE=3 SV=1;	18	3	3	1	19	22.979		9085500	20216000	12859000	101230000	158130000	165540000	240180000	184860000	247750000	47627000	34595000	16084000
A0A0R0I8C1;A0A0R0I931;C6SXF1;K7MAX5;G7IQ32;A0A0B2Q3L8;V7BNM4;A0A1J7HM04;A0A0L9VDW6;A0A0B2S955;I3SIY3;G7IQ31;A0A0S3S435;A0A1S3VEY6;K7LBA1;A0A151T708;A0A0R0G8D0;A0A1S2XAL2;A0A1S3VFC4	tr|A0A0R0I8C1|A0A0R0I8C1_SOYBN Uncharacterized protein OS=Glycine max GN=GLYMA_09G015500 PE=4 SV=1;tr|A0A0R0I931|A0A0R0I931_SOYBN Uncharacterized protein OS=Glycine max GN=GLYMA_09G015500 PE=4 SV=1;tr|C6SXF1|C6SXF1_SOYBN Putative uncharacterized protein (F	19	2	1	1	8.9	26.347		151750000	160150000	129930000	0	0	0	0	0	0	83463000	119150000	82780000
A0A0B2Q3T6;A0A151QR82;A0A1S3TZ75;A0A0S3RIM0;A0A0L9TEW1;I1MGG7;K7LBP6;A0A0B2PYX8;A0A0R0I3F1;A0A151SSU6;I1KMS9;A0A0B2P5P9;I1KMS8;A0A1S2XG24;V7B3E5;A0A1S2YQ32;G7JMT6;Q2HU25;V7CAG9;A0A1S3UHN2;A0A0L9TTH3;I1MRP6;A0A0B2P6L9;V9TMP0;A0A072V6A3;A0A0S3R9G5;V9TLK4;A0A1J7GI61;V9TK40	tr|A0A0B2Q3T6|A0A0B2Q3T6_GLYSO Dihydrolipoyl dehydrogenase OS=Glycine soja GN=glysoja_024759 PE=4 SV=1;tr|A0A151QR82|A0A151QR82_CAJCA Dihydrolipoyl dehydrogenase OS=Cajanus cajan GN=KK1_046397 PE=4 SV=1;tr|A0A1S3TZ75|A0A1S3TZ75_VIGRR dihydrolipoyl dehydrog	29	4	4	4	13.3	46.013		103310000	66949000	136370000	101300000	92893000	84236000	96107000	109260000	132160000	91704000	129750000	108950000
V7BJH6;I1LBD0;A0A1S3V981;A0A0S3SQA6;A0A0B2Q4B0;I1NIY6;A0A1J7HXF7;A0A151U4W3;A0A0B2QG56;A0A1S2XWS5;A0A1S2XCM3;A0A1J7H3Z0;A0A072TYT1;G7I834;A0A1J7IFU9	tr|V7BJH6|V7BJH6_PHAVU Uncharacterized protein OS=Phaseolus vulgaris GN=PHAVU_007G180500g PE=4 SV=1;tr|I1LBD0|I1LBD0_SOYBN Uncharacterized protein OS=Glycine max GN=LOC100806082 PE=4 SV=1;tr|A0A1S3V981|A0A1S3V981_VIGRR serine--tRNA ligase OS=Vigna radiata	15	3	3	3	6.9	51.422		0	52464000	0	162970000	107570000	153400000	109460000	147960000	182600000	61819000	55684000	70059000
I1NIW9;C6TM31;A0A0B2QG38;A0A0B2Q4D9	tr|I1NIW9|I1NIW9_SOYBN Uncharacterized protein OS=Glycine max GN=LOC100778682 PE=4 SV=1;tr|C6TM31|C6TM31_SOYBN Putative uncharacterized protein OS=Glycine max GN=LOC100813027 PE=2 SV=1;tr|A0A0B2QG38|A0A0B2QG38_GLYSO UPF0603 protein, chloroplastic OS=Glycin	4	3	1	1	14	31.784		236320000	259480000	264790000	0	15088000	0	0	0	0	281520000	525610000	234840000
A0A0B2Q4Q7;K7ML14;A0A0R4J4T0;A0A0B2SRF8;I1LZT8;I1LZT9;A0A151SRF3;B6DXD7;A0A1S2YQP9;V7CA89;P21616;A0A1S3US97;A0A0S3R6U4;D3THK8;A0A0L9TR16;G7JGK1;A0A0R0IQF0;A0A0B2P161;A0A0B2S013;A0A1J7ITR5;A0A1J7HHH0;A0A0S2IKL7;A0A1J7IW82;I1KVG8;I1KGY6;A0A151RMQ2;A0A1J7HN96;A0A151SPM5;I1KGY7;A0A1S3VSG8	tr|A0A0B2Q4Q7|A0A0B2Q4Q7_GLYSO Pyrophosphate-energized vacuolar membrane proton pump OS=Glycine soja GN=glysoja_011651 PE=3 SV=1;tr|K7ML14|K7ML14_SOYBN Uncharacterized protein OS=Glycine max GN=GLYMA_17G108500 PE=3 SV=1;tr|A0A0R4J4T0|A0A0R4J4T0_SOYBN Uncha	30	8	8	5	14.1	76.648		713970000	465350000	321030000	801530000	582310000	294770000	431110000	449560000	527820000	727060000	379880000	504930000
I1MU70;A0A0B2Q4U4;A0A151T847;I1LZP7;A0A0B2QQZ0;V7BU75;A0A1S3VKS1;A0A0S3S1K3;A0A0L9VGB1;A0A072VKD0;A0A1S2XNE6;A0A072TXB0;A0A1J7GPN0;A0A1J7I3B3;G7LB54	tr|I1MU70|I1MU70_SOYBN Uncharacterized protein OS=Glycine max GN=LOC100806226 PE=4 SV=1;tr|A0A0B2Q4U4|A0A0B2Q4U4_GLYSO ABC transporter F family member 4 OS=Glycine soja GN=glysoja_011691 PE=4 SV=1;tr|A0A151T847|A0A151T847_CAJCA ABC transporter F family mem	15	4	4	4	8.7	80.077		0	71226000	0	19921000	32620000	31410000	32039000	46220000	31091000	58704000	51599000	60630000
A0A151RQZ6;V7CCI0;I1MU40;A0A0B2Q4V1;I1LZS4;A0A0B2SQC3;A0A1J7IVR7;A0A1S3USB0;Q9AXK3;G7JFF2;K7M052;A0A0L9TR29;A0A0S3R6Q2;A0A1J7IL32;A0A1S2YQR3;Q43876;A0A0S3SYA4	tr|A0A151RQZ6|A0A151RQZ6_CAJCA Sucrose-phosphate synthase OS=Cajanus cajan GN=KK1_033491 PE=4 SV=1;tr|V7CCI0|V7CCI0_PHAVU Uncharacterized protein OS=Phaseolus vulgaris GN=PHAVU_003G170100g PE=4 SV=1;tr|I1MU40|I1MU40_SOYBN Uncharacterized protein OS=Glycine	17	4	4	3	4	115.9		57775000	50220000	71585000	54947000	39590000	59782000	76533000	50898000	83613000	73180000	55133000	62334000
C6TKA3;A0A0B2Q4Y4;V7CDL0;I1K1F4;A0A1S3UM51;A0A0S3R738;A0A0L9TR48;A0A0B2R6I0;A0A151S8K6;C6THV7;A0A1S2YQY0;A0A1J7J0D5;A0A1J7GHK0;G7JVC5	tr|C6TKA3|C6TKA3_SOYBN NADH-cytochrome b5 reductase OS=Glycine max GN=LOC100819222 PE=2 SV=1;tr|A0A0B2Q4Y4|A0A0B2Q4Y4_GLYSO NADH-cytochrome b5 reductase OS=Glycine soja GN=glysoja_011726 PE=3 SV=1;tr|V7CDL0|V7CDL0_PHAVU NADH-cytochrome b5 reductase OS=Phas	14	4	4	4	15.4	35.079		243360000	263500000	193690000	469240000	282770000	706970000	748240000	471510000	681790000	239590000	188510000	499610000
I1MUD7;I1MUD8;A0A1J7J0C7;A0A1J7IYT0;I1MUD6;I1K1C9;C6TKK6;A0A1S3UW51;A0A151S8K4;A0A0S3R730;A0A0L9TSF1;A0A0B2R605;A0A0B2Q505;V7CDH0;A0A1J7H782;A0A0D6DQF3;I3T395;A0A1J7HHL7	tr|I1MUD7|I1MUD7_SOYBN Uncharacterized protein OS=Glycine max GN=LOC100782712 PE=4 SV=1;tr|I1MUD8|I1MUD8_SOYBN Uncharacterized protein OS=Glycine max GN=LOC100782712 PE=4 SV=1;tr|A0A1J7J0C7|A0A1J7J0C7_LUPAN Uncharacterized protein OS=Lupinus angustifolius	18	2	2	2	9.7	23.603		0	0	0	39349000	36040000	35486000	76791000	0	28516000	0	0	0
I1N8V4;A0A0B2Q532;A0A0R0KIG7;A0A0B2RA06;I1JN84;A0A151QY99;V7CXW8;A0A1S3T7N9;A0A0S3RX41;A0A0L9TIE4;A0A1S6KBR2;Q2HRI1;A0A1J7HS66;A0A1S2XRL4;G7KRQ8	tr|I1N8V4|I1N8V4_SOYBN Uncharacterized protein OS=Glycine max GN=LOC100816616 PE=4 SV=1;tr|A0A0B2Q532|A0A0B2Q532_GLYSO UDP-sulfoquinovose synthase, chloroplastic OS=Glycine soja GN=glysoja_024042 PE=4 SV=1;tr|A0A0R0KIG7|A0A0R0KIG7_SOYBN Uncharacterized pro	15	5	2	2	15.3	53.421		113110000	114640000	139550000	68839000	36079000	45507000	22089000	63693000	68550000	93547000	65987000	146890000
I1K181;I1MTC2;I1K180;A0A0B2Q556;C6TEH0;A0A0B2QAX3;B0FPA3;A0A151SPJ4;A0A0S3R777;A0A0L9TRS5;V7CAH5;A0A1S3UJ58	tr|I1K181|I1K181_SOYBN Uncharacterized protein OS=Glycine max GN=LOC100806845 PE=4 SV=1;tr|I1MTC2|I1MTC2_SOYBN Uncharacterized protein OS=Glycine max GN=CAS PE=4 SV=1;tr|I1K180|I1K180_SOYBN Uncharacterized protein OS=Glycine max GN=LOC100806845 PE=4 SV=1;t	12	3	3	2	8.2	40.926		1175300000	1063700000	1116300000	112840000	47833000	15479000	79097000	0	97799000	1018600000	916870000	500570000
I1KPA0;A0A0B2Q5M1;V7CS02;A0A1S3UQS7;A0A0S3QXL3;A0A0L9VPW6;A0A0R0JYY1;A0A1J7FZF5;K7KS32;A0A1J7HAF1;A0A0B2QU97;A0A0L9VQS0;A0A072TW06;A0A072TU55;G7LHC8;A0A1S3EB23;G7LHC7;A0A1S3E8N2;V7AS59;I1KIC2;I1JK97;A0A1S3VEB8;A0A1S2YVZ7;A0A1J7HNN2;A0A0S3SYH2;A0A0B2SD66;A0A0B2QZM9;A0A072TZD1;G7L3M7;A0A151SUQ2;A0A151UCP6;A0A1J7GWQ0;A0A1J7FXA5;K7LPK9;A0A0R0HQ93;A0A1S3ECK3;A0A072UHU0;K7K333;B7FLF4;A0A1J7IJG4;A0A1S2X…	tr|I1KPA0|I1KPA0_SOYBN Uncharacterized protein OS=Glycine max GN=LOC100819210 PE=4 SV=1;tr|A0A0B2Q5M1|A0A0B2Q5M1_GLYSO Putative serine/threonine-protein kinase OS=Glycine soja GN=glysoja_002923 PE=4 SV=1;tr|V7CS02|V7CS02_PHAVU Uncharacterized protein OS=Ph	52	4	4	0	10.2	54.818		29098000	29936000	31461000	112680000	103120000	59607000	84233000	65775000	82398000	34593000	26370000	26147000
A0A0B2Q603;V7C6G7;T2DPJ0;I1MM17;I1J4I7;A0A1S3UG28;A0A0L9VGL5;A0A1J7HMT5;A0A0S3TCX8	tr|A0A0B2Q603|A0A0B2Q603_GLYSO Uncharacterized protein OS=Glycine soja GN=glysoja_035827 PE=4 SV=1;tr|V7C6G7|V7C6G7_PHAVU Uncharacterized protein OS=Phaseolus vulgaris GN=PHAVU_004G176000g PE=4 SV=1;tr|T2DPJ0|T2DPJ0_PHAVU Mitochondrial import inner membran	9	1	1	1	28.6	6.0765		0	0	0	41163000	0	47755000	33520000	0	35188000	0	0	27978000
A0A1S2XY88;A0A0B2Q657;V7BGG7;A0A1S3V8X3;A0A0S3SNE8;A0A0L9U095;I3T4L2;A0A151S8D5;I1NH59;A0A1J7HIV4;A0A1S3EBJ5;A0A0B2P7Y1;A0A1J7FTL4;A0A072VZZ6;A0A072V4Z3;I1LDC2;A0A1J7I6G0;I1LDC1;A0A1J7HLX2	tr|A0A1S2XY88|A0A1S2XY88_CICAR ran-binding protein 1 homolog b-like OS=Cicer arietinum GN=LOC101507905 PE=4 SV=1;tr|A0A0B2Q657|A0A0B2Q657_GLYSO Ran-binding protein 1 like c OS=Glycine soja GN=glysoja_011520 PE=4 SV=1;tr|V7BGG7|V7BGG7_PHAVU Uncharacterized	19	2	2	2	10.7	23.886		39580000	17048000	32413000	41867000	33476000	38359000	0	40344000	29494000	26460000	35933000	28756000
A0A1J7GNY3;A0A1J7HIJ7;A0A1S2XXY1;A0A151U5V5;I1LD16;A0A0B2Q6D9;A0A072TR43;A0A0B2RZT3;K7M7W4;A0A0R0EE15;A0A0S3SNQ0;A0A0L9TYW8;I1NHF4;Q38RG6;G7I3B2;A0A0B2NZG3	tr|A0A1J7GNY3|A0A1J7GNY3_LUPAN Chorismate synthase OS=Lupinus angustifolius GN=TanjilG_01990 PE=3 SV=1;tr|A0A1J7HIJ7|A0A1J7HIJ7_LUPAN Chorismate synthase OS=Lupinus angustifolius GN=TanjilG_04780 PE=3 SV=1;tr|A0A1S2XXY1|A0A1S2XXY1_CICAR Chorismate synthase	16	2	2	2	7.9	46.843		48301000	35610000	54627000	79429000	52357000	77549000	59706000	68204000	59697000	54719000	38267000	39155000
I1MSU2;A0A1S2YPA3;V7C9D9;I3S8Z9;G7JD44;C6TIQ6;A0A1S3USX3;A0A1J7IVY6;A0A0S3R7Z8;A0A0B2RJQ8;A0A0B2Q7E6;A0A151SRI6;A0A0L9TEN4;B7FHE8;I1LVU0;A0A1J7I2Z7;C6TI92	tr|I1MSU2|I1MSU2_SOYBN Uncharacterized protein OS=Glycine max GN=GLYMA_17G066400 PE=3 SV=1;tr|A0A1S2YPA3|A0A1S2YPA3_CICAR ADP-ribosylation factor 1 OS=Cicer arietinum GN=LOC101511267 PE=3 SV=1;tr|V7C9D9|V7C9D9_PHAVU Uncharacterized protein OS=Phaseolus vul	17	2	2	2	16.3	18.503		0	0	0	0	8197200	35638000	47406000	51617000	48279000	26000000	0	0
I1MKN2;A0A0B2Q7L4;A0A151SSC9;V7ANP8;I1KHZ3;C6TIH7;A0A0B2R643	tr|I1MKN2|I1MKN2_SOYBN Uncharacterized protein OS=Glycine max GN=LOC100802847 PE=4 SV=1;tr|A0A0B2Q7L4|A0A0B2Q7L4_GLYSO Putative oxidoreductase GLYR1 OS=Glycine soja GN=glysoja_013185 PE=4 SV=1;tr|A0A151SSC9|A0A151SSC9_CAJCA Putative oxidoreductase GLYR1 OS	7	3	3	2	15.5	30.723		136940000	137810000	149380000	94356000	77291000	54410000	74040000	53633000	63750000	116020000	233510000	112130000
A0A0R0EGP5;I1LB76;A0A0B2Q7R4;I1NJ39;A0A0B2QK71;A0A1S3E2F5;A0A0R0HTJ7;A0A0B2P1H0;K7LJI1;A0A0R0I1Q8;I1MU68;A0A0R0F379;A0A151RLP6;A0A0R0F024;A0A1J7IZV3;A0A0B2QPM8;A0A1J7HI68;A0A1J7HDW6;A0A1J7IVR3;V7D108;K7KGL5;A0A0R0ERU3;A0A0B2P8Q2;A0A072USP8;G7JMQ4;A0A0R0ESC9;A0A1S2XYJ6;A0A1S2XWM3;A0A1S2YQ59;V7CDQ8;Q2HW32;A0A151SLK8;A0A0L9TY80;V7CA18;A0A151U4Y0;A0A0S3RZT4;A0A0L9U8T6;V7CZ04;I1NBT8;I1JR78;A0A1S3V615;…	tr|A0A0R0EGP5|A0A0R0EGP5_SOYBN Uncharacterized protein OS=Glycine max GN=GLYMA_20G238400 PE=4 SV=1;tr|I1LB76|I1LB76_SOYBN Uncharacterized protein OS=Glycine max PE=4 SV=2;tr|A0A0B2Q7R4|A0A0B2Q7R4_GLYSO Topless-related protein 3 OS=Glycine soja GN=glysoja_0	68	2	2	1	1.8	117.44		145810000	144760000	0	463830000	295520000	369490000	525170000	481930000	448680000	150100000	231130000	86264000
A0A140GXZ4;A0A140GXZ3;A0A140GXZ2;A0A140GXY8;A0A140GXY5;A0A140GXY4;A0A140GXY1;A0A140GXX9;A0A140GXX8;A0A140GXX7;A0A140GXX6;A0A140GXX3;A0A140GXX2;A0A140GXX0;A0A140GXW9;V7BMP4;V7ASL7;S5WCF9;S5WCF6;S5WCF4;S5W3G6;S5W3G4;S5VRH6;S5VL77;S5VL72;S5VDR8;S5VDR4;P56331;L7X7T9;K9N7H1;K9N7G7;I3T689;I3SHT8;I1MKP2;I1KI08;I1JRW5;A0A1S3VAW3;A0A1S3TCI6;A0A1S2XDH6;A0A1J7IQQ7;A0A1J7HDT9;A0A1J7GPJ2;A0A151TXV4;A0A0S3SYS2…	tr|A0A140GXZ4|A0A140GXZ4_9FABA Eukaryotic translation initiation factor 1A (Fragment) OS=Aeschynomene uniflora GN=eIF-1A PE=3 SV=1;tr|A0A140GXZ3|A0A140GXZ3_9FABA Eukaryotic translation initiation factor 1A (Fragment) OS=Aeschynomene uniflora GN=eIF-1A PE=3	52	1	1	1	8.2	15.168		0	13345000	0	88842000	67066000	69879000	92317000	76378000	40142000	0	11055000	19444000
A0A151R6N3;A0A1J7HJ67;I3T4V1;V7C2I4;A0A1S3UES3;I1N7B1;C6T420;A0A0B2Q8E7;I1N8K4;C6TF85;A0A1S3TBK1;A0A1J7HNI0;A0A151TAE8;A0A0B2RN71;A0A0L9VNH2;G7KP65;A0A1S2XHY0;A0A0S3T9B3;K7MY10	tr|A0A151R6N3|A0A151R6N3_CAJCA 14 kDa zinc-binding protein OS=Cajanus cajan GN=KK1_040554 PE=4 SV=1;tr|A0A1J7HJ67|A0A1J7HJ67_LUPAN Uncharacterized protein OS=Lupinus angustifolius GN=TanjilG_05229 PE=4 SV=1;tr|I3T4V1|I3T4V1_LOTJA Uncharacterized protein OS	19	2	2	2	15.3	14.355		67304000	42302000	64142000	48105000	69785000	61570000	60608000	60055000	0	71216000	71859000	59308000
I1NIY9;I1LBC8;A0A1J7FS16;A0A0B2QKG4;A0A0B2Q8I2;V7BIE7;A0A0L9VJD8;A0A1S2XYM9;A0A1S3V769;G7I836;A0A151U4Y6;A0A0S3SQG4;A0A1J7H2M1;I3SZA4	tr|I1NIY9|I1NIY9_SOYBN Mitochondrial Rho GTPase OS=Glycine max GN=LOC100781897 PE=3 SV=1;tr|I1LBC8|I1LBC8_SOYBN Mitochondrial Rho GTPase OS=Glycine max GN=LOC100805555 PE=3 SV=1;tr|A0A1J7FS16|A0A1J7FS16_LUPAN Mitochondrial Rho GTPase OS=Lupinus angustifoli	14	5	5	5	10.8	71.91		58215000	41382000	76865000	108040000	78922000	99197000	97954000	117050000	81912000	0	69537000	0
I1MSR7;C6TEX4;A0A0B2Q8I9	tr|I1MSR7|I1MSR7_SOYBN Uncharacterized protein OS=Glycine max GN=LOC100797369 PE=4 SV=1;tr|C6TEX4|C6TEX4_SOYBN Putative uncharacterized protein OS=Glycine max PE=2 SV=1;tr|A0A0B2Q8I9|A0A0B2Q8I9_GLYSO Mitochondrial outer membrane protein porin 6 OS=Glycine	3	2	2	1	6.5	29.961		92195000	98966000	63831000	136370000	147380000	96188000	116000000	109580000	99227000	89934000	81540000	87120000
P52421;C6T9Y3;I1LBE7;A0A1S3UYC8;A0A1J7HLA2;K7LJM6;A0A151U4Z1;A0A0S3SQ87;A0A0L9VJ09;A0A0B2Q8K3	sp|P52421|PUR2_VIGUN Phosphoribosylamine--glycine ligase (Fragment) OS=Vigna unguiculata GN=PUR2 PE=2 SV=1;tr|C6T9Y3|C6T9Y3_SOYBN Putative uncharacterized protein OS=Glycine max PE=2 SV=1;tr|I1LBE7|I1LBE7_SOYBN Uncharacterized protein OS=Glycine max GN=PUR	10	1	1	1	4.2	33.069		0	0	0	0	0	0	0	0	0	0	0	0
A0A0B2Q927;K7L4Y6;K7L4Y5;I1K5N1;A0A0B2QJN8;G7L9T3;V7CQB4;I1K5N0;A0A0B2QJG1;A0A1S3ULW6;A0A0S3QWP2;A0A151T3D3;A0A1S2YES3;A0A0L9THW2;A0A1J7G124	tr|A0A0B2Q927|A0A0B2Q927_GLYSO Pectinesterase OS=Glycine soja GN=glysoja_002650 PE=4 SV=1;tr|K7L4Y6|K7L4Y6_SOYBN Pectinesterase OS=Glycine max GN=LOC100775898 PE=4 SV=1;tr|K7L4Y5|K7L4Y5_SOYBN Pectinesterase OS=Glycine max GN=LOC100775898 PE=4 SV=1;tr|I1K5N	15	2	2	2	6.5	44.971		7654400	48928000	40720000	0	6638900	0	0	0	0	0	59137000	0
A0A0B2Q9C8;K7KH75;K7N0G4;K7N0G3;A0A151TYG9;K7N0G2;A0A0B2PQM0;A0A1J7HL00;A0A0R0IZE9;I1KHL3;A0A0B2NWR3;V7AZN5;A0A1S3TZA8;A0A0L9TG60;A0A1S3VTH1;A0A0L9VQ25;A0A0S3RIC8;I1KHL2;C6TAF5;A0A0B2Q3J8;A0A151RB47;A0A1S3VU59;A0A0S3T067	tr|A0A0B2Q9C8|A0A0B2Q9C8_GLYSO Chlorophyll a-b binding protein, chloroplastic OS=Glycine soja GN=glysoja_033796 PE=3 SV=1	23	6	6	2	15	49.367		669220000	633780000	625460000	0	0	0	0	0	0	460930000	458030000	466520000
A0A0B2Q9V5;A0A1J7GVY4;I1KQ16;V7CQ51;A0A1S3UUI2;A0A0S3QWX3;A0A151T3K0;I1K5V4;A0A0B2SBK7;A0A1S2YE13;A0A0L9VS69;G7L8W8	tr|A0A0B2Q9V5|A0A0B2Q9V5_GLYSO Chloroplast processing peptidase OS=Glycine soja GN=glysoja_002704 PE=4 SV=1;tr|A0A1J7GVY4|A0A1J7GVY4_LUPAN Uncharacterized protein OS=Lupinus angustifolius GN=TanjilG_00099 PE=4 SV=1;tr|I1KQ16|I1KQ16_SOYBN Uncharacterized pr	12	3	3	3	16.9	29.093		0	0	0	0	0	0	0	0	0	0	0	0
A0A0R0IF33;A0A0B2QA39;A0A0R0K6C1;A0A0B2QCA4;I3SM39;A0A1J7HZL4;A0A1J7HCZ4;A0A1S3UIS4;A0A1S3UIJ2;A0A151S2C8;A0A0L9TK37;A0A1S3VXW9;G7LGJ8;A0A0S3QXX8;A0A0L9TIX9;A0A1J7H9D1	tr|A0A0R0IF33|A0A0R0IF33_SOYBN Uncharacterized protein OS=Glycine max GN=LOC100785901 PE=3 SV=1;tr|A0A0B2QA39|A0A0B2QA39_GLYSO Calnexin like OS=Glycine soja GN=glysoja_002995 PE=3 SV=1;tr|A0A0R0K6C1|A0A0R0K6C1_SOYBN Uncharacterized protein OS=Glycine max G	16	5	5	0	11.3	61.611		422540000	530180000	559270000	1030700000	1174400000	1224100000	1042500000	811660000	1219200000	477020000	582530000	468640000
A0A0B2QAK2;A0A1J7I157;V7BGS1;C6TFY0;C6T3Z2;A0A1S3UYP5;A0A1J7ICL2;A0A0S3SNR0;A0A0L9TZ25;I3SYT5;I3SFQ7;A0A151U5X4;A0A0R0I4H2;I3SSJ9;A0A072VPH5;A0A1S2Y013	tr|A0A0B2QAK2|A0A0B2QAK2_GLYSO 50S ribosomal protein L21, chloroplastic OS=Glycine soja GN=glysoja_011557 PE=3 SV=1;tr|A0A1J7I157|A0A1J7I157_LUPAN Uncharacterized protein OS=Lupinus angustifolius GN=TanjilG_03957 PE=3 SV=1;tr|V7BGS1|V7BGS1_PHAVU Uncharacte	16	2	2	1	16.9	13.402		233260000	318220000	45328000	0	23558000	0	6507100	8200200	14170000	87214000	298530000	232310000
I1LD87;C6TC46;A0A0B2QAR4	tr|I1LD87|I1LD87_SOYBN PDIL7 OS=Glycine max GN=LOC100791778 PE=2 SV=1;tr|C6TC46|C6TC46_SOYBN Putative uncharacterized protein OS=Glycine max PE=2 SV=1;tr|A0A0B2QAR4|A0A0B2QAR4_GLYSO Protein disulfide-isomerase 5-2 OS=Glycine soja GN=glysoja_011548 PE=4 SV=	3	1	1	1	3.7	49.24		0	0	0	43941000	46293000	44195000	32476000	60856000	30020000	0	22608000	15949000
A0A0B2QAS8;C6T5Y6;I1JZI4;A0A0B2SWX7;C6TJN7;A0A151SPF1;A0A1S3UX40;A0A072USH5;A0A072UQR6;V7CAS2;A0A0S3R7H1;A0A0L9TRW2;A0A1S2YRA5;A0A1J7I2V6	tr|A0A0B2QAS8|A0A0B2QAS8_GLYSO Glycine-rich RNA-binding protein 2, mitochondrial OS=Glycine soja GN=glysoja_006768 PE=4 SV=1;tr|C6T5Y6|C6T5Y6_SOYBN Putative uncharacterized protein OS=Glycine max PE=2 SV=1;tr|I1JZI4|I1JZI4_SOYBN Uncharacterized protein OS=	14	3	3	3	23.4	16		267810000	155780000	131600000	433700000	208410000	451550000	367380000	73629000	167750000	302240000	0	205020000
I1JPW5;A0A0B2QAW5;A0A1S2XT42;A0A072U338;A0A151TV65;I3STZ1;A0A072UE69	tr|I1JPW5|I1JPW5_SOYBN Uncharacterized protein OS=Glycine max GN=LOC100811084 PE=3 SV=1;tr|A0A0B2QAW5|A0A0B2QAW5_GLYSO Enolase OS=Glycine soja GN=glysoja_021477 PE=3 SV=1;tr|A0A1S2XT42|A0A1S2XT42_CICAR enolase-like OS=Cicer arietinum GN=LOC101497047 PE=3 S	7	9	9	0	28.4	47.658		1797400000	1714100000	1882400000	3312200000	3677600000	3065200000	2993400000	3233500000	3281400000	2130300000	2141100000	1826800000
I1JPX8;A0A0B2QAZ3;C6T4L8;A0A1S3TRA8	tr|I1JPX8|I1JPX8_SOYBN Fructose-bisphosphate aldolase OS=Glycine max GN=LOC100527532 PE=3 SV=1;tr|A0A0B2QAZ3|A0A0B2QAZ3_GLYSO Fructose-bisphosphate aldolase OS=Glycine soja GN=glysoja_021487 PE=3 SV=1;tr|C6T4L8|C6T4L8_SOYBN Fructose-bisphosphate aldolase (	4	11	9	4	43.6	38.51		272830000	419010000	405840000	2380300000	2652500000	2143500000	2297700000	2397900000	2868900000	447090000	504360000	347110000
A0A0R0GBW0;I1M937;A0A0R0GI69;A0A0B2QB61;V7CVS0	tr|A0A0R0GBW0|A0A0R0GBW0_SOYBN Uncharacterized protein OS=Glycine max GN=GLYMA_14G096600 PE=3 SV=1;tr|I1M937|I1M937_SOYBN Uncharacterized protein OS=Glycine max GN=LOC100777487 PE=3 SV=2;tr|A0A0R0GI69|A0A0R0GI69_SOYBN Uncharacterized protein OS=Glycine max	5	1	1	1	2.6	64.837		1771000	0	2139300	6750500	21516000	13649000	5509700	5016000	6656400	0	7714600	2909100
A0A0R0JXA2;I1MTT3;A0A0R0JZ89;A0A0B2SPX5;A0A0B2QBA1;I1JZP9;A0A1S3UHX7;A0A1S2YRG9;A0A151SL74;I1JZP8;A0A1J7GHZ4;V7CD70;A0A0S3R7M2;A0A0L9TSX5;I3S9J8	tr|A0A0R0JXA2|A0A0R0JXA2_SOYBN Uncharacterized protein OS=Glycine max GN=GLYMA_05G027100 PE=4 SV=1;tr|I1MTT3|I1MTT3_SOYBN Uncharacterized protein OS=Glycine max GN=LOC100811912 PE=4 SV=1;tr|A0A0R0JZ89|A0A0R0JZ89_SOYBN Uncharacterized protein OS=Glycine max	15	2	2	2	9.3	40.679		32017000	0	0	0	0	0	0	0	0	0	43093000	34726000
A0A0B2QBA6;I1MTU1;C6TGD9;I3SKI3	tr|A0A0B2QBA6|A0A0B2QBA6_GLYSO Geranylgeranyl diphosphate reductase, chloroplastic OS=Glycine soja GN=glysoja_006968 PE=4 SV=1;tr|I1MTU1|I1MTU1_SOYBN Malate dehydrogenase OS=Glycine max GN=LOC100814078 PE=3 SV=1;tr|C6TGD9|C6TGD9_SOYBN Putative uncharacteri	4	9	3	0	16.1	88.426		186720000	145380000	190460000	0	0	0	0	0	0	210630000	242870000	180940000
K7MKX6;V7CAX6;I1MTV4;A0A1S3US37;A0A151SL26;A0A0S3R7K7;A0A0L9TRY3;A0A0B2QBB7;V7CD54;I1JZN0;A0A0B2SWP7;A0A1J7I326;C6TMB6;A0A1S2YRE1;A0A1J7HZU2;Q8S4X2;I3T8L4;A0A072V1G6;I3S6Q9;B7FJL0	tr|K7MKX6|K7MKX6_SOYBN Ribulose-phosphate 3-epimerase OS=Glycine max GN=LOC100817791 PE=3 SV=1;tr|V7CAX6|V7CAX6_PHAVU Uncharacterized protein OS=Phaseolus vulgaris GN=PHAVU_003G188800g PE=4 SV=1;tr|I1MTV4|I1MTV4_SOYBN Uncharacterized protein OS=Glycine max	20	5	5	5	32.6	29.206		248740000	1162500000	355630000	21566000	20517000	17902000	28535000	5970400	6177400	212720000	842410000	660120000
Q96450;E9KNA6;A0A0R0J4X0;A0A0B2QZ56;A0A0B2QBB8;I1KZK0;A0A151TDK8;C6TCD3;A0A1J7HGH3;I3T321;V7B2L4;A0A1S3TVW1;A0A0L9TED7;A0A0S3RQS2;Q8LJR3;T2DNQ9;C6TK50;J7FR54;T2DMA9;O81976	sp|Q96450|1433A_SOYBN 14-3-3-like protein A OS=Glycine max GN=GF14A PE=2 SV=1;tr|E9KNA6|E9KNA6_SOYBN 14-3-3-like protein A OS=Glycine max GN=GF14A PE=2 SV=1;tr|A0A0R0J4X0|A0A0R0J4X0_SOYBN Uncharacterized protein OS=Glycine max GN=GLYMA_08G363800 PE=3 SV=1;	20	7	3	2	26.1	29.048		199390000	227530000	220850000	1107900000	940470000	1008100000	983460000	1145100000	1290300000	329670000	425180000	310160000
A0A0R0KI35;A0A0R0KG28;I1JWP4;C6TJ83;K7KKI8;A0A0B2QBL5;A0A1S3TAF7;A0A0S3SX49;V7AM66;A0A151RTD9;A0A0L9VTK3;I3SCQ2;K7KW60;A0A0B2QDG9;G7IZA6;A0A1S2Y5X0	tr|A0A0R0KI35|A0A0R0KI35_SOYBN Uncharacterized protein OS=Glycine max GN=GLYMA_04G162700 PE=4 SV=1;tr|A0A0R0KG28|A0A0R0KG28_SOYBN Uncharacterized protein OS=Glycine max GN=GLYMA_04G162700 PE=4 SV=1;tr|I1JWP4|I1JWP4_SOYBN Uncharacterized protein OS=Glycine	16	2	2	2	13.9	20.237		0	0	10180000	17945000	29401000	20350000	0	17914000	0	0	0	0
C6TL75;A0A0B2QBR2	tr|C6TL75|C6TL75_SOYBN Putative uncharacterized protein OS=Glycine max GN=LOC100791487 PE=2 SV=1;tr|A0A0B2QBR2|A0A0B2QBR2_GLYSO Uncharacterized protein OS=Glycine soja GN=glysoja_029913 PE=4 SV=1	2	1	1	1	7.3	28.362		0	0	0	0	0	0	0	20371000	0	0	0	18667000
V7CC64;A0A1S3UL53;A0A151SFN9;I1MT17;A0A0B2S825;A0A0B2QBS1;I1JGQ5;A0A0S3R6P6;A0A0L9TR13;I3SB17;A0A151SHT8	tr|V7CC64|V7CC64_PHAVU Carboxypeptidase (Fragment) OS=Phaseolus vulgaris GN=PHAVU_003G155400g PE=3 SV=1;tr|A0A1S3UL53|A0A1S3UL53_VIGRR Carboxypeptidase OS=Vigna radiata var. radiata GN=LOC106766485 PE=3 SV=1;tr|A0A151SFN9|A0A151SFN9_CAJCA Carboxypeptidase	11	1	1	1	4.9	42.055		0	0	0	0	0	0	0	0	0	0	0	0
A0A0R0GV71;A0A0B2QBU5;A0A151TVD0;V7D0Y0;Q1SN35;I3SKQ8;I1L981;I1JPV1;C6TFG4;C6SZ00;A0A0B2SG02;V7BJP7;I3SS30;I1LZF9;C6SXT2;A0A1S3V1G5;A0A1S3TN51;A0A0S3ST61;A0A0S3RYY0;A0A0L9TWP3;A0A0L9TF44;A0A0B2SVB0;B7FGN9;B7FN60;I1NAH4;A0A1S2Y357;A0A1J7HL34;C6SVV1;A0A1J7G407;K7L981;A0A0R0IYK3;I3SVC9;A0A1J7GXD2;O65743;A0A1S2X8A8;A0A0B2QC56;A0A0B2P3T4;A0A1J7HET2	tr|A0A0R0GV71|A0A0R0GV71_SOYBN Uncharacterized protein OS=Glycine max GN=GLYMA_13G151600 PE=4 SV=1;tr|A0A0B2QBU5|A0A0B2QBU5_GLYSO 60S ribosomal protein L24 OS=Glycine soja GN=glysoja_021466 PE=4 SV=1;tr|A0A151TVD0|A0A151TVD0_CAJCA 60S ribosomal protein L24	38	4	4	4	24	14.06		206390000	209450000	217010000	269390000	232200000	234380000	289700000	330920000	241050000	277730000	272320000	266060000
I1LVP1;C6TJS4;A0A0R4J5J5;A0A0B2QSP1;A0A0B2QC45;C6TGM1;G7JUC8;A0A1S2YPD9;I1MGZ9;A0A1S3TGC9;A0A0B2Q5R5;A0A0R0GAY5;A0A151T5S7;H9NEK7;V7AZ12;I1L1B0;A0A0S3RHN4;A0A0B2RRT0;A0A0L9UBC0;C6THP4;A0A0B2S7E4;I3SJP2;A0A151R6G2;A0A1S3UE49;A0A0S3RNU7;A0A0L9V1A7;A0A1S2Y4W5;C6TL64;A0A0B2PUH7	tr|I1LVP1|I1LVP1_SOYBN Peroxidase OS=Glycine max GN=GLYMA_13G098400 PE=3 SV=1;tr|C6TJS4|C6TJS4_SOYBN Peroxidase OS=Glycine max PE=2 SV=1;tr|A0A0R4J5J5|A0A0R4J5J5_SOYBN Peroxidase OS=Glycine max GN=LOC100820238 PE=3 SV=1;tr|A0A0B2QSP1|A0A0B2QSP1_GLYSO Perox	29	5	1	1	19.4	36.212		19453000	21599000	28359000	222250000	240140000	256150000	206830000	211840000	178600000	21049000	27916000	20316000
I1JQT6;I1JQT5;A0A0B2QC63;K7KJB5;I1NBD8;A0A151RYF3;I1NBD7;V7D1X5;A0A0B2S9P5	tr|I1JQT6|I1JQT6_SOYBN Uncharacterized protein OS=Glycine max GN=LOC100794049 PE=4 SV=2;tr|I1JQT5|I1JQT5_SOYBN Uncharacterized protein OS=Glycine max GN=LOC100794049 PE=4 SV=2;tr|A0A0B2QC63|A0A0B2QC63_GLYSO Nodal modulator 1 OS=Glycine soja GN=glysoja_0415	9	2	1	1	2.4	111.04		0	0	0	25431000	0	23942000	29890000	32745000	0	0	0	13413000
C6TI16;I1NBB0;I1JQQ6;A0A151RYD6;A0A0B2SGK5;A0A0B2QC91	tr|C6TI16|C6TI16_SOYBN Putative uncharacterized protein OS=Glycine max PE=2 SV=1;tr|I1NBB0|I1NBB0_SOYBN Uncharacterized protein OS=Glycine max GN=LOC100807885 PE=4 SV=1;tr|I1JQQ6|I1JQQ6_SOYBN Uncharacterized protein OS=Glycine max GN=LOC100799701 PE=4 SV=1	6	1	1	1	7.4	24.431		0	0	0	0	22532000	26849000	0	0	20780000	28988000	21260000	20300000
I1MSU1;A0A0B2QCM3;A0A0R0F8Z5;V7CD28;T2DP67;A0A151SRM1	tr|I1MSU1|I1MSU1_SOYBN Xylose isomerase OS=Glycine max GN=LOC100804624 PE=3 SV=1;tr|A0A0B2QCM3|A0A0B2QCM3_GLYSO Xylose isomerase OS=Glycine soja GN=glysoja_005764 PE=3 SV=1;tr|A0A0R0F8Z5|A0A0R0F8Z5_SOYBN Xylose isomerase OS=Glycine max GN=GLYMA_17G066200 P	6	3	3	2	8.1	54.209		106410000	128710000	112020000	148690000	180700000	193760000	122300000	137850000	165080000	126590000	156430000	108480000
I1LYA6;I1MS39;I1LYA5;C6SZF3;K7LZ43;I1MS40;V7CB86;I3SQJ5;I3SP58;I1MS38;I1LYA4;A0A151SSR5;A0A0S3R8I2;A0A0L9TS33;A0A0B2SJ00;A0A0B2QCP0;A0A1S3UM78;I3T9I5;G7JS43;B7FF79;A0A1S2YPT6;A0A1J7I1Z1	tr|I1LYA6|I1LYA6_SOYBN Uncharacterized protein OS=Glycine max GN=LOC100809546 PE=4 SV=1;tr|I1MS39|I1MS39_SOYBN Uncharacterized protein OS=Glycine max GN=LOC100306445 PE=4 SV=1;tr|I1LYA5|I1LYA5_SOYBN Eukaryotic translation initiation factor 3 subunit K OS=G	22	1	1	1	9	16.704		0	0	11600000	13879000	0	18055000	30847000	19007000	0	10262000	0	0
A2Q3Z3;A0A0B2SL20;A0A1S2YPU0;V7CCA0;I1LYB7;A0A0B2QCP5;I1MS29;G7IQB6	tr|A2Q3Z3|A2Q3Z3_MEDTR Pectinesterase OS=Medicago truncatula GN=MtrDRAFT_AC155891g10v1 PE=4 SV=1;tr|A0A0B2SL20|A0A0B2SL20_GLYSO Pectinesterase (Fragment) OS=Glycine soja GN=glysoja_023611 PE=4 SV=1;tr|A0A1S2YPU0|A0A1S2YPU0_CICAR Pectinesterase OS=Cicer ari	8	1	1	1	4.7	29.218		0	0	0	0	0	0	0	0	0	0	0	0
V7CCZ5;I3SY08;C6SYQ7;C6SWM0;A0A1S3UP25;A0A1S2YPC2;A0A151S2B6;A0A0S3RD53;A0A0S3R856;A0A0B2QUL0;A0A0B2QCR0;A0A151RS73;A0A0L9UGK2;I1MSQ9;A0A1J7I291;G7JVF0;A0A1S3U3L3;A0A1S3EEE1;A0A0L9TEZ7	tr|V7CCZ5|V7CCZ5_PHAVU Uncharacterized protein OS=Phaseolus vulgaris GN=PHAVU_003G145500g PE=3 SV=1;tr|I3SY08|I3SY08_LOTJA Uncharacterized protein OS=Lotus japonicus PE=2 SV=1;tr|C6SYQ7|C6SYQ7_SOYBN Putative uncharacterized protein OS=Glycine max GN=LOC100	19	3	3	3	25	9.9372		40095000	39322000	39676000	59965000	45343000	56493000	78305000	46167000	77427000	81179000	16664000	9643100
C6T903;A0A0B2QCU2;K7K307;A0A0R0L903;K7K306;V7AMH7;I1J700;A0A1S3UQG7;A0A0B2QL98;A0A0S3TB63;A0A0L9VJD2	tr|C6T903|C6T903_SOYBN Putative uncharacterized protein OS=Glycine max GN=LOC100781137 PE=2 SV=1;tr|A0A0B2QCU2|A0A0B2QCU2_GLYSO Aldo-keto reductase family 4 member C9 OS=Glycine soja GN=glysoja_047932 PE=4 SV=1;tr|K7K307|K7K307_SOYBN Uncharacterized protei	11	4	2	0	14.3	35.168		0	0	11416000	0	0	0	0	9317400	0	0	10417000	0
B4UWC9;A0A0R0JK36;V7ASB2;I3SF98;I1JYN0;C6SVY0;A0A1S3VIB7;A0A151SSE9;A0A0S3RDU4;I1JYM9;A0A0B2QTD2;A0A0B2QD41;A0A0L9THX2	tr|B4UWC9|B4UWC9_ARAHY MCT-1 protein-like protein (Fragment) OS=Arachis hypogaea PE=2 SV=1;tr|A0A0R0JK36|A0A0R0JK36_SOYBN Uncharacterized protein OS=Glycine max GN=GLYMA_06G132000 PE=4 SV=1;tr|V7ASB2|V7ASB2_PHAVU Uncharacterized protein OS=Phaseolus vulgar	13	1	1	1	15.7	14.222		0	0	0	3776400	9089100	0	12203000	0	3281500	2945100	0	0
I1JYL7;I1JYL8;A0A1S3VJS2;A0A0B2QD48;I1JYL5	tr|I1JYL7|I1JYL7_SOYBN Uncharacterized protein OS=Glycine max GN=LOC100499823 PE=3 SV=2;tr|I1JYL8|I1JYL8_SOYBN Uncharacterized protein OS=Glycine max GN=LOC100499823 PE=3 SV=1;tr|A0A1S3VJS2|A0A1S3VJS2_VIGRR cytochrome b5 isoform E OS=Vigna radiata var. rad	5	2	2	2	12.1	14.186		83475000	119140000	95439000	296880000	342250000	297870000	305340000	367700000	475330000	177460000	188230000	175020000
V7C0G7;I3SK98;I1N5M7;C6TAA6;A0A1S3UZB5;A0A1S2XGV9;A0A0S3T7L0;A0A0L9T453;A0A0B2QDQ7;A0A151RHZ2;A0A072U4T5;A0A1S3TV44;A0A0L9TDG2;Q96440;A0A0S3RR16;P93485;A0A0B2R5M1;A0A0A1EUV7;Q2VFP0;M9RR22;P02581;F2R0M1	tr|V7C0G7|V7C0G7_PHAVU Uncharacterized protein OS=Phaseolus vulgaris GN=PHAVU_004G001000g PE=3 SV=1;tr|I3SK98|I3SK98_LOTJA Uncharacterized protein OS=Lotus japonicus PE=2 SV=1;tr|I1N5M7|I1N5M7_SOYBN Uncharacterized protein OS=Glycine max GN=LOC100799890 PE	22	14	1	0	48	41.688		0	0	0	124860000	12808000	82219000	14786000	0	19401000	0	0	8153000
A0A0R0HKG9;Q4JR86;A0A0B5E2H5;A0A0B2QDS3;K7LRH5;K7LRH4;C6TA68	tr|A0A0R0HKG9|A0A0R0HKG9_SOYBN Uncharacterized protein OS=Glycine max GN=GLYMA_11G216400 PE=4 SV=1;tr|Q4JR86|Q4JR86_SOYBN Dehydroascorbate reductase OS=Glycine max PE=2 SV=1;tr|A0A0B5E2H5|A0A0B5E2H5_SOYBN DHAR class glutathione S-transferase OS=Glycine max	7	3	1	1	12.8	26.164		307060000	268550000	259720000	29017000	23341000	22154000	25433000	0	26418000	224020000	123900000	255230000
A0A151RMB3;I1LU31;A0A0B2QDW7	tr|A0A151RMB3|A0A151RMB3_CAJCA Uncharacterized protein OS=Cajanus cajan GN=KK1_034946 PE=3 SV=1;tr|I1LU31|I1LU31_SOYBN Uncharacterized protein OS=Glycine max GN=LOC100784395 PE=3 SV=1;tr|A0A0B2QDW7|A0A0B2QDW7_GLYSO Allene oxide synthase, chloroplastic OS=G	3	1	1	1	3	52.858		0	0	17061000	0	0	0	0	0	0	0	0	0
K7MR33;A0A0B2QEB6;K7MR32;A0A0R0F9I6;A0A1J7HKU5;A0A0B2NR86;G7IZY8;I1KY45;A0A1S3VWH9;A0A0L9VB18;A0A0S3S821	tr|K7MR33|K7MR33_SOYBN Glutamyl-tRNA(Gln) amidotransferase subunit A, chloroplastic/mitochondrial OS=Glycine max GN=GATA PE=3 SV=1;tr|A0A0B2QEB6|A0A0B2QEB6_GLYSO Glutamyl-tRNA(Gln) amidotransferase subunit A, chloroplastic/mitochondrial OS=Glycine soja GN=	11	2	1	1	10.1	37.745		20850000	21184000	25209000	0	0	0	0	0	0	24571000	17653000	23077000
A0A151RPK7;A0A0R0JGB6;A0A0L9UI65;K7KHC3;K7KHC2;A0A0B2QEH2;I1K6W0;A0A1S3U5L3;A0A1J7H789;A0A0S3RA12;A0A0B2RP91;A0A072V331;A0A072V4Z5;A0A072V3L4;V7AUH7;G7J996;V7BIF2	tr|A0A151RPK7|A0A151RPK7_CAJCA Alanine--tRNA ligase OS=Cajanus cajan GN=KK1_034049 PE=3 SV=1;tr|A0A0R0JGB6|A0A0R0JGB6_SOYBN Alanine--tRNA ligase OS=Glycine max GN=GLYMA_06G001100 PE=3 SV=1;tr|A0A0L9UI65|A0A0L9UI65_PHAAN Uncharacterized protein (Fragment) O	17	2	2	2	2.4	94.922		36301000	23563000	40530000	0	0	0	0	0	0	28117000	27953000	37184000
K7LM96;A0A151S842;A0A151S9V5;A0A0B2QHT1;A0A0B2QEI3;V7CET2;A0A1S3TA03;A0A0S3R6E9;A0A0L9TQN5;A0A0B2SVG5;A0A1J7GIM3;G7J5F4;K7MKQ2;I1MTH1;I1LZB2;A0A1S2YC16;A0A0R0GNK5;K7KVS7;V7AWN9;A0A1S3U674;A0A0L9UBT9;A0A0S3RG24;A0A0R0H094;A0A1J7H774	tr|K7LM96|K7LM96_SOYBN Uncharacterized protein OS=Glycine max PE=4 SV=1;tr|A0A151S842|A0A151S842_CAJCA Pantothenate kinase 2 OS=Cajanus cajan GN=KK1_027172 PE=4 SV=1;tr|A0A151S9V5|A0A151S9V5_CAJCA Pantothenate kinase 2 OS=Cajanus cajan GN=KK1_026575 PE=4 S	24	1	1	1	5.2	30.084		0	0	0	0	0	0	0	0	0	0	0	0
A0A151RF49;I1JML1;A0A0B2QEK9;A0A0L9VUQ7;V7ALI7;A0A0S3SVH3;A0A1J7IJA0;A0A1J7H395;A0A1J7IUD7	tr|A0A151RF49|A0A151RF49_CAJCA Uncharacterized protein OS=Cajanus cajan GN=KK1_037380 PE=4 SV=1;tr|I1JML1|I1JML1_SOYBN Uncharacterized protein OS=Glycine max GN=LOC100780778 PE=3 SV=1;tr|A0A0B2QEK9|A0A0B2QEK9_GLYSO ATP synthase subunit delta, mitochondria	9	2	2	1	16.1	11.612		664980000	547610000	422950000	1298700000	1289400000	729590000	681290000	784680000	894560000	715960000	744060000	779230000
G7JGT0;B7FM78;I1MT35;A0A0B2QEZ3;A0A1J7IL03;P81406;V7C9N5;A0A151RDE3;G7JGT1;A0A1S2YP36;I1JGN1;A0A0B2SES0;A0A1S3UTA0;A0A0L9TRW0;A0A1J7GHD5;I3SVI9;T2DNM0;A0A0S3R6H3;A0A0B2PXP3	tr|G7JGT0|G7JGT0_MEDTR NADP-dependent glyceraldehyde-3-phosphate dehydrogenase OS=Medicago truncatula GN=MTR_4g131180 PE=3 SV=1;tr|B7FM78|B7FM78_MEDTR Uncharacterized protein OS=Medicago truncatula PE=2 SV=1;tr|I1MT35|I1MT35_SOYBN Uncharacterized protein O	19	10	2	1	25.8	53.029		62643000	56871000	90058000	85200000	37026000	82029000	79195000	47234000	77781000	212970000	32191000	178980000
A0A0B2QSW5;A0A0B2QF92;I3STL6;G7IV48;A0A0L9VCJ9;A0A1S2Y724;V7BPD9;A0A1S3VJW5;A0A0S3S5U7;A0A0R0EW30;A0A0R4J4L8;A0A1S2Y863;A0A0B2QTD8;A0A072UXJ0;A0A151U9T4;A0A1J7GPE4;I1LLZ2;A0A1J7GQ24;A0A1J7G5M0;I3SBB2;O65750;A0A1J7FVH8;G7JT33;K7KEA7	tr|A0A0B2QSW5|A0A0B2QSW5_GLYSO 26S protease regulatory subunit 6B like OS=Glycine soja GN=glysoja_029790 PE=3 SV=1;tr|A0A0B2QF92|A0A0B2QF92_GLYSO 26S protease regulatory subunit 6B like OS=Glycine soja GN=glysoja_033755 PE=3 SV=1;tr|I3STL6|I3STL6_MEDTR Unc	24	6	5	5	23.4	36.332		100990000	172060000	127420000	160180000	202010000	138330000	180750000	248670000	137320000	204090000	391630000	62393000
I3SFG6;C5NU04;A0A151TCU8;A0A0R0KC23;A0A0B2RNQ0;I1K796;I1K795;G7J6G3;C6TLR4;A0A0B2QFN8;A0A1S2Y816	tr|I3SFG6|I3SFG6_LOTJA Uncharacterized protein OS=Lotus japonicus PE=2 SV=1;tr|C5NU04|C5NU04_LOTJA Cysteine protease OS=Lotus japonicus GN=LjCP PE=2 SV=1;tr|A0A151TCU8|A0A151TCU8_CAJCA Xylem cysteine proteinase 2 OS=Cajanus cajan GN=KK1_019503 PE=3 SV=1;tr	11	1	1	1	10.6	16.771		0	0	0	12185000	23104000	29590000	22138000	20831000	0	0	0	0
I1K7B2;A0A0B2QFQ7	tr|I1K7B2|I1K7B2_SOYBN Uncharacterized protein OS=Glycine max GN=LOC100781382 PE=4 SV=1;tr|A0A0B2QFQ7|A0A0B2QFQ7_GLYSO Protein canopy like 1 OS=Glycine soja GN=glysoja_014678 PE=4 SV=1	2	1	1	1	7.3	21.589		0	24045000	25639000	0	0	26471000	93413000	39416000	0	23743000	28014000	20533000
A0A0B2QFR5;V7CEW5;C6T2L5;A0A1S3UIW7;A0A0L9TPB7;I3SVA8;I3SN15;A0A0S3R5F3;K7KPH7;I1MVK7;C6SZ37;A0A0B2QP78;A0A1S2YS56;G7JF62;A0A1J7G2Z7	tr|A0A0B2QFR5|A0A0B2QFR5_GLYSO NADH dehydrogenase [ubiquinone] iron-sulfur protein 4, mitochondrial OS=Glycine soja GN=glysoja_027868 PE=4 SV=1;tr|V7CEW5|V7CEW5_PHAVU Uncharacterized protein OS=Phaseolus vulgaris GN=PHAVU_003G234500g PE=4 SV=1;tr|C6T2L5|C6	15	2	2	2	11.2	15.993		77010000	67592000	116260000	124830000	135190000	131880000	115940000	80766000	110960000	64320000	76215000	81094000
C6TLN4;A0A0R0HJR9;A0A0B2QTB6;I3SWT7;C6T088;A0A0B2QFR9;V7BPG0;A0A1S3VGU4;A0A0S3S5S7;A0A0L9VCL8;A0A1S2Y710;A0A1J7HML9;A0A1J7G5P6;B7FGK1;A0A072UXJ8;A0A151R884	tr|C6TLN4|C6TLN4_SOYBN Putative uncharacterized protein OS=Glycine max PE=2 SV=1;tr|A0A0R0HJR9|A0A0R0HJR9_SOYBN Uncharacterized protein OS=Glycine max GN=GLYMA_11G201700 PE=3 SV=1;tr|A0A0B2QTB6|A0A0B2QTB6_GLYSO 50S ribosomal protein L17, chloroplastic OS=G	16	2	2	2	9.8	23.662		156440000	248710000	256910000	0	40628000	0	0	37582000	0	189930000	262500000	216620000
C6TEJ0;G7IV78;I1LM00;A0A0B2QYI8;I1MZM9;C6TLQ9;A0A0B2QFS6;A0A0S3S5S9;A0A1S2Y734;V7BLT1;A0A151QWK6;A0A1S3VI02;A0A0S3S5T7;A0A0L9VCF6	tr|C6TEJ0|C6TEJ0_SOYBN Putative uncharacterized protein OS=Glycine max PE=2 SV=1;tr|G7IV78|G7IV78_MEDTR NADH-quinone oxidoreductase cyanobacterial subunit N OS=Medicago truncatula GN=MTR_3g062890 PE=4 SV=1;tr|I1LM00|I1LM00_SOYBN Uncharacterized protein OS=	14	2	2	2	9.9	21.748		40361000	135100000	122780000	0	0	0	0	0	0	37315000	14285000	0
I1LLA7;C6T2X0;A0A0S3SKT9;A0A0L9UI46;A0A0B2QFW7;A0A1S3TY31;V7BV98;I1JWG8;C6SXG7;A0A0B2SLQ8;A0A151SY91;G7IW38;I1M0R6;A0A0B2S0J9;A0A1J7GFC9;C6SV92	tr|I1LLA7|I1LLA7_SOYBN Uncharacterized protein OS=Glycine max GN=LOC100526972 PE=4 SV=1;tr|C6T2X0|C6T2X0_SOYBN Putative uncharacterized protein OS=Glycine max PE=2 SV=1;tr|A0A0S3SKT9|A0A0S3SKT9_PHAAN Uncharacterized protein OS=Vigna angularis var. angulari	16	3	3	1	16.2	21.475		129560000	141270000	112430000	413550000	291310000	481230000	270000000	274130000	415130000	125100000	149940000	139150000
A0A0R0KLT7;A0A0R0KWU6;A0A0R0KL80;I1JPY8;I1NAK9;I1NAK8;I1JPY7;A0A0B2QG78	tr|A0A0R0KLT7|A0A0R0KLT7_SOYBN Uncharacterized protein OS=Glycine max GN=GLYMA_03G192300 PE=4 SV=1;tr|A0A0R0KWU6|A0A0R0KWU6_SOYBN Uncharacterized protein OS=Glycine max GN=GLYMA_03G192300 PE=4 SV=1;tr|A0A0R0KL80|A0A0R0KL80_SOYBN Uncharacterized protein OS=	8	3	3	1	7.1	71.087		172140000	63051000	75330000	0	0	0	0	0	0	65397000	57008000	53704000
I1M2L3;A0A151R322;V7BQS0;I1ME21;A0A1S3VGT3;A0A0R0GTU4;A0A0B2RK05;A0A0B2QGD8;A0A0S3S294;A0A0L9VGV5;A0A1J7HLX1	tr|I1M2L3|I1M2L3_SOYBN Uncharacterized protein OS=Glycine max GN=LOC100806165 PE=3 SV=1;tr|A0A151R322|A0A151R322_CAJCA Putative cinnamyl alcohol dehydrogenase 1 OS=Cajanus cajan GN=KK1_041887 PE=3 SV=1;tr|V7BQS0|V7BQS0_PHAVU Uncharacterized protein OS=Phas	11	1	1	1	4.8	33.815		0	0	27037000	297040000	348900000	253700000	481180000	394200000	455140000	63026000	72855000	64269000
I3SYA8;A0A1S3VJ86;A0A0S3S2W2;A0A0R4J564;A0A0L9VF62;A0A0B2QGL0;A0A1J7H277;I1MER4	tr|I3SYA8|I3SYA8_LOTJA Uncharacterized protein OS=Lotus japonicus PE=2 SV=1;tr|A0A1S3VJ86|A0A1S3VJ86_VIGRR protein trichome birefringence-like 38 OS=Vigna radiata var. radiata GN=LOC106775762 PE=4 SV=1;tr|A0A0S3S2W2|A0A0S3S2W2_PHAAN Uncharacterized protein	8	1	1	1	3.9	40.933		0	0	0	0	0	0	0	0	0	0	24922000	13271000
A0A0B2QGR2;V7AJU4;I1LVI0;I1KZR6;A0A0B2S9F2	tr|A0A0B2QGR2|A0A0B2QGR2_GLYSO SCY1-like protein 2 OS=Glycine soja GN=glysoja_026024 PE=4 SV=1;tr|V7AJU4|V7AJU4_PHAVU Uncharacterized protein OS=Phaseolus vulgaris GN=PHAVU_011G216200g PE=4 SV=1;tr|I1LVI0|I1LVI0_SOYBN Uncharacterized protein OS=Glycine max	5	1	1	1	1.4	99.201		0	0	0	0	0	0	0	0	0	0	0	0
A0A0S3R4J3;A0A0B2RQF0;A0A0S3S253;I1NDT7;A0A1J7FU29;A2Q1P0;A0A0L9TL34;K7M9V3;I1JW12;A0A1S3E9F8;V7CP96;A0A151T7P2;A0A151T2E2;I1KQX5;A0A0B2SMW0;I1JW11;A0A0B2RHC1;A0A1J7HCA5;I1ME12;G7IS66;A0A1S2X9H7;A0A1S3UTR7;A0A0S3QZY1;I1M2M2;V7BTI1;A0A0B2QGW4;A0A1S3VJR4;A0A1J7GTY6;A0A0L9VFU4;A0A1J7G6P0;A0A1J7ILL9	tr|A0A0S3R4J3|A0A0S3R4J3_PHAAN Uncharacterized protein (Fragment) OS=Vigna angularis var. angularis GN=Vigan.01G324200 PE=3 SV=1;tr|A0A0B2RQF0|A0A0B2RQF0_GLYSO Dynamin-related protein 3A OS=Glycine soja GN=glysoja_046530 PE=3 SV=1;tr|A0A0S3S253|A0A0S3S253_	31	1	1	1	10.7	13.424		0	0	0	51407000	45257000	49753000	77602000	39929000	0	0	9966400	0
V7BUP2;H6VUU4;C6SZC0;A0A1S3VFC2;A0A1J7H2V5;A0A151S0X5;A0A0S3S2A3;A0A0L9VFQ5;A0A0B2RG73;C6SYR6;A0A0B2QH01	tr|V7BUP2|V7BUP2_PHAVU Thioredoxin OS=Phaseolus vulgaris GN=PHAVU_006G196500g PE=3 SV=1;tr|H6VUU4|H6VUU4_9FABA Thioredoxin OS=Ammopiptanthus mongolicus PE=2 SV=1;tr|C6SZC0|C6SZC0_SOYBN Thioredoxin OS=Glycine max GN=LOC100500012 PE=2 SV=1;tr|A0A1S3VFC2|A0A1	11	2	2	2	8.9	13.617		83867000	149080000	65593000	0	24382000	0	309810000	0	0	116700000	143240000	90224000
A0A151RPH0;B4UWC5;A0A0L9VU50;V7ALF5;I3T8H3;I3RZM3;I1KJI9;C6SY94;C6SWH1;B7FMU3;A0A1S3V9H6;A0A1S2Y8R3;A0A151R705;A0A0S3SW24;A0A0S3S3E4;A0A0B2SRU8;A0A151RW25;A0A0L9VER0;I1JMP2;G7J8K6;A0A151R6Y2;A0A0B2QH55;A0A151QMW9;A0A1J7HH56;A0A1J7GWE7;V7BPG7;A0A151TGM8;A0A072V328;C6SY12	tr|A0A151RPH0|A0A151RPH0_CAJCA Protein mago nashi isogeny OS=Cajanus cajan GN=KK1_034066 PE=4 SV=1;tr|B4UWC5|B4UWC5_ARAHY Mago nashi-like protein (Fragment) OS=Arachis hypogaea PE=2 SV=1;tr|A0A0L9VU50|A0A0L9VU50_PHAAN Uncharacterized protein OS=Phaseolus a	29	2	2	2	21.4	14.497		32967000	41971000	55941000	53828000	41105000	44596000	55547000	45285000	51290000	49281000	63346000	40947000
I1KCH8;A0A0B2QHE0;C6TAF2	tr|I1KCH8|I1KCH8_SOYBN Uncharacterized protein OS=Glycine max GN=LOC100811501 PE=3 SV=1;tr|A0A0B2QHE0|A0A0B2QHE0_GLYSO Aldehyde dehydrogenase family 2 member B4, mitochondrial OS=Glycine soja GN=glysoja_012238 PE=3 SV=1	3	4	1	1	10.2	58.906		56326000	81763000	82314000	0	14602000	0	25260000	0	0	77772000	109650000	46979000
C6SW87;V7C9Y3;I1L4B6;A0A1S3VIC2;A0A0S3TCA3;A0A0L9VHZ3;A0A0B2RJB5;A0A0B2QHL7;A0A0R0K869;I1KIY3;C6T4Z2;A0A151TRP2;V7CSN7;I1K5L7;C6T530;A0A1S3UX20;A0A1S2YF69;A0A151T3F1;A0A0S3QWR9;A0A0L9TIV3;A0A0B2QPF5;A0A0B2Q5H6;K7L0L2;A0A1S2Z0M6;I1K5L6;A0A1S2Z0R1;I3SIV2;G7KN51;C6SWE2;B7FMQ4;B7FGT0;A0A1J7ILY7;A0A1J7IB41;A0A1J7GT91	tr|C6SW87|C6SW87_SOYBN Putative uncharacterized protein (Fragment) OS=Glycine max PE=2 SV=1;tr|V7C9Y3|V7C9Y3_PHAVU Uncharacterized protein OS=Phaseolus vulgaris GN=PHAVU_003G094500g PE=4 SV=1;tr|I1L4B6|I1L4B6_SOYBN Uncharacterized protein OS=Glycine max GN	34	3	3	3	21.1	22		815130000	969610000	1051100000	1130000000	1258600000	1313100000	1020900000	1593200000	738040000	1064000000	1242200000	1109700000
A0A0B2QHN1;V7AJX9;I1LVF3;A0A1S3TFV4;A0A151QQ86;A0A0S3S8R1;A0A0L9TBM6	tr|A0A0B2QHN1|A0A0B2QHN1_GLYSO Uncharacterized protein OS=Glycine soja GN=glysoja_026048 PE=4 SV=1;tr|V7AJX9|V7AJX9_PHAVU Uncharacterized protein OS=Phaseolus vulgaris GN=PHAVU_011G213800g PE=4 SV=1;tr|I1LVF3|I1LVF3_SOYBN Uncharacterized protein OS=Glycine	7	1	1	1	5.1	33.425		0	0	0	64692000	99130000	64988000	69232000	46935000	69761000	0	0	0
C6T6T0;C6SYJ4;A0A0B2QHQ1	tr|C6T6T0|C6T6T0_SOYBN Putative uncharacterized protein OS=Glycine max PE=2 SV=1;tr|C6SYJ4|C6SYJ4_SOYBN Putative uncharacterized protein OS=Glycine max GN=LOC100802235 PE=2 SV=1;tr|A0A0B2QHQ1|A0A0B2QHQ1_GLYSO 60S ribosomal protein L27a-3 OS=Glycine soja GN	3	2	2	1	15	16.556		596650000	631120000	670870000	1253500000	1212200000	1292300000	1214100000	949360000	1282300000	653840000	893580000	672370000
I1MW70;A0A0B2QHS5;G7IJV7	tr|I1MW70|I1MW70_SOYBN Uncharacterized protein OS=Glycine max GN=LOC100819414 PE=4 SV=2;tr|A0A0B2QHS5|A0A0B2QHS5_GLYSO Lysosomal beta glucosidase OS=Glycine soja GN=glysoja_049869 PE=4 SV=1	3	3	1	1	5.6	69.239		0	0	0	59239000	64146000	67940000	64373000	65038000	76032000	0	0	0
A0A0B2QHX0;A0A151SSI1;I1JYP1;I1KAV5;A0A0B2QPL7;A0A1J7H3D2;V7AS55;A0A1S3VI37;A0A0S3REE2;I3SJJ9;C6TMA0;B7FHD5;A0A0L9U1T0;A0A0R0JLP5;A0A1S2YC79;P82326;A0A1J7I9N6	tr|A0A0B2QHX0|A0A0B2QHX0_GLYSO Thylakoid lumenal 17.4 kDa protein, chloroplastic OS=Glycine soja GN=glysoja_027770 PE=4 SV=1;tr|A0A151SSI1|A0A151SSI1_CAJCA Uncharacterized protein OS=Cajanus cajan GN=KK1_003971 PE=4 SV=1;tr|I1JYP1|I1JYP1_SOYBN Uncharacteri	17	6	6	6	32.1	25.649		1887300000	1951000000	1782000000	32291000	0	10483000	13529000	36451000	41661000	1547200000	1235600000	1519100000
I1JYG8;I1JYG6;I3S057;V7ASW6;C6SY77;I1KB25;I1JYG7;A0A0S3RE05;A0A0L9UE38;A0A0B2QUH3;A0A0B2QI38;A0A151T444;I3SFN2;A0A1S2YCE5;A0A151T439;A0A0B2QH53;A0A1S2YDU8;V7AVU7;C6TI89;I1KB26;C6SYH0;A0A0B2QP98;B7FMW4;A0A1J7I9S2;A0A1J7G996;I3T1B0;G7J922;G7J921;A0A0S3RE16;A0A0L9UEJ1	tr|I1JYG8|I1JYG8_SOYBN Uncharacterized protein OS=Glycine max GN=LOC100780632 PE=4 SV=1;tr|I1JYG6|I1JYG6_SOYBN Uncharacterized protein OS=Glycine max GN=LOC100779560 PE=4 SV=1;tr|I3S057|I3S057_LOTJA Uncharacterized protein OS=Lotus japonicus PE=2 SV=1;tr|V	30	3	1	1	27.9	14.763		29113000	53230000	0	18692000	23484000	20688000	0	30911000	0	0	0	69471000
I1LVC9;A0A0B2QI78;A0A0R4J4U0;I1M0X1;I1M0X0;A0A0B2RX81;A0A0S3S8N7;Q94IR2;A0A151TPR4;A0A1J7HNI8;V7AJN9;A0A0L9V2C4;A0A1J7GWQ1;I3SG38	tr|I1LVC9|I1LVC9_SOYBN Uncharacterized protein OS=Glycine max GN=GLYMA_12G236700 PE=4 SV=2;tr|A0A0B2QI78|A0A0B2QI78_GLYSO Carotenoid 9,10(9,10)-cleavage dioxygenase 1 OS=Glycine soja GN=glysoja_026072 PE=4 SV=1;tr|A0A0R4J4U0|A0A0R4J4U0_SOYBN Uncharacteri	14	7	7	3	14.8	60.813		764070000	446390000	447470000	67183000	91819000	98293000	55393000	73342000	45828000	383040000	394720000	444340000
I1M2V7;I1LVA7;A0A0B2RR37;A0A0B2QI97	tr|I1M2V7|I1M2V7_SOYBN Uncharacterized protein OS=Glycine max GN=LOC100789909 PE=4 SV=1;tr|I1LVA7|I1LVA7_SOYBN Uncharacterized protein OS=Glycine max GN=LOC100775641 PE=4 SV=1;tr|A0A0B2RR37|A0A0B2RR37_GLYSO Putative rhamnose biosynthetic enzyme 1 OS=Glycin	4	6	1	1	10.2	75.499		0	0	10122000	18582000	17604000	21799000	32740000	30535000	33240000	0	0	8770700
I1LRD0;A0A0B2QIG2;A0A0R0HJ44;A0A0R0HJ47;A0A0R0HTL3;A0A0R0HJ83;A0A1S2YKF4;A0A151TNM6;A0A1S2YKF7;I1LKV5;G7JKZ0;G4VUY8;A0A1S3TL08;A0A0S3SCE1;A0A0L9V6I1;A0A0B2S0B2;A0A1J7GFT7	tr|I1LRD0|I1LRD0_SOYBN Uncharacterized protein OS=Glycine max GN=LOC100794084 PE=4 SV=1;tr|A0A0B2QIG2|A0A0B2QIG2_GLYSO Putative phosphoglycerate mutase gpmB OS=Glycine soja GN=glysoja_006594 PE=4 SV=1;tr|A0A0R0HJ44|A0A0R0HJ44_SOYBN Uncharacterized protein	17	2	2	2	5.8	55.244		0	32123000	0	0	19681000	0	15951000	0	0	0	28329000	28664000
Q6VEV1;I1K758;I1LJB4;I1K759;V7AE69;I3TAL6;I3S6C7;C6TBE7;C6SWX1;C6SW17;B0BLI2;A0A1S3THH1;A0A1S2XG39;A0A1J7HTG3;A0A1J7HPN5;A0A151R9L5;A0A0S3SDP8;A0A0L9V7J8;A0A0B2S6A7;A0A0B2QZG9;A0A0B2QIJ9;A0A151TGB9;A0A1J7I3T7	tr|Q6VEV1|Q6VEV1_SOYBN 40S ribosomal protein S25 (Fragment) OS=Glycine max PE=2 SV=1;tr|I1K758|I1K758_SOYBN Uncharacterized protein OS=Glycine max GN=LOC548053 PE=4 SV=1;tr|I1LJB4|I1LJB4_SOYBN Uncharacterized protein OS=Glycine max GN=GLYMA_11G115400 PE=4	23	1	1	1	10.6	10.504		420420000	456620000	413450000	516800000	507790000	572700000	545180000	589350000	501240000	377950000	493330000	459290000
A0A0B2QIQ7;I1KTS3	tr|A0A0B2QIQ7|A0A0B2QIQ7_GLYSO Beta-hexosaminidase OS=Glycine soja GN=glysoja_026542 PE=3 SV=1;tr|I1KTS3|I1KTS3_SOYBN Beta-hexosaminidase OS=Glycine max GN=LOC100785536 PE=3 SV=1	2	1	1	1	1.9	64.545		0	0	0	0	0	0	0	0	0	0	0	0
A0A151SFF9;A0A1S3V4E9;A0A0S3T7Q8;A0A0L9VQF7;V7C0K5;I1N5K6;A0A151RN78;A0A0B2QIT9;A0A1S3DXX1;A0A1S2XGY2;A0A072UG57;I1N6Z5;A0A0B2RRQ5	tr|A0A151SFF9|A0A151SFF9_CAJCA Uncharacterized protein (Fragment) OS=Cajanus cajan GN=KK1_024578 PE=4 SV=1;tr|A0A1S3V4E9|A0A1S3V4E9_VIGRR golgin candidate 6 OS=Vigna radiata var. radiata GN=LOC106771532 PE=4 SV=1;tr|A0A0S3T7Q8|A0A0S3T7Q8_PHAAN Uncharacteri	13	3	3	3	3.7	100.47		0	0	0	21191000	18255000	22472000	40056000	15792000	36312000	0	0	15334000
A0A0L9T452;A0A151QX41;I1K1Q3;A0A0B2R189;V7BY58;C6SX79;A0A1S3UWG7;A0A0B2QIX4	tr|A0A0L9T452|A0A0L9T452_PHAAN Uncharacterized protein OS=Phaseolus angularis GN=LR48_Vigan102s002000 PE=4 SV=1;tr|A0A151QX41|A0A151QX41_CAJCA Ferredoxin-thioredoxin reductase, variable chain OS=Cajanus cajan GN=KK1_044109 PE=4 SV=1;tr|I1K1Q3|I1K1Q3_SOYBN	8	1	1	1	6.3	15.74		58575000	56408000	52829000	0	0	0	0	0	0	46808000	52618000	44524000
A0A0B2RFT2;A0A0B2QJJ0;A0A151SV23;K7M9L4;V7BW39;A0A1S3TVH3;A0A0S3SGF1;A0A0L9UNV5;K7M387;A0A1J7GU45;A0A0B2Q6W2;K7N3I9;A0A0R0EBC0;A0A1S2XER0;G7IU57;B9V282;A0A1J7ISM7;A0A1J7I8G9	tr|A0A0B2RFT2|A0A0B2RFT2_GLYSO Carbamoyl-phosphate synthase large chain OS=Glycine soja GN=glysoja_005488 PE=4 SV=1;tr|A0A0B2QJJ0|A0A0B2QJJ0_GLYSO Carbamoyl-phosphate synthase large chain OS=Glycine soja GN=glysoja_021120 PE=4 SV=1;tr|A0A151SV23|A0A151SV23	18	3	3	3	3.6	106.73		112430000	73830000	115290000	29149000	41697000	23983000	58935000	51670000	70617000	114520000	80402000	95233000
I1NB46;A0A1J7H4P0;V7CY17;I1NB45;I1JQK6;A0A1S3TR94;A0A0S3S0F8;A0A0L9UAD8;A0A0B2SGR0;A0A0B2QJN1	tr|I1NB46|I1NB46_SOYBN Uncharacterized protein OS=Glycine max GN=LOC100793204 PE=4 SV=1;tr|A0A1J7H4P0|A0A1J7H4P0_LUPAN Uncharacterized protein OS=Lupinus angustifolius GN=TanjilG_14516 PE=4 SV=1;tr|V7CY17|V7CY17_PHAVU Uncharacterized protein OS=Phaseolus v	10	1	1	1	3.1	39.367		0	0	0	0	0	0	0	0	0	0	0	0
A0A0R0K6G0;G7J9B0;C6T9Z3;A0A1S3U590;A0A0R0J9Q5;V7AUG2;I3S0S7;I1K6U7;I1JSA4;A0A1S3U5A6;A0A0S3R9Y4;A0A0L9UIK8;A0A0B2RMV9;A0A0B2QJN3;A0A151RPL9	tr|A0A0R0K6G0|A0A0R0K6G0_SOYBN Uncharacterized protein (Fragment) OS=Glycine max GN=GLYMA_04G0004001 PE=4 SV=1;tr|G7J9B0|G7J9B0_MEDTR N-acetylglucosaminyltransferase I OS=Medicago truncatula GN=MTR_3g118520 PE=4 SV=1;tr|C6T9Z3|C6T9Z3_SOYBN Putative unchara	15	1	1	1	13.3	10.357		0	0	0	0	0	0	0	0	0	0	0	0
V7BK30;I1NEH6;I1LAJ3;A0A0B2QJW2;A0A0B2QDB8;A0A1S2Y2I6;A0A1S3V8X9;A0A151S7P2;A0A0S3STM6;A0A0L9TUZ9	tr|V7BK30|V7BK30_PHAVU Uncharacterized protein OS=Phaseolus vulgaris GN=PHAVU_007G236700g PE=4 SV=1;tr|I1NEH6|I1NEH6_SOYBN Uncharacterized protein OS=Glycine max GN=LOC100807722 PE=4 SV=1;tr|I1LAJ3|I1LAJ3_SOYBN Uncharacterized protein OS=Glycine max GN=LOC	10	3	3	3	11.3	36.542		108030000	100680000	113670000	171920000	175910000	146380000	200390000	161200000	151220000	120550000	114300000	102160000
V7BLL9;I1KG04;A0A0R0KJF0;V7BMY7;V7BIY9;I1KG02;I1JZE2;A0A0B2SRC1;A0A0B2QJZ4;I1JZE1;A0A072VS77;I3SJD2;I1KG06	tr|V7BLL9|V7BLL9_PHAVU Methylenetetrahydrofolate reductase OS=Phaseolus vulgaris GN=PHAVU_007G281200g PE=3 SV=1;tr|I1KG04|I1KG04_SOYBN Methylenetetrahydrofolate reductase OS=Glycine max GN=LOC100797489 PE=3 SV=1;tr|A0A0R0KJF0|A0A0R0KJF0_SOYBN Methylenetetr	13	4	1	1	9	62.431		0	0	0	19302000	0	11504000	17053000	33912000	17548000	0	0	0
P37392;A0A1J7FTN5;I1NGT9;I1LDR2;A0A1S2Y0I0;A0A0B2R458;A0A0B2QK24;V7BC53;A0A1S3V5A7;A0A1J7IEC0;A0A151U6A5;A0A0S3SMY9;A0A0L9TZL4;G7IAN2;T2DLN1;A0A0B2R1W2;B7FHX0;P29501;A0A0B2R4S4;A0A1J7FNP1;P12460;I1JLU8;I1J752;A0A072USS0;P29500;A0A1S2YM01;G7JRA0;I3SHT1;C6TIX6;V7CQY1;A0A1S3UA38;A0A0L9UKU7;A0A0B2S4L9;Q39808;A0A0S3QWH5;I1KRC1;G7LDD8;A0A1J7I5A9;A0A1J7GEV7;T2DN86;A0A1S2YEX3;H6VUS6;A0A1J7HUM8;I3SGC0;C6T…	sp|P37392|TBB1_LUPAL Tubulin beta-1 chain OS=Lupinus albus GN=TUBB1 PE=3 SV=1;tr|A0A1J7FTN5|A0A1J7FTN5_LUPAN Tubulin beta chain OS=Lupinus angustifolius GN=TanjilG_02053 PE=3 SV=1;tr|I1NGT9|I1NGT9_SOYBN Tubulin beta chain OS=Glycine max GN=LOC100793406 PE=	61	12	1	0	36.7	50.179		0	0	0	18707000	6744000	0	0	0	0	0	0	0
C6SVX3;A0A0B2QKE8	tr|C6SVX3|C6SVX3_SOYBN Putative uncharacterized protein OS=Glycine max GN=LOC100499728 PE=2 SV=1;tr|A0A0B2QKE8|A0A0B2QKE8_GLYSO Universal stress protein A-like protein OS=Glycine soja GN=glysoja_008827 PE=4 SV=1	2	1	1	1	13.4	17.735		0	0	0	0	0	0	0	0	0	0	0	0
K7LTB2;G7KMU4;A0A0B2RJK4;A0A1J7H6V4;K7LTB1;G7JUV4;V7AFJ9;Q94ES0;I1LQN8;A0A0S3SD03;A0A0L9T6J6;A0A0B2RFR8;A0A0B2QKI7;V7AI54;A0A1S3TK68;A0A1J7GG42	tr|K7LTB2|K7LTB2_SOYBN Uncharacterized protein OS=Glycine max GN=LOC100812375 PE=4 SV=1;tr|G7KMU4|G7KMU4_MEDTR ATP-dependent zinc metalloprotease FTSH protein OS=Medicago truncatula GN=MTR_6g059690 PE=3 SV=2;tr|A0A0B2RJK4|A0A0B2RJK4_GLYSO ATP-dependent zin	16	1	1	1	4.7	35.864		0	6492500	0	8629600	0	11474000	21539000	11247000	0	0	0	0
I1LK79;I1LK74;A0A0B2QKP4;A0A0B2QKK5;I1MDK0;A0A0R0G6Y4;A0A0B2RNJ4;V7BYZ3;V7AEY9;I3SN90;I1LQU7;C6TGN6;A0A1S3TTX1;A0A1S2YJV5;A0A151TM61;A0A151T731;A0A151RZS9;A0A0S3SGF9;A0A0S3SCY9;A0A0R0G3Z6;A0A0L9UNY7;A0A0L9TIT7;A0A0B2RJF9;A0A1J7HSH4;A0A1S3VUT8	tr|I1LK79|I1LK79_SOYBN Uncharacterized protein OS=Glycine max GN=LOC100782055 PE=4 SV=1;tr|I1LK74|I1LK74_SOYBN Uncharacterized protein OS=Glycine max GN=LOC100779895 PE=4 SV=1;tr|A0A0B2QKP4|A0A0B2QKP4_GLYSO Glutelin type-A 1 OS=Glycine soja GN=glysoja_0089	25	2	2	2	8.1	38.378		0	0	1299300000	0	0	0	216450000	385490000	234860000	716210000	916920000	1351700000
A0A0B2QKM6;I1M2R0;C6T2A2;A0A1S3VGT1;A0A0B2RFE8;A0A1J7IBR5;A0A0R0IH13;I1KIW8;V7C3Q8;A0A0S3TCA7;A0A0L9VGX1;A0A1J7I4B5;A0A151TRK0	tr|A0A0B2QKM6|A0A0B2QKM6_GLYSO NADH dehydrogenase [ubiquinone] 1 beta subcomplex subunit 10-B OS=Glycine soja GN=glysoja_019046 PE=4 SV=1;tr|I1M2R0|I1M2R0_SOYBN Uncharacterized protein OS=Glycine max GN=LOC100526869 PE=4 SV=1;tr|C6T2A2|C6T2A2_SOYBN Putativ	13	2	2	2	20.2	11.812		5983500	0	172460000	432010000	225710000	651690000	192490000	374670000	221220000	34135000	0	117310000
A0A0R0G163;K7MBG4;A0A0R0G1M8;A0A0R0G9R0;K7MBG3;A0A0B2QKV0	tr|A0A0R0G163|A0A0R0G163_SOYBN Sucrose synthase OS=Glycine max GN=GLYMA_15G151000 PE=3 SV=1;tr|K7MBG4|K7MBG4_SOYBN Sucrose synthase OS=Glycine max GN=LOC100788717 PE=3 SV=1;tr|A0A0R0G1M8|A0A0R0G1M8_SOYBN Sucrose synthase OS=Glycine max GN=GLYMA_15G151000 P	6	4	1	1	4.5	85.511		0	0	0	36321000	46631000	46242000	50465000	40461000	46587000	0	20150000	0
A0A0B2QKZ6;I1LSJ5;I1JVL6;A0A1J7H5W8;A0A0L9V401;A0A0B2PQ30;A0A151R6A2;V7BS17;V7AGS2;Q8GTE2;P46287;I3T8M4;I3SDP3;I3S428;I1LSJ4;I1KFQ7;G7L8I9;C6SXI7;C6SX72;B7FN35;B7FN26;A0A1S3W0G4;A0A1S3U0T5;A0A1S2YJH9;A0A151TL37;A0A0S3SJ24;A0A0S3SAC0;A0A0R0HFE2;A0A0B2SEQ3;A0A0B2R2B0;G7IVB7;A0A0B2R1F9;A0A0B2NWR8;A0A0B2QTL9;V7BRQ0;A0A1S3U7J2;A0A0S3SJD5;A0A0L9UJA4;A0A1J7GTP7;I1KFW9;I1JVL2;I1KZN9;I1MIL0;I1MIK9;A0A0B2R…	tr|A0A0B2QKZ6|A0A0B2QKZ6_GLYSO Endoglucanase OS=Glycine soja GN=glysoja_033246 PE=3 SV=1;tr|I1LSJ5|I1LSJ5_SOYBN Uncharacterized protein OS=Glycine max GN=LOC100818410 PE=3 SV=1;tr|I1JVL6|I1JVL6_SOYBN Uncharacterized protein OS=Glycine max GN=LOC100819731 P	76	8	8	8	15.2	75.584		1014500000	1035200000	925340000	2065900000	2179800000	2401000000	1863300000	2042500000	2364300000	1182500000	1056000000	764260000
C6TGA6;A0A0B2QL10;I3SER8;A0A1S2Y8Z9;A0A1J7HLX9;A0A151S1K9;G7JC94;A0A1J7GU57;P50345	tr|C6TGA6|C6TGA6_SOYBN 60S acidic ribosomal protein P0 OS=Glycine max GN=LOC100777482 PE=2 SV=1;tr|A0A0B2QL10|A0A0B2QL10_GLYSO 60S acidic ribosomal protein P0 OS=Glycine soja GN=glysoja_009167 PE=3 SV=1;tr|I3SER8|I3SER8_LOTJA 60S acidic ribosomal protein P	9	3	1	0	17.2	34.189		332130000	318810000	338650000	580430000	738580000	673710000	672830000	694490000	861430000	410600000	510570000	451970000
I3T3E6;A0A0B2QL11;V7D1L4;Q9ZTV0;I1NB44;C6TMV9;C6TL94;A0A1S3TLU5;A0A1S2XTS8;A0A1J7HKP8;A0A0S3S0M2;A0A0L9U9E4;A0A0B2SFD7;A0A0B2R2C7;A0A151S8D8;I3S043;B7FKU9	tr|I3T3E6|I3T3E6_LOTJA Uncharacterized protein OS=Lotus japonicus PE=2 SV=1;tr|A0A0B2QL11|A0A0B2QL11_GLYSO C-1-tetrahydrofolate synthase, cytoplasmic OS=Glycine soja GN=glysoja_039715 PE=3 SV=1;tr|V7D1L4|V7D1L4_PHAVU Uncharacterized protein OS=Phaseolus vu	17	2	2	2	11	25.722		61204000	63107000	70098000	53521000	55073000	63439000	86317000	83908000	88561000	68393000	97316000	70036000
A0A0B2QL25;I1MM99;I1MM97;F4ZZ27;A0A151QY97;Q6EJD0;A0A0S3SW65;I1MM98;A0A0S3SW33;V7ANI5;A0A1S3VAF7;C6TM94	tr|A0A0B2QL25|A0A0B2QL25_GLYSO 1-deoxy-D-xylulose 5-phosphate reductoisomerase, chloroplastic OS=Glycine soja GN=glysoja_044418 PE=3 SV=1;tr|I1MM99|I1MM99_SOYBN Uncharacterized protein OS=Glycine max GN=LOC100805316 PE=3 SV=1;tr|I1MM97|I1MM97_SOYBN Unchara	12	8	8	2	23.3	48.146		2660100000	1982900000	2796600000	130330000	104290000	105270000	97659000	128540000	94649000	2402200000	1983300000	2028100000
A0A151QR89;I1KFT0;A0A0B2QL37;A0A1S3TY02;A0A0S3SJC2;A0A0L9UKC8	tr|A0A151QR89|A0A151QR89_CAJCA Glucan 1,3-beta-glucosidase OS=Cajanus cajan GN=KK1_046383 PE=3 SV=1;tr|I1KFT0|I1KFT0_SOYBN Uncharacterized protein OS=Glycine max GN=LOC100776945 PE=3 SV=1;tr|A0A0B2QL37|A0A0B2QL37_GLYSO Putative glucan 1,3-beta-glucosidase	6	1	1	1	2	55.581		0	0	0	59082000	61404000	56766000	42162000	44638000	58008000	0	0	0
I1KMC5;A0A0B2SD02;A0A0B2QL97;V7CKE0;A0A1S3UVN8;A0A0S3R2G7;A0A0L9TMG4;C6TG15;A0A1J7FZ94;A0A151UB56;G7JHJ7;A0A1S2YJ47;A0A1J7H1H0	tr|I1KMC5|I1KMC5_SOYBN Uncharacterized protein OS=Glycine max GN=LOC100499955 PE=4 SV=1;tr|A0A0B2SD02|A0A0B2SD02_GLYSO Transcription factor Pur-alpha 1 OS=Glycine soja GN=glysoja_007485 PE=4 SV=1;tr|A0A0B2QL97|A0A0B2QL97_GLYSO Transcription factor Pur-alph	13	1	1	1	3.9	31.481		9829700	14374000	11224000	33481000	46823000	38850000	40138000	53859000	45186000	14366000	15551000	17840000
A0A0B2RJ86;A0A0B2QLW2;I1L4D3;I1KIV5;A0A1J7H7S1;A0A1S3V5L1;A0A151RC25;A0A0L9VHW8;A0A0S3TCB7;A0A0R0HQC5;K7LHW2;A0A0B2NPY0	tr|A0A0B2RJ86|A0A0B2RJ86_GLYSO Serine/threonine-protein phosphatase 2A 65 kDa regulatory subunit A beta isoform OS=Glycine soja GN=glysoja_034891 PE=4 SV=1;tr|A0A0B2QLW2|A0A0B2QLW2_GLYSO Serine/threonine-protein phosphatase 2A 65 kDa regulatory subunit A b	12	3	1	0	6.9	57.786		0	0	0	46211000	61469000	47822000	76945000	68531000	0	0	0	0
I1KVL0;C6SW79;A0A1S3U1G4;A0A0S3T0Y8;A0A0L9UTP2;A0A0L9UPL8;A0A0B2RUE1;V7C0H6;C6T064;C6SVV7;A0A0B2REZ4;A0A0B2QLX6;G7JDB2;A0A1S2YMJ8;A0A1J7HEV4;A0A0R0G3G4;A0A151S5E9;A0A1J7HH49;A0A151S6N7;K7L817;A0A1S3VPN4;V7AR71;A0A1S3UNY4;A0A0S3T7G5;A0A0L9VP50;G7JXD6;I3SEH4;I1KGU0;A0A0B2P927;I3T2V9;I3T1V7;A0A1S2YXX9;A0A0S3SF61;A0A1J7I027;A0A0B2QAX4;A0A151UEZ5;A0A151RQS0;A0A151RLA8;I1KVK9;G7LE33;A0A1S2YFZ3;K7M5T0;V…	tr|I1KVL0|I1KVL0_SOYBN 40S ribosomal protein S12 OS=Glycine max GN=LOC100305687 PE=3 SV=1;tr|C6SW79|C6SW79_SOYBN 40S ribosomal protein S12 OS=Glycine max PE=2 SV=1;tr|A0A1S3U1G4|A0A1S3U1G4_VIGRR 40S ribosomal protein S12 OS=Vigna radiata var. radiata GN=LO	47	4	4	4	37.9	14.897		517530000	522220000	670470000	1086100000	1103700000	1051300000	1027200000	891540000	817820000	601550000	540770000	693060000
A0A151RW30;Q42794;C6TNL0;A0A0R0FQN0;A0A0B2QM69;A0A1S3UF03;I1MWX6;Q40325;A0A0L9V113;Q41199;I1M9F7;A0A0B2P908;A0A072VP26;A0A1S2Y4P6;A0A0S3RPB8;P93763;I1M9F8;Q8HQQ0;V7CUU9;G7JLW1	tr|A0A151RW30|A0A151RW30_CAJCA Aspartate aminotransferase (Fragment) OS=Cajanus cajan GN=KK1_031599 PE=4 SV=1;tr|Q42794|Q42794_SOYBN Aspartate aminotransferase OS=Glycine max PE=2 SV=1;tr|C6TNL0|C6TNL0_SOYBN Aspartate aminotransferase OS=Glycine max PE=2 S	20	9	9	1	25.1	46.465		923550000	973770000	713380000	593720000	497240000	489220000	440020000	523930000	389450000	860460000	938560000	943970000
A0A0R0GM26;A0A1S3UH91;A0A0S3RNM4;A0A0L9V0L9;C6TJB7;A0A1S2Y4E8;A0A0B2QMU0;I1LXB2;C6SWE3;A0A0B2QSG5;V7CTC1;A0A151U1X5;A0A1J7HW10;C6T7M4;I3RZU9;V7AZS9;K7KX18;A0A0B2S6V5;A0A072VBN9;A0A072V0P2;I3T8I6;A0A072TTT4;A0A1J7G6I3;A0A1S3W1A9;A0A1S3W1V1;A0A0S3RF56;A0A0L9UF66;B7FMN8;A0A1J7H6V8;Q40206;G7LE30;A0A1S2YCS1;V7CSD7;C6T2M4;A0A1S3UAI5;A0A1S2YF81;A0A0S3QY64;A0A0R4J3X0;A0A0L9TJD4;A0A151U3C7;V7CXF4;V7BEV1;I…	tr|A0A0R0GM26|A0A0R0GM26_SOYBN Uncharacterized protein OS=Glycine max GN=GLYMA_14G118400 PE=4 SV=1;tr|A0A1S3UH91|A0A1S3UH91_VIGRR ras-related protein RABC1 OS=Vigna radiata var. radiata GN=LOC106765329 PE=4 SV=1;tr|A0A0S3RNM4|A0A0S3RNM4_PHAAN Uncharacteriz	60	3	2	1	15.3	22.928		141570000	145100000	153310000	286070000	155090000	229390000	194900000	251560000	310050000	148660000	135880000	151360000
C6TH63;I1LLS2;I1LLS1;C6TL53;A0A151UA70;A0A0R4J4L1;A0A0B2QN27;K7MQ62;C6TMC3;K7MQ59;B0LVF3;A0A0R0F859;A0A0B2NY80	tr|C6TH63|C6TH63_SOYBN Putative uncharacterized protein OS=Glycine max PE=2 SV=1;tr|I1LLS2|I1LLS2_SOYBN Uncharacterized protein OS=Glycine max GN=LOC100806281 PE=4 SV=1;tr|I1LLS1|I1LLS1_SOYBN Uncharacterized protein OS=Glycine max GN=LOC100806281 PE=4 SV=1	13	2	2	2	14.8	25.645		25439000	11467000	0	0	0	0	0	0	0	12679000	12601000	16018000
Q2HZ34;P54774;A0A0B2QNK2;A0A1S3V642;A0A0S3SR44;A0A0S3SR41;V7BIL6;A0A0B2PPJ8;A0A151TV22;A0A0L9TXQ4;A0A0L9TXE9;A0A151SAM1;A0A1S3V6I9;I1LZ82;A0A0B2SVL7;I1L8Z3;A0A0B2S1B2;G7L3V5;A0A1J7I918;K7LQC6;A0A0B2S2W5;A0A1J7HVN0;K7LTM9;A0A0B2NUK0;A0A0B2RZZ2;A0A0R0EK57;K7MX38;A0A0B2PMP2;A0A0B2R3V6	tr|Q2HZ34|Q2HZ34_SOYBN Plasma membrane-associated AAA-ATPase OS=Glycine max GN=GLYMA_13G323600 PE=2 SV=1;sp|P54774|CDC48_SOYBN Cell division cycle protein 48 homolog OS=Glycine max GN=CDC48 PE=2 SV=1;tr|A0A0B2QNK2|A0A0B2QNK2_GLYSO Cell division cycle prote	29	17	17	0	28.1	89.769		626790000	535180000	634310000	1301100000	1390900000	1530100000	1782500000	1552600000	1306000000	780620000	521010000	751780000
A0A0B2QNM0;K7MSJ2	tr|A0A0B2QNM0|A0A0B2QNM0_GLYSO ATP-dependent Clp protease ATP-binding subunit clpA like CD4B, chloroplastic OS=Glycine soja GN=glysoja_038598 PE=4 SV=1;tr|K7MSJ2|K7MSJ2_SOYBN Uncharacterized protein OS=Glycine max PE=4 SV=1	2	1	1	1	13.2	11.993		46118000	34861000	59061000	0	0	0	0	24252000	19526000	42891000	34241000	48625000
K7M7M8;A0A0B2QZP2;C6TLR7;A0A1S3TLV6;A0A1S3TLU4;A0A1S2Y526;A0A1S2YRG1;A0A1J7G4Y8;I1JWV6;I3SFN7;I3S2R2;A0A0R0KE60;A0A0B2QNV9;I1JWV7;A0A1S2YRH1;C6TC63;A0A151RZ89;A0A0R4J3H1;A0A0B2RFZ6;V7AY36;I1KCS5;V7AX93;A0A0S3RGG6;A0A0L9VND4;A0A1S2YRG0	tr|K7M7M8|K7M7M8_SOYBN Uncharacterized protein OS=Glycine max GN=GLYMA_14G173800 PE=3 SV=1;tr|A0A0B2QZP2|A0A0B2QZP2_GLYSO Protein SET OS=Glycine soja GN=glysoja_042084 PE=3 SV=1;tr|C6TLR7|C6TLR7_SOYBN Putative uncharacterized protein OS=Glycine max PE=2 SV	25	1	1	1	11.5	10.181		0	32272000	0	92977000	115340000	85728000	82233000	90695000	97975000	35396000	29586000	0
A0A0B2QNX0;I1M8S1	tr|A0A0B2QNX0|A0A0B2QNX0_GLYSO Uncharacterized protein OS=Glycine soja GN=glysoja_042470 PE=4 SV=1;tr|I1M8S1|I1M8S1_SOYBN Uncharacterized protein OS=Glycine max PE=4 SV=2	2	3	1	1	11.1	34.298		29827000	29754000	34889000	75588000	56501000	49653000	21971000	66159000	36004000	30541000	38060000	33620000
I1LJU3;A0A0R0HGV8;K7LPJ3;A0A0B2QNZ2;V7AIQ5;A0A1S3THU0;A0A1J7HQE9;A0A1J7GGD5;V7AEH7;V7AGJ9;K7LR65;A0A0R0G5F9;A0A0R0HQN9;A0A151TVP6;A0A0L9V772;I1MD97;A0A0R0HSM5;A0A1S2YMM0;A0A151TVQ5;G7JCI6;V7AEM7;A0A151TVR1;A0A1J7HVE2;A0A151SUK7;A0A1S3TKN3;A0A0R0HPS3;A0A0L9V716;A0A0B2QPT0;V7BWJ8;A0A1S3TRP4;A0A1S3TKP1;A0A0L9UP18;A0A0S3SD97;A0A1S3TRN7;A0A0S3SG55;A0A0S3SD66	tr|I1LJU3|I1LJU3_SOYBN Uncharacterized protein OS=Glycine max GN=LOC100781521 PE=4 SV=2;tr|A0A0R0HGV8|A0A0R0HGV8_SOYBN Uncharacterized protein OS=Glycine max GN=GLYMA_11G131700 PE=4 SV=1;tr|K7LPJ3|K7LPJ3_SOYBN Uncharacterized protein OS=Glycine max GN=LOC1	36	3	3	1	5.1	95.839		80905000	52878000	40047000	0	0	40546000	33500000	39396000	0	78133000	81623000	23981000
I1KQ93;I1K5M9;A0A0B2QPE1;A0A0B2Q9Q1;Q9SM60;A0A1S3UM28;A0A1S2YDV8;I3ST63;G7I647;I3T0N6	tr|I1KQ93|I1KQ93_SOYBN Uncharacterized protein OS=Glycine max GN=LOC100780166 PE=3 SV=1;tr|I1K5M9|I1K5M9_SOYBN Uncharacterized protein OS=Glycine max GN=LOC100802789 PE=3 SV=1;tr|A0A0B2QPE1|A0A0B2QPE1_GLYSO Phosphoglucomutase, cytoplasmic OS=Glycine soja G	10	10	1	1	18.7	63.39		144700000	135500000	96363000	233910000	227060000	197490000	223680000	230890000	216770000	121600000	106030000	121670000
V7AZ89;I1KC47;I1JXI9;C6TLJ9;A0A1S3T802;A0A151TRD5;A0A0S3RFM7;A0A0L9TI89;A0A0B2RHW2;A0A0B2QPF9	tr|V7AZ89|V7AZ89_PHAVU Proteasome subunit beta type OS=Phaseolus vulgaris GN=PHAVU_009G167300g PE=3 SV=1;tr|I1KC47|I1KC47_SOYBN Proteasome subunit beta type OS=Glycine max GN=LOC100779240 PE=3 SV=1;tr|I1JXI9|I1JXI9_SOYBN Proteasome subunit beta type OS=Gly	10	2	1	1	9.9	29.173		71764000	59596000	70709000	78156000	0	0	81086000	89631000	80684000	63200000	65585000	60066000
A0A1S3TMR0;I1M005;C6TDF5;B6VPZ9;C6T9Z5;I1N5S0;A0A0B2SKD4;A0A0B2QPT4;A0A1S3TMJ7;A0A0S3T709;A0A0L9VP84;I3S2V1;I3SRS0;A0A0B2QQ31;D2DWA5;I1N5R9;A0A1S3UI83;V7C179;A0A151R9F0;A0A072UGE8;V7C2C9;A0A0L9VPM8;A0A1S3UBC0;A0A0S3T769;A0A0P0C9H2;A0A0L9VP60;T2DN09	tr|A0A1S3TMR0|A0A1S3TMR0_VIGRR Formate dehydrogenase, mitochondrial OS=Vigna radiata var. radiata GN=LOC106756863 PE=3 SV=1;tr|I1M005|I1M005_SOYBN Formate dehydrogenase, mitochondrial OS=Glycine max GN=LOC100797606 PE=3 SV=1;tr|C6TDF5|C6TDF5_SOYBN Formate	27	4	4	0	10.8	41.754		110040000	83861000	72809000	422430000	447050000	409170000	561890000	463350000	554670000	158470000	75564000	151500000
A0A151U6M8;C6SVC8;A0A0B2QQ03;A0A151RHH6;V7C2C5	tr|A0A151U6M8|A0A151U6M8_CAJCA Remorin (Fragment) OS=Cajanus cajan GN=KK1_007574 PE=4 SV=1;tr|C6SVC8|C6SVC8_SOYBN Putative uncharacterized protein OS=Glycine max GN=LOC100305501 PE=2 SV=1;tr|A0A0B2QQ03|A0A0B2QQ03_GLYSO Remorin OS=Glycine soja GN=glysoja_02	5	1	1	1	8	15.636		251980000	291780000	292630000	246750000	211840000	297010000	197970000	175190000	170520000	254590000	329200000	285640000
I1N5R5;A0A0B2QQ27	tr|I1N5R5|I1N5R5_SOYBN Uncharacterized protein OS=Glycine max GN=LOC100791274 PE=4 SV=1;tr|A0A0B2QQ27|A0A0B2QQ27_GLYSO Quinone oxidoreductase-like protein, chloroplastic OS=Glycine soja GN=glysoja_029829 PE=4 SV=1	2	1	1	1	5.6	34.425		0	14576000	0	96541000	100480000	100680000	72428000	55363000	97828000	22046000	25295000	19839000
A0A0B2QQ87;A0A0R0I9G1;A0A1S3DUU9;A0A1S3V242;A0A0B2QS95;I1MQL3;A0A151T3S6;A0A0S3TBP9;A0A1S3V1I9;V7C6Q2;A0A0L9VHP1;A1E5M3;A0A1J7GSQ8;A0A072UAR8;A0A072UM25;A0A1J7HTV2;A1E5M2;A0A0R0F065;K7MRP1;A0A0B2QEA8;Q2PEW1	tr|A0A0B2QQ87|A0A0B2QQ87_GLYSO Protein argonaute 1 OS=Glycine soja GN=glysoja_037643 PE=3 SV=1;tr|A0A0R0I9G1|A0A0R0I9G1_SOYBN Uncharacterized protein OS=Glycine max GN=LOC100780375 PE=3 SV=1;tr|A0A1S3DUU9|A0A1S3DUU9_CICAR protein argonaute 1 OS=Cicer ariet	21	7	7	7	8.9	100.6		69939000	265720000	44632000	59584000	192130000	155220000	132860000	143590000	51238000	59516000	0	54417000
V7C3M6;A0A1S3UM47;A0A0S3TC63;A0A0L9VI84;C6SZF0;A0A1J7HTC3;A0A0B2QQG2	tr|V7C3M6|V7C3M6_PHAVU Uncharacterized protein OS=Phaseolus vulgaris GN=PHAVU_004G154200g PE=4 SV=1;tr|A0A1S3UM47|A0A1S3UM47_VIGRR non-specific lipid-transfer protein 2-like OS=Vigna radiata var. radiata GN=LOC106766780 PE=4 SV=1;tr|A0A0S3TC63|A0A0S3TC63_P	7	1	1	1	12	9.7997		0	0	0	0	27219000	18949000	65666000	64107000	0	0	0	0
K7LJ93;A0A0B2QQY9	tr|K7LJ93|K7LJ93_SOYBN Uncharacterized protein OS=Glycine max PE=4 SV=1;tr|A0A0B2QQY9|A0A0B2QQY9_GLYSO Aconitate hydratase OS=Glycine soja GN=glysoja_046260 PE=4 SV=1	2	1	1	1	5.8	32.299		0	0	0	0	1389900	0	0	14235000	0	0	0	0
A0A151TX40;I1JQD9;A0A0B2QQZ1;A0A1S2X990;V7D042;A0A1S3TQ72;A0A151TX83;A0A151TK78;A0A0L9UL19;I1K5D3;I1KQJ6;A0A0B2NY17;A0A0S3QWC5;A0A1S3VD05;A0A1J7GQP4;A0A1J7GD08;A0A0S3S0K8;A0A0L9U9H6	tr|A0A151TX40|A0A151TX40_CAJCA Eukaryotic translation initiation factor 3 subunit C OS=Cajanus cajan GN=KK1_010917 PE=3 SV=1;tr|I1JQD9|I1JQD9_SOYBN Eukaryotic translation initiation factor 3 subunit C OS=Glycine max GN=LOC100805203 PE=3 SV=1;tr|A0A0B2QQZ1|	18	2	2	2	2.9	88.703		20932000	26143000	48964000	36358000	30194000	22050000	31837000	0	28747000	33726000	24770000	24666000
I3SHW5;A0A0R0L8P5;I1JJI5;A0A151U2K3;V7CU72;V7B996;V7AKP9;I3SB30;I1JJI4;G7L695;C6TBS6;B7FL37;B7FII9;A2Q2I3;A0A1S3UBQ1;A0A1S2Y6H9;A0A1S2XQ05;A0A0S3RJC9;A0A0B2SFT7;A0A0B2QR45;I3STF0;A0A1J7IQ35;A0A1J7I015;A0A1J7HSW8	tr|I3SHW5|I3SHW5_MEDTR Uncharacterized protein OS=Medicago truncatula PE=2 SV=1;tr|A0A0R0L8P5|A0A0R0L8P5_SOYBN Proteasome subunit beta type OS=Glycine max GN=GLYMA_02G299000 PE=3 SV=1;tr|I1JJI5|I1JJI5_SOYBN Proteasome subunit beta type OS=Glycine max GN=LO	24	2	2	2	13.5	15.228		39338000	45652000	55515000	112270000	133760000	126800000	143560000	219810000	156340000	55462000	42240000	63249000
I1LM73;A0A0B2QRD3;A0A1S2YD65;C6T9J2	tr|I1LM73|I1LM73_SOYBN Uncharacterized protein OS=Glycine max GN=LOC100794066 PE=4 SV=1;tr|A0A0B2QRD3|A0A0B2QRD3_GLYSO UTP--glucose-1-phosphate uridylyltransferase OS=Glycine soja GN=glysoja_034834 PE=4 SV=1;tr|A0A1S2YD65|A0A1S2YD65_CICAR UTP--glucose-1-ph	4	13	13	0	34.7	51.959		2823800000	3013700000	2982300000	4341300000	4726200000	4421800000	3902700000	4756900000	5190900000	2964500000	3297100000	3174500000
C6THE7;A0A0R0GVM5;A0A0B2QRG3;I3RZU5;G7JD12	tr|C6THE7|C6THE7_SOYBN Xyloglucan endotransglucosylase/hydrolase OS=Glycine max PE=2 SV=1;tr|A0A0R0GVM5|A0A0R0GVM5_SOYBN Xyloglucan endotransglucosylase/hydrolase OS=Glycine max GN=LOC100785313 PE=3 SV=1;tr|A0A0B2QRG3|A0A0B2QRG3_GLYSO Xyloglucan endotransg	5	1	1	1	4.9	32.282		0	0	0	18938000	83838000	0	0	45623000	0	0	0	0
A0A0L9TEK8;A0A1S3UNM8;A0A0S3R8H4;A0A151SRR2;I1LVQ6;C6T529;A0A0B2QS78	tr|A0A0L9TEK8|A0A0L9TEK8_PHAAN Ribulose bisphosphate carboxylase small chain OS=Phaseolus angularis GN=LR48_Vigan627s003700 PE=3 SV=1;tr|A0A1S3UNM8|A0A1S3UNM8_VIGRR Ribulose bisphosphate carboxylase small chain OS=Vigna radiata var. radiata GN=LOC106767270	7	1	1	1	13.8	13.462		0	0	0	31573000	20944000	28290000	23082000	24437000	33718000	0	0	0
A0A0B2QSA3;I1MG31;I1L0E5;C6T5M5;A0A182BFF4;A0A1J7IFS5;A0A1J7G9F8;A0A182BFB4	tr|A0A0B2QSA3|A0A0B2QSA3_GLYSO Ubiquitin-40S ribosomal protein S27a OS=Glycine soja GN=glysoja_030669 PE=4 SV=1;tr|I1MG31|I1MG31_SOYBN Uncharacterized protein OS=Glycine max GN=LOC100527854 PE=4 SV=1;tr|I1L0E5|I1L0E5_SOYBN Uncharacterized protein OS=Glycin	8	5	5	1	33.8	17.251		1490200000	1584900000	2043600000	6112700000	6574400000	5706600000	4753800000	5165200000	4988000000	2101100000	2094400000	1788600000
I1K1X3;I1K1X2;I3SX81;C6SW69;A0A151SMF9;A0A0B2QSC3;C6TMM7;A0A0B2RVD0;A0A1S3TI35;A0A072U6U8;A0A1J7IBN1;A0A0S3T9C0;A0A0L9VMG6;A0A1S2XHX3;I3SIA0;A0A0S3S1A4;A0A0L9T4F9	tr|I1K1X3|I1K1X3_SOYBN Uncharacterized protein OS=Glycine max GN=LOC100819858 PE=4 SV=1;tr|I1K1X2|I1K1X2_SOYBN Uncharacterized protein OS=Glycine max GN=LOC100819858 PE=4 SV=1;tr|I3SX81|I3SX81_LOTJA Uncharacterized protein OS=Lotus japonicus PE=2 SV=1;tr|C	17	2	2	2	13.1	15.617		68860000	47134000	83502000	83069000	127630000	45043000	141170000	118920000	152480000	73456000	65513000	51657000
I3SMI6;G7KKR0;C6SY46;A0A0B2QSR8;A0A151UGC8;C6TLR5;A0A0B2NW83;I3S253;G7KKQ9;Q6ISX8;G7KKP6	tr|I3SMI6|I3SMI6_MEDTR Uncharacterized protein OS=Medicago truncatula PE=2 SV=1;tr|G7KKR0|G7KKR0_MEDTR Lipid transfer protein OS=Medicago truncatula GN=MTR_6g078290 PE=4 SV=1;tr|C6SY46|C6SY46_SOYBN Putative uncharacterized protein OS=Glycine max GN=LOC1003	11	2	2	2	8.5	23.361		0	16821000	15283000	582010000	311140000	803360000	268120000	383800000	885380000	29426000	13061000	21530000
I1MQJ5;A0A0B2QST3;I1L3W4;A0A0B2QQA8;A0A1S2Z556;A0A1S3V1U1;V7C5C1;A0A151TWR8;A0A0S3TC94;A0A1J7GSQ4;A0A0L9VHX6	tr|I1MQJ5|I1MQJ5_SOYBN Eukaryotic translation initiation factor 3 subunit J OS=Glycine max GN=LOC100775181 PE=3 SV=1;tr|A0A0B2QST3|A0A0B2QST3_GLYSO Eukaryotic translation initiation factor 3 subunit J OS=Glycine soja GN=glysoja_014119 PE=3 SV=1;tr|I1L3W4|I	11	3	3	2	15.7	25.786		0	0	0	137610000	120910000	107240000	105200000	103060000	117750000	0	0	0
C6TCR3;A0A0B2RMV2;C6SXC0;A0A0R4J5C6;A0A0B2QT16;I1MH61;I3SCN4;G7IID8;I3T6M7;I3SU21;A0A1S2XHA5;A0A151SX03;A0A1J7H7P8;V7B1J6;G7IID7;G7IID6	tr|C6TCR3|C6TCR3_SOYBN Putative uncharacterized protein OS=Glycine max GN=LOC100777703 PE=2 SV=1;tr|A0A0B2RMV2|A0A0B2RMV2_GLYSO Glutaredoxin-C4 OS=Glycine soja GN=glysoja_013261 PE=4 SV=1;tr|C6SXC0|C6SXC0_SOYBN Putative uncharacterized protein OS=Glycine m	16	2	2	2	18	14.631		21787000	45271000	37047000	80094000	128600000	197410000	155290000	146530000	125340000	34731000	55287000	0
I1KAW9;A0A1S3VLE2;A0A0B2QTC8;A0A1J7G945	tr|I1KAW9|I1KAW9_SOYBN Uncharacterized protein OS=Glycine max GN=LOC100788147 PE=4 SV=1;tr|A0A1S3VLE2|A0A1S3VLE2_VIGRR rhodanese-like domain-containing protein 14, chloroplastic OS=Vigna radiata var. radiata GN=LOC106776094 PE=4 SV=1;tr|A0A0B2QTC8|A0A0B2QT	4	2	1	1	9.4	26.399		47004000	52705000	50435000	0	0	15578000	0	0	0	0	24702000	0
K7M7S7;A0A151TC62;B7FLE7;A0A1S3U8C5;A0A1S2Y8D3;A0A0S3RB95;A0A1J7GB67;A0A151RXR3;I1MAZ9;C6TBX2;A0A0B2QWV3;A0A0B2QTV0;A0A0R0GNH6;A0A0L9V954	tr|K7M7S7|K7M7S7_SOYBN Uncharacterized protein OS=Glycine max GN=LOC100811592 PE=3 SV=1;tr|A0A151TC62|A0A151TC62_CAJCA AP-4 complex subunit mu-1 OS=Cajanus cajan GN=KK1_019217 PE=3 SV=1;tr|B7FLE7|B7FLE7_MEDTR AP-4 complex subunit mu-1 OS=Medicago truncatul	14	1	1	1	4	46.888		0	0	0	0	29599000	0	0	31759000	33471000	0	0	0
I1KJ84;C6TKV3;A0A151REK5;A0A0B2SA68;A0A0B2QTY7;A0A1J7HTR4;I3SWL8;G7KQB6;B7FIG5;A0A1S3VI33;A0A0S3TBX9;V7C6Z0;A0A1S2Z0C6;A0A0L9VII8	tr|I1KJ84|I1KJ84_SOYBN Uncharacterized protein OS=Glycine max GN=LOC100818990 PE=4 SV=1;tr|C6TKV3|C6TKV3_SOYBN Putative uncharacterized protein OS=Glycine max GN=LOC100804632 PE=2 SV=1;tr|A0A151REK5|A0A151REK5_CAJCA Uncharacterized protein yeiA OS=Cajanus	14	3	3	2	8	46.088		13651000	46546000	0	0	139590000	76631000	95154000	44398000	0	52408000	36576000	0
A0A0B2QU31;I1MM92;I1MM91;A0A0R0KGG4;A0A0B2SDT6;A0A0B2QN35;I1N1Y9;I1KZ20;A0A0B2PTG3	tr|A0A0B2QU31|A0A0B2QU31_GLYSO Peptidylprolyl isomerase OS=Glycine soja GN=glysoja_038695 PE=4 SV=1;tr|I1MM92|I1MM92_SOYBN Peptidylprolyl isomerase OS=Glycine max GN=LOC100803189 PE=4 SV=1;tr|I1MM91|I1MM91_SOYBN Peptidylprolyl isomerase OS=Glycine max GN=L	9	2	1	1	5.5	52.593		22574000	0	20407000	66627000	60411000	51139000	65216000	60215000	55136000	23661000	24761000	0
A0A0R4J4Q8;A0A0B2QUJ4	tr|A0A0R4J4Q8|A0A0R4J4Q8_SOYBN Uncharacterized protein OS=Glycine max GN=LOC100794965 PE=3 SV=1;tr|A0A0B2QUJ4|A0A0B2QUJ4_GLYSO Beta-glucosidase 24 OS=Glycine soja GN=glysoja_010193 PE=3 SV=1	2	1	1	1	2.1	59.952		38176000	40108000	30020000	0	0	22566000	23096000	0	0	31290000	55840000	36740000
I1LQ07;I1LQ06;A0A0B2QUU2	tr|I1LQ07|I1LQ07_SOYBN Coatomer subunit delta OS=Glycine max GN=LOC100780122 PE=3 SV=1;tr|I1LQ06|I1LQ06_SOYBN Coatomer subunit delta OS=Glycine max GN=LOC100780122 PE=3 SV=1;tr|A0A0B2QUU2|A0A0B2QUU2_GLYSO Coatomer subunit delta OS=Glycine soja GN=glysoja_0	3	2	1	1	4.1	56.323		0	28442000	31964000	74186000	54964000	30743000	59955000	72819000	72774000	0	32849000	0
I1M6D5;A0A0B2QUU5;Q6RUF6;I1JJM3;A0A0B2SI36;A0A1S3UGU0;A0A0S3RIX2;A0A0L9UUI5;V7B9D7	tr|I1M6D5|I1M6D5_SOYBN Fructose-bisphosphate aldolase OS=Glycine max GN=LOC100792394 PE=3 SV=1;tr|A0A0B2QUU5|A0A0B2QUU5_GLYSO Multifunctional fusion protein OS=Glycine soja GN=glysoja_028112 PE=3 SV=1;tr|Q6RUF6|Q6RUF6_SOYBN Fructose-bisphosphate aldolase O	9	8	6	5	27.5	38.42		2922200000	3859500000	3609500000	10988000	0	6198100	0	0	0	2627600000	2862000000	2765700000
A0A0R0G869;I1M6N5;I1JJD2;C6T902;A0A0B2QV25;C6T827;A0A0B2S404;A0A0B2S2D4;A0A151TDC8;A0A1S3TWI2;A0A0S3RQS0;A0A0L9TEB7;C6TDY3;P52904;A0A1S2XMN1;A0A1J7GPG1;V7AZT1	tr|A0A0R0G869|A0A0R0G869_SOYBN Uncharacterized protein OS=Glycine max GN=GLYMA_14G020200 PE=4 SV=1;tr|I1M6N5|I1M6N5_SOYBN Uncharacterized protein OS=Glycine max GN=LOC100777306 PE=4 SV=1;tr|I1JJD2|I1JJD2_SOYBN Uncharacterized protein OS=Glycine max GN=LOC1	17	4	4	4	15.3	37.971		56482000	47126000	0	150660000	202710000	247180000	206160000	219220000	193160000	87501000	69480000	84271000
C6TNN2;I1LPR9;A0A0B2S3N7;B0M196;A0A0R4J4C4;A0A0B2QV68;B0M1B5;A0A1J7FXD3;V7CLV3;A0A1S3VPG9;A0A151THS8;A0A1J7IDX8;A0A151TMV3;A0A0S3T3W8;A0A151THR8	tr|C6TNN2|C6TNN2_SOYBN Putative uncharacterized protein OS=Glycine max PE=2 SV=1;tr|I1LPR9|I1LPR9_SOYBN Uncharacterized protein OS=Glycine max GN=LOC100170727 PE=3 SV=1;tr|A0A0B2S3N7|A0A0B2S3N7_GLYSO L-ascorbate peroxidase 3, peroxisomal (Fragment) OS=Glyc	15	2	2	1	11.8	23.558		228900000	243270000	248520000	152830000	120580000	102390000	168990000	114360000	119030000	247260000	176200000	250360000
A0A1S2YCR6;A0A0B2QVF8;G7JBC1;A0A151R725;A0A0R0KNZ0;A0A0R0FYE3;A0A1S2YUN1;A0A1S2YB73;G7LEA6;V7APX1;A0A1S3VDT4;A0A0S3SW57;K7MFW9;A0A0B2RLB1;I1MYB9;V7C6L1;I1LN41;I1JMB0;V7D276;A0A1S3VTL4;A0A1S3UUK6;A0A0S3S1F8;A0A0S3R1S6;A0A151U8Q8;G7JBC0;A0A1J7IWI4;A0A0L9T5N9	tr|A0A1S2YCR6|A0A1S2YCR6_CICAR protein transport protein Sec23A-like OS=Cicer arietinum GN=LOC101497307 PE=4 SV=1;tr|A0A0B2QVF8|A0A0B2QVF8_GLYSO Protein transport protein Sec23A OS=Glycine soja GN=glysoja_025212 PE=4 SV=1;tr|G7JBC1|G7JBC1_MEDTR Protein tra	27	1	1	1	5.3	38.137		15910000	0	0	41872000	24565000	27762000	32487000	27393000	41567000	22083000	0	16805000
I1JAH2;C6T176;A0A1S3VNK7;A0A0S3T653;A0A0L9TAP6;A0A0B2QVI7;V7CFW7;C6T1W7;A0A0B2RS97;A0A151SD32	tr|I1JAH2|I1JAH2_SOYBN NADH dehydrogenase [ubiquinone] 1 alpha subcomplex subunit 12 OS=Glycine max GN=LOC100500270 PE=3 SV=1;tr|C6T176|C6T176_SOYBN NADH dehydrogenase [ubiquinone] 1 alpha subcomplex subunit 12 OS=Glycine max PE=2 SV=1;tr|A0A1S3VNK7|A0A1S3	10	1	1	1	9.6	18.118		0	0	0	67980000	61379000	45077000	40984000	33327000	44218000	0	0	9070800
K7KS36;A0A151TF12;Q9FQD5;K7KS35;A0A1S3ULU9;A0A0L9VQD0;A0A0B2QVJ2;A0A1J7FM97	tr|K7KS36|K7KS36_SOYBN Uncharacterized protein OS=Glycine max GN=LOC547979 PE=4 SV=1;tr|A0A151TF12|A0A151TF12_CAJCA Glutathione S-transferase theta-2 OS=Cajanus cajan GN=KK1_011868 PE=4 SV=1;tr|Q9FQD5|Q9FQD5_SOYBN Glutathione S-transferase GST 23 OS=Glycin	8	1	1	1	5	20.317		53703000	68333000	51782000	0	23126000	0	29177000	26837000	0	56263000	30875000	47973000
K7LMJ3;A0A0B2RS57;A0A0R0HHA1;C6TEP8;A0A0B2QVJ8	tr|K7LMJ3|K7LMJ3_SOYBN Uncharacterized protein OS=Glycine max PE=4 SV=1;tr|A0A0B2RS57|A0A0B2RS57_GLYSO Porphobilinogen deaminase, chloroplastic (Fragment) OS=Glycine soja GN=glysoja_004860 PE=4 SV=1;tr|A0A0R0HHA1|A0A0R0HHA1_SOYBN Uncharacterized protein (F	5	3	1	0	16	25.962		83387000	134330000	101290000	2112600	2568400	2023200	4482500	7425000	0	18117000	19079000	52448000
I1K360;A0A0B2QW86;A0A151S648;A0EXV4	tr|I1K360|I1K360_SOYBN Uncharacterized protein OS=Glycine max GN=LOC100798355 PE=3 SV=1;tr|A0A0B2QW86|A0A0B2QW86_GLYSO ATP-dependent zinc metalloprotease FTSH 2, chloroplastic OS=Glycine soja GN=glysoja_018765 PE=3 SV=1;tr|A0A151S648|A0A151S648_CAJCA Uncha	4	17	17	0	35.1	74.815		3905500000	4376600000	3639100000	3221500	5795300	61111000	71338000	55029000	57818000	2825900000	3163400000	3356900000
A0A0L9UDF9;I1JXM3;A0A0B2QWF6;K7KL81;I1KC06;A0A1S3U7V0;A0A0S3RFV3;V7AWA9;A0A151S4E0;A0A1S2YA10;A0A1J7G6S0	tr|A0A0L9UDF9|A0A0L9UDF9_PHAAN Uncharacterized protein OS=Phaseolus angularis GN=LR48_Vigan04g078000 PE=4 SV=1;tr|I1JXM3|I1JXM3_SOYBN Uncharacterized protein OS=Glycine max GN=LOC100788998 PE=4 SV=2;tr|A0A0B2QWF6|A0A0B2QWF6_GLYSO Protein DEK OS=Glycine soj	11	1	1	1	4.4	35.317		20116000	28220000	28968000	49223000	83775000	58233000	56988000	53151000	50249000	27312000	32839000	0
A0A1J7H550;A0A1J7GXD1;V7C550;I3SG23;I1L3L1;C6TN05;B7FHJ6;A0A1S3VH75;A0A0S3TB97;A0A0B2R6S0;A0A0B2QWL9;P16148;C6TG92;A0A151SIR2;I3S4Z1;A0A1J7FRM3;A0A1S2Z4K6	tr|A0A1J7H550|A0A1J7H550_LUPAN Uncharacterized protein OS=Lupinus angustifolius GN=TanjilG_19979 PE=4 SV=1;tr|A0A1J7GXD1|A0A1J7GXD1_LUPAN Uncharacterized protein OS=Lupinus angustifolius GN=TanjilG_07380 PE=4 SV=1;tr|V7C550|V7C550_PHAVU Uncharacterized pro	17	3	3	3	11.7	32.521		0	0	0	139860000	225360000	147920000	127300000	96378000	180500000	0	0	89376000
I1JGV5;C6SYQ4;A0A0B2QWS0;A0A151TZY7;A0A0L9UZP8;I1MAW4;A0A0B2RLP6;V7B6M8;A0A0S3RMW1;A0A1S3VV60;A0A1J7G8Q1;A0A0B2QXL2;A0A151S9G0;V7CD64;I3SE54;I1MSX7;I1LVX2;C6T6B8;A0A1S3UMZ1;A0A1S2YP60;A0A1J7HBU8;A0A0L9TE21;A0A0B2RJN0;A0A0B2Q8D5;A0A072USE9;I3SGC1;A0A0R0FKK9;A0A0S3R8C6;A0A1S2XM46;I3SPQ0;G7KAG6	tr|I1JGV5|I1JGV5_SOYBN Uncharacterized protein OS=Glycine max GN=LOC100306272 PE=4 SV=1;tr|C6SYQ4|C6SYQ4_SOYBN Putative uncharacterized protein OS=Glycine max PE=2 SV=1;tr|A0A0B2QWS0|A0A0B2QWS0_GLYSO Cytochrome c oxidase subunit 6b-1 OS=Glycine soja GN=gly	31	3	3	3	15.5	19.364		475840000	826060000	457500000	1710800000	1616000000	1501900000	1208200000	1178200000	1587800000	483640000	639870000	524730000
A0A0B2QWY2;A0A0R0HKE3;A0A0L9U943;A0A1J7HMT6;V7CZ21;A0A1S3TQ85;A0A1S2YD88;A0A151U9N8;A0A0S3RZR3;I1LMA5;A0A1J7H1N4;G7J8R4;I1MZF9	tr|A0A0B2QWY2|A0A0B2QWY2_GLYSO NADH dehydrogenase [ubiquinone] iron-sulfur protein 1, mitochondrial OS=Glycine soja GN=glysoja_034805 PE=3 SV=1;tr|A0A0R0HKE3|A0A0R0HKE3_SOYBN Uncharacterized protein OS=Glycine max GN=GLYMA_11G214800 PE=4 SV=1;tr|A0A0L9U943	13	4	4	4	9.9	71.749		112220000	73106000	86235000	238710000	241220000	179770000	195680000	174680000	243490000	116950000	62495000	113020000
I1NEU4;A0A0B2QX92;I1LAZ4;I1LAZ3;A0A1J7GLZ6;A0A1S3E4I7;A0A151RBZ6;A0A1J7H384;A0A1J7G9L4;A0A1J7IEZ2;A0A1S3E2I4;C6TIU2;Q8H948;C6TDL8;Q9SXU0;A0A151TX99;V7BGQ6;A0A1S3V6P1;A0A1S3TQM3;A0A0S3SQW5;A0A0L9U9A8;A0A072VYH6;A0A0L9TXZ5;A0A0S3RZY6	tr|I1NEU4|I1NEU4_SOYBN Uncharacterized protein OS=Glycine max GN=SOYAP5 PE=3 SV=1;tr|A0A0B2QX92|A0A0B2QX92_GLYSO Aspartic proteinase OS=Glycine soja GN=glysoja_035488 PE=3 SV=1;tr|I1LAZ4|I1LAZ4_SOYBN Uncharacterized protein OS=Glycine max GN=LOC100776327 P	24	3	3	2	6.1	56.077		212810000	219790000	172960000	1599600000	1878500000	1658900000	1038100000	1103200000	1067500000	277250000	240540000	336210000
K7LR89;K7LR88;A0A0R0HJQ9;I1LM14;A0A0B2QXC2;A0A0R0HJS2;K7MPZ2;A0A0B2QEX2;V7BQS9;A0A1S2Y720;V7BPH4;V7BLU8;A0A0S3S5P2;A0A1S3VJZ4;A0A1S3VKE9;A0A072UYN5;A0A1J7G5A5;A0A1J7HMP8;A0A151SZG0;I3SII4;A0A0L9VCH5;Q8GT66	tr|K7LR89|K7LR89_SOYBN Uncharacterized protein OS=Glycine max GN=LOC100781154 PE=4 SV=1;tr|K7LR88|K7LR88_SOYBN Uncharacterized protein OS=Glycine max GN=LOC100781154 PE=4 SV=1;tr|A0A0R0HJQ9|A0A0R0HJQ9_SOYBN Uncharacterized protein OS=Glycine max GN=GLYMA_1	22	7	7	7	20.3	43.712		106440000	116190000	108140000	106550000	83741000	88503000	90317000	72556000	100240000	113540000	133050000	100070000
[truncated: 2,358 more rows]
