# Supplementary material for: Physiological responses and proteomic changes reveal insights into Stylosanthes response to manganese toxicity
Source: BMC Plant Biol. 2019 May 22;19:212. doi: 10.1186/s12870-019-1822-y (PMC6530018; doi:10.1186/s12870-019-1822-y)
Supplement: Supplementary file 5 — Table S4. Differentially expressed proteins identified from the leaves and roots of stylo. (XLSX 1133 kb) [file 12870_2019_1822_MOESM5_ESM.xlsx]

## Sheet: leaf Mn vs CK --up or down
Table S4. Differentially expressed proteins identified from the leaves and roots of stylo.
Protein IDs	Fasta headers	Number of proteins	Peptides	Razor + unique peptides	Unique peptides	Sequence coverage [%]	Mol. weight [kDa]	Potential contaminant	LFQ intensity RY-CK-L-1	LFQ intensity RY-CK-L-2	LFQ intensity RY-CK-L-3	average RY-CK-L	LFQ intensity RY-Mn-L-1	LFQ intensity RY-Mn-L-2	LFQ intensity RY-Mn-L-3	average RY-Mn-L	RY-Mn-L/RY-CK-L	t test p value
I3T1N5;G7IEE7;G7IEF0;A0A1J7GAC7	tr|I3T1N5|I3T1N5_MEDTR Uncharacterized protein OS=Medicago truncatula PE=2 SV=1;tr|G7IEE7|G7IEE7_MEDTR Xyloglucanase-specific endoglucanase inhibitor protein OS=Medicago truncatula GN=MTR_1g072420 PE=3 SV=1;tr|G7IEF0|G7IEF0_MEDTR Xyloglucanase-specific end	4	2	2	2	5.1	46.558		27670000	17675000	18410000	2.12517e+07	113370000	129720000	129910000	1.24333e+08	5.85052	8.45596e-05
A0A072UCP6;Q9LKI6;P52575;G7KEZ1;A0A151TIA6;A0A151TIA4;I1M623;I1LHU8;A0A0S3T471;A0A0L9URK8;V7CHY5;V7CFJ1;O48601;K7LNG5;I1J8T0;C6TNS6;A0A1S3VSQ1;A0A1S3VQB3;A0A1S3VP91;A0A0S3T597;A0A0S3T589;A0A0S3T4J1;A0A0L9UQY1;A0A0B2S9W4;A0A0B2RWB0;I1M622;I1LHU6;C6TLM0;C6TD30;A0A0B2S5H6;A0A0B2RUI1;Q9FUF5;A0A151TI85;A0A151U7I5;Q00016;A0A1S2X901;A0A151TID4	tr|A0A072UCP6|A0A072UCP6_MEDTR Isoflavone reductase-like protein OS=Medicago truncatula GN=MTR_5g020760 PE=4 SV=1;tr|Q9LKI6|Q9LKI6_MEDTR Isoflavone reductase OS=Medicago truncatula GN=MTR_5g020760 PE=2 SV=1;sp|P52575|IFR_MEDSA Isoflavone reductase OS=Medic	37	4	4	1	15.8	29.472		102920000	57889000	82411000	8.10733e+07	290040000	280850000	321570000	2.97487e+08	3.66935	0.000270196
Q2HRJ8	tr|Q2HRJ8|Q2HRJ8_MEDTR Progesterone 5-beta-reductase, putative OS=Medicago truncatula GN=MtrDRAFT_AC158501g29v2 PE=4 SV=2	1	2	1	1	5.7	44.062		54399000	82166000	61976000	6.61803e+07	174760000	179170000	163600000	172510000	2.60667	0.000361914
I1K630;C6TLD7;A0A151TKH1;I1KPT4;C6TJP5;A0A0B2QA32;A0A1S3UQG5;A0A0S3QX52;A0A0L9VSD9;F2YBA9;I1K629;A0A0B2NWK0	tr|I1K630|I1K630_SOYBN Uncharacterized protein OS=Glycine max GN=OMT5 PE=4 SV=1;tr|C6TLD7|C6TLD7_SOYBN Putative uncharacterized protein OS=Glycine max PE=2 SV=1;tr|A0A151TKH1|A0A151TKH1_CAJCA Putative caffeoyl-CoA O-methyltransferase At4g26220 family OS=Ca	12	1	1	1	6.9	22.779		47973000	43819000	48911000	46901000	116920000	138380000	118040000	1.24447e+08	2.65339	0.000409577
A0A1S2Y0E4	tr|A0A1S2Y0E4|A0A1S2Y0E4_CICAR Chalcone-flavonone isomerase family protein OS=Cicer arietinum GN=LOC101501059 PE=3 SV=1	1	2	2	1	10.3	24.834		63281000	76606000	89074000	7.63203e+07	170220000	186300000	169840000	1.75453e+08	2.29891	0.000422995
CON__P02769;CON__P02768-1		2	12	12	12	20.8	69.293	+	5759200	7545100	16027000	9777100	1166800000	1585300000	1215700000	1322600000	135.275	0.000576423
A0A1J7HRM7	tr|A0A1J7HRM7|A0A1J7HRM7_LUPAN Peroxidase OS=Lupinus angustifolius GN=TanjilG_32597 PE=3 SV=1	1	2	1	1	8.8	35.965		44514000	30948000	33206000	3.62227e+07	107860000	118050000	95105000	107005000	2.95409	0.000838947
A0A0S3QXR6;A0A0L9VQQ3	tr|A0A0S3QXR6|A0A0S3QXR6_PHAAN Uncharacterized protein OS=Vigna angularis var. angularis GN=Vigan.01G057200 PE=4 SV=1;tr|A0A0L9VQQ3|A0A0L9VQQ3_PHAAN Uncharacterized protein OS=Phaseolus angularis GN=LR48_Vigan11g010600 PE=4 SV=1	2	1	1	1	7.1	24.071		38959000	42233000	28409000	3.65337e+07	83139000	96131000	83036000	8.74353e+07	2.39328	0.00107531
A0A151T7Z7;A0A0S3S1Q8;A0A0L9VGE3;A0A1S3VGP4;V7BU07;A0A1J7FTX3;G7IPG7;K7L7I8	tr|A0A151T7Z7|A0A151T7Z7_CAJCA UDP-glucose:glycoprotein glucosyltransferase 1 OS=Cajanus cajan GN=KK1_017746 PE=4 SV=1;tr|A0A0S3S1Q8|A0A0S3S1Q8_PHAAN Uncharacterized protein OS=Vigna angularis var. angularis GN=Vigan.05G007500 PE=4 SV=1;tr|A0A0L9VGE3|A0A0L	8	4	4	0	3	180.38		27292000	22180000	14211000	2.12277e+07	52926000	58282000	52113000	5.44403e+07	2.56459	0.00147282
P52576	sp|P52576|IFR_PEA Isoflavone reductase OS=Pisum sativum GN=IFR PE=2 SV=1	1	3	1	1	10.1	35.429		6732600		8241800	7487200	20067000	19026000	21759000	20284000	2.70916	0.00164395
A0A1S2YK26	tr|A0A1S2YK26|A0A1S2YK26_CICAR probable glutathione S-transferase OS=Cicer arietinum GN=LOC101508481 PE=4 SV=1	1	1	1	1	5.4	25.682			16899000	21966000	19432500	75259000	78810000	64816000	7.29617e+07	3.75462	0.0026125
K7KAT8;A0A0B2RVY4;A0A0L9UVR0;A0A1S3UBW5;A0A0S3RKD7;G7J2Z0;A0A0L9UA66;A0A1S3TDE8;A0A151RQY9;A0A0S3S119;I3S041	tr|K7KAT8|K7KAT8_SOYBN Uncharacterized protein OS=Glycine max GN=GLYMA_02G259500 PE=3 SV=1;tr|A0A0B2RVY4|A0A0B2RVY4_GLYSO Peroxidase 4 OS=Glycine soja GN=glysoja_004231 PE=3 SV=1;tr|A0A0L9UVR0|A0A0L9UVR0_PHAAN Peroxidase OS=Phaseolus angularis GN=LR48_Viga	11	2	1	1	9.6	22.213		75020000	73816000	70815000	73217000	152170000	194570000	150840000	165860000	2.26532	0.00301344
B0LXE5	tr|B0LXE5|B0LXE5_ARAHY Phosphoenolpyruvate carboxylase OS=Arachis hypogaea GN=PEPC PE=2 SV=1	1	11	3	2	12.1	110.79		45364000	64998000	52479000	5.42803e+07	175530000	124700000	148310000	1.49513e+08	2.75447	0.00378922
A0A151TSS1;A0A0B2PMS2;Q96451;V7AVP7;A0A0R0K6A7;A0A0R0JEI9;A0A0B2PL11;A0A1J7H4C7;K7KU60;G7J567;B7FK19;A0A1S2Y9S0;Q9FXL2;O24533;I3S2P9;Q9FXL1;A0A0B2PBK7;I3SHC7;A0A1B2BI34;A0A0R0FS69;A0A1J7H008;A0A0L9VLH1	tr|A0A151TSS1|A0A151TSS1_CAJCA 14-3-3-like protein B OS=Cajanus cajan GN=KK1_009289 PE=3 SV=1;tr|A0A0B2PMS2|A0A0B2PMS2_GLYSO 14-3-3-like protein B OS=Glycine soja GN=glysoja_021836 PE=3 SV=1;sp|Q96451|1433B_SOYBN 14-3-3-like protein B (Fragment) OS=Glycine	22	5	3	1	23.5	29.976		197540000	97862000	153420000	1.49607e+08	348460000	337810000	306140000	3.30803e+08	2.21114	0.00453627
V7BZ82;V5N8R8;I3SYV8	tr|V7BZ82|V7BZ82_PHAVU Uncharacterized protein OS=Phaseolus vulgaris GN=PHAVU_004G026100g PE=4 SV=1;tr|V5N8R8|V5N8R8_PHAVU Hypersensitive-induced response protein OS=Phaseolus vulgaris PE=2 SV=1;tr|I3SYV8|I3SYV8_LOTJA Uncharacterized protein OS=Lotus japon	3	6	1	0	21.6	31.577		47765000	39084000	32922000	3.99237e+07	80916000	111480000	94932000	95776000	2.39898	0.00473027
A0A151TUS7	tr|A0A151TUS7|A0A151TUS7_CAJCA Protein IN2-1 isogeny B (Fragment) OS=Cajanus cajan GN=KK1_010067 PE=4 SV=1	1	1	1	1	5.4	29.424		68150000	63867000	82038000	7.13517e+07	216650000	206260000	147070000	1.89993e+08	2.66277	0.00605629
A0A1J7GG87;A0A151TG77;Q9FVL0;I3SPW2;A0A1S3TD94;A0A0L9V867;Q42785;H6WZ70;A0A0B2PF46;V7AF23;A0A0S3SDI1;A0A1S3ECV3	tr|A0A1J7GG87|A0A1J7GG87_LUPAN Uncharacterized protein OS=Lupinus angustifolius GN=TanjilG_17273 PE=3 SV=1;tr|A0A151TG77|A0A151TG77_CAJCA Non-symbiotic hemoglobin 1 OS=Cajanus cajan GN=KK1_012319 PE=3 SV=1;sp|Q9FVL0|HBL1_MEDSA Non-symbiotic hemoglobin 1 OS	12	2	2	2	12.5	17.862		9905300	11333000	14103000	1.17804e+07	25069000	29002000	21174000	2.50817e+07	2.1291	0.00666234
A0A1J7G0E8;A0A1J7IJH0;A0A151UD10;V7BYF2;A0A0B2SJP8;V7C6C6;I1N1D5;I1KXJ9;A0A1S3UCR3;A0A1S2YEJ7;A0A0S3T8T8;A0A0B2PSH7;A0A1J7GYA8;A0A1J7HCK3;I3S6R5;G7LE61;A0A0L9VMF5;I3SZH3;A0A1S2YW28;A0A1S3UBE3;A0A0S3T7K1;A0A0L9VQ76;H6VUT2;I3SXR7;I3S8I0	tr|A0A1J7G0E8|A0A1J7G0E8_LUPAN Eukaryotic translation initiation factor 3 subunit G OS=Lupinus angustifolius GN=TanjilG_05618 PE=3 SV=1;tr|A0A1J7IJH0|A0A1J7IJH0_LUPAN Eukaryotic translation initiation factor 3 subunit G OS=Lupinus angustifolius GN=TanjilG_	25	5	5	5	14.9	31.378		9299500	12128000		10713750	20984000	25219000	24142000	2.34483e+07	2.18862	0.00729709
A0A1S2X9H9;A0A076L2J5;A0A076L4V0;A0A1S2YI93;P37900	tr|A0A1S2X9H9|A0A1S2X9H9_CICAR heat shock 70 kDa protein, mitochondrial OS=Cicer arietinum GN=LOC101502051 PE=3 SV=1;tr|A0A076L2J5|A0A076L2J5_CICAR Heat shock protein OS=Cicer arietinum PE=3 SV=1;tr|A0A076L4V0|A0A076L4V0_CICAR Heat shock protein OS=Cicer a	5	10	2	0	18.9	72.584		35231000	21522000	33935000	3.02293e+07	57180000	72434000	58941000	6.28517e+07	2.07916	0.0074095
A0A0B2S3P6;A0A0B2PY70;A0A0B2S447;A0A097NU86;G7J594;A0A1S3E7X4;A0A072VEJ5;V7CUT5;K7LST6;K7LP23;A0A1S2YJM4;A0A072ULD8;A0A0B2PN71;A0A1J7HAQ9;A0A0B2SLQ4;A0A151TMR9;V7AFU6;A0A1S3VNA8;A0A0S3SDY3;A0A0L9V8P0;K7LST4;K7LP22;A0A1S3UGV3;A0A0S3RQL1;A0A0L9V216;V7CR37;I1MY36;A0A151R8R7;G7JWA0;K7M8K8;A0A1J7HSM2;G7I7Q3;A0A1S2Y5V6;A0A072UM98;K7KSN0;A0A1S2Y888;I1JT26;V7AR04;A0A1J7GGR1	tr|A0A0B2S3P6|A0A0B2S3P6_GLYSO Thaumatin-like protein OS=Glycine soja GN=glysoja_020630 PE=4 SV=1;tr|A0A0B2PY70|A0A0B2PY70_GLYSO Thaumatin-like protein OS=Glycine soja GN=glysoja_008602 PE=4 SV=1;tr|A0A0B2S447|A0A0B2S447_GLYSO Thaumatin-like protein OS=Gly	39	1	1	1	7.6	13.44		45790000	37973000	30600000	38121000	97595000	143320000	101930000	1.14282e+08	2.99787	0.00746691
O04998;Q9SWY8;A0A1S2Z0C0;P24099;Q84L15;A0A1S3TIZ0;A0A151R2V9;A0A0S3TBX8;A0A0L9VHX4;Q43785;A0A1S3TQ08;I1L432;V7C3G4;U5U091;P04771;C6T8F0;A0A0R4J3P1;A0A0B2SKA7;A0A0B2SFS1;I3T8A0;P07694;K7L0W4;I1L431;V7D1H0;T2DNH8;Q84L17;P04770;M9RTP5;M9RSB0;A0A1J7HLR2;Q43066;G7KG34;M1RLI9	tr|O04998|O04998_MEDTR Glutamine synthetase OS=Medicago truncatula GN=MTR_6g071070 PE=1 SV=1;tr|Q9SWY8|Q9SWY8_CANLI Glutamine synthetase OS=Canavalia lineata PE=2 SV=1;tr|A0A1S2Z0C0|A0A1S2Z0C0_CICAR Glutamine synthetase OS=Cicer arietinum GN=LOC101499849 P	33	5	4	0	18.8	39.179		276720000	276680000	265840000	273080000	725420000	801360000	515150000	6.80643e+08	2.49247	0.00892531
I1LT63;K7LV56;A0A0B2QYW2;A0A0B2RA31;V7AJT1;I3S201;I1LST0;I1LSS9	tr|I1LT63|I1LT63_SOYBN Uncharacterized protein OS=Glycine max GN=LOC100783867 PE=3 SV=1;tr|K7LV56|K7LV56_SOYBN Uncharacterized protein OS=Glycine max GN=LOC100783867 PE=4 SV=1;tr|A0A0B2QYW2|A0A0B2QYW2_GLYSO Flavoprotein wrbA OS=Glycine soja GN=glysoja_0493	8	3	1	1	17.2	22.083		49545000	42279000	53015000	4.82797e+07	276790000	261740000	147240000	228590000	4.73471	0.011739
Q8H946;Q9XHC7	tr|Q8H946|Q8H946_LOTJA Phosphoenolpyruvate carboxylase OS=Lotus japonicus GN=LjPEPC1 PE=2 SV=1;tr|Q9XHC7|Q9XHC7_LOTCO Phosphoenol pyruvate carboxylase OS=Lotus corniculatus PE=2 SV=1	2	19	1	0	22.5	110.37		10665000	14121000		12393000	54363000	49089000	37739000	4.70637e+07	3.7976	0.0126701
V7BKQ7;I3T796;I1L7P7;I1JBG2;G7IDQ0;C6T2P2;A0A1S3V319;A0A1S2XX44;A0A1J7IJL3;A0A1J7HX71;A0A1J7G9D8;A0A151SK11;A0A151RYF2;A0A0B2RE45;A0A0B2PGZ7;I3T5G5;K7KGE0;I1JQS3;A0A0B2QH15;G7KST8	tr|V7BKQ7|V7BKQ7_PHAVU Cytochrome c oxidase subunit 5C OS=Phaseolus vulgaris GN=PHAVU_007G214100g PE=3 SV=1;tr|I3T796|I3T796_LOTJA Cytochrome c oxidase subunit 5C OS=Lotus japonicus PE=2 SV=1;tr|I1L7P7|I1L7P7_SOYBN Cytochrome c oxidase subunit 5C OS=Glycin	20	2	2	2	25	7.0692		47392000	12618000	38086000	3.26987e+07	81300000	71948000	76088000	7.64453e+07	2.33787	0.0151819
V7CAS5;V7BN36;I1MRR2;I1MGE4;C6T4C6;C6T3N4;A2Q2W3;A0A1S3UMB5;A0A1S3TCF2;A0A1J7FUN6;A0A151RDD1;A0A0S3S4M0;A0A0L9VDA7;A0A0L9TSM7;A0A0B2Q4F2;A0A0B2P6Q7;A0A0B2P0R8	tr|V7CAS5|V7CAS5_PHAVU Uncharacterized protein OS=Phaseolus vulgaris GN=PHAVU_003G114500g PE=4 SV=1;tr|V7BN36|V7BN36_PHAVU Uncharacterized protein OS=Phaseolus vulgaris GN=PHAVU_006G118400g PE=4 SV=1;tr|I1MRR2|I1MRR2_SOYBN Uncharacterized protein OS=Glycin	17	2	2	2	16.4	12.359		21950000	24479000	15238000	2.05557e+07	49577000	40269000		44923000	2.18543	0.0162438
V7CP66;T2DLJ5;V7CSN5;V7CRP2	tr|V7CP66|V7CP66_PHAVU Uncharacterized protein OS=Phaseolus vulgaris GN=PHAVU_002G280200g PE=3 SV=1;tr|T2DLJ5|T2DLJ5_PHAVU Calnexin-like protein OS=Phaseolus vulgaris PE=2 SV=1;tr|V7CSN5|V7CSN5_PHAVU Uncharacterized protein OS=Phaseolus vulgaris GN=PHAVU_0	4	2	1	1	4.8	61.418		239430000	50581000	13169000	101060000	445040000	519480000	348550000	437690000	4.33099	0.0171587
A0A1S3U768;A0A0S3RAT8;A0A0L9UI67;A0A151RNF1	tr|A0A1S3U768|A0A1S3U768_VIGRR Peptidyl-prolyl cis-trans isomerase OS=Vigna radiata var. radiata GN=LOC106762447 PE=3 SV=1;tr|A0A0S3RAT8|A0A0S3RAT8_PHAAN Peptidyl-prolyl cis-trans isomerase OS=Vigna angularis var. angularis GN=Vigan.02G015200 PE=3 SV=1;tr|	4	3	1	1	12.2	18.205		9491900	24915000	19851000	1.8086e+07	90032000	58465000	51742000	6.67463e+07	3.6905	0.0183361
A0A151SV45	tr|A0A151SV45|A0A151SV45_CAJCA Dirigent protein OS=Cajanus cajan GN=KK1_014083 PE=3 SV=1	1	1	1	1	8.2	20.363		17499000	21922000	19674000	1.96983e+07	35961000	47979000		41970000	2.13064	0.0185763
I3T4J4;V7CI59;V7CFJ5;V7CJ80	tr|I3T4J4|I3T4J4_LOTJA Uncharacterized protein OS=Lotus japonicus PE=2 SV=1;tr|V7CI59|V7CI59_PHAVU Uncharacterized protein OS=Phaseolus vulgaris GN=PHAVU_002G033200g PE=4 SV=1;tr|V7CFJ5|V7CFJ5_PHAVU Uncharacterized protein OS=Phaseolus vulgaris GN=PHAVU_00	4	2	2	1	7.1	33.98		133510000	13582000	121200000	8.94307e+07	223230000	262150000	229130000	238170000	2.66318	0.0204506
A0A151TQQ3	tr|A0A151TQQ3|A0A151TQQ3_CAJCA Aldose 1-epimerase OS=Cajanus cajan GN=KK1_008485 PE=3 SV=1	1	1	1	1	4.4	39.77		6303900	3828500	5556800	5.22973e+06	23941000	28878000	12759000	2.18593e+07	4.17982	0.0261225
A0A1S3EC55;I1MHR0;A0A0B2PQA7;H6UJ33;Q76KV5;V7CC07;V5N8W8;Q8W3Y4;A0A072V8Q4;I3SER4;A0A151SXU6;I1LB04;A0A0B2Q3Z5;A0A1J7GM18;A0A1S2XTU9;G7KUJ1;A4PU48;A0A1J7GAD4;A0A1J7GD60;C3TS15;A4ULF8;V7CAZ7;V7CYP5;A0A0L9TT86;P49613;V7D197;V7D144;T2DN43;Q1KSI5;I3T7P4;A0A151RBX5;V7CZT0;V7BIK4;V7BEQ9;I1L8X2;I1JPQ2;A0A1S3W1B1;A0A1S3V3G1;A0A1J7ID88;A0A0S3SR71;A0A0L9TX93;A0A0B2S1D6;A0A0B2PPL0;A0A072VKL5;A0A1J7GQJ7;A0A0…	tr|A0A1S3EC55|A0A1S3EC55_CICAR S-adenosylmethionine synthase OS=Cicer arietinum GN=LOC101513209 PE=3 SV=1;tr|I1MHR0|I1MHR0_SOYBN S-adenosylmethionine synthase OS=Glycine max GN=LOC100787994 PE=3 SV=1;tr|A0A0B2PQA7|A0A0B2PQA7_GLYSO S-adenosylmethionine synt	55	9	2	1	37.8	42.903		59096000	29410000	35171000	4.12257e+07	83691000	125360000	84394000	97815000	2.37267	0.0265556
P22195;A0A151QW35	sp|P22195|PER1_ARAHY Cationic peroxidase 1 OS=Arachis hypogaea GN=PNC1 PE=1 SV=2;tr|A0A151QW35|A0A151QW35_CAJCA Peroxidase OS=Cajanus cajan GN=KK1_044576 PE=3 SV=1	2	4	2	0	16.8	33.517		543910000	1076700000	836450000	819020000	1384300000	2232500000	1747300000	1.78803e+09	2.18314	0.0287974
A0A0L9VR14;I1N3M6;A0A0B2NQS3;A0A0S3SYB6	tr|A0A0L9VR14|A0A0L9VR14_PHAAN Uncharacterized protein (Fragment) OS=Phaseolus angularis GN=LR48_Vigan11g035500 PE=3 SV=1;tr|I1N3M6|I1N3M6_SOYBN Uncharacterized protein OS=Glycine max GN=LOC100778451 PE=3 SV=2;tr|A0A0B2NQS3|A0A0B2NQS3_GLYSO (+)-neomenthol	4	2	1	1	6.6	31.34		24775000	16707000	18778000	2.00867e+07	51157000	30649000	40468000	40758000	2.02911	0.0319329
A2Q4Q4;V7BQF7	tr|A2Q4Q4|A2Q4Q4_MEDTR Polyphenoloxidase OS=Medicago truncatula GN=MTR_2g013030 PE=4 SV=1;tr|V7BQF7|V7BQF7_PHAVU Uncharacterized protein OS=Phaseolus vulgaris GN=PHAVU_006G188500g PE=4 SV=1	2	2	1	1	3.9	68.588		22003000	16839000		19421000	47758000	52548000	35218000	4.51747e+07	2.32607	0.0340503
A0A072V1X3;V7AV85;A0A151TDP5;I1K9B8;I1JUT9;A0A0S3RCA0;A0A0L9TDQ3;A0A0B2QEJ4;A0A0B2PRA7;A0A072V2Z0;A0A1S3U5K1;A0A1J7G854;A0A1S2Y8T1	tr|A0A072V1X3|A0A072V1X3_MEDTR ER membrane protein complex subunit-like protein OS=Medicago truncatula GN=MTR_3g110090 PE=4 SV=1;tr|V7AV85|V7AV85_PHAVU Uncharacterized protein (Fragment) OS=Phaseolus vulgaris GN=PHAVU_009G1078000g PE=4 SV=1;tr|A0A151TDP5|A	13	2	2	1	3.1	95.151		18336000	20246000	16811000	1.84643e+07	27819000	53245000	49528000	4.35307e+07	2.35755	0.034952
C9W980	tr|C9W980|C9W980_ARAHY Phosphoenolpyruvate carboxylase OS=Arachis hypogaea GN=PEPC4 PE=2 SV=1	1	27	27	5	30.1	110.84		123260000	97462000	181990000	1.34237e+08	469590000	263740000	305230000	3.46187e+08	2.57891	0.0350776
P17092	sp|P17092|RR17_PEA 30S ribosomal protein S17, chloroplastic (Fragment) OS=Pisum sativum GN=RPS17 PE=2 SV=1	1	2	2	2	12.7	14.821		502200000	471020000	287160000	4.20127e+08	846030000	722190000	1244200000	9.37473e+08	2.23141	0.0390709
A0A151UE47	tr|A0A151UE47|A0A151UE47_CAJCA Uncharacterized protein OS=Cajanus cajan GN=KK1_049566 PE=4 SV=1	1	1	1	1	9.6	16.587			56765000	54156000	55460500	124800000	146860000	94243000	1.21968e+08	2.19918	0.0433186
I3SMU1;A5HIG2;A0A1S2XWL1;A0A1J7HMP4;A0A1J7FRG3	tr|I3SMU1|I3SMU1_LOTJA Uncharacterized protein OS=Lotus japonicus PE=2 SV=1;tr|A5HIG2|A5HIG2_9FABA Succinate--CoA ligase [ADP-forming] subunit beta, mitochondrial OS=Caragana jubata PE=2 SV=1;tr|A0A1S2XWL1|A0A1S2XWL1_CICAR Succinate--CoA ligase [ADP-formin	5	2	2	0	28.6	13.069		155020000	159350000	50343000	121571000	197100000	301650000	285370000	2.61373e+08	2.14996	0.0441397
E2DDA5	tr|E2DDA5|E2DDA5_9FABA NAD-dependent epimerase/dehydratase-like protein (Fragment) OS=Arachis diogoi PE=2 SV=1	1	1	1	1	9.7	15.627		14726000	18302000		16514000	59706000	40327000	74670000	5.82343e+07	3.52636	0.0480929
A0A1S2Z7G2;V7ANT3;A0A0B2PAE8;I1KHX0;V7APK3;I1MKL0;A0A0B2Q7J9;B7FNA7;A0A072TYR3	tr|A0A1S2Z7G2|A0A1S2Z7G2_CICAR rhodanese-like domain-containing protein 4, chloroplastic OS=Cicer arietinum GN=LOC101503725 PE=4 SV=1;tr|V7ANT3|V7ANT3_PHAVU Uncharacterized protein OS=Phaseolus vulgaris GN=PHAVU_010G112100g PE=4 SV=1;tr|A0A0B2PAE8|A0A0B2PA	9	2	2	2	5	50.643		1296100000	1331700000	1278500000	1302100000	365430000	459950000	449690000	4.25023e+08	0.326414	1.30811e-05
A0A0L9TY38;A0A0S3SR43;A0A1S3V9C7;V7BH24;U5TZI1;I1L7P0;A0A0B2RFF6;C6TKM4;I1JBF7;A0A0B2PHD3;I1JBF6;A0A1J7HJG1;A0A151RYF7;A0A1S3E323;G7KSU5;G7ICX2;A0A1J7FSG8;A0A1J7H2S4	tr|A0A0L9TY38|A0A0L9TY38_PHAAN ATP-dependent Clp protease proteolytic subunit (Fragment) OS=Phaseolus angularis GN=LR48_Vigan02g147700 PE=3 SV=1;tr|A0A0S3SR43|A0A0S3SR43_PHAAN ATP-dependent Clp protease proteolytic subunit OS=Vigna angularis var. angularis	18	3	3	3	15.2	28.883		739050000	732880000	797960000	756630000	267420000	322100000	262730000	2.84083e+08	0.375459	7.39776e-05
A0A151S8V1;A0A1J7GSH0;C6TBU5;A0A0B2PVN5;V7C359;A0A1S3TKK0;A0A0S3T964;A0A0L9VLH7	tr|A0A151S8V1|A0A151S8V1_CAJCA Uncharacterized protein (Fragment) OS=Cajanus cajan GN=KK1_026969 PE=4 SV=1;tr|A0A1J7GSH0|A0A1J7GSH0_LUPAN Uncharacterized protein OS=Lupinus angustifolius GN=TanjilG_29341 PE=4 SV=1;tr|C6TBU5|C6TBU5_SOYBN Putative uncharacte	8	1	1	1	6.6	25.563		48671000	47367000	51494000	4.91773e+07	24349000	22449000	25740000	2.41793e+07	0.491676	8.5798e-05
Q850G5	tr|Q850G5|Q850G5_ARAHY Putative caffeic acid methyl transferase (Fragment) OS=Arachis hypogaea GN=Gsi-75 PE=2 SV=1	1	1	1	1	8.3	13.769		103390000	87604000	95079000	9.53577e+07	37446000	33920000	27354000	3.29067e+07	0.345087	0.000327273
A0A1J7GW27;A0A151R995;V7B1R9;V7AXN3;K7KWM1;I1KDG6;A0A0B2PHE6;A0A1S2Z308;A0A1S2Z305;Q9XQU4;A0A1S3U4S3;A0A1S3U4Q6;A0A0S3RGT9;A0A072VIS8	tr|A0A1J7GW27|A0A1J7GW27_LUPAN Uncharacterized protein OS=Lupinus angustifolius GN=TanjilG_16808 PE=3 SV=1;tr|A0A151R995|A0A151R995_CAJCA Uncharacterized protein OS=Cajanus cajan GN=KK1_039508 PE=3 SV=1;tr|V7B1R9|V7B1R9_PHAVU Uncharacterized protein OS=Pha	14	2	2	2	10.3	52.946		26856000	28934000	23554000	26448000	10432000	11210000	11271000	10971000	0.414814	0.000623068
A0A0L9U987;V7CZS9;C6T1E6;C6SVH9;A0A1S3TNP9;A0A1J7GCW0;A0A151TVQ0;A0A151TK11;A0A0S3RZ81;A0A0B2S9H5;A0A0B2QFC0;Q2HTF4;A0A1S2XUJ9;L0P2C8;A0A0B2P3Q0	tr|A0A0L9U987|A0A0L9U987_PHAAN Uncharacterized protein OS=Phaseolus angularis GN=LR48_Vigan03g244600 PE=4 SV=1;tr|V7CZS9|V7CZS9_PHAVU Uncharacterized protein OS=Phaseolus vulgaris GN=PHAVU_001G191400g PE=4 SV=1;tr|C6T1E6|C6T1E6_SOYBN Putative uncharacteriz	15	1	1	1	28.3	5.7926		280870000	227000000	257930000	2.55267e+08	104170000	105780000	93642000	1.01197e+08	0.396438	0.000660681
I3SSM7;A0A151RD35;I3T8D7;I1LMI4;I1LMI3;C6T1G6;A0A0B2QD35;V7CZA1;I1LMI2;A0A1S3TQX2;A0A1S3TQQ3;A0A0S3RZJ4;A0A0L9U9A2;A0A1J7G5H0;C6TJJ6;C6SWP1;A0A0B2PDW0;A0A072V034;A0A0R0F6Z3;K7MPP7	tr|I3SSM7|I3SSM7_LOTJA Uncharacterized protein OS=Lotus japonicus PE=2 SV=1;tr|A0A151RD35|A0A151RD35_CAJCA Uncharacterized protein (Fragment) OS=Cajanus cajan GN=KK1_038212 PE=4 SV=1;tr|I3T8D7|I3T8D7_LOTJA Uncharacterized protein OS=Lotus japonicus PE=2 SV	20	6	6	4	33.3	23.696		849110000	1025400000	1011100000	961870000	419460000	435500000	412980000	4.22647e+08	0.439401	0.00069297
A0A151T914;I3TAS9	tr|A0A151T914|A0A151T914_CAJCA Light-regulated protein OS=Cajanus cajan GN=KK1_018127 PE=4 SV=1;tr|I3TAS9|I3TAS9_LOTJA Uncharacterized protein OS=Lotus japonicus PE=2 SV=1	2	1	1	1	6.6	15.034		145430000	149570000	127890000	1.40963e+08	64355000	39030000	53459000	5.22813e+07	0.370886	0.000858196
A0A151TCL1	tr|A0A151TCL1|A0A151TCL1_CAJCA Plastocyanin OS=Cajanus cajan GN=KK1_019397 PE=3 SV=1	1	1	1	1	11	16.437		1613000000	1728600000	1740400000	1694000000	706300000	1018200000	719930000	814810000	0.480998	0.00130965
B8R4C8	tr|B8R4C8|B8R4C8_TRISU 50S ribosomal protein L2, chloroplastic OS=Trifolium subterraneum GN=rpl2 PE=3 SV=1	1	3	1	1	15.9	29.367		120890000		141190000	131040000	26791000	33018000	43003000	3.42707e+07	0.261528	0.0021534
E0D980;C0J388;A0A0D4BNI3	tr|E0D980|E0D980_9FABA Ribulose bisphosphate carboxylase large chain (Fragment) OS=Desmodium sp. SH-2010 PE=3 SV=1;tr|C0J388|C0J388_9FABA Ribulose bisphosphate carboxylase large chain (Fragment) OS=Lespedeza bicolor GN=rbcL PE=3 SV=1;tr|A0A0D4BNI3|A0A0D4BN	3	18	1	0	45.9	49.995		349040000	414100000	409800000	390980000	81220000	66486000	176110000	1.07939e+08	0.276072	0.00215772
A0A1L5BWG5;A0A0K0LU39;A0A0K0LTN5;A0A0A0QDB8;A0A023HQA3;A0A0K0LVG7	tr|A0A1L5BWG5|A0A1L5BWG5_9FABA Photosystem I P700 chlorophyll a apoprotein A1 OS=Caragana microphylla GN=psaA PE=3 SV=1;tr|A0A0K0LU39|A0A0K0LU39_MELOF Photosystem I P700 chlorophyll a apoprotein A1 OS=Melilotus officinalis GN=psaA PE=3 SV=1;tr|A0A0K0LTN5|A	6	6	1	1	6.3	84.045		1041900000	841350000	1140600000	1007950000	442060000	419120000	525300000	462160000	0.458515	0.00433702
K7KY47;A0A0B2SA64;A0A0B2S8S5;A0A0R0JUR8;K7KY48;A0A0R0JU43	tr|K7KY47|K7KY47_SOYBN Uncharacterized protein OS=Glycine max GN=LOC100811159 PE=4 SV=1;tr|A0A0B2SA64|A0A0B2SA64_GLYSO Epoxide hydrolase 2 OS=Glycine soja GN=glysoja_017176 PE=4 SV=1;tr|A0A0B2S8S5|A0A0B2S8S5_GLYSO Epoxide hydrolase 2 OS=Glycine soja GN=gly	6	3	1	1	10.2	35.307		51952000	51822000		51887000	20664000	24616000		22640000	0.436333	0.00453854
V5JDR5;R9ZUQ0;R9ZTR5;R9ZTJ9;R9ZT11;R9ZRX9;R9ZQT4;R9ZQR8;R9RNE9;Q2PMN3;P62092;N0DKD2;I3S7V7;I2E2T7;F8T1M2;F8T1M0;F8T1L8;F8T1L6;F8T1L2;F8T1L0;F8T1K8;F8T1K4;F8T1K2;F8T1K0;F8T1J6;F8T1J4;F8T1J2;F8T1I4;D3J8K9;B5LMS5;A0A1W6F871;A0A1W6F7Z5;A0A1W5P4F1;A0A1S5RVX3;A0A1S5RRM1;A0A1S5RRF2;A0A1L5BWL6;A0A1C7D3Z6;A0A1C7D3I9;A0A1C7D3E2;A0A1C7D378;A0A1C7D2G2;A0A191UJB7;A0A173CSY6;A0A151QP75;A0A120IGP3;A0A120HX90;A0…	tr|V5JDR5|V5JDR5_LUPLU Photosystem I iron-sulfur center OS=Lupinus luteus GN=psaC PE=3 SV=1;tr|R9ZUQ0|R9ZUQ0_9FABA Photosystem I iron-sulfur center OS=Glycine dolichocarpa GN=psaC PE=3 SV=1;tr|R9ZTR5|R9ZTR5_GLYTO Photosystem I iron-sulfur center OS=Glycine	124	4	4	4	63	9.0384		3970700000	5354100000	5053100000	4.79263e+09	2211500000	2229800000	2536000000	2.32577e+09	0.485279	0.00469171
E3NYU2	tr|E3NYU2|E3NYU2_9FABA Rubisco activase 2 (Fragment) OS=Arachis diogoi PE=2 SV=1	1	7	1	1	39.4	17.381		503070000	577460000	755330000	6.11953e+08	195020000	169910000	188060000	184330000	0.301216	0.00472435
K7KJM5;A0A0B2RGX4;A0A1J7GNT0;A0A0R0GYN5;A0A0B2SP68;K7M0F1	tr|K7KJM5|K7KJM5_SOYBN Uncharacterized protein OS=Glycine max GN=LOC100802763 PE=4 SV=1;tr|A0A0B2RGX4|A0A0B2RGX4_GLYSO Polyphenol oxidase A1, chloroplastic OS=Glycine soja GN=glysoja_039602 PE=4 SV=1;tr|A0A1J7GNT0|A0A1J7GNT0_LUPAN Uncharacterized protein O	6	2	1	1	4	67.204		56329000	51475000	58737000	5.55137e+07		23075000	30198000	26636500	0.479819	0.00482709
A0A0B2P408;K7KGM9;C6T928;I1NBX9;A0A0B2SGA6;A0A0R0ES03;A0A0R0F2N6;A0A1J7GZW9;A0A151TW37;V7BM25;A0A1S2XUC6;V7BR12;A0A1S3VJR0;A0A0S3S5I9;A0A0L9VD22	tr|A0A0B2P408|A0A0B2P408_GLYSO ATP-dependent Clp protease proteolytic subunit OS=Glycine soja GN=glysoja_022661 PE=3 SV=1;tr|K7KGM9|K7KGM9_SOYBN ATP-dependent Clp protease proteolytic subunit OS=Glycine max GN=LOC100809485 PE=3 SV=1;tr|C6T928|C6T928_SOYBN	15	4	4	4	16.5	35.349		163080000	177590000	199430000	1.80033e+08	102240000	102220000	54128000	86196000	0.478778	0.00811946
A0A151RZX1;A0A1S3UH28;A0A0L9UUD6;A0A0S3RIJ8;T2DQ60;I1M657;I1JJU8;C6TLW5;C6TEX2;A0A0B2SQU2;A0A0B2RBW4;G9C038;Q32904;A0A1S2XNW2	tr|A0A151RZX1|A0A151RZX1_CAJCA Chlorophyll a-b binding protein, chloroplastic OS=Cajanus cajan GN=KK1_030194 PE=3 SV=1;tr|A0A1S3UH28|A0A1S3UH28_VIGRR Chlorophyll a-b binding protein, chloroplastic OS=Vigna radiata var. radiata GN=LOC106765279 PE=3 SV=1;tr|	14	3	2	2	12.8	29.341		1821000000	1417700000	1307000000	1.51523e+09	890140000	566630000	656860000	7.04543e+08	0.464973	0.0115366
K7LMJ3;A0A0B2RS57;A0A0R0HHA1;C6TEP8;A0A0B2QVJ8	tr|K7LMJ3|K7LMJ3_SOYBN Uncharacterized protein OS=Glycine max PE=4 SV=1;tr|A0A0B2RS57|A0A0B2RS57_GLYSO Porphobilinogen deaminase, chloroplastic (Fragment) OS=Glycine soja GN=glysoja_004860 PE=4 SV=1;tr|A0A0R0HHA1|A0A0R0HHA1_SOYBN Uncharacterized protein (F	5	3	1	0	16	25.962		83387000	134330000	101290000	1.06336e+08	18117000	19079000	52448000	2.98813e+07	0.28101	0.0150177
I1NBL1;I1JQZ9;A0A0B2SGJ2;A0A151TX92;V7D243;Q2HUZ8;A0A1S3TQ18;A0A1S3TQ52;A0A0S3S020;A0A0L9U9W1;A0A151RXR2;A0A151QTA5;A0A0B2Q1R6;I1LAW9;A0A1J7FSM4;A0A1J7H2E7;Q2PEW4;A0A1S3E2J0;A0A1S2XX37;A0A1J7HLB3;A0A1S3E2C4	tr|I1NBL1|I1NBL1_SOYBN Uncharacterized protein OS=Glycine max GN=LOC100789516 PE=4 SV=1;tr|I1JQZ9|I1JQZ9_SOYBN Uncharacterized protein OS=Glycine max GN=LOC100779706 PE=4 SV=1;tr|A0A0B2SGJ2|A0A0B2SGJ2_GLYSO DEAD-box ATP-dependent RNA helicase 3, chloroplas	21	5	5	2	7.4	84.184		72667000	65628000	99919000	7.94047e+07	30869000	40805000	34800000	3.54913e+07	0.446968	0.0155018
A0A1S2Z641;A0A1J7GN70	tr|A0A1S2Z641|A0A1S2Z641_CICAR monocopper oxidase-like protein SKU5 OS=Cicer arietinum GN=LOC101490477 PE=4 SV=1;tr|A0A1J7GN70|A0A1J7GN70_LUPAN Uncharacterized protein OS=Lupinus angustifolius GN=TanjilG_19362 PE=4 SV=1	2	5	5	0	10.7	66.441		272120000	373620000	243830000	2.96523e+08	139010000	156450000	145000000	146820000	0.495138	0.0196456
A0A1J7IUL7	tr|A0A1J7IUL7|A0A1J7IUL7_LUPAN Chlorophyll a-b binding protein, chloroplastic OS=Lupinus angustifolius GN=TanjilG_19141 PE=3 SV=1	1	3	1	1	19.3	28.433		134230000	153800000	160660000	1.49563e+08	52543000	24952000	103450000	60315000	0.403274	0.0213861
D3J8F9;A0A0F7RPI7;A0A0F7RPF4	tr|D3J8F9|D3J8F9_VIGRA Photosystem II CP43 reaction center protein OS=Vigna radiata GN=psbC PE=3 SV=1;tr|A0A0F7RPI7|A0A0F7RPI7_VIGRA Photosystem II CP43 reaction center protein OS=Vigna radiata var. sublobata GN=psbC PE=3 SV=1;tr|A0A0F7RPF4|A0A0F7RPF4_VIGR	3	9	2	0	27.7	51.929		1262900000	792960000	703100000	9.19653e+08	378700000	73822000	349210000	267244000	0.290592	0.0304884
A0A151R9U3	tr|A0A151R9U3|A0A151R9U3_CAJCA Uncharacterized protein OS=Cajanus cajan GN=KK1_039443 PE=4 SV=1	1	1	1	1	3.8	34.067		278350000	339870000	303730000	3.07317e+08	177300000	9704000	174020000	1.20341e+08	0.391587	0.0323962
A0A0R0FCD1;K7MUH9;A0A151TAW7;A0A0B2S8B5;A0A0R0FCP7;I1L676;I1L677;A0A0B2QQH4;G7KSE8;B7FJ10;A0A1S2XRL7;V7B1C8;C6T6Z2;A0A1J7HZ74;I1N415;A0A1S3VYA7;A0A0L9U3N6;I3T759;A0A0S3RSA2;A0A0R0FFP1;I3T999;G7KSE7;I1L678;A0A1J7FNW4	tr|A0A0R0FCD1|A0A0R0FCD1_SOYBN Phosphoglycolate phosphatase OS=Glycine max GN=GLYMA_18G244900 PE=3 SV=1;tr|K7MUH9|K7MUH9_SOYBN Uncharacterized protein OS=Glycine max GN=LOC100798113 PE=4 SV=1;tr|A0A151TAW7|A0A151TAW7_CAJCA Phosphoglycolate phosphatase OS=C	24	7	7	6	28.7	30.568		3020300000	3459400000	3072900000	3184200000	807860000	1464600000	2467500000	1.57999e+09	0.496196	0.0330423
A0A1S3TRJ8;A0A0S3S0R0;A0A0L9UA07;V7D2S3;A0A1J7FNV2	tr|A0A1S3TRJ8|A0A1S3TRJ8_VIGRR Chlorophyll a-b binding protein, chloroplastic OS=Vigna radiata var. radiata GN=LOC106758023 PE=3 SV=1;tr|A0A0S3S0R0|A0A0S3S0R0_PHAAN Chlorophyll a-b binding protein, chloroplastic OS=Vigna angularis var. angularis GN=Vigan.0	5	6	2	0	18.3	30.729		400420000	517720000	329130000	4.15757e+08	104610000	37070000	270780000	1.37487e+08	0.33069	0.0347866
A0A0L9TPW7;A0A151SKQ4;I1K0L7;C6TN55;A0A0B2P9W2;V7CBU7;A0A1S3UIM3;A0A0S3R5E5;A0A1J7I6V0;I1MUY0;C6TNB6;A0A0B2PKA8;A0A1S2Z8A1;I3TA48;A0A072UP88;A0A072URF8;G7JK42;I3SLX2	tr|A0A0L9TPW7|A0A0L9TPW7_PHAAN Uncharacterized protein (Fragment) OS=Phaseolus angularis GN=LR48_Vigan01g216100 PE=4 SV=1;tr|A0A151SKQ4|A0A151SKQ4_CAJCA Transaldolase B OS=Cajanus cajan GN=KK1_001612 PE=4 SV=1;tr|I1K0L7|I1K0L7_SOYBN Uncharacterized protein	18	5	5	5	13.9	37.991		240940000	274360000	152790000	2.22697e+08	118690000	57750000	113670000	9.67033e+07	0.434238	0.0376893
A0A1J7G4F5;C6SXW7;A0A0B2R3G4;Q9SMK5;A0A151S5R3;B7FH09;A0A1J7I6K8;I1MGS2;C6TBS7;A0A1J7FVS3;A0A0B2SU69;I3T4I5;I3S2Z8	tr|A0A1J7G4F5|A0A1J7G4F5_LUPAN Uncharacterized protein OS=Lupinus angustifolius GN=TanjilG_21613 PE=4 SV=1;tr|C6SXW7|C6SXW7_SOYBN Putative uncharacterized protein OS=Glycine max GN=LOC100499895 PE=2 SV=1;tr|A0A0B2R3G4|A0A0B2R3G4_GLYSO Salt stress root prot	13	2	2	2	11.5	24.37		177580000	217330000	211800000	2.02237e+08	32617000	140240000	115960000	9.62723e+07	0.476038	0.038481
A0A1J7GY35;A0A1J7FY03;A0A1J7I945;A0A1S3UFJ9;A0A0S3RM55;A0A0R0GEV0;A0A0R4J574;V7B8V9;A0A0B2S3X8;A0A0L9UXW7;I1MB24;V7B670	tr|A0A1J7GY35|A0A1J7GY35_LUPAN Serine hydroxymethyltransferase OS=Lupinus angustifolius GN=TanjilG_25530 PE=3 SV=1;tr|A0A1J7FY03|A0A1J7FY03_LUPAN Serine hydroxymethyltransferase OS=Lupinus angustifolius GN=TanjilG_20681 PE=3 SV=1;tr|A0A1J7I945|A0A1J7I945_L	12	16	1	1	35.6	57.244		62472000	120900000	120030000	101134000	44401000	30029000	51866000	4.20987e+07	0.416266	0.0441808
A0A0R0EJ71;G7JJU8;A0A1J7I1I3;A0A072V134;A0A0L9UBM7;A0A1J7I1B6;V7BZ10;I1N6T7;G7KJH0;A0A1S2XH93;V7AXV4;K7KVU9;I1JX24;A0A1S3TT72;A0A1S2YAJ3;A0A0S3RGM0;A0A0B2Q938;A0A072UZU5;A0A151RME2;A0A0B2Q0P4;A0A0B2QHF9	tr|A0A0R0EJ71|A0A0R0EJ71_SOYBN Uncharacterized protein OS=Glycine max GN=GLYMA_19G050100 PE=4 SV=1;tr|G7JJU8|G7JJU8_MEDTR Mannose-1-phosphate guanyltransferase alpha-like protein OS=Medicago truncatula GN=MTR_4g071670 PE=4 SV=1;tr|A0A1J7I1I3|A0A1J7I1I3_LUP	21	2	2	2	4.9	45.082		4248500000	5415400000	2231900000	3.96527e+09	1781100000	875900000	1079900000	1.24563e+09	0.314136	0.0485415
A0A1J7HHC9;E1C9L1;C6T3Q7;C6T1C8;A0A151TAU0;A0A0B2S5D9;A0A0B2RBL4	tr|A0A1J7HHC9|A0A1J7HHC9_LUPAN Uncharacterized protein OS=Lupinus angustifolius GN=TanjilG_25249 PE=4 SV=1;tr|E1C9L1|E1C9L1_PEA Putative uncharacterized protein OS=Pisum sativum PE=1 SV=1;tr|C6T3Q7|C6T3Q7_SOYBN Putative uncharacterized protein OS=Glycine m	7	4	4	4	15.4	22.621		2706600000	3165700000	3852400000	3.24157e+09	213840000	1477200000	2274300000	1321780000	0.40776	0.0488967
A0A1J7H246	tr|A0A1J7H246|A0A1J7H246_LUPAN Uncharacterized protein OS=Lupinus angustifolius GN=TanjilG_11531 PE=4 SV=1	1	9	2	1	13.3	81.258		1504100000	1362100000	1688200000	1.51813e+09	1259600000	462350000	436040000	719330000	0.473825	0.0492851
I3T341;I3T0J6;I1LTS8;I1LKU8;C6SWY1;C6SVP8;A0A1S3TUX2;A0A1S3TLF9;A0A1S2Z647;A0A1S2XFI9;A0A1J7H8D3;A0A151R6Z0;A0A0L9V6M7;A0A0L9UNF9;A0A0B2S386;A0A0B2R135;A0A0B2QN04;V7AGI6;A0A1J7HVQ4;A0A151T8Z1;G7JK70;G7JIE8;A0A072UPA0;A0A1J7H6V6	tr|I3T341|I3T341_LOTJA Uncharacterized protein OS=Lotus japonicus PE=2 SV=1;tr|I3T0J6|I3T0J6_LOTJA Uncharacterized protein OS=Lotus japonicus PE=2 SV=1;tr|I1LTS8|I1LTS8_SOYBN Uncharacterized protein OS=Glycine max GN=LOC100800807 PE=4 SV=1;tr|I1LKU8|I1LKU8	24	1	1	1	16.4	7.6799		91507000	118210000	151280000	1.20332e+08	50879000	42887000	85871000	59879000	0.497614	0.0498483
V7BU33;V7BB77;I3SE49;I1LTE6;I1JIA6;G7JTA3;A0A1S3VHV1;A0A1S2XLC0;A0A1J7GU99;A0A151U1N6;A0A0S3RKC5;A0A0L9VHC1;A0A0B2SM00	tr|V7BU33|V7BU33_PHAVU Uncharacterized protein OS=Phaseolus vulgaris GN=PHAVU_006G217600g PE=3 SV=1;tr|V7BB77|V7BB77_PHAVU Uncharacterized protein OS=Phaseolus vulgaris GN=PHAVU_008G218100g PE=3 SV=1;tr|I3SE49|I3SE49_MEDTR Uncharacterized protein OS=Medica	13	1	1	1	17.4	7.7591		5295000	4532900	4690400	4.83943e+06	9660800	9211700	9610100	9494200	1.96184	6.86388e-05
A0A0B2Q9C8;K7KH75;K7N0G4;K7N0G3;A0A151TYG9;K7N0G2;A0A0B2PQM0;A0A1J7HL00;A0A0R0IZE9;I1KHL3;A0A0B2NWR3;V7AZN5;A0A1S3TZA8;A0A0L9TG60;A0A1S3VTH1;A0A0L9VQ25;A0A0S3RIC8;I1KHL2;C6TAF5;A0A0B2Q3J8;A0A151RB47;A0A1S3VU59;A0A0S3T067	tr|A0A0B2Q9C8|A0A0B2Q9C8_GLYSO Chlorophyll a-b binding protein, chloroplastic OS=Glycine soja GN=glysoja_033796 PE=3 SV=1	23	6	6	2	15	49.367		669220000	633780000	625460000	642820000	460930000	458030000	466520000	4.61827e+08	0.718439	0.000186747
A0A0R0GV71;A0A0B2QBU5;A0A151TVD0;V7D0Y0;Q1SN35;I3SKQ8;I1L981;I1JPV1;C6TFG4;C6SZ00;A0A0B2SG02;V7BJP7;I3SS30;I1LZF9;C6SXT2;A0A1S3V1G5;A0A1S3TN51;A0A0S3ST61;A0A0S3RYY0;A0A0L9TWP3;A0A0L9TF44;A0A0B2SVB0;B7FGN9;B7FN60;I1NAH4;A0A1S2Y357;A0A1J7HL34;C6SVV1;A0A1J7G407;K7L981;A0A0R0IYK3;I3SVC9;A0A1J7GXD2;O65743;A0A1S2X8A8;A0A0B2QC56;A0A0B2P3T4;A0A1J7HET2	tr|A0A0R0GV71|A0A0R0GV71_SOYBN Uncharacterized protein OS=Glycine max GN=GLYMA_13G151600 PE=4 SV=1;tr|A0A0B2QBU5|A0A0B2QBU5_GLYSO 60S ribosomal protein L24 OS=Glycine soja GN=glysoja_021466 PE=4 SV=1;tr|A0A151TVD0|A0A151TVD0_CAJCA 60S ribosomal protein L24	38	4	4	4	24	14.06		206390000	209450000	217010000	210950000	277730000	272320000	266060000	2.72037e+08	1.28958	0.000188795
C6T7J8;A0A0B2S5Q3	tr|C6T7J8|C6T7J8_SOYBN Putative uncharacterized protein OS=Glycine max GN=LOC100810571 PE=2 SV=1;tr|A0A0B2S5Q3|A0A0B2S5Q3_GLYSO Thylakoid membrane protein OS=Glycine soja GN=glysoja_045722 PE=4 SV=1	2	3	3	1	12.2	30.23		491580000	494220000	489970000	4.91923e+08	381260000	340190000	363380000	361610000	0.735094	0.000401941
I1M6P9;I1M6Q0;I1M6P8;I1JJB5;A0A0B2RZ81;A0A0B2PVY7;A0A151U2A3;V7BBQ8;A0A1S3UGE0;A0A0S3RJ91	tr|I1M6P9|I1M6P9_SOYBN Uncharacterized protein OS=Glycine max GN=LOC100813488 PE=4 SV=1;tr|I1M6Q0|I1M6Q0_SOYBN Uncharacterized protein OS=Glycine max GN=LOC100813488 PE=4 SV=1;tr|I1M6P8|I1M6P8_SOYBN Uncharacterized protein OS=Glycine max GN=LOC100813488 PE	10	2	2	1	8.2	49.863		212260000	188260000	205090000	201870000	297280000	317630000	320220000	311710000	1.54411	0.000415107
G7IN18;C6TCY5;K7MBR2;K7LC03;A0A0B2RVJ2;A0A151T5S8;A0A0B2Q1X8;K7MBQ9;A0A151SRV9;A0A1J7FP36;I3S0Z8;A0A0B2RY36;A0A0R0F8L2;A0A0R0FK64;A0A0B2QMQ2;I3SKH9;K7MK70;A0A0B2RYM8;C6TIX4;V7AQK5;K7L853;K7KYT6;G7JVI6;A0A1S3VDQ5;A0A1S2YNK9;A0A151SGC9;A0A0S3T0R6;A0A0L9T9I4;A0A0B2QCB3;I1MSN9;C6T8J1;V7CCX4	tr|G7IN18|G7IN18_MEDTR Aldose 1-epimerase family protein OS=Medicago truncatula GN=MTR_2g036810 PE=4 SV=1;tr|C6TCY5|C6TCY5_SOYBN Putative uncharacterized protein OS=Glycine max PE=2 SV=1;tr|K7MBR2|K7MBR2_SOYBN Uncharacterized protein OS=Glycine max GN=LOC1	32	3	3	1	13.8	35.791		52086000	48688000	47235000	4.93363e+07	66120000	65551000	64506000	6.53923e+07	1.32544	0.000446467
A0A1S3DZJ4;K7MVB9;A0A0B2Q268;A0A1S3TVG0;G7KVS0;A0A0S3RR57;A0A0L9UWY3;I1JDR2;A0A0B2QZW4;V7B462;A0A1S3V0Z8;A0A0L9U116;A0A1S3E3E2;V7BAX2;A0A0S3SLG3	tr|A0A1S3DZJ4|A0A1S3DZJ4_CICAR 2-oxoglutarate dehydrogenase, mitochondrial-like OS=Cicer arietinum GN=LOC101512380 PE=4 SV=1;tr|K7MVB9|K7MVB9_SOYBN Uncharacterized protein OS=Glycine max GN=LOC100781680 PE=4 SV=1;tr|A0A0B2Q268|A0A0B2Q268_GLYSO 2-oxoglutara	15	8	8	0	11.5	115.46		238460000	242870000	229040000	236790000	303180000	324800000	309290000	3.12423e+08	1.31941	0.000578061
I1KYD6;A0A0B2NR01;K7MQS0;I1N0I8;A0A151SBK6;A0A0B2R8N5;K7MQR9;I1N0I7;I3SQ92;Q06H39;A0A0L9UV24;A0A1S2XPE5;V7BN99;C6TJQ8;A0A1S3UKI6;A0A1S2Y7K5;A0A1J7GPH5;A0A0S3T9Q4;A0A0L9VMI3;A0A1J7H9L7;I1M6L1;C6TCQ2;A0A1S2XM50;A0A151SXH0;A0A0B2QVT0;A0A1S3U9B3;A0A0S3RJE2;Q45NJ2;G7K4A2;I1M6L2;B7FI84;I3SKW8;I3S4N5;I3S333;A0A072TNC4;V7B9T5;I3SKD4;I3S1N2;G7J036;V5N8S5	tr|I1KYD6|I1KYD6_SOYBN Uncharacterized protein OS=Glycine max GN=LOC100799465 PE=4 SV=1;tr|A0A0B2NR01|A0A0B2NR01_GLYSO Syntaxin-51 OS=Glycine soja GN=glysoja_006358 PE=4 SV=1;tr|K7MQS0|K7MQS0_SOYBN Uncharacterized protein OS=Glycine max GN=LOC100794038 PE=	40	4	4	4	22.4	25.418		46435000	50087000		48261000	73937000	77386000	74024000	7.51157e+07	1.55645	0.000893457
Q9XQB3;A0A1S3T8P2;A0A0S3R0I7;A0A0L9T5P2;A0A0B2R0U5;C6TLM4;C6TNE6;A0A0B2R448;A0A0B2S3J4;Q39831;P09756;V7CNY1;K7VP38;V7CM67;T2DP62;Q43437;C6TM32;A0A0R4J5I3;A0A0B2S7U6;O81391;I3SIG9;A0A023VWJ9;V5N8I3;T2DM69;Q9LKI1;I3T0E0;I3SH44;G7KKG9;A0A151R327;A0A0S3RIV3;A0A0L9UU89;A0A072UGT3;Q6T705;A0A1S2XJ56;D8KZF0;V7C1G4;A0A1S3EI94;A0A0R0FRH0;A0A1J7GET3;Q41617;G7KIZ0;A0A1J7IWT5;A0A072U6K7	tr|Q9XQB3|Q9XQB3_VIGRR Chlorophyll a-b binding protein, chloroplastic OS=Vigna radiata var. radiata GN=CipLhcb1 PE=2 SV=2;tr|A0A1S3T8P2|A0A1S3T8P2_VIGRR Chlorophyll a-b binding protein, chloroplastic OS=Vigna radiata var. radiata GN=LOC106752877 PE=3 SV=1;	43	5	2	1	36.1	27.917		6865600000	5845900000	6009000000	6.24017e+09	3470300000	3299700000	3069800000	3.27993e+09	0.525616	0.000924784
A0A151RTW8;Q9LKI0;A0A0S3T9T2;A0A0L9VKL9;A0A0L9VKF1;A0A0S3TAD4;V7C3X8;V7C3L9;V7C1D6;A0A0R0FRF8;A0A0B2S9A3	tr|A0A151RTW8|A0A151RTW8_CAJCA Chlorophyll a-b binding protein, chloroplastic OS=Cajanus cajan GN=KK1_032466 PE=3 SV=1;tr|Q9LKI0|Q9LKI0_VIGRR Chlorophyll a-b binding protein, chloroplastic OS=Vigna radiata var. radiata GN=CipLhcb1*2 PE=2 SV=1;tr|A0A0S3T9T2	11	5	5	0	40.9	25.78		32681000000	35736000000	36564000000	3.49937e+10	25223000000	25159000000	24894000000	25092000000	0.717044	0.00112179
V7D2Q4;A0A1S3TRC8;A0A0S3RZF5;A0A0L9U949	tr|V7D2Q4|V7D2Q4_PHAVU Uncharacterized protein OS=Phaseolus vulgaris GN=PHAVU_001G240200g PE=3 SV=1;tr|A0A1S3TRC8|A0A1S3TRC8_VIGRR sedoheptulose-1,7-bisphosphatase, chloroplastic OS=Vigna radiata var. radiata GN=LOC106757968 PE=3 SV=1;tr|A0A0S3RZF5|A0A0S3R	4	5	5	2	16.3	41.66		8382100000	8505900000	8497700000	8461900000	6871000000	6971100000	6284200000	6.70877e+09	0.79282	0.00129644
A0A191UJ57;P58310;A0A110ACX9;A0A0K0LNC7;V5JDV9;A0A1W6F819;A0A1W6F7T6;A0A1C7D3G5;A0A1C7D382;A0A0K0LWZ6;A0A0K0LVM6;A0A0K0LUP8;A0A0K0LUI1;A0A1C7D4C6;A0A0F6NF25;A0A151QVM2;D5MAP5;B8R4A2;B5LML6;A0A109RTI7;A0A0Y0UFF3;A0A0K0LV53;A0A0F6NKY6;A0A0F6NKT1;A0A0F6NEM1;A0A0F6NEH4;A0A0A0QJC2;A0A0A0QI11;A0A0A0QGS2;A0A0A0QGB1;A0A0A0QG69;A0A0A0QE48;A0A0A0QDG3;A0A059THV6;A0A023HQ61;A0A023HPK6;R9ZV42;R9ZU40;R9ZT12;R9…	tr|A0A191UJ57|A0A191UJ57_ARAHY Photosystem I P700 chlorophyll a apoprotein A1 OS=Arachis hypogaea GN=psaA PE=3 SV=1;sp|P58310|PSAA_LOTJA Photosystem I P700 chlorophyll a apoprotein A1 OS=Lotus japonicus GN=psaA PE=3 SV=1;tr|A0A110ACX9|A0A110ACX9_9FABA Phot	108	7	2	1	12	83.19		4416300000	4525700000	3914800000	4285600000	2562300000	2229600000	2675500000	2.48913e+09	0.580813	0.00146967
A0A191UJ89;N0DNU7;I2E2Q9;D3J8I1;A4GGC3;A0A0K0LXC3;A0A0K0LUA4;A0A0K0LU94;A0A0F7RNQ0;A0A0F7RNK7;W8CYB7;V5JDQ8;R9ZUM0;R9ZTF1;R9ZSY2;R9ZSB1;R9ZQN4;R9ZQL7;R9ZPQ4;R9RPE5;Q9BBR5;Q2PMR7;P13554;I3SU98;I3S6K0;G7JZF9;D5MAS0;D5MAJ0;B8R473;B5LMP1;A0A1W6F838;A0A1W6F7U6;A0A1W5P4D8;A0A1S5RVT2;A0A1S5RRJ6;A0A1S5RRC1;A0A1L5BWJ4;A0A1J7I755;A0A1J0I0G9;A0A1C7D4D3;A0A1C7D3X8;A0A1C7D3T1;A0A1C7D338;A0A1C7D2D6;A0A192ICM2;…	tr|A0A191UJ89|A0A191UJ89_ARAHY Cytochrome b559 subunit alpha OS=Arachis hypogaea GN=psbE PE=3 SV=1;tr|N0DNU7|N0DNU7_PHAAN Cytochrome b559 subunit alpha OS=Phaseolus angularis GN=psbE PE=3 SV=1;tr|I2E2Q9|I2E2Q9_VIGUN Cytochrome b559 subunit alpha OS=Vigna u	109	4	4	2	48.2	9.4235		14666000000	14460000000	13870000000	14332000000	11017000000	11986000000	11563000000	11522000000	0.803935	0.00158298
N0DKD4;I2E2U2;D3J8L4;A4GGF2;A0A0K0LU76;A0A0F7RPH9;A0A0F7RJV4;V7CN66	tr|N0DKD4|N0DKD4_PHAAN NAD(P)H-quinone oxidoreductase subunit H, chloroplastic OS=Phaseolus angularis GN=ndhH PE=3 SV=1;tr|I2E2U2|I2E2U2_VIGUN NADH-quinone oxidoreductase subunit D OS=Vigna unguiculata GN=ndhH PE=3 SV=1;tr|D3J8L4|D3J8L4_VIGRA NAD(P)H-quino	8	3	1	0	10.7	45.752		65623000	68662000	78603000	7.09627e+07	37723000	38687000	42728000	3.97127e+07	0.559628	0.00175631
H9L6X4	tr|H9L6X4|H9L6X4_ARAHY UDP-sulfoquinovose synthase OS=Arachis hypogaea GN=SQD1 PE=2 SV=1	1	6	6	2	17.6	53.228		324040000	321890000	335140000	3.27023e+08	269380000	272510000	287180000	2.76357e+08	0.845067	0.00178439
A0A0K0LWC2;N0DKC5;J7EY95;I2E2R6;G9IIZ8;D3J8I9;A0A1W6F839;A0A1W6F7V6;A0A1W5P493;A0A1S5RRK3;A0A1S5RRC8;A0A1L5BWI9;A0A1C7D2E4;A0A0Y0UFU9;A0A0Y0U075;A0A0K0LUI6;A0A0F7RPJ3;A0A0F7RNF3;A0A023I6Y6;B5LMP9;A0A1S4ETK0;A0A0K0LWI6;Q9BBQ8;A0A1S5RW24;A0A1S5RVT7;A0A1C7D358;A0A0K0LUR4;B8R480;A0A0Y0DZV8;A0A0K0LV56;A0A0K0LMQ5;A0A0A0QI89;A0A0A0QI22;A0A0A0QHY6;A0A0A0QGS8;A0A0A0QGA0;A0A0A0QG45;A0A0A0QF71;A0A059THY9;A0…	tr|A0A0K0LWC2|A0A0K0LWC2_9FABA Photosystem II CP47 reaction center protein OS=Baptisia alba GN=psbB PE=3 SV=1;tr|N0DKC5|N0DKC5_PHAAN Photosystem II CP47 reaction center protein OS=Phaseolus angularis GN=psbB PE=3 SV=1;tr|J7EY95|J7EY95_VIGUN Photosystem II	120	10	1	1	31.4	55.64		1276700000	1095300000	1129300000	1167100000	739120000	657500000	735860000	7.10827e+08	0.609054	0.00178708
A0A151U4L8;V7BFK5;A0A0S3SRZ1;A0A0L9TWS2;I1JFA6;A0A0B2QBA4	tr|A0A151U4L8|A0A151U4L8_CAJCA Uncharacterized protein OS=Cajanus cajan GN=KK1_006846 PE=4 SV=1;tr|V7BFK5|V7BFK5_PHAVU Uncharacterized protein OS=Phaseolus vulgaris GN=PHAVU_007G172100g PE=4 SV=1;tr|A0A0S3SRZ1|A0A0S3SRZ1_PHAAN Uncharacterized protein OS=Vi	6	5	1	1	13.6	43.615		1037100000	992420000	1026400000	1018640000	738760000	836020000	752690000	7.75823e+08	0.761627	0.00186312
I1KXW9;A0A0B2NW14;I1N123;C6T8W8;A0A0B2R4F3	tr|I1KXW9|I1KXW9_SOYBN Uncharacterized protein OS=Glycine max GN=LOC100802315 PE=4 SV=1;tr|A0A0B2NW14|A0A0B2NW14_GLYSO Oxygen-evolving enhancer protein 2, chloroplastic OS=Glycine soja GN=glysoja_006519 PE=4 SV=1;tr|I1N123|I1N123_SOYBN Uncharacterized prot	5	1	1	1	8	28.229		4277800000	5073200000	5181200000	4.84407e+09	2252000000	2577200000	2749100000	2526100000	0.521483	0.00192716
I1JYL7;I1JYL8;A0A1S3VJS2;A0A0B2QD48;I1JYL5	tr|I1JYL7|I1JYL7_SOYBN Uncharacterized protein OS=Glycine max GN=LOC100499823 PE=3 SV=2;tr|I1JYL8|I1JYL8_SOYBN Uncharacterized protein OS=Glycine max GN=LOC100499823 PE=3 SV=1;tr|A0A1S3VJS2|A0A1S3VJS2_VIGRR cytochrome b5 isoform E OS=Vigna radiata var. rad	5	2	2	2	12.1	14.186		83475000	119140000	95439000	9.93513e+07	177460000	188230000	175020000	1.80237e+08	1.81413	0.00197481
K7K572;A0A0B2R0B3;I1KP96;A0A072TV49;A0A0R0IMN8;I1KP95;C6T333;A0A0B2RRY1;A0A0B2Q9X7;V7CRR2;V7CM99;A0A1S3VNZ4;A0A0S3T6K6;A0A0L9UP79;I3T8U1;A0A1S3UM38;A0A0S3QXP1;G7LHZ7;A0A1S3UM84	tr|K7K572|K7K572_SOYBN Uncharacterized protein OS=Glycine max GN=GLYMA_01G219500 PE=4 SV=1;tr|A0A0B2R0B3|A0A0B2R0B3_GLYSO Putative glutathione peroxidase 8 OS=Glycine soja GN=glysoja_018278 PE=4 SV=1;tr|I1KP96|I1KP96_SOYBN Glutathione peroxidase OS=Glycine	19	1	1	1	15.2	9.0522		74911000	71303000	73564000	7.32593e+07	90772000	97916000	89310000	92666000	1.2649	0.00246108
A0A1J7G2G3;A0A1J7FYF3	tr|A0A1J7G2G3|A0A1J7G2G3_LUPAN Uncharacterized protein OS=Lupinus angustifolius GN=TanjilG_25557 PE=3 SV=1;tr|A0A1J7FYF3|A0A1J7FYF3_LUPAN Uncharacterized protein OS=Lupinus angustifolius GN=TanjilG_20716 PE=3 SV=1	2	2	2	1	13.7	16.49		249500000	251890000	294810000	265400000	363490000	383590000	369330000	3.72137e+08	1.40217	0.00255474
R9ZRU2;V5JDR9;R9ZU29;R9ZT07;R9ZSE5;R9ZRQ7;R9ZR83;R9ZR80;R9ZPW3;R9RPJ5;Q33282;Q01366;P02957;N0DK93;I2E2M4;G9IIV2;D3J8E5;A0A1W6F7Z1;A0A1W6F7R5;A0A1W5P4B0;A0A1S5RVP8;A0A1D8DAP9;A0A1C7D3F7;A0A1C7D3F5;A0A1C7D361;A0A1C7D1T8;A0A191UJ53;A0A173CT32;A0A120IGQ2;A0A0Y0UJ17;A0A0Y0U577;A0A0Y0U027;A0A0K0LX05;A0A0K0LWZ1;A0A0K0LW31;A0A0K0LVW6;A0A0K0LVQ7;A0A0K0LV52;A0A0K0LUR2;A0A0K0LUD5;A0A0F7RNG9;A0A0F7RND6;A0A0S…	tr|R9ZRU2|R9ZRU2_GLYTO Photosystem II protein D1 (Fragment) OS=Glycine tomentella GN=psbA PE=3 SV=1;tr|V5JDR9|V5JDR9_LUPLU Photosystem II protein D1 OS=Lupinus luteus GN=psbA PE=3 SV=1;tr|R9ZU29|R9ZU29_9FABA Photosystem II protein D1 OS=Glycine stenophita	128	8	8	4	26.2	38.777		20240000000	17537000000	20667000000	1.94813e+10	11155000000	9822100000	12589000000	11188700000	0.574329	0.0027949
A0A1S3TWV2;A0A0S3RRZ5;A0A0L9U2H5;V7B117;A0A151TQF0;I1N4A7;I1L602;C6TE70;B0M197;A0A0B2Q0Z0;A0A0B2PV71;Q4PKP6;C6TMN6;A0A1S2XJZ3;A0A1J7H1E4	tr|A0A1S3TWV2|A0A1S3TWV2_VIGRR outer plastidial membrane protein porin-like OS=Vigna radiata var. radiata GN=LOC106759532 PE=4 SV=1;tr|A0A0S3RRZ5|A0A0S3RRZ5_PHAAN Uncharacterized protein OS=Vigna angularis var. angularis GN=Vigan.04G054000 PE=4 SV=1;tr|A0A	15	6	6	2	30.8	29.69		1035500000	1209400000	1171100000	1.13867e+09	1486600000	1575400000	1614400000	1558800000	1.36897	0.00293539
I3T179	tr|I3T179|I3T179_LOTJA Uncharacterized protein OS=Lotus japonicus PE=2 SV=1	1	1	1	1	19.1	11.444			3424600	3728900	3576750	4855700	5077500	5157100	5030100	1.40633	0.00295051
A0A072VAK2;G7IR60;B1P0S0;A0A1S2XGG3;I3T7A0;Q1KSI2;V7BX51	tr|A0A072VAK2|A0A072VAK2_MEDTR Chlorophyll a-b binding protein, chloroplastic OS=Medicago truncatula GN=MTR_2g081090 PE=3 SV=1;tr|G7IR60|G7IR60_MEDTR Chlorophyll a-b binding protein, chloroplastic OS=Medicago truncatula GN=MTR_2g081090 PE=3 SV=1;tr|B1P0S0|	7	5	1	1	34.6	25.85		3101700000	2784000000	2806900000	2.89753e+09	1702000000	2036800000	2035600000	1924800000	0.664289	0.00300571
A0A1J7FSC8	tr|A0A1J7FSC8|A0A1J7FSC8_LUPAN Uncharacterized protein OS=Lupinus angustifolius GN=TanjilG_16915 PE=3 SV=1	1	2	1	1	5	77.469		35529000	34065000		34797000	21662000		21773000	21717500	0.62412	0.00313533
A0A191UJ98	tr|A0A191UJ98|A0A191UJ98_ARAHY Photosystem II CP47 reaction center protein OS=Arachis hypogaea GN=psbB PE=3 SV=1	1	12	12	3	35.2	56.126		22041000000	21690000000	24822000000	22851000000	14979000000	13966000000	16514000000	15153000000	0.663122	0.00339448
A0A072VHT0;A0A0B2QXQ2;A0A1S3V2Z8;A0A0S3SU54;A0A0L9TUE3;A0A072VTY6;A0A1S2Z2E7;I1N919;A0A151TU37;A0A1S3TQB8;A0A0S3RXF3;Q7XZK4;K7KEW9;A0A0B2PDF1;K7K9B3;A0A072UCS7;K7KEW8;V7BKM9;A0A1J7HH02;A0A151T8B1;I1JG83;A0A0B2PEE9;K7LIL0;A0A072U1R9;I1JNE0;V7CVU7;A0A1J7FWH3;A0A1J7HF21	tr|A0A072VHT0|A0A072VHT0_MEDTR Calmodulin-domain kinase CDPK protein OS=Medicago truncatula GN=MTR_1g052530 PE=3 SV=1;tr|A0A0B2QXQ2|A0A0B2QXQ2_GLYSO Calcium-dependent protein kinase 32 OS=Glycine soja GN=glysoja_029279 PE=4 SV=1;tr|A0A1S3V2Z8|A0A1S3V2Z8_VI	28	2	2	2	7.9	47.396		7485900	9811000	11119000	9.47197e+06	15961000	15957000	16548000	1.61553e+07	1.70559	0.00347038
A0A1S2YPQ5	tr|A0A1S2YPQ5|A0A1S2YPQ5_CICAR uncharacterized protein LOC101514621 OS=Cicer arietinum GN=LOC101514621 PE=4 SV=1	1	1	1	1	9	21.082		27731000	34964000	29749000	3.08147e+07	57801000	64032000	51008000	5.76137e+07	1.86968	0.0034773
I1MJC7;A0A0B2SQD7;A0A0R0IRH4;A0A0B2QJ60;A0A0R0GHF6;C6T920;A0A1J7GSA6	tr|I1MJC7|I1MJC7_SOYBN Phosphoglycerate kinase OS=Glycine max GN=LOC100802480 PE=3 SV=1;tr|A0A0B2SQD7|A0A0B2SQD7_GLYSO Phosphoglycerate kinase OS=Glycine soja GN=glysoja_019385 PE=3 SV=1;tr|A0A0R0IRH4|A0A0R0IRH4_SOYBN Phosphoglycerate kinase OS=Glycine max	7	12	5	1	35.7	42.434		594810000	772330000	578790000	6.48643e+08	1189800000	1091400000	1045200000	1108800000	1.70941	0.00362289
V7BT83;T2DPA6;I3T8P4	tr|V7BT83|V7BT83_PHAVU Phosphoglycerate kinase OS=Phaseolus vulgaris GN=PHAVU_005G050700g PE=3 SV=1;tr|T2DPA6|T2DPA6_PHAVU Phosphoglycerate kinase OS=Phaseolus vulgaris PE=2 SV=1	3	17	1	0	44.4	49.844		1072800000	1089600000	1035000000	1065800000	900280000	956660000	925560000	927500000	0.870238	0.00381861
A0A1J7HVL6;A0A1J7GG46;A0A1J7GFX7	tr|A0A1J7HVL6|A0A1J7HVL6_LUPAN Uncharacterized protein OS=Lupinus angustifolius GN=TanjilG_23591 PE=3 SV=1;tr|A0A1J7GG46|A0A1J7GG46_LUPAN Uncharacterized protein OS=Lupinus angustifolius GN=TanjilG_17143 PE=3 SV=1;tr|A0A1J7GFX7|A0A1J7GFX7_LUPAN Uncharacter	3	2	2	2	8.4	30.975		93122000	98307000	80120000	9.05163e+07	56447000	47129000	41030000	48202000	0.532523	0.00382832
V7BT24;A0A0S3S3P5;A0A0L9VED7;A0A151T6U2;C6TES6;I1MFH3;I1M100;A0A1S3VJV2;A0A0B2RZG6;A0A0B2RMD3;Q2LGJ2;Q2LGZ2;Q2LGJ3;Q2LGI6;Q2LGJ1;A2TDD4	tr|V7BT24|V7BT24_PHAVU Uncharacterized protein OS=Phaseolus vulgaris GN=PHAVU_006G149700g PE=3 SV=1;tr|A0A0S3S3P5|A0A0S3S3P5_PHAAN Uncharacterized protein OS=Vigna angularis var. angularis GN=Vigan.05G082800 PE=3 SV=1;tr|A0A0L9VED7|A0A0L9VED7_PHAAN Unchara	16	4	4	2	14.1	41.213		4879500000	4690200000	4781600000	4.78377e+09	2895600000	3552500000	3624300000	3.35747e+09	0.701846	0.00391255
A0A0B2SQY6;A0A0L9V481;A0A1S3VMZ7;I1LSZ9;C6TLS2;A0A1J7HBP3;A0A1S3VMH1;Q7XY14;I1KE50;A0A1S3VNA3;A0A0S3S9D1;V7ALY6;A0A0B2Q343;I1KE49	tr|A0A0B2SQY6|A0A0B2SQY6_GLYSO Proteasome endopeptidase complex OS=Glycine soja GN=glysoja_041672 PE=3 SV=1	14	7	1	1	12.7	59.564		31811000		31566000	31688500	26607000		25964000	26285500	0.829497	0.00403027
A0A151SCV7;A0A0S3R8Q0;A0A0L9TS29;A0A1S3US35;Q9SPB1	tr|A0A151SCV7|A0A151SCV7_CAJCA Uncharacterized protein OS=Cajanus cajan GN=KK1_025543 PE=4 SV=1;tr|A0A0S3R8Q0|A0A0S3R8Q0_PHAAN Uncharacterized protein OS=Vigna angularis var. angularis GN=Vigan.01G509100 PE=4 SV=1;tr|A0A0L9TS29|A0A0L9TS29_PHAAN Uncharacter	5	8	1	0	22.6	52.991		509670000	440310000	549540000	499840000	700280000	684340000	679040000	6.87887e+08	1.37621	0.00445567
I1LQX8;C6T705;A0A0R0HEV4;A0A0B2RJQ6;A0A0B2P8T0;K7LQH1;I1LQX7;I1LQX5;C6TAI5;A0A151TNB4;A0A0B2RCD2;A0A151TN69;K7LQH4;A0A0B2RYH7;A0A0R0HHE7;A0A0B2S3L9;A0A151TNA5;A0A151TN86;A0A1J7H6S8;A0A1S2YKF1;V7AH86;V7AFA1;A0A1J7GZ90;A0A1S3THM8;A0A0S3SCR2;A0A0L9V6K8;V7AFC7;I3SNN7;V7AG46;A0A1S3TJH4;A0A0S3SCJ6;A0A0L9V6U6;A0A0L9V6U1;A0A0L9V6M5	tr|I1LQX8|I1LQX8_SOYBN Uncharacterized protein OS=Glycine max GN=LOC100793759 PE=4 SV=1;tr|C6T705|C6T705_SOYBN Putative uncharacterized protein OS=Glycine max PE=2 SV=1;tr|A0A0R0HEV4|A0A0R0HEV4_SOYBN Uncharacterized protein OS=Glycine max GN=GLYMA_12G06950	34	3	3	2	16.5	29.348		123830000	122220000	129410000	1.25153e+08	80010000	100010000	84029000	8.80163e+07	0.703268	0.00460291
A0A072V4F0;G7IW36;A0A151R754;I3S5G5;A0A072UT98	tr|A0A072V4F0|A0A072V4F0_MEDTR PTI1-like tyrosine-kinase OS=Medicago truncatula GN=MTR_3g019120 PE=4 SV=1;tr|G7IW36|G7IW36_MEDTR PTI1-like tyrosine-kinase OS=Medicago truncatula GN=MTR_3g019120 PE=4 SV=1;tr|A0A151R754|A0A151R754_CAJCA NADPH:quinone oxidore	5	2	1	1	5.4	51.539		33584000	40536000	34534000	36218000	58084000	71555000	74937000	68192000	1.88282	0.00461877
A0A1J7GE65;A0A0L9U4P4;A0A151S069;A0A1S3VCY5;A0A0S3SWG4;A0A0L9VTY8;A0A1J7H4D1;A0A151RLZ4;I3T042;A0A0B2PTT5	tr|A0A1J7GE65|A0A1J7GE65_LUPAN Uncharacterized protein OS=Lupinus angustifolius GN=TanjilG_23975 PE=3 SV=1;tr|A0A0L9U4P4|A0A0L9U4P4_PHAAN Uncharacterized protein OS=Phaseolus angularis GN=LR48_Vigan03g117500 PE=4 SV=1;tr|A0A151S069|A0A151S069_CAJCA Unchara	10	10	1	0	26.8	58.588		18014000	22917000	24251000	2.17273e+07	40635000	43705000		42170000	1.94087	0.00478977
P34899	sp|P34899|GLYM_PEA Serine hydroxymethyltransferase, mitochondrial OS=Pisum sativum PE=1 SV=1	1	12	1	0	34.6	57.292		47217000	39847000	45322000	4.41287e+07	29235000	25626000	31320000	28727000	0.650983	0.00509364
A0A191UJ66;A0A151UDW9;W8CYE1;V5JDQ5;R9ZUY3;R9ZTX7;R9ZSS8;R9ZS75;R9ZS15;R9ZRQ6;R9ZR33;R9ZR26;R9RNH9;Q2PMU1;P05638;N0DM11;I2E2N6;G9IIW4;D5MAH5;D3J8F7;B5LML8;A4GG99;A0A1W6F827;A0A1W6F7U1;A0A1W5P4D0;A0A1S6R0A7;A0A1S5RVR3;A0A1S5RRG0;A0A1S5RR98;A0A1S4ETF3;A0A1L5BWG1;A0A1J0I0I7;A0A1C7D3V2;A0A1C7D3D4;A0A1C7D383;A0A1C7D2Y8;A0A1C7D1Z4;A0A192ICJ6;A0A173CSS9;A0A151TFF7;A0A151R6G8;A0A151R2N5;A0A142G621;A0A109…	tr|A0A191UJ66|A0A191UJ66_ARAHY 30S ribosomal protein S14, chloroplastic OS=Arachis hypogaea GN=rps14 PE=3 SV=1;tr|A0A151UDW9|A0A151UDW9_CAJCA Uncharacterized protein (Fragment) OS=Cajanus cajan GN=KK1_050558 PE=4 SV=1;tr|W8CYE1|W8CYE1_MEDTR 30S ribosomal p	69	2	2	2	23	11.762		165680000	157170000	155380000	159410000	114850000	75309000	83053000	9.10707e+07	0.571298	0.00545751
A0A151QSM3;A0A0B2R397;V7C487;I3S5S4;I1JD07;B7FN54;B7FHA3;A0A1S3UP09;A0A1S2Y1T3;A0A1S2XVD1;A0A1S2X9V9;A0A0S3T7X8;A0A0L9VL71;A0A0B2NU92;C6SWV6;A0A0L9U6Q3;V7CXB1;C6SYW6;A0A1S3TBK4;A0A151RZB0;A0A0B2SPT7;A0A151TEH8;A0A0S3RW80;A0A0R0FZM4;A0A0L9VN96;A0A1J7HI33;A0A1J7FQ33;A0A0S3T9R5	tr|A0A151QSM3|A0A151QSM3_CAJCA 40S ribosomal protein S27 (Fragment) OS=Cajanus cajan GN=KK1_011688 PE=3 SV=1;tr|A0A0B2R397|A0A0B2R397_GLYSO 40S ribosomal protein S27 OS=Glycine soja GN=glysoja_021427 PE=3 SV=1;tr|V7C487|V7C487_PHAVU 40S ribosomal protein S	28	3	3	3	44.7	9.4829		119800000	160980000	195880000	1.58887e+08	305010000	271860000	310630000	2.95833e+08	1.86191	0.00548055
A0A1S2XVJ4;G7IED1;I1L838;A0A0B2P811;A0A1J7HWF6;A0A1S3UXU1;C6TM93;C6TMG5	tr|A0A1S2XVJ4|A0A1S2XVJ4_CICAR chloroplast stem-loop binding protein of 41 kDa a, chloroplastic OS=Cicer arietinum GN=LOC101505528 PE=4 SV=1;tr|G7IED1|G7IED1_MEDTR Stem-loop-binding protein of 41 kDa protein A OS=Medicago truncatula GN=MTR_1g072260 PE=4 SV	8	7	7	3	16.6	43.64		2117700000	2188800000	2221800000	2176100000	1835300000	1565000000	1742900000	1714400000	0.787831	0.00558719
A0A0L9V2W8;A0A0S3S9P5;A0A151RNW7;A0A1S3TKM8;A0A151SVK6;Q5I8X1;Q04918;C6T868;A0A0B2RQS6;C6TKW2;A0A0B2R7U0;V7AJY3;Q9XQB1;A0A0S3SI34;A0A0L9ULV4	tr|A0A0L9V2W8|A0A0L9V2W8_PHAAN Chlorophyll a-b binding protein, chloroplastic OS=Phaseolus angularis GN=LR48_Vigan08g021500 PE=3 SV=1;tr|A0A0S3S9P5|A0A0S3S9P5_PHAAN Chlorophyll a-b binding protein, chloroplastic OS=Vigna angularis var. angularis GN=Vigan.0	15	6	6	1	51.4	27.696		5538100000	5729000000	5157800000	5.47497e+09	2657200000	3659600000	3766200000	3361000000	0.613885	0.00567307
Q41325	tr|Q41325|Q41325_STYHU Peroxidase OS=Stylosanthes humilis PE=3 SV=1	1	3	3	3	19.7	33.781		103230000	147970000	151600000	1.34267e+08	215900000	251340000	251490000	2.39577e+08	1.78433	0.00573917
A0A0Y0UCD3	tr|A0A0Y0UCD3|A0A0Y0UCD3_9FABA Cytochrome b559 subunit alpha OS=Vicia americana var. minor GN=psbE PE=3 SV=1	1	3	1	1	37.3	9.3864		7886600000	8855200000	7860800000	8.20087e+09	6327600000	6467000000	6474700000	6423100000	0.783222	0.00578649
S5XAM1;A0A1S3VCJ5;A0A0S3T023;A0A0L9TI00	tr|S5XAM1|S5XAM1_VIGRA Lipoxygenase OS=Vigna radiata GN=Lox PE=2 SV=3;tr|A0A1S3VCJ5|A0A1S3VCJ5_VIGRR Lipoxygenase OS=Vigna radiata var. radiata GN=LOC106773713 PE=3 SV=1;tr|A0A0S3T023|A0A0S3T023_PHAAN Lipoxygenase OS=Vigna angularis var. angularis GN=Vigan	4	6	1	1	6.9	97.415			22775000	20915000	21845000	34999000	32330000	36813000	34714000	1.58911	0.00579909
A0A1J7HEF4;A0A0L9U839;V7CZL8;T2DNZ6;A0A1S3TRD1;A0A0S3RYP3	tr|A0A1J7HEF4|A0A1J7HEF4_LUPAN Uncharacterized protein OS=Lupinus angustifolius GN=TanjilG_28305 PE=4 SV=1;tr|A0A0L9U839|A0A0L9U839_PHAAN Uncharacterized protein OS=Phaseolus angularis GN=LR48_Vigan03g234000 PE=4 SV=1;tr|V7CZL8|V7CZL8_PHAVU Uncharacterized	6	3	3	2	10.6	27.061		243000000	232760000	261060000	2.45607e+08	358160000	339080000	411570000	3.69603e+08	1.50486	0.00592317
A0A0B2SGP7;I1JM24;A0A0B2SHV7;I1J6Z7;A0A151THI7;I1JM23;I1JM21;G7JTF5;A0A1S2Z4N9;I3S9W8;A0A1S3VEP2;A0A1S3VBW0;A0A0R0KFL7;C6T8M8	tr|A0A0B2SGP7|A0A0B2SGP7_GLYSO Aldo-keto reductase family 4 member C9 OS=Glycine soja GN=glysoja_047846 PE=4 SV=1;tr|I1JM24|I1JM24_SOYBN Uncharacterized protein OS=Glycine max GN=LOC100781684 PE=4 SV=2;tr|A0A0B2SHV7|A0A0B2SHV7_GLYSO Aldo-keto reductase fam	14	6	6	0	16.2	32.112		717430000	701910000	660370000	6.93237e+08	1016800000	956650000	1173700000	1049050000	1.51326	0.00601232
A0A151R088;A0A0R0KFL3;D4N5G1;A0A0B2PZL0;G7KGT1;I1JLM2;G7JTD2	tr|A0A151R088|A0A151R088_CAJCA Uncharacterized protein OS=Cajanus cajan GN=KK1_042972 PE=4 SV=1;tr|A0A0R0KFL3|A0A0R0KFL3_SOYBN Uncharacterized protein OS=Glycine max GN=GLYMA_03G068100 PE=4 SV=1;tr|D4N5G1|D4N5G1_SOYBN Rubisco activase OS=Glycine max GN=RCA	7	13	13	0	48.4	42.746		43409000000	43362000000	46424000000	4.43983e+10	37016000000	38278000000	39091000000	3.81283e+10	0.858778	0.00601632
A0A1J7HXE7	tr|A0A1J7HXE7|A0A1J7HXE7_LUPAN Adenylosuccinate synthetase, chloroplastic OS=Lupinus angustifolius GN=PURA PE=3 SV=1	1	2	1	0	5.6	89.599		47132000	47335000	46188000	46885000		43185000	42072000	42628500	0.909214	0.00622945
A0A0F6NKG3	tr|A0A0F6NKG3|A0A0F6NKG3_LATCY NAD(P)H-quinone oxidoreductase subunit H, chloroplastic OS=Lathyrus clymenum GN=ndhH PE=3 SV=1	1	4	1	1	11.5	45.728		82053000	75280000	74612000	77315000	58967000	51455000	61353000	5.72583e+07	0.740585	0.00625761
A0A072V9Z1;I3SLA1	tr|A0A072V9Z1|A0A072V9Z1_MEDTR Peroxisomal (S)-2-hydroxy-acid oxidase GLO1 OS=Medicago truncatula GN=MTR_2g070420 PE=3 SV=1;tr|I3SLA1|I3SLA1_MEDTR Uncharacterized protein OS=Medicago truncatula PE=2 SV=1	2	11	2	1	40.6	40.848		540450000	654030000	637000000	6.10493e+08	391170000	434740000	416210000	414040000	0.678206	0.00637638
U6BNR2;O20366;A0A0K0LUD2;A0A0F7G5I6;I2EAC5;I2E901;L7P6R6;Q8WJC4;O20354;Q8WKH2;Q8WKG8;O20343;O20336;O20335;A0A0F6NKU9;G9IIV4;U5Q1F2;A0A1C9HG09;A0A1C9HFV9;E0D978;L7P6Z9;Q8WKH3;L7P6T6;Q33611;Q7GEF7;Q8WJC8;O20301;Q8WKI3;Q31713;G0WYB8;Q36805;Q33613;Q33580;Q33394;Q33393;Q33384;Q33378;Q33376;Q33360;Q33321;Q33320;Q31742;Q31740;G7JG19;A0A0F7EVG3;A0A0F7EW02;A0A0F7C9D5;A4V8G0;W8CYE3;S4T017;G7L520;A0A1J0I0J2…	tr|U6BNR2|U6BNR2_9FABA Ribulose bisphosphate carboxylase large chain (Fragment) OS=Oxytropis jacquinii PE=3 SV=1;tr|O20366|O20366_9FABA Ribulose bisphosphate carboxylase large chain (Fragment) OS=Hylodesmum podocarpum subsp. oxyphyllum GN=rbcL PE=3 SV=1;tr	65	18	18	0	45.4	51.14		138680000000	120870000000	117490000000	125680000000	93528000000	83266000000	87771000000	8.81883e+10	0.701689	0.00652467
A0A151TE34	tr|A0A151TE34|A0A151TE34_CAJCA Adenylate kinase B OS=Cajanus cajan GN=KK1_011537 PE=3 SV=1	1	7	1	1	34.7	26.615		25908000	26789000	26756000	2.64843e+07	32240000	33575000	30080000	31965000	1.20694	0.00661157
A0A151TRX5;A0A1J7GP48;A0A0S3T1V4;A0A0L9UTC9;A0A1S3TAC2;A0A1J7GVW3;T2DNR4;V7C7X4;O24548;A0A1S2XF72;A0A1S2XN56;A0A0R0FDT6;A0A0B2S1D9;A0A1S2XJC8;I1N4P7;I1KWI1;A0A151S4C7;Q69F96;I1KWI0;C6TNP5;A0A0B2REP4;I1LWV7;A0A0B2PL54;A0A1S3VWU6;A0A0S3T8K7;A0A0L9VNM9;A0A072V8I1;A0A072TX38;A0A0B2QE67;I1KD37;A0A1J7FQ95;A0A151RJK9;A0A1J7GKJ1;A0A1S2YN61;A0A072U6Y0;A0A1S3TTE3;A0A0S3RS20;A0A0L9U1W1;A0A151RGH9;C6TAB7;A0A…	tr|A0A151TRX5|A0A151TRX5_CAJCA Alpha-1,4-glucan-protein synthase [UDP-forming] 2 OS=Cajanus cajan GN=KK1_009013 PE=4 SV=1;tr|A0A1J7GP48|A0A1J7GP48_LUPAN Uncharacterized protein OS=Lupinus angustifolius GN=TanjilG_21849 PE=4 SV=1;tr|A0A0S3T1V4|A0A0S3T1V4_PH	55	8	8	0	30.4	41.34		205020000	264600000	252940000	2.40853e+08	351510000	344650000	326660000	340940000	1.41555	0.00705048
A0A072TKG2;Q8HSZ1;P06006;D5MAH9;A0A0F6NGF2;A0A1J7IDG2;A0A072UBA6;K7KJ53;A0A1J7IU85;G7JNF1	tr|A0A072TKG2|A0A072TKG2_MEDTR Photosystem II D2 protein OS=Medicago truncatula GN=MTR_0002s0420 PE=3 SV=1	10	12	12	0	20.7	88.358		43510000000	42582000000	50884000000	4.56587e+10	28703000000	26925000000	33001000000	29543000000	0.64704	0.00718932
O49875	tr|O49875|O49875_LUPAL Adenine nucleotide translocator OS=Lupinus albus GN=ant1 PE=2 SV=1	1	7	1	1	19.1	42.16		195190000	203710000	235030000	211310000	306730000	335430000	283120000	3.08427e+08	1.45959	0.00742699
A0A0R0JY56;I1MV80;A0A0B2P1R2;I1K0W7;A0A0B2R8I7;I3SAU0;A0A072V0F7;A0A072UQI1;C6TB01;V7CBZ9;A0A1S3UVQ0;A0A151S9L8;A0A072URB8	tr|A0A0R0JY56|A0A0R0JY56_SOYBN Uncharacterized protein OS=Glycine max GN=GLYMA_05G066500 PE=4 SV=1;tr|I1MV80|I1MV80_SOYBN Uncharacterized protein OS=Glycine max GN=LOC100781644 PE=4 SV=1;tr|A0A0B2P1R2|A0A0B2P1R2_GLYSO Uncharacterized protein OS=Glycine soj	13	2	2	2	12.9	28.666		101730000	113250000	106370000	1.07117e+08	141260000	172330000	172980000	162190000	1.51414	0.00742797
E3P862;A0A0A7U034;O81930	tr|E3P862|E3P862_9FABA Cysteine protease OS=Arachis diogoi PE=2 SV=2	3	5	5	5	18.9	39.286		672340000	432380000	678320000	5.94347e+08	968610000	1069300000	1019200000	1.01904e+09	1.71455	0.00784549
V7C2J5;I1MQ76;C6SZF4;A0A0S3TB67;A0A0L9VJJ5;A0A0B2R6Q3;A0A0B2QX84;A0A1J7HIS0;A0A151T452;I3T106;A0A072TU10;A0A1S3VB43;A0A1S2YKU0	tr|V7C2J5|V7C2J5_PHAVU Uncharacterized protein OS=Phaseolus vulgaris GN=PHAVU_004G125800g PE=4 SV=1;tr|I1MQ76|I1MQ76_SOYBN Uncharacterized protein OS=Glycine max GN=LOC100783951 PE=4 SV=1;tr|C6SZF4|C6SZF4_SOYBN Putative uncharacterized protein OS=Glycine m	13	2	2	2	22.5	11.942		268600000	227470000	234150000	2.43407e+08	140730000	173770000	120450000	1.44983e+08	0.595642	0.00805707
I3SHZ7	tr|I3SHZ7|I3SHZ7_LOTJA Uncharacterized protein OS=Lotus japonicus PE=2 SV=1	1	1	1	1	3.5	37.819		5353600	3987000	4438700	4593100		9114200	8115400	8614800	1.8756	0.00809002
A0A1J7GXC4	tr|A0A1J7GXC4|A0A1J7GXC4_LUPAN Uncharacterized protein OS=Lupinus angustifolius GN=TanjilG_02591 PE=4 SV=1	1	3	2	2	14.9	24.355		1167400000	1049000000	1059500000	1.09197e+09	1275400000	1391200000	1366500000	1.34437e+09	1.23114	0.00814228
A0A191UJ85;A0A1L5BWI2;A0A192ICK6;A0A142G641;A0A0Y0I7I5;A0A0U2K8V1;A0A0K0LVW4;A0A0K0LV41;A0A0K0LUL1;A0A0K0LNE4;R9RNE4;P49161;I1LV92;A0A1C7D3F2;A0A1C7D1X4;A0A173CSU7;A0A0Y0U4H4;A0A0Y0TYL5;A0A0R0H975;Q9BBR8;A0A0K0LX82;A0A0K0LU69;G7JFY8;W8CWI8;W8CWH2;W8CWH0;N0DM27;I2E2Q5;G9IIY5;D3J8H7;A4GGB9;A0A0S3RT63;A0A0L9TKF3;A0A0K0LU78;A0A0F7RLG0;A0A0F7RLA7;A0A0K0LWV1;A0A1W6F837;A0A1W6F7V4;W8CYD7;V5JDX9;S4SZZ8;P…	tr|A0A191UJ85|A0A191UJ85_ARAHY Cytochrome f OS=Arachis hypogaea GN=petA PE=3 SV=1;tr|A0A1L5BWI2|A0A1L5BWI2_9FABA Cytochrome f OS=Caragana microphylla GN=petA PE=3 SV=1;tr|A0A192ICK6|A0A192ICK6_ASTME Cytochrome f OS=Astragalus membranaceus var. membranaceus	96	8	8	5	30.9	35.222		4798700000	5008900000	5014900000	4.94083e+09	3519400000	4250500000	3683300000	3.81773e+09	0.77269	0.00847378
A0A1J7INA9;P30707;I1JYG3;A0A1J7HD16;G7J9M6;B7FN14;A0A151TRE2;A0A151TRD4;A0A151TQM3;C6T017;I3SVD9;A0A1S2YDG4;I1JYF9	tr|A0A1J7INA9|A0A1J7INA9_LUPAN Uncharacterized protein OS=Lupinus angustifolius GN=TanjilG_32202 PE=4 SV=1;sp|P30707|RL9_PEA 60S ribosomal protein L9 OS=Pisum sativum GN=RPL9 PE=2 SV=1;tr|I1JYG3|I1JYG3_SOYBN Uncharacterized protein OS=Glycine max GN=LOC100	13	6	1	0	34.4	21.773		121940000	129080000	119920000	1.23647e+08	110800000	103220000	105360000	106460000	0.861002	0.00863689
A0A1S2XRK9;A0A1S2XQB3;B7FLQ8;A0A072U156;G7KRL3;A0A1S2YNA6;G7JEV8;A0A151TG17;A0A1S3TLA4;A0A0S3SDC0;A0A0L9V755;A0A1J7I1P6	tr|A0A1S2XRK9|A0A1S2XRK9_CICAR calreticulin-3-like isoform X2 OS=Cicer arietinum GN=LOC101514432 PE=3 SV=1;tr|A0A1S2XQB3|A0A1S2XQB3_CICAR calreticulin-3-like isoform X1 OS=Cicer arietinum GN=LOC101514432 PE=3 SV=1;tr|B7FLQ8|B7FLQ8_MEDTR Putative uncharacte	12	4	4	2	12.9	47.958		211370000	251140000	267460000	2.43323e+08	321860000	338320000	361990000	3.40723e+08	1.40029	0.00869761
V7C8E2;A0A1S3VPC8;A0A0S3T146;A0A0L9UUK0;C6TIL2;C6T983	tr|V7C8E2|V7C8E2_PHAVU Uncharacterized protein OS=Phaseolus vulgaris GN=PHAVU_003G012000g PE=3 SV=1;tr|A0A1S3VPC8|A0A1S3VPC8_VIGRR probable N-acetyl-gamma-glutamyl-phosphate reductase, chloroplastic OS=Vigna radiata var. radiata GN=LOC106777054 PE=3 SV=1;t	6	2	1	1	7.6	42.908		42042000	42632000	38967000	4.12137e+07	33823000	29662000	26779000	30088000	0.730049	0.00892799
I3T5D3;V7CBZ7;I3T6F9;I3T686;G7JW33;C6TEP1;A0A1S3VQI1;A0A1S2YRT6;A0A1J7I7P4;A0A0B2SGA3;A0A0A6ZDY0;A0A0A6ZDX5;A0A0L9UPY5;A0A151TJD2;A0A0L9TQY5;I1J9W0;A0A1J7G0W9;A0A151SKI7;A0A0B2SEH7	tr|I3T5D3|I3T5D3_LOTJA 40S ribosomal protein S30 OS=Lotus japonicus PE=2 SV=1;tr|V7CBZ7|V7CBZ7_PHAVU 40S ribosomal protein S30 OS=Phaseolus vulgaris GN=PHAVU_002G063300g PE=3 SV=1;tr|I3T6F9|I3T6F9_LOTJA 40S ribosomal protein S30 OS=Lotus japonicus PE=2 SV=	19	1	1	1	40	2.8382		79597000	96237000	92515000	8.94497e+07	58764000	67769000	60518000	6.23503e+07	0.697044	0.00919906
I1MM85;A0A0R0FX09;A0A0B2PCF9	tr|I1MM85|I1MM85_SOYBN Uncharacterized protein OS=Glycine max GN=LOC100800696 PE=3 SV=1;tr|A0A0R0FX09|A0A0R0FX09_SOYBN Uncharacterized protein OS=Glycine max GN=GLYMA_16G087200 PE=3 SV=1	3	8	1	0	20.1	58.532		155970000	172420000	176750000	168380000	218470000	202420000	231520000	217470000	1.29154	0.009576
G0T431;A0A0B2SQ57;C6TFB1;A0A072V1N3;A0A1J7J376;A0A072URQ0;A0A1S3ULY3;V7CD81;A0A0L9TSN1;A0A0L9TRG2;G0TEB3;A0A0S3R7K2;A0A1S2YR90	tr|G0T431|G0T431_SOYBN Phytase OS=Glycine max GN=PHYTASE PE=2 SV=1;tr|A0A0B2SQ57|A0A0B2SQ57_GLYSO Glycerophosphoryl diester phosphodiesterase OS=Glycine soja GN=glysoja_015894 PE=4 SV=1;tr|C6TFB1|C6TFB1_SOYBN Putative uncharacterized protein OS=Glycine max	13	3	3	1	9.2	45.523		690900000	665020000	572200000	6.42707e+08	794940000	834180000	840440000	8.23187e+08	1.28081	0.00960472
P27520;Q8LK17	sp|P27520|CB215_PEA Chlorophyll a-b binding protein 215, chloroplastic OS=Pisum sativum GN=CAB215 PE=1 SV=1;tr|Q8LK17|Q8LK17_VICFA Chlorophyll a-b binding protein, chloroplastic (Fragment) OS=Vicia faba GN=CHLOR1 PE=2 SV=1	2	5	3	1	27.2	28.884		2196200000	2746400000	2584500000	2.50903e+09	1161500000	1200700000	1735600000	1.36593e+09	0.544406	0.00980367
A0A0B2RHA2;V7AL95;K7L123;C6T0G4;A0A1S3VEJ6;A0A0R0KGZ8;A0A0L9VTZ2;A0A0B2PD11;A0A1S2YUI8;A0A1J7IT64;K7L122;I1KJD9;I1JMI6;A0A1S3VET8;A0A0S3SW50;C6T042;A0A151SN59;B7FMF1;A0A1J7I105;I3SIG7;A0A0L9VUC8;A0A151TNX2;K7LS95;A0A1S3DYF5;I1L5R2;A0A151S5E1;A0A1S2Z905;G7K685;A0A072UJY9;A0A1S3EC51;A0A0R0IC89;I1L5R3;I3SMA8;A0A0R0GZF7;V7ADM2;A0A1S3TDG7;A0A0S3SEV4;A0A0L9V8A9;A0A1S2YLI4;A0A072UI20;A0A1S2YLR1;A0A0B2PV…	tr|A0A0B2RHA2|A0A0B2RHA2_GLYSO UMP/CMP kinase OS=Glycine soja GN=glysoja_033443 PE=3 SV=1;tr|V7AL95|V7AL95_PHAVU UMP-CMP kinase OS=Phaseolus vulgaris GN=PHAVU_010G040800g PE=3 SV=1;tr|K7L123|K7L123_SOYBN UMP-CMP kinase OS=Glycine max GN=LOC100306603 PE=3 S	44	3	3	3	23.6	16.17		75636000	71528000	93240000	8.01347e+07	122230000	117410000	108550000	1.16063e+08	1.44835	0.00985679
A0A1S2YDW1;A0A1J7G985;I1JYF7;C6TMQ6;C6T7Q4;A0A0B2QII2;A0A0S3REH6;A0A0L9UEK6;A0A151TQU2	tr|A0A1S2YDW1|A0A1S2YDW1_CICAR stomatin-like protein 2, mitochondrial OS=Cicer arietinum GN=LOC101493859 PE=4 SV=1;tr|A0A1J7G985|A0A1J7G985_LUPAN Uncharacterized protein OS=Lupinus angustifolius GN=TanjilG_00485 PE=4 SV=1;tr|I1JYF7|I1JYF7_SOYBN Uncharacter	9	2	2	2	6.8	44.626		15698000	17437000	18052000	1.70623e+07	29844000	23236000	26327000	26469000	1.55131	0.0098609
V7D036;A0A1S6EFZ1;A0A1S6EFT6;U5XUK1	tr|V7D036|V7D036_PHAVU Glyceraldehyde-3-phosphate dehydrogenase OS=Phaseolus vulgaris GN=PHAVU_001G259000g PE=3 SV=1	4	9	4	1	33.5	36.9		346180000	242530000	334870000	307860000	543540000	453870000	502910000	5.00107e+08	1.62446	0.0100613
I1MSV4;A0A072URY6;A0A0B2Q8F7;A0A0R0F8V6;I1MSV5;I1MSV3;G7JE91;C6T9R6;A0A072UU10;A0A0S3RC87;A0A0B2QC48;V7CBT2;K7MK93;A0A0B2RP01;A0A0R0GV88;A0A151S9C2;I1LVV0;V7CD41;A0A1S2YP84;A0A0S3R7V3;A0A0L9TE33;A0A1S3UXD1;A0A1S3UXG3;A0A151S9D3;G7JE93;A0A1S2YP78;A0A1S3UPF2;A0A0S3R802;A0A0L9TCY4;V7C9F9;A0A1J7HDN0	tr|I1MSV4|I1MSV4_SOYBN Uncharacterized protein OS=Glycine max GN=LOC100809430 PE=4 SV=1;tr|A0A072URY6|A0A072URY6_MEDTR Alpha-rhamnosidase-like protein OS=Medicago truncatula GN=MTR_4g129180 PE=4 SV=1;tr|A0A0B2Q8F7|A0A0B2Q8F7_GLYSO Uncharacterized protein O	31	2	2	2	7.9	32.662		7630900	8645400	9067900	8.44807e+06	10656000	12540000	11641000	1.16123e+07	1.37456	0.0102013
I3SK84	tr|I3SK84|I3SK84_LOTJA Uncharacterized protein OS=Lotus japonicus PE=2 SV=1	1	2	1	1	6.7	33.901		475340000	515300000	521670000	5.04103e+08	364050000	427650000	360130000	3.83943e+08	0.761636	0.0102025
W8CYA2;S4T0Y5;R9ZU44;R9ZT16;R9ZSG5;R9ZRV7;R9ZRS0;R9ZR96;R9ZR94;R9RLI4;Q9BBT0;Q2PMT8;N0DK98;I2E2N9;G9IIW7;D3J8G0;A0A1W6F812;A0A1W6F7T2;A0A1W5P4B3;A0A1S5RVR4;A0A1S5RRH6;A0A1S5RR96;A0A1L5BWG4;A0A1J0I0R0;A0A1D8DAR2;A0A1C7D3V4;A0A1C7D322;A0A1C7D2C1;A0A192ICQ6;A0A191UJ58;A0A173CT87;A0A142G624;A0A120IGR6;A0A109RSY0;A0A0Y0UJ83;A0A0Y0UFZ7;A0A0Y0U0G6;A0A0Y0DU29;A0A0U2LRM8;A0A0K0LX85;A0A0K0LX11;A0A0K0LWL6;A…	tr|W8CYA2|W8CYA2_MEDTR Photosystem II D2 protein OS=Medicago truncatula f. tricycla GN=psbD PE=3 SV=1;tr|S4T0Y5|S4T0Y5_MEDTR Photosystem II D2 protein OS=Medicago truncatula GN=psbD PE=3 SV=1;tr|R9ZU44|R9ZU44_9FABA Photosystem II D2 protein OS=Glycine sten	108	7	2	2	28	39.535		4769000000	5941200000	5425900000	5378700000	3396300000	3367000000	3976700000	3580000000	0.665588	0.0102108
A0A0R0J9I0;I1KK69;A0A0B2PBV1;V7B3H8;C6T3L1;A0A0B2R1B2;A0A1S3TH02;A0A0S3RVE5;A0A0L9U5Q8;A0A1S3VZI4	tr|A0A0R0J9I0|A0A0R0J9I0_SOYBN Uncharacterized protein OS=Glycine max GN=GLYMA_07G140800 PE=4 SV=1;tr|I1KK69|I1KK69_SOYBN Uncharacterized protein OS=Glycine max GN=LOC100804415 PE=4 SV=1;tr|A0A0B2PBV1|A0A0B2PBV1_GLYSO Universal stress protein A-like protei	10	3	3	2	13.1	15.535		166260000	199380000	153530000	1.73057e+08	272820000	249820000	235630000	2.52757e+08	1.46054	0.0102608
A0A1N7TA48;A0A0L9U410;A0A0S3RSZ1	tr|A0A1N7TA48|A0A1N7TA48_ARAHY Phosphomannomutase OS=Arachis hypogaea PE=2 SV=1	3	4	4	3	22.7	28.016		301490000	314180000	281720000	299130000	164330000	191300000	234690000	1.96773e+08	0.657819	0.0105303
A0A1S3UVV2;A0A0S3QZI0;A0A0L9TKB8;V7CQX3;T2DNP8	tr|A0A1S3UVV2|A0A1S3UVV2_VIGRR 30S ribosomal protein S5, chloroplastic OS=Vigna radiata var. radiata GN=LOC106769216 PE=3 SV=1;tr|A0A0S3QZI0|A0A0S3QZI0_PHAAN Uncharacterized protein OS=Vigna angularis var. angularis GN=Vigan.01G123500 PE=3 SV=1;tr|A0A0L9TK	5	5	5	0	17.9	32.19		769090000	747710000	809070000	775290000	637030000	572450000	667390000	6.25623e+08	0.806954	0.0108368
I3S630;I3RZE7;A0A1J7HR60;A0A182BFG0;A0A1J7ICQ9;A0A1S2XPB4;A0A1J7GQS7	tr|I3S630|I3S630_LOTJA Uncharacterized protein OS=Lotus japonicus PE=2 SV=1;tr|I3RZE7|I3RZE7_LOTJA Uncharacterized protein OS=Lotus japonicus PE=2 SV=1;tr|A0A1J7HR60|A0A1J7HR60_LUPAN Uncharacterized protein OS=Lupinus angustifolius GN=TanjilG_00797 PE=4 SV	7	2	1	1	15.6	24.874		92595000	97200000	94251000	94682000	118490000	142250000	123060000	1.27933e+08	1.35119	0.0108895
A0A151UCC1;A0A072TND2;A0A072TZN1;A0A0B2P907;K7KCA6;K7KCA5;A0A072TSP4;A0A1S3EED8;A0A0L9VRM2;A0A1S3VX87;A0A072TUL4;A0A1S2YW92;A0A1S3EFP8;V7AN28	tr|A0A151UCC1|A0A151UCC1_CAJCA Xylem serine proteinase 1 OS=Cajanus cajan GN=KK1_021192 PE=4 SV=1;tr|A0A072TND2|A0A072TND2_MEDTR Subtilisin-like serine protease OS=Medicago truncatula GN=MTR_8g033150 PE=4 SV=1;tr|A0A072TZN1|A0A072TZN1_MEDTR Subtilisin-like	14	2	2	2	3.7	69.07		51169000	49520000	56214000	52301000	76469000	80204000	99410000	85361000	1.63211	0.011026
A0A151S082;A0A0B2Q897;I1JWN7;A0A0B2P2Q3;C6T175;V7AXI3	tr|A0A151S082|A0A151S082_CAJCA Uncharacterized protein OS=Cajanus cajan GN=KK1_030119 PE=4 SV=1;tr|A0A0B2Q897|A0A0B2Q897_GLYSO Uncharacterized protein OS=Glycine soja GN=glysoja_029139 PE=4 SV=1;tr|I1JWN7|I1JWN7_SOYBN Uncharacterized protein OS=Glycine max	6	2	2	2	8	16.959		353560000	385710000	414710000	384660000	278740000	311070000	264030000	2.84613e+08	0.739909	0.0112256
C6TKF0;I1KSD7;I1K3Y3;A0A0B2SST8;A0A0B2PFJ3;A0A0R0K2R4;I1K3Y4;A0A151RT71;A0A0R0K4D6;V7CR73;V5NAN1;A0A1S2YGU4;A0A072TTZ3;A0A1J7HYI9;A0A1J7HFL3;A0A0R0K2S6;I3S0F9;A0A1S3VYV0;A0A0S3QZ85;A0A0L9TL94	tr|C6TKF0|C6TKF0_SOYBN Putative uncharacterized protein OS=Glycine max PE=2 SV=1;tr|I1KSD7|I1KSD7_SOYBN Uncharacterized protein OS=Glycine max GN=LOC100807439 PE=3 SV=1;tr|I1K3Y3|I1K3Y3_SOYBN Uncharacterized protein OS=Glycine max GN=LOC100789017 PE=3 SV=1	20	5	5	2	22.7	29.168		945710000	965790000	999590000	9.70363e+08	900920000	897970000	873700000	8.90863e+08	0.918072	0.0113896
V7CCC2;A0A1S3UMA0;A0A0S3R5I3;I3S3T7;C6T3R2;C6SWW6;A0A0B2SSQ5;A0A0B2NXD9;A0A1S2YS44	tr|V7CCC2|V7CCC2_PHAVU Uncharacterized protein OS=Phaseolus vulgaris GN=PHAVU_003G231600g PE=4 SV=1;tr|A0A1S3UMA0|A0A1S3UMA0_VIGRR cytochrome c oxidase subunit 6a, mitochondrial OS=Vigna radiata var. radiata GN=LOC106766916 PE=3 SV=1;tr|A0A0S3R5I3|A0A0S3R5	9	1	1	1	13	11.175			25583000	27611000	26597000	35431000	33351000	37043000	35275000	1.32628	0.0117307
A0A151TPX0	tr|A0A151TPX0|A0A151TPX0_CAJCA Retrovirus-related Pol polyprotein from transposon TNT 1-94 OS=Cajanus cajan GN=KK1_022744 PE=4 SV=1	1	1	1	1	17.2	14.678		109540000	106090000	102150000	1.05927e+08	134040000	151530000	128330000	1.37967e+08	1.30247	0.0117822
Q9ZQT0	tr|Q9ZQT0|Q9ZQT0_GLYEC Actin (Fragment) OS=Glycyrrhiza echinata GN=GeACT-1 PE=2 SV=1	1	8	1	1	72.3	17.092		491210000	629230000	513310000	5.44583e+08	363750000	355320000	354910000	3.57993e+08	0.657371	0.012161
C6TGA6;A0A0B2QL10;I3SER8;A0A1S2Y8Z9;A0A1J7HLX9;A0A151S1K9;G7JC94;A0A1J7GU57;P50345	tr|C6TGA6|C6TGA6_SOYBN 60S acidic ribosomal protein P0 OS=Glycine max GN=LOC100777482 PE=2 SV=1;tr|A0A0B2QL10|A0A0B2QL10_GLYSO 60S acidic ribosomal protein P0 OS=Glycine soja GN=glysoja_009167 PE=3 SV=1;tr|I3SER8|I3SER8_LOTJA 60S acidic ribosomal protein P	9	3	1	0	17.2	34.189		332130000	318810000	338650000	3.29863e+08	410600000	510570000	451970000	4.57713e+08	1.38758	0.0124307
V7CUP6	tr|V7CUP6|V7CUP6_PHAVU Glycine cleavage system P protein OS=Phaseolus vulgaris GN=PHAVU_001G035500g PE=3 SV=1	1	11	1	1	16.6	115.27		170630000	143190000	136530000	1.50117e+08	78111000	107250000	91507000	9.22893e+07	0.614784	0.012521
V7BSE7;A0A1S3VKH8;A0A0S3R3B5;A0A0L9VEW9;A0A0L9TN20;A0A0S3S356;A0A1J7G5F9;V7CQ54;I1M1L2;A0A1J7IGI4;K7MAF8;A0A1S2XA06;A0A151T787;T2DP58;A0A0B2SL14;A0A0R0H289;A0A1J7GHA3;G7ILW0;C6ZJY9;A0A0B2S6J7;A0A0R0FP82;K7MGA1;A0A0R0FY89;A0A0R0FY73;A0A0B2QGQ5;A0A0B2PH61	tr|V7BSE7|V7BSE7_PHAVU Serine hydroxymethyltransferase OS=Phaseolus vulgaris GN=PHAVU_006G168300g PE=3 SV=1;tr|A0A1S3VKH8|A0A1S3VKH8_VIGRR Serine hydroxymethyltransferase OS=Vigna radiata var. radiata GN=LOC106775880 PE=3 SV=1;tr|A0A0S3R3B5|A0A0S3R3B5_PHAA	26	3	3	3	7.4	57.171		27248000	26507000	25946000	26567000	30607000	31455000	28817000	30293000	1.14025	0.0125282
A0A151TCW6;G7J5Y4;G7J5Y5;B7FHT0;A0A1S2Y813;P12859;A0A1J7I1L8;D7RTA5;Q38IX0;A0A1S3U6S1;A0A0S3RAU0;A0A0K1JSU2;I1K7A9;C6TG31;A0A0B2QK11;I1K7A7;G7J5Y3;A0A0L9V9I0;I1K7A8;C6T9R8;A0A0B2RNQ6;I1JST2;B7FKM5;A0A0R0H5R3;A0A0R0L723;K7K1X1;A0A0B2QT52;K7K6U6;A0A072U9W4	tr|A0A151TCW6|A0A151TCW6_CAJCA Glyceraldehyde-3-phosphate dehydrogenase OS=Cajanus cajan GN=KK1_019487 PE=3 SV=1;tr|G7J5Y4|G7J5Y4_MEDTR Glyceraldehyde-3-phosphate dehydrogenase OS=Medicago truncatula GN=MTR_3g115920 PE=3 SV=1;tr|G7J5Y5|G7J5Y5_MEDTR Glycera	29	12	8	0	28.5	47.519		6159700000	4590000000	5292200000	5347300000	2585600000	2116900000	3489500000	2.73067e+09	0.510663	0.0125329
A0A151QWP3;A0A151QWU6;A0A151S448;A0A0B2P319;A0A0R0IUU4;C6SZF9;A0A151TZ72;A0A0B2SQP6;V7CR67;A0A1S2YFF1;A0A1J7FWQ4;I1KT97;A0A0B2RAF0;A0A1S3VD42;I1KTK1;A0A0R0ISR2;I1K4R0;A0A0L9UIZ1;I1MJL6;I1KTK0;I1K4R1;A0A0B2RV05;A0A0B2RBF4;V7BVM7;A0A0S3SJT6;A0A1S3VD26;A0A0S3QYF9;A0A0S3QYD0;A0A0L9TKG7;A0A0L9TJ51;G7K504;K7KR18;K7KR16;A0A1J7GGI3;C6SWC7;V7C7H0;A0A1S3TXW5;A0A1S3E8Z3;I1K4Q4	tr|A0A151QWP3|A0A151QWP3_CAJCA 60S ribosomal protein L6 OS=Cajanus cajan GN=KK1_044302 PE=3 SV=1;tr|A0A151QWU6|A0A151QWU6_CAJCA 60S ribosomal protein L6 OS=Cajanus cajan GN=KK1_044301 PE=3 SV=1;tr|A0A151S448|A0A151S448_CAJCA 60S ribosomal protein L6 OS=Caj	39	6	6	3	28.2	25.487		824150000	700910000	792260000	772440000	949960000	1007900000	927670000	9.61843e+08	1.2452	0.012595
A0A1J7HKR0	tr|A0A1J7HKR0|A0A1J7HKR0_LUPAN Peptidylprolyl isomerase OS=Lupinus angustifolius GN=TanjilG_16252 PE=4 SV=1	1	1	1	1	4	33.541		115040000		105110000	110075000	88375000	81255000	86781000	8.54703e+07	0.776474	0.013026
A0A1J7HNE9;A0A1J7HWR8	tr|A0A1J7HNE9|A0A1J7HNE9_LUPAN Uncharacterized protein OS=Lupinus angustifolius GN=TanjilG_25103 PE=4 SV=1;tr|A0A1J7HWR8|A0A1J7HWR8_LUPAN Uncharacterized protein OS=Lupinus angustifolius GN=TanjilG_22475 PE=4 SV=1	2	2	2	0	10.7	30.221		61908000	49327000	44511000	5.19153e+07	29259000	24665000	31235000	2.83863e+07	0.546781	0.0131826
A0A1J7FNJ3;O65100;A0A1S3V103;A0A1S2YM08;A0A0L9VT36;I7CBU6;I1JL80;C6TAU2;A0A0B2P670;A0A0S3SXD2;D5G1R1;I7DM41;A0A1J7HKC6;A0A1J7IV19	tr|A0A1J7FNJ3|A0A1J7FNJ3_LUPAN Ferritin OS=Lupinus angustifolius GN=TanjilG_20900 PE=3 SV=1;sp|O65100|FRI3_VIGUN Ferritin-3, chloroplastic OS=Vigna unguiculata PE=2 SV=1;tr|A0A1S3V103|A0A1S3V103_VIGRR Ferritin OS=Vigna radiata var. radiata GN=LOC106770748	14	3	2	2	15.7	27.72		564510000	538470000	521730000	541570000	741030000	765850000	943300000	8.16727e+08	1.50807	0.0132637
V7BX31;V7BUE6;A0A0R4J4S6;A0A0B2R8B3;I3T4P9;I3S9T7;A0A0R0H9B2;A0A1J7FWD9;A0A151RG35;V7AHG3;T2DNI2;Q01289;C6TLP8;A0A1S3UF89;A0A1J7H6P0;A0A151SR70;A0A0R4J3L3;A0A0B2RXK5	tr|V7BX31|V7BX31_PHAVU Uncharacterized protein OS=Phaseolus vulgaris GN=PHAVU_005G083700g PE=4 SV=1;tr|V7BUE6|V7BUE6_PHAVU Uncharacterized protein OS=Phaseolus vulgaris GN=PHAVU_005G083700g PE=4 SV=1;tr|A0A0R4J4S6|A0A0R4J4S6_SOYBN Uncharacterized protein O	18	5	1	0	17.6	31.419		20332000	23748000	20531000	21537000	7868400	14094000	13617000	11859800	0.550671	0.0133415
I3SC37;A0A151TC16;A0A1S3U7W1;A0A0S3RB52;A0A0L9V924;A0A1S3TK03;A0A1S3TK02;V7AEY5;G7JHC5;A0A1S2YNE5;Q9SDZ7;Q05JY0;I3SR46;V7AG60	tr|I3SC37|I3SC37_MEDTR Allergenic isoflavone reductase-like protein Bet protein OS=Medicago truncatula GN=MTR_3g111980 PE=2 SV=1;tr|A0A151TC16|A0A151TC16_CAJCA Isoflavone reductase isogeny OS=Cajanus cajan GN=KK1_019201 PE=4 SV=1;tr|A0A1S3U7W1|A0A1S3U7W1_V	14	3	3	1	11	34.321		515390000	509390000	451460000	492080000	366560000	415270000	380710000	3.87513e+08	0.787501	0.0138805
G7J0Z5;U5ZE82;S4T150;R9ZUK2;R9ZTD1;R9ZSW9;R9ZS88;R9ZQK9;R9ZQI2;R9ZPM8;Q2PMU2;B8R4A1;B5LML7;A0A1S5RRG6;A0A1S5RR93;A0A1L5BWG2;A0A1J0I0I0;A0A1C7D1W2;A0A192ICL2;A0A173CSS8;A0A142G620;A0A110BDM2;A0A109RT23;A0A0Y0UIT9;A0A0Y0UFH9;A0A0Y0UFG1;A0A0Y0HBT3;A0A0U2HME3;A0A0K0LXK4;A0A0K0LXE5;A0A0K0LX01;A0A0K0LWK7;A0A0K0LW11;A0A0K0LVL1;A0A0K0LVG6;A0A0K0LVC4;A0A0K0LTY8;A0A0K0LMU4;A0A0F6NLX9;A0A0F6NLX2;A0A0F6NLR9;…	tr|G7J0Z5|G7J0Z5_MEDTR Photosystem I P700 chlorophyll A apoprotein A2 OS=Medicago truncatula GN=MTR_3g035600 PE=3 SV=2;tr|U5ZE82|U5ZE82_GLYSO Photosystem I P700 chlorophyll a apoprotein A2 OS=Glycine soja GN=psaB PE=3 SV=1;tr|S4T150|S4T150_MEDTR Photosyste	90	15	15	0	12.2	168.02		17735000000	16311000000	20995000000	18347000000	12628000000	9757900000	12105000000	1.1497e+10	0.62664	0.0140522
Q9XQ94;Q84UC1;A0A072V4J3;P08281;B7FJE6	sp|Q9XQ94|GLNA2_MEDSA Glutamine synthetase leaf isozyme, chloroplastic OS=Medicago sativa GN=GS2 PE=2 SV=1;tr|Q84UC1|Q84UC1_MEDTR Glutamine synthetase OS=Medicago truncatula GN=GS2 PE=2 SV=1;tr|A0A072V4J3|A0A072V4J3_MEDTR Glutamine synthetase OS=Medicago t	5	9	9	0	31.1	47.115		6269600000	5313800000	5972800000	5.85207e+09	4237100000	3822500000	4717400000	4259000000	0.727777	0.0141421
I3SQW0;B7FHU3;A0A072TSF9;A0A1S2Z484	tr|I3SQW0|I3SQW0_LOTJA Uncharacterized protein OS=Lotus japonicus PE=2 SV=1	4	3	3	3	17.2	28.944		27297000	29384000		28340500		38708000	37590000	38149000	1.34609	0.0142555
A0A1J7G5D2;A0A1S2YLW7;A0A1J7GK40;A0A1J7IV38	tr|A0A1J7G5D2|A0A1J7G5D2_LUPAN Chlorophyll a-b binding protein, chloroplastic OS=Lupinus angustifolius GN=TanjilG_23806 PE=3 SV=1;tr|A0A1S2YLW7|A0A1S2YLW7_CICAR Chlorophyll a-b binding protein, chloroplastic OS=Cicer arietinum GN=LOC101489223 PE=3 SV=1;tr|	4	8	8	1	25.6	30.146		15727000000	16688000000	17284000000	1.65663e+10	9738600000	11314000000	13602000000	1.15515e+10	0.69729	0.0143171
V7ASA9;K7L7J6;I1KUQ3;A0A0B2S582;A0A0B2PUB8	tr|V7ASA9|V7ASA9_PHAVU Lipoxygenase OS=Phaseolus vulgaris GN=PHAVU_010G135700g PE=3 SV=1;tr|K7L7J6|K7L7J6_SOYBN Lipoxygenase OS=Glycine max GN=LOC100815477 PE=3 SV=1;tr|I1KUQ3|I1KUQ3_SOYBN Lipoxygenase OS=Glycine max GN=LOC100815477 PE=3 SV=1;tr|A0A0B2S582	5	3	1	1	4.3	94.695		216940000	194870000		205905000	305800000	373130000	346440000	341790000	1.65994	0.0144757
I1N2R6;C6TFM3;A0A0R4J3Q0;A0A0B2RAR8;A0A1S3TE15;A0A0S3RUV0;A0A0L9U4L7;A0A151RXX4;V7B3G3;A0A1S2XPA7;I3T2L8;A0A072U1Q8;A0A1J7H3X9;Q42796;Q9TNN1;Q9T2L3;Q94FA7;P46275;B7FHW7;B7FHW6;B7FKL4;I3S947;I3S2C0;I3SKR4;I3SP40	tr|I1N2R6|I1N2R6_SOYBN Uncharacterized protein OS=Glycine max GN=LOC100799873 PE=3 SV=1;tr|C6TFM3|C6TFM3_SOYBN Putative uncharacterized protein OS=Glycine max PE=2 SV=1;tr|A0A0R4J3Q0|A0A0R4J3Q0_SOYBN Fructose-1,6-bisphosphatase, chloroplastic OS=Glycine ma	25	11	11	11	29.8	44.647		6500900000	7979100000	7361400000	7.28047e+09	3243100000	3002000000	5261400000	3835500000	0.526821	0.0145322
I1K670;A0A0B2NX74;A0A0B2NWM9;A0A0S3QX96;A0A0L9TH12;Q39804;A0A0S3QX94;A0A0L9TGV7;I1K668;I1K671;V7CQ18;I1KPN3;Q587K1;I1KPN5;A0A0B2Q5A6;Q39830;A0A151RID0;O22639;A0A0B2Q9R1;A0A1S3VZR7;Q9ATB8	tr|I1K670|I1K670_SOYBN Uncharacterized protein OS=Glycine max GN=BIP PE=3 SV=1;tr|A0A0B2NX74|A0A0B2NX74_GLYSO Luminal-binding protein 5 OS=Glycine soja GN=glysoja_017571 PE=3 SV=1;tr|A0A0B2NWM9|A0A0B2NWM9_GLYSO Luminal-binding protein 4 OS=Glycine soja GN=	21	17	16	0	27.2	73.639		1449300000	1749300000	1731000000	1643200000	2056100000	2137500000	2013700000	2069100000	1.25919	0.0147516
A0A1J7H096;A0A1J7GAQ4	tr|A0A1J7H096|A0A1J7H096_LUPAN Uncharacterized protein OS=Lupinus angustifolius GN=TanjilG_17677 PE=3 SV=1	2	12	11	0	17.1	94.189		1217300000	1118200000	1178200000	1.17123e+09	1360400000	1585400000	1611800000	1519200000	1.29709	0.0148187
I1MQW2;A0A0B2P7J8;A0A0B2Q943;V7B1K2	tr|I1MQW2|I1MQW2_SOYBN Uncharacterized protein OS=Glycine max GN=LOC100777379 PE=3 SV=1;tr|A0A0B2P7J8|A0A0B2P7J8_GLYSO 40S ribosomal protein S15 OS=Glycine soja GN=glysoja_004585 PE=3 SV=1;tr|A0A0B2Q943|A0A0B2Q943_GLYSO 40S ribosomal protein S15 OS=Glycine	4	5	5	1	44.9	13.441		1006900000	782920000	765640000	851820000	1573800000	1234100000	1713000000	1.50697e+09	1.76911	0.0155729
X2C2H2;A0A0R0ESZ8;A0A0B2Q4Z1	tr|X2C2H2|X2C2H2_9FABA Elongation factor 1-alpha OS=Stylosanthes guianensis GN=EF1 PE=2 SV=1;tr|A0A0R0ESZ8|A0A0R0ESZ8_SOYBN Elongation factor 1-alpha OS=Glycine max GN=LOC100785429 PE=3 SV=1;tr|A0A0B2Q4Z1|A0A0B2Q4Z1_GLYSO Elongation factor 1-alpha OS=Glyci	3	10	10	2	32.2	49.358		7380300000	6574200000	6376600000	6.77703e+09	9531600000	8403200000	8350700000	8.76183e+09	1.29287	0.0157378
V7BLB7;Q6LA94;Q1RU62;P93558;P62788;P0CG89;I3SU75;B9MST3;A0A1S3TWH5;A0A1S2Y8A1;A0A1J7GA13;A0A151RKC5;A0A0S3S6F5;A0A0S3R881;A0A0L9TF02;A0A0L9T8L2;A0A0B2SBA2;A0A0B2P491;V7AJ24;A0A0B2Q7H2;V7AI73;K7MQA4;K7KA53;A0A0R0EX12;K7LZT4;A0A0B2QV23;V7AF17;K7M9J2;A0A1S2Y6M0;V7AJ33;G7JVF8;A0A1J7HQ37;K7MMV2;A0A0B2PRP2;A0A0B2SHH1;A0A0R0EXQ1;K7MQA5	tr|V7BLB7|V7BLB7_PHAVU Histone H4 OS=Phaseolus vulgaris GN=PHAVU_001G169200g PE=3 SV=1;tr|Q6LA94|Q6LA94_SESRO Histone H4 OS=Sesbania rostrata PE=2 SV=1;tr|Q1RU62|Q1RU62_MEDTR Histone H4 OS=Medicago truncatula GN=MTR_2g096100 PE=2 SV=1;tr|P93558|P93558_SESR	37	7	7	0	51.5	11.409		10911000000	11628000000	12732000000	11757000000	13637000000	14433000000	14794000000	14288000000	1.21528	0.0159251
A0A1J7GW06	tr|A0A1J7GW06|A0A1J7GW06_LUPAN Starch synthase, chloroplastic/amyloplastic OS=Lupinus angustifolius GN=TanjilG_20920 PE=3 SV=1	1	3	3	0	9	67.622		118580000	113040000	139620000	1.23747e+08	154500000	169120000	180330000	1.67983e+08	1.35748	0.0159473
M1QD53	tr|M1QD53|M1QD53_9FABA Ribulose bisphosphate carboxylase large chain (Fragment) OS=Erythrina subumbrans GN=rbcL PE=3 SV=1	1	9	2	2	55.5	22.51		66359000	63944000	78776000	69693000	25491000	40460000	47700000	3.78837e+07	0.543579	0.0163999
V7C2G9;A0A1S3V605;A0A0S3T958;A0A0L9VN25;A0A151RFH6;I1MW49;K7KNT9;A0A0B2RYM3	tr|V7C2G9|V7C2G9_PHAVU Uncharacterized protein OS=Phaseolus vulgaris GN=PHAVU_004G051600g PE=3 SV=1;tr|A0A1S3V605|A0A1S3V605_VIGRR 5-methyltetrahydropteroyltriglutamate-- homocysteine methyltransferase-like OS=Vigna radiata var. radiata GN=LOC106772116 PE=	8	14	2	0	21.8	84.295		76350000	73666000	67794000	7.26033e+07	50629000	62184000	54742000	5.58517e+07	0.769271	0.0165578
A0A0B2QHX0;A0A151SSI1;I1JYP1;I1KAV5;A0A0B2QPL7;A0A1J7H3D2;V7AS55;A0A1S3VI37;A0A0S3REE2;I3SJJ9;C6TMA0;B7FHD5;A0A0L9U1T0;A0A0R0JLP5;A0A1S2YC79;P82326;A0A1J7I9N6	tr|A0A0B2QHX0|A0A0B2QHX0_GLYSO Thylakoid lumenal 17.4 kDa protein, chloroplastic OS=Glycine soja GN=glysoja_027770 PE=4 SV=1;tr|A0A151SSI1|A0A151SSI1_CAJCA Uncharacterized protein OS=Cajanus cajan GN=KK1_003971 PE=4 SV=1;tr|I1JYP1|I1JYP1_SOYBN Uncharacteri	17	6	6	6	32.1	25.649		1887300000	1951000000	1782000000	1.87343e+09	1547200000	1235600000	1519100000	1.43397e+09	0.765422	0.0167125
A0A1S2YUR2	tr|A0A1S2YUR2|A0A1S2YUR2_CICAR 1-deoxy-D-xylulose 5-phosphate reductoisomerase, chloroplastic-like OS=Cicer arietinum GN=LOC101490762 PE=3 SV=1	1	6	3	1	17.8	52.342		574240000	582330000	696130000	6.17567e+08	426660000	311120000	441020000	3.92933e+08	0.636261	0.0168606
A0A1S2YE48;A0A1J7H981;G7JAX6;A0A1J7IRQ5;A0A1S3E903;E1C9K7;A0A151TLE9;Q84U30;A0A1S3UB04;I1KBG5;I1JY53;A0A1S3UB09;I1JY50	tr|A0A1S2YE48|A0A1S2YE48_CICAR photosystem I reaction center subunit N, chloroplastic isoform X1 OS=Cicer arietinum GN=LOC101503415 PE=4 SV=1;tr|A0A1J7H981|A0A1J7H981_LUPAN Uncharacterized protein OS=Lupinus angustifolius GN=TanjilG_31877 PE=4 SV=1;tr|G7JA	13	4	4	2	24.1	18.287		8429200000	9378000000	8992300000	8.93317e+09	6335700000	6995700000	7720700000	7.01737e+09	0.785541	0.0168921
A0A0D6DQF4;A0A1J7HR74;A0A1J7GA41;I3SL57;A0A1J7H1G4;A0A1S2Z234;A0A1S3EHS6	tr|A0A0D6DQF4|A0A0D6DQF4_LUPAN Similar to Heme oxygenase 1, chloroplastic OS=Lupinus angustifolius GN=IPGPOLAND_0000021 PE=4 SV=1;tr|A0A1J7HR74|A0A1J7HR74_LUPAN Uncharacterized protein OS=Lupinus angustifolius GN=TanjilG_21148 PE=4 SV=1;tr|A0A1J7GA41|A0A1J	7	1	1	1	8.7	17.422		41224000	37646000	49110000	42660000	60261000	54245000	58921000	57809000	1.35511	0.0169772
V7CJF4;A0A0R0ILA7;K7K185;A0A0R0IB53;I1L506;I1J4R0;C6T777;A0A1J7FXW9;A0A0B2S3M1;I3SND0;A0A0B2PAY2;I3S185;A0A1S2YZQ5;A0A1S3VLZ0;A0A0S3T353;A0A151THB4;A0A0L9URZ7	tr|V7CJF4|V7CJF4_PHAVU Uncharacterized protein OS=Phaseolus vulgaris GN=PHAVU_002G136800g PE=4 SV=1;tr|A0A0R0ILA7|A0A0R0ILA7_SOYBN Uncharacterized protein OS=Glycine max GN=GLYMA_09G207700 PE=4 SV=1;tr|K7K185|K7K185_SOYBN Uncharacterized protein OS=Glycine	17	3	3	3	10.6	32.487		196410000	185040000	201790000	1.94413e+08	166380000	155780000	174540000	1.65567e+08	0.851622	0.0170994
I3TAI0	tr|I3TAI0|I3TAI0_LOTJA Uncharacterized protein OS=Lotus japonicus PE=2 SV=1	1	1	1	1	8.4	19.566		22201000	22280000	23588000	2.26897e+07	30604000	36894000	29073000	3.21903e+07	1.41872	0.0175136
A0A151S565;I1LWI3;A0A0B2PZX0;A0A1S3VFQ9;A0A0S3T8F7;A0A0L9VP13;I1N627;A0A0B2SM19;G8FVT3;A0A1J7FQP1;C6SZW1	tr|A0A151S565|A0A151S565_CAJCA Protein PPLZ12 OS=Cajanus cajan GN=KK1_028399 PE=4 SV=1;tr|I1LWI3|I1LWI3_SOYBN Uncharacterized protein OS=Glycine max GN=LOC100306559 PE=4 SV=1;tr|A0A0B2PZX0|A0A0B2PZX0_GLYSO Hypersensitive-induced response protein 1 OS=Glyci	11	7	7	1	29.5	31.485		634460000	608780000	517840000	5.87027e+08	755880000	844050000	958390000	8.52773e+08	1.4527	0.0178233
G7KFV7;A0A1S2XM64;Q40345;A0A151S0R4;A0A1J7IPA7;A0A1J7GV36;A0A1J7GQ50	tr|G7KFV7|G7KFV7_MEDTR Isocitrate dehydrogenase [NADP] OS=Medicago truncatula GN=MTR_5g077070 PE=3 SV=1;tr|A0A1S2XM64|A0A1S2XM64_CICAR Isocitrate dehydrogenase [NADP] OS=Cicer arietinum GN=LOC101490353 PE=3 SV=1;sp|Q40345|IDHP_MEDSA Isocitrate dehydrogenas	7	8	8	1	21.8	46.016		331300000	343620000	353690000	342870000	516670000	482690000	408400000	4.69253e+08	1.3686	0.0179221
A0A151RH20;A0A1S2XFZ3;V7BVY7;A0A0L9UIJ0;A0A0B2QZB3;A0A0R0GHQ9;I1KTY9;A0A1S3U891;A0A0S3SK24;G8A093;I1MJB3;A0A0B2SWH4	tr|A0A151RH20|A0A151RH20_CAJCA Sulfurtransferase OS=Cajanus cajan GN=KK1_036744 PE=4 SV=1;tr|A0A1S2XFZ3|A0A1S2XFZ3_CICAR Sulfurtransferase OS=Cicer arietinum GN=LOC101514195 PE=4 SV=1;tr|V7BVY7|V7BVY7_PHAVU Sulfurtransferase OS=Phaseolus vulgaris GN=PHAVU_	12	2	2	1	6	34.932		47921000	41144000	49611000	4.62253e+07	55914000	63767000	59023000	59568000	1.28864	0.0180424
A0A1J7I9G0;A0A1J7GX93	tr|A0A1J7I9G0|A0A1J7I9G0_LUPAN Uncharacterized protein OS=Lupinus angustifolius GN=TanjilG_26823 PE=4 SV=1;tr|A0A1J7GX93|A0A1J7GX93_LUPAN Uncharacterized protein OS=Lupinus angustifolius GN=TanjilG_14768 PE=4 SV=1	2	1	1	1	16.5	8.821		252380000	287000000	288220000	2.75867e+08		370410000	428470000	399440000	1.44795	0.0184698
A0A151TXK7;I1JRM5;A0A0B2RI23;C6TNS5;A0A1S3VI94;A0A151TXP2;A0A1J7HLK2	tr|A0A151TXK7|A0A151TXK7_CAJCA Auxin-induced protein PCNT115 family (Fragment) OS=Cajanus cajan GN=KK1_011080 PE=4 SV=1;tr|I1JRM5|I1JRM5_SOYBN Uncharacterized protein OS=Glycine max GN=GLYMA_03G246700 PE=4 SV=1;tr|A0A0B2RI23|A0A0B2RI23_GLYSO Putative aldo-	7	3	3	3	13.6	35.65		108470000	94739000	77768000	93659000	141860000	126980000	158520000	1.42453e+08	1.52098	0.0185279
A0A0A6ZDS3;A0A075BIU4;A0A0L9T8U8;A0A1S3TDS0;A0A0S3SSP9;V7BFA0;A0A1J7FR35;A0A1J7HIR8;A0A1J7IEF8;A0A072VJR8;A0A1J7FVW3;A0A1J7GXL5;I3S8H0;A0A1S3TLL9;A0A0S3RYN5;A0A0L9U854;Q2PEV4;Q2PER2;A0A1J7HXT9	tr|A0A0A6ZDS3|A0A0A6ZDS3_ARAHY 60S ribosomal protein L4/L1 OS=Arachis hypogaea PE=4 SV=1;tr|A0A075BIU4|A0A075BIU4_ARAHY 60S ribosomal protein L4/L1 OS=Arachis hypogaea PE=2 SV=1;tr|A0A0L9T8U8|A0A0L9T8U8_PHAAN Uncharacterized protein OS=Phaseolus angularis	19	14	14	5	44.1	44.64		3419400000	2999600000	3425700000	3.28157e+09	4007600000	4956600000	5071600000	4678600000	1.42572	0.018731
C6TEW9;A0A0R0KPC8;A0A151TXP4;V5N8M2;A0A1S3VH74;A0A0L9VKN4;I1NC83;A0A1J7HL16;V7BRG8	tr|C6TEW9|C6TEW9_SOYBN Putative uncharacterized protein OS=Glycine max PE=2 SV=1;tr|A0A0R0KPC8|A0A0R0KPC8_SOYBN Uncharacterized protein OS=Glycine max GN=LOC100792666 PE=3 SV=1;tr|A0A151TXP4|A0A151TXP4_CAJCA Putative ribose-5-phosphate isomerase OS=Cajanus	9	3	1	1	14.9	29.854		17743000	17219000	19660000	1.82073e+07		11747000	7517000	9632000	0.529018	0.0187684
Q96450;E9KNA6;A0A0R0J4X0;A0A0B2QZ56;A0A0B2QBB8;I1KZK0;A0A151TDK8;C6TCD3;A0A1J7HGH3;I3T321;V7B2L4;A0A1S3TVW1;A0A0L9TED7;A0A0S3RQS2;Q8LJR3;T2DNQ9;C6TK50;J7FR54;T2DMA9;O81976	sp|Q96450|1433A_SOYBN 14-3-3-like protein A OS=Glycine max GN=GF14A PE=2 SV=1;tr|E9KNA6|E9KNA6_SOYBN 14-3-3-like protein A OS=Glycine max GN=GF14A PE=2 SV=1;tr|A0A0R0J4X0|A0A0R0J4X0_SOYBN Uncharacterized protein OS=Glycine max GN=GLYMA_08G363800 PE=3 SV=1;	20	7	3	2	26.1	29.048		199390000	227530000	220850000	2.15923e+08	329670000	425180000	310160000	3.55003e+08	1.64412	0.0189967
I3T057	tr|I3T057|I3T057_LOTJA Uncharacterized protein OS=Lotus japonicus PE=2 SV=1	1	2	2	1	8.4	23.984		94022000	93524000	80676000	8.94073e+07	108800000	124190000	110090000	114360000	1.27909	0.0192899
A0A1J7HU25;A0A1J7HR03;A0A1J7HK42;I3SIG0;I3S8R3;B7FMR1;A0A1S2XLM5	tr|A0A1J7HU25|A0A1J7HU25_LUPAN Uncharacterized protein OS=Lupinus angustifolius GN=TanjilG_18991 PE=3 SV=1;tr|A0A1J7HR03|A0A1J7HR03_LUPAN Uncharacterized protein OS=Lupinus angustifolius GN=TanjilG_00733 PE=3 SV=1;tr|A0A1J7HK42|A0A1J7HK42_LUPAN Uncharacter	7	3	2	1	17.9	24.534		392710000	520830000	480680000	464740000	591270000	620440000	644500000	6.18737e+08	1.33136	0.0195989
A0A1S3TDE6;V7B7I6;G7KGX9;A0A1S2XL25;V7B878;A0A0S3RKM2;A0A0L9UW07;I1JI75;A0A0B2SUK4;A0A1S3E0E1	tr|A0A1S3TDE6|A0A1S3TDE6_VIGRR probable zinc metalloprotease EGY2, chloroplastic OS=Vigna radiata var. radiata GN=LOC106754298 PE=4 SV=1;tr|V7B7I6|V7B7I6_PHAVU Uncharacterized protein OS=Phaseolus vulgaris GN=PHAVU_008G225100g PE=4 SV=1;tr|G7KGX9|G7KGX9_ME	10	1	1	1	9.8	20.722		74921000	75145000	89193000	79753000	63294000	45251000	48874000	52473000	0.657944	0.0197812
A0A0L9ULL3;A0A0S3SIA1	tr|A0A0L9ULL3|A0A0L9ULL3_PHAAN Uncharacterized protein OS=Phaseolus angularis GN=LR48_Vigan05g124800 PE=4 SV=1;tr|A0A0S3SIA1|A0A0S3SIA1_PHAAN Uncharacterized protein OS=Vigna angularis var. angularis GN=Vigan.07G127900 PE=4 SV=1	2	4	1	1	15.8	43.039		45577000	31867000	48424000	41956000	22894000	20504000	23887000	2.24283e+07	0.534568	0.0199633
A0A0S3T0J2;A0A0L9TAX4	tr|A0A0S3T0J2|A0A0S3T0J2_PHAAN Uncharacterized protein OS=Vigna angularis var. angularis GN=Vigan.09G225800 PE=4 SV=1;tr|A0A0L9TAX4|A0A0L9TAX4_PHAAN Uncharacterized protein OS=Phaseolus angularis GN=LR48_Vigan406s008900 PE=4 SV=1	2	2	2	0	10.5	41.322		208270000	204100000	264460000	225610000	137760000	128260000	163170000	1.43063e+08	0.634118	0.0201364
V7AW79;A0A0S3REG2;B7FJ26;I3S2J6;A0A1S3VKT1;A0A0S3RE45;A0A0L9UD51;I1KAY3;A0A151TYM8;V7ASC7;I1JYL3;A0A0B2QHZ2;G7J870;A0A1S3VKD4;A0A0S3RDW0;A0A0L9UDL5;A0A1S2YCA1;A0A151RS78;I1MAJ4;A0A0B2RM98	tr|V7AW79|V7AW79_PHAVU Uncharacterized protein OS=Phaseolus vulgaris GN=PHAVU_009G049300g PE=4 SV=1;tr|A0A0S3REG2|A0A0S3REG2_PHAAN Uncharacterized protein OS=Vigna angularis var. angularis GN=Vigan.02G163600 PE=4 SV=1;tr|B7FJ26|B7FJ26_MEDTR Putative unchar	20	2	2	2	7.1	33.811		103940000	96152000	116190000	1.05427e+08	141100000	158580000	130140000	1.43273e+08	1.35898	0.0201842
V7ALW3;I3S389;C5NU05;P93619;A0A1S3VMA9;A0A0S3S8J8;A0A0L9TAG0;I1LVH0;A0A1S2Z509;A0A0B2QI39;I3SAA5;A0A151S5F2;I3T0E6;V7AJT2;A0A1S3TK66;A0A151S5G9;A0A0S3S8K6;A0A072UHS4	tr|V7ALW3|V7ALW3_PHAVU Uncharacterized protein OS=Phaseolus vulgaris GN=PHAVU_011G215100g PE=4 SV=1;tr|I3S389|I3S389_LOTJA Uncharacterized protein OS=Lotus japonicus PE=2 SV=1;tr|C5NU05|C5NU05_LOTJA Putative uncharacterized protein LjTED OS=Lotus japonicus	18	4	4	1	16	34.559		230010000	213740000	252760000	232170000	268790000	303100000	297730000	2.89873e+08	1.24854	0.0206079
A0A072UDY2	tr|A0A072UDY2|A0A072UDY2_MEDTR Presequence protease OS=Medicago truncatula GN=MTR_5g004680 PE=4 SV=1	1	9	2	2	11.7	120.72		156190000	146830000	160950000	1.54657e+08	172110000	192830000	197560000	187500000	1.21236	0.0206157
A0A0L9UC06;A0A0S3RG35;A0A0B2R335;A0A1S3TNT4;A0A1S3TNN9;V7AY22;I3SJ93;A0A1J7G9R9	tr|A0A0L9UC06|A0A0L9UC06_PHAAN Uncharacterized protein OS=Phaseolus angularis GN=LR48_Vigan04g050100 PE=4 SV=1;tr|A0A0S3RG35|A0A0S3RG35_PHAAN Uncharacterized protein OS=Vigna angularis var. angularis GN=Vigan.02G255200 PE=4 SV=1;tr|A0A0B2R335|A0A0B2R335_GL	8	2	1	1	12.5	21.163		128700000	99271000		113985500	64572000	52620000	63210000	60134000	0.527558	0.020656
A0A1J7I1L1;A0A072V376;Q9BAE0;A0A072V4L6	tr|A0A1J7I1L1|A0A1J7I1L1_LUPAN Uncharacterized protein OS=Lupinus angustifolius GN=TanjilG_20034 PE=3 SV=1;tr|A0A072V376|A0A072V376_MEDTR ATP-dependent zinc metalloprotease FTSH protein OS=Medicago truncatula GN=MTR_3g115110 PE=3 SV=1;sp|Q9BAE0|FTSH_MEDSA	4	14	14	2	29.7	76.496		3606000000	4999500000	4169600000	4.25837e+09	2347600000	1398700000	2752400000	2.16623e+09	0.508701	0.0213646
A0A1S2XNH8;A0A1S3V3K7;A0A0R0LCV7;A0A1J7HU78;I1JJE0;G7K8P7	tr|A0A1S2XNH8|A0A1S2XNH8_CICAR trigger factor-like protein TIG, Chloroplastic OS=Cicer arietinum GN=LOC101514750 PE=3 SV=1	6	5	1	1	9.1	61.216		127010000	117290000	122700000	1.22333e+08	107790000	97708000	109940000	105146000	0.859504	0.0216918
A0A1S2YY80;A0A1J7HDJ2;I3S107;G7K2H2;C6TG08;C6T055;C6SWP6;A0A151SC69;A0A151RXV2;A0A0R0HC62;A0A0B2RVS3;A0A0B2PZ17;V7CFZ4;A0A1S3UXU3;A0A0S3R592;I1J9F1;I1J9F2;A0A0L9TPD4;V7CII8;I1K2E4;A0A1S3VPH5;A0A0S3T4W6;A0A0B2PEE8;A0A1J7GX82;A0A1J7HKD7;I1K2E5;A0A1J7GXL7;A0A0L9UQF7;V7BF69;A0A1S3V3B2;C6T2M2;G7K1N4;A0A1J7GV60;V7BC10;A0A1S3V3G0;A0A0S3SMC7;A0A0L9U0K8	tr|A0A1S2YY80|A0A1S2YY80_CICAR ADP-ribosylation factor-like protein 8A OS=Cicer arietinum GN=LOC101490770 PE=3 SV=1;tr|A0A1J7HDJ2|A0A1J7HDJ2_LUPAN Uncharacterized protein OS=Lupinus angustifolius GN=TanjilG_27857 PE=3 SV=1;tr|I3S107|I3S107_LOTJA Uncharacte	37	4	4	3	26.1	20.504		34921000	33992000	50518000	3.98103e+07	67276000	57090000	62059000	6.21417e+07	1.56094	0.0217259
A0A1S3VA78;A0A0L9T9C7;A0A0S3SZM8;A0A0L9TI05	tr|A0A1S3VA78|A0A1S3VA78_VIGRR Lipoxygenase OS=Vigna radiata var. radiata GN=LOC106773085 PE=3 SV=1;tr|A0A0L9T9C7|A0A0L9T9C7_PHAAN Lipoxygenase OS=Phaseolus angularis GN=LR48_Vigan346s002800 PE=3 SV=1;tr|A0A0S3SZM8|A0A0S3SZM8_PHAAN Lipoxygenase OS=Vigna an	4	2	1	1	1.5	179.5		30928000	18944000	30183000	26685000	49209000		48220000	48714500	1.82554	0.0218954
C1L3B4;A0A151QZ58;I1LQJ9;A0A1S2YMQ9;A0A072UWF8;V7AEQ2;A0A1J7I4H5;A0A0S3SDA8;A0A0L9T6L1;I1LJW4;A0A1S3TJX3;A0A1J7H705	tr|C1L3B4|C1L3B4_PEA Plastidic 2-oxoglutarate/malate translocator (Fragment) OS=Pisum sativum GN=omt PE=2 SV=1;tr|A0A151QZ58|A0A151QZ58_CAJCA Uncharacterized protein OS=Cajanus cajan GN=KK1_043422 PE=4 SV=1;tr|I1LQJ9|I1LQJ9_SOYBN Uncharacterized protein OS	12	1	1	1	2.1	51.385		236950000	198920000	223700000	2.19857e+08	108960000	175520000	121120000	135200000	0.614946	0.0220994
E6Y9A7;D8KXY9;D8KXY8	tr|E6Y9A7|E6Y9A7_ARAHY Beta-ketoacyl-ACP synthetase I OS=Arachis hypogaea GN=kasI PE=2 SV=1;tr|D8KXY9|D8KXY9_ARAHY Beta-ketoacyl-ACP synthase I-2 OS=Arachis hypogaea GN=KASI-2 PE=2 SV=1;tr|D8KXY8|D8KXY8_ARAHY Beta-ketoacyl-ACP synthase I-1 OS=Arachis hypog	3	1	1	1	2.8	49.958		59712000	58444000	68525000	62227000	44326000	52365000	42848000	46513000	0.747473	0.0222628
A0A0L9UIW8;A0A0S3SKD7;V7BUX9;A0A1S3U7J8	tr|A0A0L9UIW8|A0A0L9UIW8_PHAAN Uncharacterized protein OS=Phaseolus angularis GN=LR48_Vigan05g008600 PE=3 SV=1;tr|A0A0S3SKD7|A0A0S3SKD7_PHAAN Uncharacterized protein OS=Vigna angularis var. angularis GN=Vigan.07G227400 PE=3 SV=1;tr|V7BUX9|V7BUX9_PHAVU Unch	4	8	8	0	21.1	42.116		3738000000	3936300000	3089700000	3588000000	4452300000	5114200000	4666100000	4744200000	1.32224	0.0228426
I3TAG7;A0A1J7HQK6	tr|I3TAG7|I3TAG7_LOTJA Uroporphyrinogen decarboxylase OS=Lotus japonicus PE=2 SV=1;tr|A0A1J7HQK6|A0A1J7HQK6_LUPAN Uroporphyrinogen decarboxylase OS=Lupinus angustifolius GN=TanjilG_29523 PE=3 SV=1	2	1	1	1	2.1	42.852		173450000	209360000	192500000	191770000	131840000	160030000	140700000	144190000	0.75189	0.0232148
Q58J26;A0A0B2PLG1;V7CME2;A0A1S3UTV3;I1M068;A0A0L9TK85;A0A0S3QZF2;A0A151RHD8;A0A0B2Q6P5;I1KLP7;I3SE84;I3S7L3;A0A072UMI3;A0A072UPN1;P21727;A0A1S2YI03;A0A1S2XKT5;A0A1J7HC31;G7JWT8;A0A1J7H6T5	tr|Q58J26|Q58J26_SOYBN Putative plastid triose phophate translocator (Fragment) OS=Glycine max PE=2 SV=1;tr|A0A0B2PLG1|A0A0B2PLG1_GLYSO Triose phosphate/phosphate translocator, chloroplastic (Fragment) OS=Glycine soja GN=glysoja_026865 PE=4 SV=1;tr|V7CME2|	20	3	3	3	12	28.924		2003100000	1893900000	1421200000	1.77273e+09	1174200000	736250000	1042200000	9.84217e+08	0.555197	0.0233196
A0A072UGC3;G7JJE7;G7JJF6;A0A1J7IGE2;G7JJF7	tr|A0A072UGC3|A0A072UGC3_MEDTR D-glycerate dehydrogenase/hydroxypyruvate reductase OS=Medicago truncatula GN=MTR_4g013135 PE=3 SV=1;tr|G7JJE7|G7JJE7_MEDTR D-glycerate dehydrogenase/hydroxypyruvate reductase OS=Medicago truncatula GN=MTR_4g012960 PE=3 SV=1;	5	2	2	2	7.3	34.377		168140000	213570000	177500000	1.86403e+08	233110000	235580000	252710000	2.40467e+08	1.29003	0.0234501
K7LA77;A0A0R0J5S1;A0A0B2NWA6;K7MQS5;A0A0R0F7V6;I1N0K1;C6THW7;A0A0R0EY92;A0A0B2PXQ6;A0A0B2PTQ4;V7BSP5	tr|K7LA77|K7LA77_SOYBN Uncharacterized protein OS=Glycine max PE=4 SV=1;tr|A0A0R0J5S1|A0A0R0J5S1_SOYBN Uncharacterized protein OS=Glycine max GN=GLYMA_08G320900 PE=4 SV=1;tr|A0A0B2NWA6|A0A0B2NWA6_GLYSO Dihydroflavonol-4-reductase OS=Glycine soja GN=glysoja	11	1	1	1	9.4	14.159		37999000	46297000	47850000	4.40487e+07	72318000	55653000	72842000	6.69377e+07	1.51963	0.0234687
I3S1Y0;B7FM01;A0A072V0J2	tr|I3S1Y0|I3S1Y0_MEDTR Protein disulfide-isomerase OS=Medicago truncatula PE=2 SV=1;tr|B7FM01|B7FM01_MEDTR Protein disulfide-isomerase OS=Medicago truncatula PE=2 SV=1;tr|A0A072V0J2|A0A072V0J2_MEDTR Protein disulfide-isomerase OS=Medicago truncatula GN=MTR	3	4	4	1	9.4	56.935		431960000	477230000	415960000	4.41717e+08	576570000	703030000	561510000	6.13703e+08	1.38936	0.0238509
V7BFR5	tr|V7BFR5|V7BFR5_PHAVU Uncharacterized protein OS=Phaseolus vulgaris GN=PHAVU_007G155500g PE=4 SV=1	1	2	1	1	22	14.056		509720000	502210000	552390000	521440000	369510000	453140000	334320000	3.85657e+08	0.739599	0.0243941
A0A0R0J513;I1KL66;I1KQX0;A0A0B2SMV5;K7L5A8;A0A1J7FYB8;A0A1S3UUW8;A0A0S3R056;A0A0L9TAD5;V7CQH3;A0A0R0FWG6;K7M9V5;A0A0B2RML1;A0A1J7GWW1;G7JU35;A0A1S2YI90;A0A151T7S4;I3T9T5;A0A0R0FXB3;A0A072V546;A0A072V3R0;G7IS75;Q2HV89;A0A151T2I2	tr|A0A0R0J513|A0A0R0J513_SOYBN Uncharacterized protein OS=Glycine max GN=GLYMA_07G183600 PE=4 SV=1;tr|I1KL66|I1KL66_SOYBN Uncharacterized protein OS=Glycine max GN=LOC100791508 PE=4 SV=1;tr|I1KQX0|I1KQX0_SOYBN Uncharacterized protein OS=Glycine max GN=LOC1	24	4	4	4	10.3	56.257		79360000	118740000	83406000	9.38353e+07	172580000	150000000	134630000	1.52403e+08	1.62416	0.0245963
A0A0B2RVW2;I1KDX9;A0A1J7H5V6;V7AK12;A0A1S3THI5;A0A1J7FWD1;A0A151S239;A0A0S3S9Q2;A0A0L9V313;A0A0R0HFK6;A0A1S2Z2Z2;I1LUZ9;C6T2R9;A0A151SVR2;K7LV16;A0A0B2RX95;I3SA84;A0A1S2XFX0;A0A072TQG2;Q95AH9;A0A1S3TEH9;A0A0S3SIE0;A0A0L9UL43;V7BXY8;I1M393	tr|A0A0B2RVW2|A0A0B2RVW2_GLYSO Thioredoxin M-type, chloroplastic OS=Glycine soja GN=glysoja_037309 PE=4 SV=1;tr|I1KDX9|I1KDX9_SOYBN Uncharacterized protein OS=Glycine max GN=LOC100802971 PE=4 SV=1;tr|A0A1J7H5V6|A0A1J7H5V6_LUPAN Uncharacterized protein OS=L	25	2	2	2	32.4	7.8611		2154700000	2145800000	2616100000	2.30553e+09	1591600000	1834000000	1706100000	1.71057e+09	0.74194	0.0250659
A0A0R0I8C1;A0A0R0I931;C6SXF1;K7MAX5;G7IQ32;A0A0B2Q3L8;V7BNM4;A0A1J7HM04;A0A0L9VDW6;A0A0B2S955;I3SIY3;G7IQ31;A0A0S3S435;A0A1S3VEY6;K7LBA1;A0A151T708;A0A0R0G8D0;A0A1S2XAL2;A0A1S3VFC4	tr|A0A0R0I8C1|A0A0R0I8C1_SOYBN Uncharacterized protein OS=Glycine max GN=GLYMA_09G015500 PE=4 SV=1;tr|A0A0R0I931|A0A0R0I931_SOYBN Uncharacterized protein OS=Glycine max GN=GLYMA_09G015500 PE=4 SV=1;tr|C6SXF1|C6SXF1_SOYBN Putative uncharacterized protein (F	19	2	1	1	8.9	26.347		151750000	160150000	129930000	1.47277e+08	83463000	119150000	82780000	95131000	0.645934	0.0255024
A0A059XMU8	tr|A0A059XMU8|A0A059XMU8_LATSA Cysteine synthase OS=Lathyrus sativus GN=Bsas3;1 PE=2 SV=1	1	6	1	1	17.1	40.997		52214000	49308000	59204000	5.35753e+07	38251000	44670000	34685000	39202000	0.731717	0.0255862
A0A075M585;A0A075M510;A0A075M506;A0A075M9B7;A0A075M9A6;A0A075M595;A0A075M514;A0A075M4W4;A0A075M3Q0;A0A075M3P5;Q9SBJ7	tr|A0A075M585|A0A075M585_ARADU Ribulose bisphosphate carboxylase small chain (Fragment) OS=Arachis duranensis GN=rbcS PE=3 SV=1;tr|A0A075M510|A0A075M510_ARAIP Ribulose bisphosphate carboxylase small chain (Fragment) OS=Arachis ipaensis GN=rbcS PE=3 SV=1;tr	11	5	5	0	25.6	18.157		55558000000	50018000000	69474000000	58350000000	38416000000	30258000000	39363000000	3.60123e+10	0.617178	0.0259808
G7JTL9;A0A1J7HJX2;A0A1S2YKV1;I3SRD9;I1L5M3;A0A151TWH5;T2DNR6;V7BWF9;T2DQ10;I3SFV6;I3S2Q6;I1L5M4;G7JUL6;C6TJT0;C6T8R3;A0A1S3U827;A0A0S3SKQ3;A0A0L9UIT3;A0A0B2SL57;A0A0B2PVY8;A0A0B2NQ52;A0A072TU53;A0A1S2Y608;A0A151TLL4;G7JUL4;I1L5M2	tr|G7JTL9|G7JTL9_MEDTR DUF642 family protein OS=Medicago truncatula GN=MTR_4g039680 PE=4 SV=1;tr|A0A1J7HJX2|A0A1J7HJX2_LUPAN Uncharacterized protein OS=Lupinus angustifolius GN=TanjilG_08151 PE=4 SV=1;tr|A0A1S2YKV1|A0A1S2YKV1_CICAR uncharacterized protein	26	2	2	2	5.7	40.271		35487000		35439000	35463000	44364000	50403000	53215000	4.93273e+07	1.39095	0.0260334
F8T901;F8T8Y5	tr|F8T901|F8T901_TRIRP Phosphogluconate dehydrogenase (Fragment) OS=Trifolium repens GN=PGDH PE=4 SV=1;tr|F8T8Y5|F8T8Y5_9FABA Phosphogluconate dehydrogenase (Fragment) OS=Lotus grandiflorus GN=PGDH PE=4 SV=1	2	2	1	1	16.7	16.791		99645000	133600000	95228000	109491000	169280000	145610000	157370000	157420000	1.43774	0.0261877
T2DPB8;A0A0S3R6A1;A0A0L9TQM0	tr|T2DPB8|T2DPB8_PHAVU Eukaryotic translation initiation factor 5A OS=Phaseolus vulgaris PE=2 SV=1;tr|A0A0S3R6A1|A0A0S3R6A1_PHAAN Eukaryotic translation initiation factor 5A OS=Vigna angularis var. angularis GN=Vigan.01G415000 PE=3 SV=1;tr|A0A0L9TQM0|A0A0L	3	2	1	1	13.8	17.509		374830000	352300000	436800000	3.87977e+08	483870000	466170000	480980000	4.77007e+08	1.22947	0.0261991
A0A151S4W8;A0A151SXJ7;K7LAA0;I1JJG3;A0A0R0EXV8;A0A0B2SAT3;I1M6J9;A0A0B2QW64;A0A072UWK5;V7BNH4;V7B973;I1N0D6;I1KYG4;A0A1S3VKR5;A0A1S3UFX5;A0A0L9TGW7;V7BKS9;G7J1I9;A0A1S2YLN7;A0A0S3RJI4;A0A1J7FVL9;A0A1J7IUH2;V7B910;A0A0S3S6U4;A0A0L9TCV0;A0A0B2SHT8;A0A0B2NQX8	tr|A0A151S4W8|A0A151S4W8_CAJCA DAZ-associated protein 1 OS=Cajanus cajan GN=KK1_028362 PE=4 SV=1;tr|A0A151SXJ7|A0A151SXJ7_CAJCA RNA-binding protein Musashi isogeny Rbp6 OS=Cajanus cajan GN=KK1_014953 PE=4 SV=1;tr|K7LAA0|K7LAA0_SOYBN Uncharacterized protein	27	1	1	1	3.9	44.144		15876000	15219000	17533000	1.62093e+07	22383000	24493000	19179000	2.20183e+07	1.35837	0.0264226
A0A1S2YQJ7;I3SCG4;A0A072US82	tr|A0A1S2YQJ7|A0A1S2YQJ7_CICAR endo-1,31,4-beta-D-glucanase OS=Cicer arietinum GN=LOC101493569 PE=4 SV=1;tr|I3SCG4|I3SCG4_MEDTR Uncharacterized protein OS=Medicago truncatula PE=2 SV=1;tr|A0A072US82|A0A072US82_MEDTR Endo-1,3-1,4-beta-D-glucanase-like prote	3	1	1	1	7.1	19.96		483970000	607560000	539740000	5.43757e+08	669360000	822810000	727180000	7.39783e+08	1.3605	0.0266975
A0A072UN42;I1KMF9;A0A0B2SF24;A0A1S3ULF0;A0A1S2Z7S0;A0A072UM69;A0A151R4K2	tr|A0A072UN42|A0A072UN42_MEDTR Rubisco large subunit N-methyltransferase OS=Medicago truncatula GN=MTR_4g082305 PE=4 SV=1;tr|I1KMF9|I1KMF9_SOYBN Uncharacterized protein OS=Glycine max GN=LOC100818113 PE=4 SV=1;tr|A0A0B2SF24|A0A0B2SF24_GLYSO Ribulose-1,5 bi	7	1	1	1	5.1	39.646		28534000	32522000	34456000	3.18373e+07	17069000	25587000	21938000	2.15313e+07	0.676292	0.0269958
V7BDR2;V7BAZ3;I1NFY2;C6T7R6;A0A0B2SC57;A0A072VRK2;I1LEI7;A0A1S3E5E8;I1LEI8;C6T9H7;A0A1S2XZG2;A0A151U7P3;A0A0B2PGX3;I3SZQ6;A0A1S3E3C9;A0A072VPX2;A0A1J7G3W0;A0A1S2Y1A3;A0A151RRC9	tr|V7BDR2|V7BDR2_PHAVU Uncharacterized protein OS=Phaseolus vulgaris GN=PHAVU_007G040800g PE=3 SV=1;tr|V7BAZ3|V7BAZ3_PHAVU Uncharacterized protein OS=Phaseolus vulgaris GN=PHAVU_007G040700g PE=3 SV=1;tr|I1NFY2|I1NFY2_SOYBN Uncharacterized protein OS=Glycin	19	2	2	1	6.7	47.73		21108000	22776000	33321000	25735000	50115000	37524000	43380000	43673000	1.69703	0.0273024
A0A191UJ69;A0A1C7D296;G7JIL1;A0A023I2N0;A0A1W6F7T1;A0A0K0LV50;A0A0K0LWM2;A0A0K0LWD8;A0A151R2L9;A0A1W5P4A5;A0A1S6R0D7;A0A1S5RW05;A0A1S5RVS0;A0A1S5RRI4;A0A1S5RRA8;A0A1L5BWG9;A0A1C7D312;A0A1C7D2D2;A0A1B1LVM9;A0A192ICQ0;A0A142G633;A0A0U2K5W2;A0A0F6NM34;A0A0F6NLV9;A0A0F6NLL1;A0A0F6NLG2;A0A0F6NKP5;A0A0F6NKN4;A0A0F6NKI6;A0A0F6NFX0;A0A0F6NFN9;A0A0F6NFF8;A0A0F6NFC4;A0A0F6NEL8;A0A0F6NE89;A0A0F6NDX7;A0A0A0Q…	tr|A0A191UJ69|A0A191UJ69_ARAHY ATP synthase subunit b, chloroplastic OS=Arachis hypogaea GN=atpF PE=3 SV=1;tr|A0A1C7D296|A0A1C7D296_ARAHY ATP synthase subunit b, chloroplastic OS=Arachis hypogaea GN=atpF PE=3 SV=1	51	6	6	5	25.1	20.925		7185100000	8100100000	8471700000	7.91897e+09	5980800000	6839400000	6292800000	6371000000	0.804524	0.0276541
A0A0B2RJC2;A0A0L9V821;I1MD61;V7BWV9;A0A1J7HT22;A0A0S3SDE0;A0A0S3SG23;A0A0L9UPK5;A0A1S3VU74;A0A1S3TLD1	tr|A0A0B2RJC2|A0A0B2RJC2_GLYSO Fructokinase-2 OS=Glycine soja GN=glysoja_005347 PE=3 SV=1;tr|A0A0L9V821|A0A0L9V821_PHAAN Uncharacterized protein OS=Phaseolus angularis GN=LR48_Vigan08g164100 PE=3 SV=1;tr|I1MD61|I1MD61_SOYBN Uncharacterized protein OS=Glyci	10	7	1	0	33.9	33.507		75246000	66558000	86558000	7.61207e+07	118300000	134870000	98103000	117091000	1.53823	0.0276711
A0A068LJH6;A1Z263	tr|A0A068LJH6|A0A068LJH6_PEA Vitamin B-12-independent methionine synthase OS=Pisum sativum PE=2 SV=1	2	11	2	2	18.9	84.316		514090000	588700000	517150000	539980000	314130000	351620000	456520000	374090000	0.692785	0.0278063
A0A1J7G8G1	tr|A0A1J7G8G1|A0A1J7G8G1_LUPAN Protein disulfide-isomerase OS=Lupinus angustifolius GN=TanjilG_09201 PE=3 SV=1	1	1	1	1	2.6	56.802		160780000	170440000	204800000	1.78673e+08	271210000	236140000	224560000	243970000	1.36545	0.0280067
I3RZA0;A0A072V2R0;P31023;G4XWZ4;G4XWZ0	tr|I3RZA0|I3RZA0_MEDTR Uncharacterized protein OS=Medicago truncatula PE=2 SV=1;tr|A0A072V2R0|A0A072V2R0_MEDTR Dihydrolipoyl dehydrogenase OS=Medicago truncatula GN=MTR_4g123070 PE=4 SV=1;sp|P31023|DLDH_PEA Dihydrolipoyl dehydrogenase, mitochondrial OS=Pis	5	7	1	0	17.7	53.281		64168000	68787000	78223000	7.03927e+07	56920000	55425000	56867000	56404000	0.801277	0.0283387
A0A191UJ65;W8CYC2;P58385;A0A1W6F811;A0A1W6F7U4;A0A1W5P492;A0A1C7D3U7;A0A1C7D3I0;A0A0Y0U4Y1;A0A0Y0TZJ5;A0A0K0LWI0;A0A0K0LWC0;A0A0K0LUQ9;A0A0K0LUC9;G9IIW3;A0A1S5RVQ8;A0A151R467;A0A023INH8;A0A151R2E0;A0A151UCK7	tr|A0A191UJ65|A0A191UJ65_ARAHY Photosystem I P700 chlorophyll a apoprotein A2 OS=Arachis hypogaea GN=psaB PE=3 SV=1;tr|W8CYC2|W8CYC2_MEDTR Photosystem I P700 chlorophyll a apoprotein A2 OS=Medicago truncatula f. tricycla GN=psaB PE=3 SV=1;sp|P58385|PSAB_LO	20	13	2	2	25.2	82.322		1094300000	908130000	1170800000	1.05774e+09	413220000	557390000	806070000	5.92227e+08	0.559896	0.0284264
Q4U3Z3;C6TGU0;A0A0B2PDR8;V7D1I0;A0A1S3TLV7;A0A0S3RZP8;A0A151U9E4;A0A0L9U9L7;A0A1J7GQH7;A0A151U887;I3SHK2;A0A1S2Y0F5;A0A1J7H1R6;A0A1J7FTB8;A0A1J7HMU7	tr|Q4U3Z3|Q4U3Z3_LOTJA Dehydroascorbate reductase OS=Lotus japonicus GN=DHAR PE=2 SV=1	15	5	5	3	19.5	29.1		493840000	504470000	468860000	4.89057e+08	172770000	230990000	392860000	265540000	0.542964	0.028516
A0A182BFE2;A0A1J7HWG6;A0A1J7H930	tr|A0A182BFE2|A0A182BFE2_LUPAN Putative aquaporin tip2-1 OS=Lupinus angustifolius PE=3 SV=1;tr|A0A1J7HWG6|A0A1J7HWG6_LUPAN Uncharacterized protein OS=Lupinus angustifolius GN=TanjilG_20183 PE=3 SV=1;tr|A0A1J7H930|A0A1J7H930_LUPAN Uncharacterized protein OS	3	1	1	1	5.5	20.418		247620000	255950000	297030000	2.66867e+08	218680000	209600000	216610000	2.14963e+08	0.805508	0.0287056
I3T173;A0A1S2YK22	tr|I3T173|I3T173_LOTJA Uncharacterized protein OS=Lotus japonicus PE=2 SV=1;tr|A0A1S2YK22|A0A1S2YK22_CICAR L-ascorbate peroxidase 3, peroxisomal OS=Cicer arietinum GN=LOC101496561 PE=3 SV=1	2	2	1	0	8.4	31.603		31258000	54994000	53923000	46725000	73981000	75632000	69963000	73192000	1.56644	0.0287948
A0A0S3RJ81;A0A0L9UVF2;A0A1J7HCS5;A0A151U2A9;A0A1J7GR36;V7B9R4;K7KBH5;C6T4Z9;A0A0B2S0T4;A0A072V6Y2;A0A0R0L360	tr|A0A0S3RJ81|A0A0S3RJ81_PHAAN Uncharacterized protein OS=Vigna angularis var. angularis GN=Vigan.03G027700 PE=4 SV=1;tr|A0A0L9UVF2|A0A0L9UVF2_PHAAN Uncharacterized protein OS=Phaseolus angularis GN=LR48_Vigan07g025100 PE=4 SV=1;tr|A0A1J7HCS5|A0A1J7HCS5_LU	11	1	1	1	10.3	10.612		99165000	71764000	51627000	7.41853e+07	157210000	171470000	114120000	147600000	1.98961	0.0291907
K7MJ53;A0A0B2P7M7;I1MQS2;A0A0S3RA83;A0A0L9TTU6;A0A151SB92;I1KNT6;K7L442;I1KNT7;A0A1S3UI40;I1KNT4;A0A0B2S0E7;K7L441;A0A1S2Y4Z6;A0A1S3UI47;A0A1J7G488;C6TBB2;V7C6V0;I3T1K7	tr|K7MJ53|K7MJ53_SOYBN Uncharacterized protein OS=Glycine max GN=GLYMA_17G000800 PE=4 SV=1;tr|A0A0B2P7M7|A0A0B2P7M7_GLYSO Uncharacterized protein OS=Glycine soja GN=glysoja_004615 PE=4 SV=1;tr|I1MQS2|I1MQS2_SOYBN Uncharacterized protein OS=Glycine max GN=G	19	4	1	1	29.8	23.335		27441000	27311000	20795000	2.51823e+07	42319000	45870000	32498000	40229000	1.59751	0.0299703
I1LU53	tr|I1LU53|I1LU53_SOYBN Aconitate hydratase OS=Glycine max GN=LOC100794803 PE=3 SV=1	1	13	13	0	18.8	107.24		852570000	916560000	861260000	8.76797e+08	1109100000	1269500000	1014400000	1131000000	1.28992	0.0300165
H6VUU3;I1LGG2;C6SZX7;C6SZK3;A0A0B2QVT5;A0A0B2RRR0;A0A1S3UWB6;A0A1J7HTU6;I1K6J6;C6T4A1;A0A0B2QQ33;A0A0S3T5S6;A0A1S3VSG3;A0A151TEY6;I1KP94;C6SYT7;A0A0B2QA51;A0A1S2YEV0;A0A1J7FXD2;I1K6J7;A0A0L9UPR9;I1K6J8;Q8L5Q6;G7LI02;U5NF47;T1PQX1;V7CPA5;I3SQ44;G7LI01;I3T0Y0;Q56VU1;A0A0S3QXL7;A0A0L9VQ77	tr|H6VUU3|H6VUU3_9FABA Glutathione peroxidase OS=Ammopiptanthus mongolicus PE=2 SV=1;tr|I1LGG2|I1LGG2_SOYBN Glutathione peroxidase OS=Glycine max GN=LOC100500036 PE=3 SV=1;tr|C6SZX7|C6SZX7_SOYBN Glutathione peroxidase OS=Glycine max GN=LOC100306570 PE=2 SV	33	5	5	2	29.9	18.452		694670000	834020000	534140000	687610000	1126600000	1488000000	1043900000	1219500000	1.77353	0.0301489
C6T6P9;V7AZ27;C6SYE0;C6SWG4;A0A1S3U284;A0A1J7IH62;A0A1J7G4E4;A0A151UGY6;A0A0S3RP51;A0A0L9V0Y5;A0A0B2R2T7;G7L2J4;B7FGU9;A0A0S3RHY6;A0A0B2PZ79;A0A0L9TCN8;V7CAI0;A0A151STG4	tr|C6T6P9|C6T6P9_SOYBN 40S ribosomal protein S21 OS=Glycine max PE=2 SV=1;tr|V7AZ27|V7AZ27_PHAVU 40S ribosomal protein S21 OS=Phaseolus vulgaris GN=PHAVU_009G247800g PE=3 SV=1;tr|C6SYE0|C6SYE0_SOYBN 40S ribosomal protein S21 OS=Glycine max GN=LOC100499937	18	3	3	3	32.1	9.1051		498420000	526560000	526170000	517050000	651570000	633630000	558810000	614670000	1.1888	0.0309208
T2DP01;Q93XW1;A0A1S3U6C1;A0A0S3RCR5;Q9T0N0;A0A1S3U682;I1K9V8;E9KNA4;A0A0B2QJ68;G7J3X9;I3S1K9;A0A151RPC0;A0A1J7G8Q4;P46266;E1U3Z2;A0A1S3E9L2;I1K9V7;I1JVB9;A0A1J7HP25;A0A1J7HBR1;I1JVC2;I1K9W0;G7J3Y0;I1K9V9;I1JVC1;V7B850;A0A1S3VVS9;A0A0S3RMS8;A0A0L9V0H1;B7FFC1;A0A0B2PHT0;I3S5Q3;E3V0I2;A0A1S3DYY1;T2DLL2;Q9XG89;P42653;A5YM78;A0A151TZY1;A0A0R4J5A5;C6TGW2;A0A0R0GRY6;K7M7P8;A0A1B2BI42;A0A1B2BI44;A0A0R0L4…	tr|T2DP01|T2DP01_PHAVU 14-3-3 protein OS=Phaseolus vulgaris GN=PHAVU_009G032500g PE=2 SV=1;tr|Q93XW1|Q93XW1_PHAAN 14-3-3 protein OS=Phaseolus angularis GN=LR48_Vigan04g192700 PE=2 SV=1;tr|A0A1S3U6C1|A0A1S3U6C1_VIGRR 14-3-3-like protein isoform X1 OS=Vigna	60	11	11	7	48.6	29.159		3929700000	3572000000	3939500000	3.81373e+09	4620800000	4546400000	4142700000	4.43663e+09	1.16333	0.0313011
V7CJ46;A0A0S3T5D9;A0A0L9UQA5;A0A151TJG5;A0A1S3V9Z2;I1J9Y5;C6T028;I1LGL7;C6T4Q6;V7CF95	tr|V7CJ46|V7CJ46_PHAVU Uncharacterized protein OS=Phaseolus vulgaris GN=PHAVU_002G060300g PE=4 SV=1;tr|A0A0S3T5D9|A0A0S3T5D9_PHAAN Uncharacterized protein OS=Vigna angularis var. angularis GN=Vigan.10G207900 PE=4 SV=1;tr|A0A0L9UQA5|A0A0L9UQA5_PHAAN Unchara	10	5	5	2	36.7	16.494		224850000	222600000	182090000	2.09847e+08	250680000	316900000	294210000	2.87263e+08	1.36892	0.0316394
Q2HW07;A0A1S2XQ93	tr|Q2HW07|Q2HW07_MEDTR Photosystem I reaction center subunit XI OS=Medicago truncatula GN=MTR_7g079900 PE=2 SV=1;tr|A0A1S2XQ93|A0A1S2XQ93_CICAR photosystem I reaction center subunit XI, chloroplastic OS=Cicer arietinum GN=LOC101507573 PE=4 SV=1	2	1	1	1	3.7	22.918		6459900000		7378700000	6919300000	4972300000	3986300000	5160700000	4.70643e+09	0.680189	0.0319006
A0A0B2SQK5;C6TD66;A0A0R0FL69;A0A0B2RR05;V7CUT7;A0A1S3TB63;A0A151TQX7	tr|A0A0B2SQK5|A0A0B2SQK5_GLYSO Uncharacterized protein OS=Glycine soja GN=glysoja_015025 PE=4 SV=1;tr|C6TD66|C6TD66_SOYBN Putative uncharacterized protein OS=Glycine max GN=LOC100793739 PE=2 SV=1;tr|A0A0R0FL69|A0A0R0FL69_SOYBN Uncharacterized protein OS=Gl	7	1	1	1	4.2	28.904		27952000	36759000	33020000	32577000		49920000	44554000	47237000	1.45001	0.031922
I1K360;A0A0B2QW86;A0A151S648;A0EXV4	tr|I1K360|I1K360_SOYBN Uncharacterized protein OS=Glycine max GN=LOC100798355 PE=3 SV=1;tr|A0A0B2QW86|A0A0B2QW86_GLYSO ATP-dependent zinc metalloprotease FTSH 2, chloroplastic OS=Glycine soja GN=glysoja_018765 PE=3 SV=1;tr|A0A151S648|A0A151S648_CAJCA Uncha	4	17	17	0	35.1	74.815		3905500000	4376600000	3639100000	3.97373e+09	2825900000	3163400000	3356900000	3115400000	0.783998	0.0319378
A0A151UC28;G7L8R3;B7FKN6;V7CMV7;A0A1S3UI82;A0A0S3QZ15;A0A0L9TJJ5;I1K480;C6TJX3;A0A0B2PFV6;A0A1J7I242;I3SXE0;A0A1S2YFW8;I1KSN5;C6TDP3;A0A0B2SN52;Q9AT39	tr|A0A151UC28|A0A151UC28_CAJCA Uncharacterized protein OS=Cajanus cajan GN=KK1_021095 PE=4 SV=1;tr|G7L8R3|G7L8R3_MEDTR Tyrosine phosphatase, putative OS=Medicago truncatula GN=MTR_8g088420 PE=4 SV=1;tr|B7FKN6|B7FKN6_MEDTR Putative uncharacterized protein O	17	3	3	3	13.1	37.456		529720000	592860000	713060000	611880000	449180000	438820000	429050000	4.39017e+08	0.717488	0.0330248
A0A1S3UIK7;A0A0S3R625;A0A0L9TR27;I1MUV5;A0A0B2P4X4;A0A1J7I6X0;I1K0I6;A0A0R0FC89;A0A0B2PQB6	tr|A0A1S3UIK7|A0A1S3UIK7_VIGRR ATP-dependent Clp protease proteolytic subunit OS=Vigna radiata var. radiata GN=LOC106765686 PE=3 SV=1;tr|A0A0S3R625|A0A0S3R625_PHAAN ATP-dependent Clp protease proteolytic subunit OS=Vigna angularis var. angularis GN=Vigan.0	9	2	2	2	10.2	31.552		133310000	132270000	141040000	135540000	157980000	201420000	217080000	192160000	1.41774	0.0340408
CON__P12763		1	1	1	1	6.7	38.418	+	41448000	25931000	27918000	3.17657e+07	14320000	18221000	15234000	15925000	0.501327	0.0342348
A0A151S0H6;A0A151TYQ3;A0A1J7IKX0	tr|A0A151S0H6|A0A151S0H6_CAJCA Cysteine proteinase RD21a OS=Cajanus cajan GN=KK1_030013 PE=3 SV=1	3	4	4	4	10.6	50.973		1755600000	2092500000	2216900000	2.02167e+09	2554300000	2387400000	2732400000	2.55803e+09	1.26531	0.0343628
K7KA00;A0A0R4J2Q8;A0A0R0KZQ5	tr|K7KA00|K7KA00_SOYBN Serine hydroxymethyltransferase OS=Glycine max GN=LOC100816213 PE=3 SV=1;tr|A0A0R4J2Q8|A0A0R4J2Q8_SOYBN Serine hydroxymethyltransferase OS=Glycine max GN=LOC100816213 PE=3 SV=1;tr|A0A0R0KZQ5|A0A0R0KZQ5_SOYBN Serine hydroxymethyltrans	3	8	1	0	21.2	55.351		369080000	375270000	403820000	3.82723e+08	316360000	321470000	355720000	3.31183e+08	0.865334	0.034404
I3T095	tr|I3T095|I3T095_MEDTR Uncharacterized protein OS=Medicago truncatula PE=2 SV=1	1	1	1	1	53.8	3.0103		142440000	113280000	130380000	128700000	92777000	93598000	107630000	9.80017e+07	0.761474	0.0344161
A0A151TIC0	tr|A0A151TIC0|A0A151TIC0_CAJCA Ferredoxin--NADP reductase OS=Cajanus cajan GN=KK1_013115 PE=3 SV=1	1	11	2	1	35.6	40.678		2014200000	3079100000	2779000000	2624100000	1433200000	1706700000	1641900000	1.59393e+09	0.607421	0.0346876
I1JMI9;V7AM68;A0A1S3VE25;A0A0S3SVX3;G7LDG5;A0A0L9VU03;G7LDG9;G7LDG7;A0A1S2YUH5	tr|I1JMI9|I1JMI9_SOYBN Malic enzyme OS=Glycine max GN=LOC100799344 PE=3 SV=1;tr|V7AM68|V7AM68_PHAVU Malic enzyme OS=Phaseolus vulgaris GN=PHAVU_010G041000g PE=3 SV=1;tr|A0A1S3VE25|A0A1S3VE25_VIGRR Malic enzyme OS=Vigna radiata var. radiata GN=LOC106774063	9	3	3	3	6.3	68.982		17693000	18205000		17949000	20627000	21765000		21196000	1.1809	0.0349977
K7LFQ9;A2Q1U0;V7B3W1;G7L1Y9;I1N4D7;A0A1S3TW04;A0A0S3RS15	tr|K7LFQ9|K7LFQ9_SOYBN Uncharacterized protein OS=Glycine max GN=GLYMA_09G237900 PE=3 SV=1;tr|A2Q1U0|A2Q1U0_MEDTR Peptidase S26A, signal peptidase I; AAA ATPase; Peptidase M, neutral zinc metallopeptidases, zinc-binding site; Peptidase M41, FtsH extracellu	7	2	1	1	7.4	49.413		111500000	97810000	101640000	103650000	66785000	66170000	91297000	7.47507e+07	0.721183	0.0350957
V7CMM2;A0A1S3UQG2;A0A0S3QZE8;A0A0L9TK67;C6TKH6;A0A0B2STV0;I1KSA4	tr|V7CMM2|V7CMM2_PHAVU Uncharacterized protein OS=Phaseolus vulgaris GN=PHAVU_002G234700g PE=4 SV=1;tr|A0A1S3UQG2|A0A1S3UQG2_VIGRR uncharacterized protein LOC106767784 OS=Vigna radiata var. radiata GN=LOC106767784 PE=4 SV=1;tr|A0A0S3QZE8|A0A0S3QZE8_PHAAN U	7	1	1	1	7	17.489		1483300	1988800	2399500	1957200	2864700	3692700	4572700	3.71003e+06	1.89558	0.0351463
R9ZV72;G9IJ05;R9ZV13;R9ZTL2;R9ZSX9;R9ZSB2;R9ZS51;R9ZR65;R9ZR57;R9RPG6;Q9BBQ3;Q8MCA0;Q2PMQ2;N0DNV7;I2E2S3;D3J8J6;C6T395;A4GGD8;A0A1C7D4K6;A0A1C7D3V9;A0A1C7D3J8;A0A1C7D1Y8;A0A173CSW4;A0A110BE34;A0A0Y0UQ59;A0A0X8GKD5;A0A0X8GHS4;A0A0K0LX28;A0A0K0LWM9;A0A0K0LW37;A0A0K0LVJ8;A0A0K0LUU4;A0A0K0LUE8;A0A0F7RNS4;A0A0F7RLC0;V7CUV5;K7M6V8;A0A1W6F851;A0A1W6F7W7;A0A1W5P4D5;A0A1S6R0C8;A0A1S5RRK4;A0A1S5RRD5;A0A151…	tr|R9ZV72|R9ZV72_GLYTO Ribosomal protein S11 (Fragment) OS=Glycine tomentella GN=rps11 PE=3 SV=1;tr|G9IJ05|G9IJ05_MILPI 30S ribosomal protein S11, chloroplastic OS=Millettia pinnata GN=rps11 PE=3 SV=1;tr|R9ZV13|R9ZV13_9FABA 30S ribosomal protein S11, chlor	57	2	2	2	18	14.478		254090000	329190000	367920000	3.17067e+08	197980000	225640000	147460000	190360000	0.600378	0.0352382
A0A1J7FVP1	tr|A0A1J7FVP1|A0A1J7FVP1_LUPAN Uncharacterized protein OS=Lupinus angustifolius GN=TanjilG_18713 PE=4 SV=1	1	3	1	1	67.2	6.7144		37840000	44194000	43117000	41717000	20603000	32309000	31869000	2.82603e+07	0.67743	0.0353166
A0A151TDE1	tr|A0A151TDE1|A0A151TDE1_CAJCA Transaldolase OS=Cajanus cajan GN=KK1_019689 PE=3 SV=1	1	10	2	2	36.4	47.882		120110000	138950000	177640000	1.45567e+08	200690000	196440000	198390000	1.98507e+08	1.36368	0.0355919
A0A1J7IML2;A0A0B2S2R2;A0A151U1K0;V7B7M6;I1M7B9;I1JIP5;A0A1S3UGU3;A0A1J7HQN8;A0A0S3RK85;A0A0L9UVX2;A0A0B2S1A3;G7K2W1;A0A1S2XLJ2	tr|A0A1J7IML2|A0A1J7IML2_LUPAN Uncharacterized protein OS=Lupinus angustifolius GN=TanjilG_18970 PE=3 SV=1;tr|A0A0B2S2R2|A0A0B2S2R2_GLYSO T-complex protein 1 subunit eta OS=Glycine soja GN=glysoja_047968 PE=3 SV=1;tr|A0A151U1K0|A0A151U1K0_CAJCA T-complex p	13	5	5	5	12.5	60.174		68246000	77445000	65568000	7.04197e+07	101950000	84401000	86442000	90931000	1.29127	0.0360463
A0A1S3V378;V7BYL2;I1N5Q1;I1N5Q8;I1N5Q2;Q9XQB0;H9CXY5;A0A1J7GJS0;A0A0S3T7P3;K7XXN6;K7X8F8;K7X7P3;K7X1M2;I1N5Q7;I1N5Q6;D2DWB7;A0A0B2QTX6;A0A1J7HJS1;A0A0L9VPZ6	tr|A0A1S3V378|A0A1S3V378_VIGRR Carbonic anhydrase OS=Vigna radiata var. radiata GN=LOC106771342 PE=3 SV=1;tr|V7BYL2|V7BYL2_PHAVU Carbonic anhydrase OS=Phaseolus vulgaris GN=PHAVU_004G013500g PE=3 SV=1;tr|I1N5Q1|I1N5Q1_SOYBN Carbonic anhydrase OS=Glycine ma	19	5	5	0	16.8	36.79		7936400000	5933700000	8374500000	7.41487e+09	5336100000	4525300000	5046600000	4.96933e+09	0.670185	0.0360811
A0A1S2YRE7;V7CAY6;Q9XE94;Q4U3Z4;A0A1S3UVI1;A0A0S3R7P6;A0A0R4J365;A0A0R0FAD6;A0A0L9TS54	tr|A0A1S2YRE7|A0A1S2YRE7_CICAR geranylgeranyl diphosphate reductase, chloroplastic OS=Cicer arietinum GN=LOC101504312 PE=4 SV=1;tr|V7CAY6|V7CAY6_PHAVU Uncharacterized protein OS=Phaseolus vulgaris GN=PHAVU_003G189600g PE=4 SV=1;tr|Q9XE94|Q9XE94_SOYBN Geran	9	5	2	1	9.1	51.365		83836000	67091000	106600000	8.58423e+07	52048000	35325000	51959000	46444000	0.541038	0.0363806
I1ME25;A0A0B2RG42	tr|I1ME25|I1ME25_SOYBN Uncharacterized protein OS=Glycine max GN=LOC100814039 PE=3 SV=1;tr|A0A0B2RG42|A0A0B2RG42_GLYSO Heat shock 70 kDa protein, mitochondrial OS=Glycine soja GN=glysoja_005623 PE=3 SV=1	2	10	3	0	16.9	72.469		84018000	92103000	70016000	8.20457e+07	109800000	147690000	114520000	1.24003e+08	1.51139	0.0363869
A0A1S2XGV8;A0A1J7HWV9;I3SUJ1;A0A151U8A9;A0A151RPL5;I1LAI0;A0A0B2Q8R2;C6T8S2;A0A0R0HSC1;A0A0B2RR34;V7B1L2;K7N254;V7C6M6;A0A072UG25;C6TM44;V7C4B7;A0A1J7G9W5;A0A072U4R6	tr|A0A1S2XGV8|A0A1S2XGV8_CICAR U2 small nuclear ribonucleoprotein A OS=Cicer arietinum GN=LOC101501324 PE=4 SV=1;tr|A0A1J7HWV9|A0A1J7HWV9_LUPAN Uncharacterized protein OS=Lupinus angustifolius GN=TanjilG_19562 PE=4 SV=1;tr|I3SUJ1|I3SUJ1_LOTJA Uncharacteri	18	4	4	2	17.5	31.757		85398000	78480000	89440000	8.44393e+07	104030000	99651000	123370000	109017000	1.29107	0.0366393
A0A0R0G869;I1M6N5;I1JJD2;C6T902;A0A0B2QV25;C6T827;A0A0B2S404;A0A0B2S2D4;A0A151TDC8;A0A1S3TWI2;A0A0S3RQS0;A0A0L9TEB7;C6TDY3;P52904;A0A1S2XMN1;A0A1J7GPG1;V7AZT1	tr|A0A0R0G869|A0A0R0G869_SOYBN Uncharacterized protein OS=Glycine max GN=GLYMA_14G020200 PE=4 SV=1;tr|I1M6N5|I1M6N5_SOYBN Uncharacterized protein OS=Glycine max GN=LOC100777306 PE=4 SV=1;tr|I1JJD2|I1JJD2_SOYBN Uncharacterized protein OS=Glycine max GN=LOC1	17	4	4	4	15.3	37.971		56482000	47126000		51804000	87501000	69480000	84271000	8.04173e+07	1.55234	0.0369676
C6TJE4;X2BQF0;C6TNJ1;A0A0R0ED38;A0A0B2P001;A0A0R0HWP9;A0A0B2Q7B0;A0A0R0I4T4	tr|C6TJE4|C6TJE4_SOYBN Putative uncharacterized protein OS=Glycine max PE=2 SV=1;tr|X2BQF0|X2BQF0_GLYSO Plasma membrane intrinsic protein OS=Glycine soja GN=PIP2 PE=2 SV=1;tr|C6TNJ1|C6TNJ1_SOYBN Putative uncharacterized protein OS=Glycine max PE=2 SV=1;tr|	8	1	1	1	11.4	17.014		44703000	45882000	37839000	42808000	27618000		32083000	29850500	0.697311	0.0378278
G3F843;G3F842;G3F840;G3F839;G3F838;G3F837;A0A1J7HIG1;A0A1S2XVH6;V7BMW1;A0A1S2XW27;A0A0L9TUN4;A0A151UBL4;I1JB52;A0A0B2Q5X5;I3STV2;B7FFB0;A0A1S3V6L4;A0A1J7FTF8;A0A072VMH0	tr|G3F843|G3F843_ARAIP 2-methyl-6-phytylbenzoquinone methyltranferase OS=Arachis ipaensis GN=mpbqmt PE=3 SV=1;tr|G3F842|G3F842_ARADU 2-methyl-6-phytylbenzoquinone methyltranferase OS=Arachis duranensis GN=mpbqmt PE=3 SV=1;tr|G3F840|G3F840_ARAHY 2-methyl-6-	19	6	6	1	21.7	39.86		1073500000	1211400000	1326500000	1203800000	973910000	960550000	998970000	977810000	0.812269	0.037876
A0A0R4UXQ1;A0A151S7N8;A0A1S3V8H6;A0A0S3STP9;A0A0L9TV30;A0A072VIH3;I1NEH4;I1LAJ0;C6TI67;A0A0R0EJP3;I1LAJ1;A0A1S2Y1B0;V7BHN0;I1NEH3;A0A0B2Q9Q8;B0M1A9;A0A0B2QJQ7;I3T435;B7FIA4;I3S2W3;A0A1J7IVP0	tr|A0A0R4UXQ1|A0A0R4UXQ1_ARAHY 3-ketoacyl-CoA thiolase OS=Arachis hypogaea GN=PKT PE=2 SV=1	21	7	7	6	26.3	48.348		365830000	460020000	494400000	4.40083e+08	597730000	531960000	586740000	5.72143e+08	1.30008	0.0385091
A0A1J7GR87;A0A1J7HR76	tr|A0A1J7GR87|A0A1J7GR87_LUPAN Peroxidase OS=Lupinus angustifolius GN=TanjilG_13603 PE=3 SV=1;tr|A0A1J7HR76|A0A1J7HR76_LUPAN Peroxidase OS=Lupinus angustifolius GN=TanjilG_13608 PE=3 SV=1	2	1	1	1	7.1	26.838		27189000	26582000	37963000	30578000	50793000	63355000	42421000	5.21897e+07	1.70677	0.0385527
I1N3A6;A0A0B2S8K3;A0A1J7GDS7;A0A151U120;I1L6Y9;A0A0B2R7B8;A0A1S3TVD1;A0A0S3RTI9;C6TFG7;K7MTV2;A0A072U0S5;V7B2C4;A0A0L9TDA3;A0A1J7H3I1;A0A0S3RTE7;A0A151R6Y3;A0A0B2QSW6;K7MJ32	tr|I1N3A6|I1N3A6_SOYBN Alpha-galactosidase OS=Glycine max GN=LOC100812330 PE=3 SV=1;tr|A0A0B2S8K3|A0A0B2S8K3_GLYSO Alpha-galactosidase OS=Glycine soja GN=glysoja_001112 PE=3 SV=1;tr|A0A1J7GDS7|A0A1J7GDS7_LUPAN Alpha-galactosidase OS=Lupinus angustifolius G	18	4	4	3	11.7	45.689		148430000	127400000	154610000	143480000	112140000	117250000	86530000	1.05307e+08	0.733947	0.03857
A0A1S3TU20	tr|A0A1S3TU20|A0A1S3TU20_VIGRR psbP-like protein 1, chloroplastic OS=Vigna radiata var. radiata GN=LOC106758773 PE=4 SV=1	1	3	3	1	13.5	26.762		1333800000	1300100000	1234500000	1.28947e+09	1182600000	1103800000	977320000	1.08791e+09	0.843687	0.0387763
A0A1J7HI51	tr|A0A1J7HI51|A0A1J7HI51_LUPAN Lipoxygenase OS=Lupinus angustifolius GN=TanjilG_04644 PE=3 SV=1	1	3	2	2	4.1	96.416		20934000		24374000	22654000		40547000	48892000	44719500	1.97402	0.039379
A0A0U1WLM2;A0A0L9VNS5;K7MW82;A0A0B2QX89;A0A0S3T7Y0;A0A0L9VNX9;A0A1S3VAW6;A0A1S3UUN5;A0A1S3TPC4;A0A151RGE9;I1J6P3;C6TN15;A0A1J7IHT0;A0A0S3T8S8	tr|A0A0U1WLM2|A0A0U1WLM2_ARAHY HUGT83A1-like protein OS=Arachis hypogaea PE=2 SV=1;tr|A0A0L9VNS5|A0A0L9VNS5_PHAAN Uncharacterized protein OS=Phaseolus angularis GN=LR48_Vigan10g249500 PE=4 SV=1;tr|K7MW82|K7MW82_SOYBN Uncharacterized protein OS=Glycine max	14	2	2	2	5	51.727		69198000	63195000	80848000	7.10803e+07	88774000	94514000	84053000	8.91137e+07	1.2537	0.0397288
Q94IC4;I7ARP9;I1J7H3;A0A0B2PS04;A0A151RU82	sp|Q94IC4|FRI2_SOYBN Ferritin-2, chloroplastic OS=Glycine max PE=2 SV=1;tr|I7ARP9|I7ARP9_SOYBN Ferritin OS=Glycine max GN=Fer1-1 PE=2 SV=1;tr|I1J7H3|I1J7H3_SOYBN Ferritin OS=Glycine max GN=SFERH-2 PE=3 SV=1;tr|A0A0B2PS04|A0A0B2PS04_GLYSO Ferritin OS=Glycin	5	2	1	1	9.3	28.511		111170000	155210000	154080000	1.40153e+08	73113000	106240000	84206000	87853000	0.626835	0.0401296
I1M8S3;A0A0B2QIC0;G7ICF3;Q2HRK7;V7CRY6;I1MXJ1	tr|I1M8S3|I1M8S3_SOYBN Uncharacterized protein OS=Glycine max GN=LOC100793808 PE=4 SV=1;tr|A0A0B2QIC0|A0A0B2QIC0_GLYSO Subtilisin-like protease OS=Glycine soja GN=glysoja_048198 PE=4 SV=1;tr|G7ICF3|G7ICF3_MEDTR Subtilisin-like serine protease OS=Medicago t	6	2	2	1	3.6	82.13		110930000	105810000	141070000	119270000	161960000	232640000	178520000	191040000	1.60174	0.0403719
G7I9N0;I3S2K2;G7I9M9	tr|G7I9N0|G7I9N0_MEDTR ATP synthase D chain OS=Medicago truncatula GN=MTR_1g095830 PE=4 SV=1;tr|I3S2K2|I3S2K2_MEDTR ATP synthase subunit d, mitochondrial OS=Medicago truncatula PE=2 SV=1;tr|G7I9M9|G7I9M9_MEDTR ATP synthase subunit d, mitochondrial OS=Medic	3	1	1	1	9.7	16.797		130230000	175930000	160200000	1.55453e+08	187190000	228480000	211990000	209220000	1.34587	0.0403944
D5FUD7;A0A1S3TRM4;A0A0S3RZ97;A0A0L9U8N2;A0A151U3D7;A0A0B2PHQ6;A0A1J7IHB4;I3SQA4;A0A1S2XTC5;A0A1S2XVC1;A0A0L9U908;F5C0D3;A0A151S191;A0A1J7IB35;A0A1S3TM00;A0A1J7HEY6;G7ZUV5;G7IE32;I3T683;A0A0R0KTK4;I1JQ73;Q93X25;K7MM65;V7D183;V7CZW4;A0A0B2NYN9;K7MZB4;F1C3E5	tr|D5FUD7|D5FUD7_VIGRA 2-cys peroxiredoxin OS=Vigna radiata PE=2 SV=1;tr|A0A1S3TRM4|A0A1S3TRM4_VIGRR 2-Cys peroxiredoxin BAS1, chloroplastic-like OS=Vigna radiata var. radiata GN=LOC106757998 PE=4 SV=1;tr|A0A0S3RZ97|A0A0S3RZ97_PHAAN Uncharacterized protein	28	6	2	1	34.9	28.593		736730000	721090000	951300000	803040000	1052500000	1166600000	993700000	1.07093e+09	1.3336	0.0408154
P49612	sp|P49612|METK1_PEA S-adenosylmethionine synthase 1 (Fragment) OS=Pisum sativum GN=SAMS1 PE=2 SV=2	1	6	1	1	23.8	39.939		193730000	215930000	219080000	209580000	293230000	315900000	237860000	282330000	1.34712	0.0412304
A0A1J7G8I3;I3SR88;B7FI51;G7J330;V7AXP2	tr|A0A1J7G8I3|A0A1J7G8I3_LUPAN Uncharacterized protein OS=Lupinus angustifolius GN=TanjilG_09219 PE=4 SV=1;tr|I3SR88|I3SR88_MEDTR Uncharacterized protein OS=Medicago truncatula PE=2 SV=1;tr|B7FI51|B7FI51_MEDTR Putative uncharacterized protein OS=Medicago t	5	2	2	2	7.5	48.443		125890000	115990000	129570000	1.23817e+08	142200000	134120000	136920000	1.37747e+08	1.11251	0.0412979
A0A1J7GLU2	tr|A0A1J7GLU2|A0A1J7GLU2_LUPAN Uncharacterized protein OS=Lupinus angustifolius GN=TanjilG_02554 PE=4 SV=1	1	2	1	1	15.9	14.854		33205000	54523000	51138000	4.62887e+07	88176000	106550000	65308000	86678000	1.87255	0.0415105
C6SW70;V7B8A1;T2DNA9;I1KVR2;I1KGP0;A0A0B2S1S4;A0A0B2P962;I3T3P4;A0A1S3T7T9;A0A151RP55;A0A0S3RLF1;A0A0L9UX38;A0A1S3T7U0;A0A072VPV6;I3T3R3;C6SYG1;A0A0L9UAU5;A0A1J7HVY8;I1L1F3;A0A0B2RMU3;I3SY90;A0A1S2YME2;A0A072URW1;A0A0S3RI14;A0A1S2XGH7;A0A1S2XEA5;A0A151RW26;Q2HVI3;I3S3N9;K7MBV6;C6TB24;B7FH82;B7FHC4;A0A1J7I2B2;V7AZN7;A0A1S3U132;I3S9R2;A0A151RW11;A0A0B2QT34;K7MBV7;C6SZB4;A0A1J7GAL8;K7LUQ4;A0A151TPC9…	tr|C6SW70|C6SW70_SOYBN Putative uncharacterized protein OS=Glycine max PE=2 SV=1;tr|V7B8A1|V7B8A1_PHAVU Uncharacterized protein OS=Phaseolus vulgaris GN=PHAVU_008G255000g PE=4 SV=1;tr|T2DNA9|T2DNA9_PHAVU 60S ribosomal protein L7-4-like protein OS=Phaseolus	63	7	7	7	29.5	28.172		1937300000	1702900000	1732200000	1790800000	2015100000	2100200000	2340400000	2151900000	1.20164	0.041724
I1JA15;A0A0B2R0I3;A0A1S3VRX0;A0A0R0H6U1;A0A1J7ID91;I3SI74;I3SLY5;G7KET9;A0A151TJL3;A0A1S2YXR6;I1K0F7;C6TJX7;A0A0B2RQ95;A0A1S2Z668;A0A0S3T6H9;A0A0L9UPW0;V7CM46;V7CBJ2;I3T5F6;A0A1S3UU57;A0A0S3R5P5;I1MUS7;A0A0B2PQ06	tr|I1JA15|I1JA15_SOYBN Uncharacterized protein OS=Glycine max GN=LOC100785186 PE=4 SV=1;tr|A0A0B2R0I3|A0A0B2R0I3_GLYSO PGR5-like protein 1A, chloroplastic OS=Glycine soja GN=glysoja_018318 PE=4 SV=1;tr|A0A1S3VRX0|A0A1S3VRX0_VIGRR PGR5-like protein 1A, chlo	23	3	3	3	13.9	35.468		343590000	400750000	463500000	4.02613e+08	259290000	297750000	313030000	2.90023e+08	0.720352	0.0418852
R9ZVB5;R9ZU51;R9ZT23;R9ZSH6;R9ZRA0;K7LWI4;R9ZRA6;R9RNK4;Q2PMS8;A0A173CT97;A0A0Y0UX93;A0A0Y0UDE7;A0A0K0LWY2;A0A0K0LW25;A0A0K0LVV6;R9ZRT4;Q9BBS3;V5JDV6;A0A1C7D368;A0A1J7GNR1	tr|R9ZVB5|R9ZVB5_GLYTO ATP synthase subunit alpha, chloroplastic OS=Glycine tomentella GN=atpA PE=3 SV=1;tr|R9ZU51|R9ZU51_9FABA ATP synthase subunit alpha, chloroplastic OS=Glycine stenophita GN=atpA PE=3 SV=1;tr|R9ZT23|R9ZT23_9FABA ATP synthase subunit al	20	15	15	0	42.9	55.707		32558000000	37539000000	37434000000	3.58437e+10	29393000000	31972000000	30133000000	3.04993e+10	0.850899	0.0420745
A0A0K0LWL3;A0A0K0LTZ4	tr|A0A0K0LWL3|A0A0K0LWL3_9FABA ATP synthase subunit beta OS=Amorpha fruticosa GN=atpB PE=3 SV=1;tr|A0A0K0LTZ4|A0A0K0LTZ4_9FABA ATP synthase subunit beta OS=Amorpha canescens GN=atpB PE=3 SV=1	2	21	1	1	62.9	53.838		1424600000	1387500000	1719700000	1510600000	860840000	1251100000	1058400000	1056780000	0.699576	0.0421568
A0A0S3RKG4;I1JIH4;A0A0B2S257;A0A0L9UW33;V7BB47;A0A1S2XLB4;C6T7D9;A0A1S3UA06;I1M7J6;A9CPA7;A0A0B2SDD5;A0A151U1I5;A0A072VF14;I3SS06;A0A1J7IPK7	tr|A0A0S3RKG4|A0A0S3RKG4_PHAAN Uncharacterized protein OS=Vigna angularis var. angularis GN=Vigan.03G066400 PE=3 SV=1;tr|I1JIH4|I1JIH4_SOYBN Uncharacterized protein OS=Glycine max GN=LOC100811253 PE=3 SV=1;tr|A0A0B2S257|A0A0B2S257_GLYSO Protein disulfide i	15	3	3	3	9.2	47.715		122510000	160530000	170020000	151020000	186440000	240400000	214380000	213740000	1.41531	0.042163
A0A1J7G7E8	tr|A0A1J7G7E8|A0A1J7G7E8_LUPAN Uncharacterized protein OS=Lupinus angustifolius GN=TanjilG_09721 PE=4 SV=1	1	1	1	1	5.4	26.925		36619000	35873000	30666000	34386000	59086000	42647000	47548000	4.97603e+07	1.44711	0.0421699
V7BB67;A0A151TQ40;A0A0R0EA46;A0A0B2PUP6;V7BD64;C7S8D2	tr|V7BB67|V7BB67_PHAVU Uncharacterized protein (Fragment) OS=Phaseolus vulgaris GN=PHAVU_007G021400g PE=4 SV=1;tr|A0A151TQ40|A0A151TQ40_CAJCA Germin-like protein subfamily 3 member 2 OS=Cajanus cajan GN=KK1_008344 PE=3 SV=1;tr|A0A0R0EA46|A0A0R0EA46_SOYBN U	6	1	1	1	6.1	19.951		34444000	38406000	30462000	3.44373e+07	41362000	58345000	51718000	50475000	1.46571	0.0422296
A0A0B2PYW7;A0A151QV62;I1MG69;V7BNB3;I1L0H9;A0A0B2SII2;A0A1S3T8K2;A0A0S3R0E9;A0A0L9T6A7;A0A072UPP4	tr|A0A0B2PYW7|A0A0B2PYW7_GLYSO Reticuline oxidase-like protein OS=Glycine soja GN=glysoja_012343 PE=4 SV=1;tr|A0A151QV62|A0A151QV62_CAJCA Reticuline oxidase-like protein (Fragment) OS=Cajanus cajan GN=KK1_044848 PE=3 SV=1;tr|I1MG69|I1MG69_SOYBN Uncharacter	10	1	1	1	4.4	25.511		34810000	29816000	39858000	34828000	54165000	74731000	49090000	5.93287e+07	1.70348	0.0427554
A0A1J7H4T9	tr|A0A1J7H4T9|A0A1J7H4T9_LUPAN Uncharacterized protein OS=Lupinus angustifolius GN=TanjilG_10677 PE=3 SV=1	1	1	1	1	4.9	49.935		20145000	20646000	27194000	2.26617e+07	41858000	54979000	32261000	4.30327e+07	1.89892	0.0430369
A0A1J7GS34;A0A167SVQ8;G7KYC0;C8CGU0;A0A0B2Q0U4;A0A0R0FQX0;B0L628	tr|A0A1J7GS34|A0A1J7GS34_LUPAN Glyceraldehyde-3-phosphate dehydrogenase OS=Lupinus angustifolius GN=TanjilG_29336 PE=3 SV=1;tr|A0A167SVQ8|A0A167SVQ8_9FABA Glyceraldehyde-3-phosphate dehydrogenase (Fragment) OS=Medicago ruthenica PE=2 SV=1;tr|G7KYC0|G7KYC0_	7	13	4	3	35.5	43.122		1609400000	1813700000	2192200000	1.87177e+09	1416100000	1389000000	1246700000	1350600000	0.721564	0.0433462
A0A1S3VA08;A0A0S3T0C1;A0A0L9TA24;A0A151SGR0;K7M8Q5;A0A0R0J4E1;A0A1S2YMI4	tr|A0A1S3VA08|A0A1S3VA08_VIGRR ACT domain-containing protein ACR11-like OS=Vigna radiata var. radiata GN=LOC106772919 PE=4 SV=1;tr|A0A0S3T0C1|A0A0S3T0C1_PHAAN Uncharacterized protein OS=Vigna angularis var. angularis GN=Vigan.09G230600 PE=4 SV=1;tr|A0A0L9T	7	6	6	1	19.5	31.104		2255000000	2419800000	2564200000	2413000000	1571500000	1939000000	2118500000	1.87633e+09	0.777594	0.0434597
V7BJJ6	tr|V7BJJ6|V7BJJ6_PHAVU Uncharacterized protein OS=Phaseolus vulgaris GN=PHAVU_007G220300g PE=3 SV=1	1	3	1	1	19.2	21.816		22570000	23855000	16495000	2.09733e+07	32694000	52903000	35747000	40448000	1.92854	0.0435684
A0EVX1;C6TIK9;A0A0B2QJF8;A0A0B2QQW6;A0A1S3DXR7;A0A1S3DWY7;I1JLC4;I1J7C8;C6TJP4;A0A151S2S8;A0A0B2SDH6;A0A072V9Z9;V7B2X0;V7B6Z7;C6TCX5;A0A1S3TA88;A0A1S3TA73;A0A1S2XGM2;A0A0S3RU28;A0A0S3RU07;A0A0R4J3P8;A0A0L9T9B1;A0A0L9T982;A0A0B2S4F2;I3T293;A0A0R0FNS1;K7MGH5;A0A0B2QDE7;I3S8N5;K7MGH4;C6TBM0;K7MTL6;A0A0R0F235;A0A0R0F2G5;I1JLC6;A0A0R0KPK2;K7MTL5;A0A1J7H8A3;A0A1J7I3R1;V5N8X7;G7KSA2;B7FKM0;A0A1S2XRH3;T2…	tr|A0EVX1|A0EVX1_9FABA EBP1 OS=Ammopiptanthus mongolicus PE=2 SV=1;tr|C6TIK9|C6TIK9_SOYBN Putative uncharacterized protein OS=Glycine max PE=2 SV=1;tr|A0A0B2QJF8|A0A0B2QJF8_GLYSO Proliferation-associated protein 2G4 OS=Glycine soja GN=glysoja_034712 PE=4 S	45	4	4	2	12.2	43.57		120970000	99257000	118170000	112799000	92453000	95573000	85001000	91009000	0.806825	0.0439793
I3SD90	tr|I3SD90|I3SD90_LOTJA Peptidyl-prolyl cis-trans isomerase OS=Lotus japonicus PE=2 SV=1	1	2	2	2	8	28.674		249370000	229870000	266500000	248580000	211630000	201630000	154900000	1.89387e+08	0.761874	0.0442728
V7BVM2;C6T5C1;C6T552;C6SVL1;A0A1S3TTB0;A0A0S3SGW2;A0A0B2RKM0;A0A0B2R114;A0A0B2P3K2;A0A0L9UNH0;G7IBW2;B7FHG2;B7FMB0;I3T9A1;A0A1J7HNN9;V7D2U5;I3T8H5;I3T625;I3T5N7;I3S2I2;G7JXE1;G7ITT4;C6SVS9;A0A1S3TRN3;A0A1S2YG95;A0A1S2Y758;A0A1S2XD52;A0A0S3S0R5;A0A0R0F3S5;A0A0L9UAM4;A0A0B2RHN0;A0A0B2P6E8;A0A1J7H9Q9;I1MZ14;I1LMS5;REV__A0A151SRV8	tr|V7BVM2|V7BVM2_PHAVU Ribosomal protein OS=Phaseolus vulgaris GN=PHAVU_005G123700g PE=3 SV=1;tr|C6T5C1|C6T5C1_SOYBN Ribosomal protein OS=Glycine max GN=LOC100527763 PE=2 SV=1;tr|C6T552|C6T552_SOYBN Ribosomal protein (Fragment) OS=Glycine max GN=LOC1005276	36	2	2	1	10.2	24.496		499800000	432940000	510770000	481170000	586200000	751880000	605200000	647760000	1.34622	0.0447402
C6SXG0;A0A0S3S9H8;V7AME1;A0A151TPM4;I1MID7;A0A0L9V356;A0A0B2S633;A0A1J7HBB0	tr|C6SXG0|C6SXG0_SOYBN Putative uncharacterized protein OS=Glycine max PE=2 SV=1;tr|A0A0S3S9H8|A0A0S3S9H8_PHAAN Uncharacterized protein OS=Vigna angularis var. angularis GN=Vigan.06G040800 PE=3 SV=1;tr|V7AME1|V7AME1_PHAVU Uncharacterized protein OS=Phaseol	8	1	1	1	6.4	26.123		31569000	34922000	27497000	3.13293e+07	37186000	37370000	41276000	3.86107e+07	1.23241	0.0449662
I1JT65;C6TDZ7;A0A0B2SN10	tr|I1JT65|I1JT65_SOYBN Uncharacterized protein OS=Glycine max GN=LOC100779565 PE=3 SV=1;tr|C6TDZ7|C6TDZ7_SOYBN Putative uncharacterized protein OS=Glycine max GN=LOC100778716 PE=2 SV=1;tr|A0A0B2SN10|A0A0B2SN10_GLYSO Cysteine proteinase RD19a OS=Glycine soj	3	1	1	1	3.8	40.125		20837000	24321000	24899000	2.33523e+07	36723000	49268000	31296000	3.90957e+07	1.67417	0.0451246
A0A1S3TWG4;A0A0S3RUN6;A0A1S3TWC8;I1N1W7;I1KZ13;A0A1S2XR23;K7MSG8;A0A072TYG3;K7MSG9;V7B763	tr|A0A1S3TWG4|A0A1S3TWG4_VIGRR probable mitochondrial-processing peptidase subunit beta isoform X1 OS=Vigna radiata var. radiata GN=LOC106759431 PE=3 SV=1;tr|A0A0S3RUN6|A0A0S3RUN6_PHAAN Uncharacterized protein OS=Vigna angularis var. angularis GN=Vigan.04G	10	11	11	1	26.9	58.637		830660000	840670000	853710000	841680000	902510000	1101300000	1023200000	1.009e+09	1.1988	0.0452569
A0A151TSL9;A0A0S3RCJ1;A0A1S3U8M4;A0A1J7GBV2;K7KU59;A0A1S2XJU8;I1JV39;A0A0B2PKM5;I1K9N4;G7KBI3;I1JV38;A0A0B2PIL6;K7M7S1;A0A0B2QYG5;K7M7S0;A0A0L9UFV4;V7AZK1;A0A0R0GEU1;A0A0R0JE85;K7KU47	tr|A0A151TSL9|A0A151TSL9_CAJCA Glucose-6-phosphate isomerase OS=Cajanus cajan GN=KK1_009291 PE=3 SV=1;tr|A0A0S3RCJ1|A0A0S3RCJ1_PHAAN Glucose-6-phosphate isomerase OS=Vigna angularis var. angularis GN=Vigan.02G111200 PE=3 SV=1;tr|A0A1S3U8M4|A0A1S3U8M4_VIGRR	20	10	1	1	20.1	66.508		63359000	73872000	94277000	7.71693e+07	32622000	53517000	49661000	4.52667e+07	0.586589	0.0454823
A0A151RLH1	tr|A0A151RLH1|A0A151RLH1_CAJCA Uncharacterized protein OS=Cajanus cajan GN=KK1_035149 PE=3 SV=1	1	3	3	3	7.5	23.387		1580200000	2411800000	2074400000	2.02213e+09	2592100000	3522700000	3057700000	3057500000	1.51202	0.0456388
A0A0L9U2X1;A0A0S3RSH9	tr|A0A0L9U2X1|A0A0L9U2X1_PHAAN Carboxypeptidase OS=Phaseolus angularis GN=LR48_Vigan03g039300 PE=3 SV=1;tr|A0A0S3RSH9|A0A0S3RSH9_PHAAN Carboxypeptidase OS=Vigna angularis var. angularis GN=Vigan.04G067700 PE=3 SV=1	2	2	1	1	4.6	56.295		35961000	40447000	34017000	3.68083e+07	44366000	53994000	44253000	4.75377e+07	1.29149	0.0458031
I1JXJ3;C6SXP1;A0A0B2RBW7;A0A0R0JI98;K7KVJ9;A0A0B2QU37;K7LC58;A0A0B2RMW6	tr|I1JXJ3|I1JXJ3_SOYBN Uncharacterized protein OS=Glycine max GN=LOC100499878 PE=3 SV=1;tr|C6SXP1|C6SXP1_SOYBN Putative uncharacterized protein OS=Glycine max PE=2 SV=1;tr|A0A0B2RBW7|A0A0B2RBW7_GLYSO Elongation factor 1-delta OS=Glycine soja GN=glysoja_035	8	4	2	2	22.2	24.988		500670000	531570000	615090000	549110000	722830000	809290000	635070000	7.22397e+08	1.31558	0.0464033
V7AQW8	tr|V7AQW8|V7AQW8_PHAVU Glyceraldehyde-3-phosphate dehydrogenase OS=Phaseolus vulgaris GN=PHAVU_009G006600g PE=3 SV=1	1	11	1	1	25.3	48.209		157930000	195220000	219770000	1.90973e+08	149650000	126050000	97642000	1.24447e+08	0.651648	0.0469317
A0A1J7IRL8	tr|A0A1J7IRL8|A0A1J7IRL8_LUPAN Uncharacterized protein OS=Lupinus angustifolius GN=TanjilG_02429 PE=3 SV=1	1	4	1	1	9.9	61.544			50511000	55180000	52845500	47607000	46794000	46750000	4.70503e+07	0.890338	0.047077
A0A072VQ51;I1LD62;A0A0L9TZ46;A0A1S3UYH3;A0A1J7H4L9;A0A0R0HWX9;I1LD63;V7BGS9;A0A1S2XY83;A0A0R0HWY1;I1LD61;A0A151U644;A0A0S3SNJ7;A0A1S3UY42;K7N441;I1LD64;A0A0B2NZZ8	tr|A0A072VQ51|A0A072VQ51_MEDTR TPR protein OS=Medicago truncatula GN=MTR_1g096230 PE=4 SV=1;tr|I1LD62|I1LD62_SOYBN Uncharacterized protein OS=Glycine max GN=LOC100785939 PE=4 SV=1;tr|A0A0L9TZ46|A0A0L9TZ46_PHAAN Uncharacterized protein OS=Phaseolus angulari	17	2	2	2	9.2	37.742		28770000	27984000	32621000	2.97917e+07	32689000	36462000	37236000	3.54623e+07	1.19034	0.0475218
A0A1S2YED8;I3SUR0	tr|A0A1S2YED8|A0A1S2YED8_CICAR 30S ribosomal protein S6 alpha, chloroplastic OS=Cicer arietinum GN=LOC101489849 PE=3 SV=1;tr|I3SUR0|I3SUR0_LOTJA Uncharacterized protein OS=Lotus japonicus PE=2 SV=1	2	1	1	1	8.7	21.768		141050000	171640000	174710000	1.62467e+08	101460000	129350000	57531000	9.61137e+07	0.59159	0.0476792
A0A1S3U285;I3SH28;V7CBD0;V5N8B2;I3SX58;A0A1S3T9Y4;A0A1J7I712;A0A151TTA7;A0A0S3R5U5;A0A0L9TQQ9;V7AWJ1;G7JYX5;G7J4S6;B7FMM6;A0A1S2YTZ6;A0A1S2YTY9;A0A1S2YAC3;A0A0S3RFX3;A0A0L9UD60;V7CNA2;I3SK42;I3S7K3;A0A1S3VP09;A0A1S2YTI0;A0A151TH23;A0A0S3T3M2;A0A0L9UAP9;G7LJC8	tr|A0A1S3U285|A0A1S3U285_VIGRR 60S ribosomal protein L27a-3-like OS=Vigna radiata var. radiata GN=LOC106761136 PE=3 SV=1;tr|I3SH28|I3SH28_LOTJA Uncharacterized protein OS=Lotus japonicus PE=2 SV=1;tr|V7CBD0|V7CBD0_PHAVU Uncharacterized protein OS=Phaseolus	28	2	1	1	14.3	16.551		62906000	61352000	78829000	6.76957e+07	80245000	97124000	107420000	9.49297e+07	1.4023	0.0483181
A0A1S3TZE1;A0A1S3TZC3	tr|A0A1S3TZE1|A0A1S3TZE1_VIGRR uncharacterized protein LOC106760172 isoform X2 OS=Vigna radiata var. radiata GN=LOC106760172 PE=4 SV=1;tr|A0A1S3TZC3|A0A1S3TZC3_VIGRR uncharacterized protein LOC106760172 isoform X1 OS=Vigna radiata var. radiata GN=LOC106760	2	1	1	1	3.6	36.949		73488000	185170000	174480000	1.44379e+08	233150000	262990000	245430000	247190000	1.71209	0.0484333
Q93YH3;A0A1J7FY51;A0A182BFB2;A0A1J7HD69;I1KTS7;A0A1S2XID4;A0A1J7GDR3;V7BVR9;K7L723;I1MJH5;A0A1S3U839;A0A0S3SJQ2;A0A0L9UIS2;A0A0B2QME2;C6TF42;C6TJU6;I1JR25;A0A151TX29;I3T0X9;G7IT44;V7CJ94;A0A1S3VS27;A0A182BFF1;A0A151RQ09;A0A0S3T344;A0A0L9USH4;A0A0B2SQS5;I3S9Q3;I1JR24;I1JR22;G7K076;A0A1S2XIE3;A0A0B2Q2J0;A0A072UE79;I3SEY4;K7MZR8;I1JR23;A0A072V822;I1JC44;V7CYP8;I1JC43;I1J574;C6TII8;C6TGV7;A0A1S3TRE4;…	tr|Q93YH3|Q93YH3_LUPAL ATP citrate lyase b-subunit OS=Lupinus albus GN=aclb PE=2 SV=1;tr|A0A1J7FY51|A0A1J7FY51_LUPAN Uncharacterized protein OS=Lupinus angustifolius GN=TanjilG_20729 PE=4 SV=1;tr|A0A182BFB2|A0A182BFB2_LUPAN Putative ATP-citrate synthase al	52	5	5	5	13.5	46.703		44177000	44462000	59200000	4.92797e+07	61758000	63623000	64935000	6.34387e+07	1.28732	0.0485081
A0A151TIX6	tr|A0A151TIX6|A0A151TIX6_CAJCA Isocitrate dehydrogenase [NAD] subunit, mitochondrial OS=Cajanus cajan GN=KK1_013309 PE=3 SV=1	1	6	6	1	21.2	39.19		103180000	114220000	164990000	1.27463e+08	243660000	207760000	170240000	207220000	1.62572	0.0488229
A0A1J7GUJ0;A0A0R0GMC0;A0A0R0GHT0;A0A1J7H7L7;A0A1J7IDF9;A0A0R0GDQ5;A0A0R0GN87;K7M6X3;B7FM69;A0A1S2Y2I0;A0A072VGG1;A0A072VFE4;V7CVR8;A0A151RT03;I1MA57;I1JFT5;A0A0B2QJS8;A0A0B2QGE6	tr|A0A1J7GUJ0|A0A1J7GUJ0_LUPAN Aldehyde dehydrogenase OS=Lupinus angustifolius GN=TanjilG_12702 PE=3 SV=1;tr|A0A0R0GMC0|A0A0R0GMC0_SOYBN Aldehyde dehydrogenase OS=Glycine max GN=GLYMA_14G152100 PE=3 SV=1;tr|A0A0R0GHT0|A0A0R0GHT0_SOYBN Aldehyde dehydrogenas	18	2	2	2	5.1	53.258		48631000	24565000	41858000	3.83513e+07	72875000	53324000	65768000	63989000	1.66849	0.0489322
A0A151RF49;I1JML1;A0A0B2QEK9;A0A0L9VUQ7;V7ALI7;A0A0S3SVH3;A0A1J7IJA0;A0A1J7H395;A0A1J7IUD7	tr|A0A151RF49|A0A151RF49_CAJCA Uncharacterized protein OS=Cajanus cajan GN=KK1_037380 PE=4 SV=1;tr|I1JML1|I1JML1_SOYBN Uncharacterized protein OS=Glycine max GN=LOC100780778 PE=3 SV=1;tr|A0A0B2QEK9|A0A0B2QEK9_GLYSO ATP synthase subunit delta, mitochondria	9	2	2	1	16.1	11.612		664980000	547610000	422950000	545180000	715960000	744060000	779230000	7.46417e+08	1.36912	0.0495224
A0A0B2SG37;I1NC08;I1JRE6;C6T085;C6SWM6;A0A1S2Z2F4;A0A151TW12;A0A151R4G4;A0A0B2P450	tr|A0A0B2SG37|A0A0B2SG37_GLYSO Signal peptidase complex subunit 3B OS=Glycine soja GN=glysoja_001855 PE=4 SV=1;tr|I1NC08|I1NC08_SOYBN Uncharacterized protein OS=Glycine max GN=LOC100499788 PE=4 SV=1;tr|I1JRE6|I1JRE6_SOYBN Uncharacterized protein OS=Glycine	9	1	1	1	11	16.818		29427000	38622000		34024500	43937000	49776000	51613000	48442000	1.42374	0.0504284
I1N8T0;I1N8S9;A0A0B2Q4G5;K7MY54	tr|I1N8T0|I1N8T0_SOYBN Uncharacterized protein OS=Glycine max GN=GLYMA_19G130800 PE=4 SV=1;tr|I1N8S9|I1N8S9_SOYBN Uncharacterized protein OS=Glycine max GN=GLYMA_19G130800 PE=4 SV=1;tr|A0A0B2Q4G5|A0A0B2Q4G5_GLYSO Ferredoxin-dependent glutamate synthase 1,	4	37	37	0	29.5	171.75		7575200000	6056300000	7311500000	6981000000	5997200000	4950000000	5353600000	5433600000	0.778341	0.0504414
A0A1S3U597;A0A1S3U552;A0A1S3U575;A0A0S3RHG7;A0A0L9UAU9;A0A1S3U574;A0A1J7HC06;A0A151SQ57;A0A1S2XGC7	tr|A0A1S3U597|A0A1S3U597_VIGRR adenylate kinase 5, chloroplastic isoform X3 OS=Vigna radiata var. radiata GN=LOC106762012 PE=3 SV=1;tr|A0A1S3U552|A0A1S3U552_VIGRR adenylate kinase 5, chloroplastic isoform X2 OS=Vigna radiata var. radiata GN=LOC106762012 PE	9	4	4	0	8.3	61.988		74334000	72869000	75209000	7.41373e+07	54202000	69424000	50524000	58050000	0.783006	0.050767
G7JVL9;G7KTU1;W8CYJ5;V5JDW8;Q9BBP0;A2Q590;A0A1W6F855;A0A1W6F7Z3;A0A1W5P4D1;A0A1J0I0L1;A0A1C7D3T8;A0A1C7D355;A0A0Y0UYI7;A0A0K0LVX9;A0A0K0LV51;A0A0F6NM18;A0A0F6NLW5;B8R4B3;B5LMS2;A0A1S5RRM2;A0A1S5RRE6;A0A192ICS5;A0A191UJC8;A0A142G676;A0A0Y0TZI4;A0A0Y0GRK9;A0A0U2LX60;A0A0K0LWW5;A0A0K0LVB9;A0A0K0LUL9;A0A0A0QJK4;A0A0A0QIB2;A0A0A0QHU5;A0A0A0QGM6;A0A0A0QGD5;A0A059TFU9;A0A023I716;A0A023HPB3;A0A1L5BWL4;A0…	tr|G7JVL9|G7JVL9_MEDTR NAD(P)H-quinone oxidoreductase subunit H OS=Medicago truncatula GN=MTR_4g006100 PE=3 SV=1;tr|G7KTU1|G7KTU1_MEDTR NAD(P)H-quinone oxidoreductase subunit 1 OS=Medicago truncatula GN=MTR_7g021700 PE=3 SV=1;tr|W8CYJ5|W8CYJ5_MEDTR NAD(P)H	299	8	8	4	9.9	103.36		401310000	482060000	837420000	5.73597e+08	184620000	213570000	214400000	2.04197e+08	0.355993	0.0513588
V7CC99;V7CDD0;A0A1S3UN30;A0A0S3R6K6;A0A0L9TQS8	tr|V7CC99|V7CC99_PHAVU Uncharacterized protein OS=Phaseolus vulgaris GN=PHAVU_003G158100g PE=3 SV=1;tr|V7CDD0|V7CDD0_PHAVU Uncharacterized protein OS=Phaseolus vulgaris GN=PHAVU_003G158100g PE=3 SV=1;tr|A0A1S3UN30|A0A1S3UN30_VIGRR temperature-induced lipoc	5	1	1	1	7	16.121		65926000	81956000	92907000	80263000	113900000	95632000	121220000	1.10251e+08	1.37362	0.0515956
A0A1J7HJP6;Q2HW44;A0A1S2XWP0;G7I8S7;B7FKP3;K7N5B2;K7N5B1;A0A072VN76;A0A151U4Y1;V7BIX8;I3SUQ3;A0A1S3UXX6;A0A0S3SQI8;A0A0L9TY85;A0A0R0EFI1	tr|A0A1J7HJP6|A0A1J7HJP6_LUPAN Uncharacterized protein OS=Lupinus angustifolius GN=TanjilG_17598 PE=4 SV=1;tr|Q2HW44|Q2HW44_MEDTR TPR repeat OS=Medicago truncatula GN=MtrDRAFT_AC147963g33v2 PE=4 SV=2;tr|A0A1S2XWP0|A0A1S2XWP0_CICAR uncharacterized protein L	15	2	2	2	7.4	29.575		45493000	38714000	39302000	4.11697e+07	36511000	30124000	33453000	3.33627e+07	0.81037	0.0517685
A0A1S2Z5E3	tr|A0A1S2Z5E3|A0A1S2Z5E3_CICAR oxygen-evolving enhancer protein 3, chloroplastic-like OS=Cicer arietinum GN=LOC101495316 PE=4 SV=1	1	2	2	2	5.1	25.41		3625100000	4748100000	5039800000	4471000000	2479000000	3629600000	2755900000	2.95483e+09	0.660889	0.0519063
A0A151S8H8;Q40211;V7BFB7;Q41640;A0A1S3V7J9;A0A0S3SNI9;A0A0L9TZI4;L7PCI4;Q43463;C6T714;C6SW30;A0A0R4J4C5;A0A0R0ENT1;A0A0B2QAH1;A0A0B2P7R3;Q1KSH7;A0A0S3RHQ3;Q40212;I3STK0;C6TMF1;I3S271;B7FHG9;A0A072TD20	tr|A0A151S8H8|A0A151S8H8_CAJCA Ras-related protein Rab7 OS=Cajanus cajan GN=KK1_027130 PE=4 SV=1;tr|Q40211|Q40211_LOTJA RAB7A OS=Lotus japonicus GN=rab7A PE=2 SV=1;tr|V7BFB7|V7BFB7_PHAVU Uncharacterized protein OS=Phaseolus vulgaris GN=PHAVU_007G085200g PE	23	5	3	2	29.2	20.928		64241000	59514000	74358000	6.60377e+07	55919000	41522000	30719000	42720000	0.646904	0.0519319
A0A1S2Z5B3;A0A151U5D6;A0A072TM19;A0A1J7IUB9;A0A1S3VFB0;A0A0S3SVE3;V7ALH1;I1JMQ2;A0A0L9VV08	tr|A0A1S2Z5B3|A0A1S2Z5B3_CICAR 50S ribosomal protein L4, chloroplastic OS=Cicer arietinum GN=LOC101513780 PE=3 SV=1;tr|A0A151U5D6|A0A151U5D6_CAJCA Uncharacterized protein OS=Cajanus cajan GN=KK1_007140 PE=3 SV=1;tr|A0A072TM19|A0A072TM19_MEDTR 50S ribosomal	9	3	3	3	8.7	32.669		897720000	1086500000	962850000	9.82357e+08	824600000	853190000	793580000	823790000	0.838585	0.0521716
I1M841;A0A0S3RKS8;H9C4A5;D4N5G2;D4N5G0;A0A0L9UWT4;A0A0B2S301;A0A0B2QM09	tr|I1M841|I1M841_SOYBN Uncharacterized protein OS=Glycine max GN=RCA14 PE=4 SV=1;tr|A0A0S3RKS8|A0A0S3RKS8_PHAAN Uncharacterized protein OS=Vigna angularis var. angularis GN=Vigan.03G087800 PE=4 SV=1;tr|H9C4A5|H9C4A5_9FABA Rubisco activase OS=Ammopiptanthus	8	12	2	0	30.1	52.448		7236600000	6165600000	7848000000	7083400000	5815400000	5829400000	5444400000	5696400000	0.80419	0.0523026
A0A151QQW4;A0A0B2PEB5;K7KKW1;A0A1J7HRI3	tr|A0A151QQW4|A0A151QQW4_CAJCA Uncharacterized protein OS=Cajanus cajan GN=KK1_046552 PE=3 SV=1;tr|A0A0B2PEB5|A0A0B2PEB5_GLYSO Aldehyde dehydrogenase family 2 member B4, mitochondrial OS=Glycine soja GN=glysoja_044940 PE=4 SV=1;tr|K7KKW1|K7KKW1_SOYBN Uncha	4	5	4	0	10.9	58.509		391610000	375930000	249890000	3.39143e+08	237860000	206320000	184030000	2.09403e+08	0.617448	0.0523569
Q9FE12;V7CXU2	tr|Q9FE12|Q9FE12_PHAVU Peroxiredoxin OS=Phaseolus vulgaris GN=2-Cys PRx PE=2 SV=1;tr|V7CXU2|V7CXU2_PHAVU Uncharacterized protein (Fragment) OS=Phaseolus vulgaris GN=PHAVU_001G1941000g PE=4 SV=1	2	6	6	1	38.1	28.622		10141000000	11617000000	13437000000	1.17317e+10	8680300000	9719000000	8277100000	8.89213e+09	0.75796	0.0532081
A0A0L9T452;A0A151QX41;I1K1Q3;A0A0B2R189;V7BY58;C6SX79;A0A1S3UWG7;A0A0B2QIX4	tr|A0A0L9T452|A0A0L9T452_PHAAN Uncharacterized protein OS=Phaseolus angularis GN=LR48_Vigan102s002000 PE=4 SV=1;tr|A0A151QX41|A0A151QX41_CAJCA Ferredoxin-thioredoxin reductase, variable chain OS=Cajanus cajan GN=KK1_044109 PE=4 SV=1;tr|I1K1Q3|I1K1Q3_SOYBN	8	1	1	1	6.3	15.74		58575000	56408000	52829000	5.59373e+07	46808000	52618000	44524000	4.79833e+07	0.857805	0.0535108
A0A1S3DZY2;C6T7G4;V7AQB5;I3S1L7;A0A1S3VD65;A0A1S2YH83;A0A1S2XJZ0;A0A0S3T175;A0A0L9T9F5;A0A072UQA3;C6TE07;A0A0R4J3Y6;A0A0B2S409;A0A0B2S0B0;A0A1J7I491;A0A1J7GWZ5;A0A151SGB8;V7ATC4;B7FK33;I3STY5;B7FK03;I1LLP7;B7FNH7;G7J866;A0A072V0E3;I1KAX4;V7AV46;I1KAX3;C6THI0;A0A1S3VLF5;A0A1S3VL07;A0A0L9UD01;I3TAQ1;A0A151QNW8;G7J865;I1MAC5;G7J867;A0A0B2RA20;A0A1S2YC96;V7CVU9;V7ASC1;I1KAX2;I1JYM1;C6T7L1;A0A1S3VL83;…	tr|A0A1S3DZY2|A0A1S3DZY2_CICAR 26S protease regulatory subunit 8 homolog B-like isoform X2 OS=Cicer arietinum GN=LOC101510544 PE=3 SV=1;tr|C6T7G4|C6T7G4_SOYBN Putative uncharacterized protein OS=Glycine max PE=2 SV=1;tr|V7AQB5|V7AQB5_PHAVU Uncharacterized	56	11	11	10	36	43.662		177200000	190660000	211650000	193170000	296990000	239910000	378270000	3.05057e+08	1.57921	0.0538653
A0A191UJ51;A0A0L9UDI8;B5LML0;N0DKB0;I2E2M8;D3J8E9;B8R4D0;A4GG91;A0A1S5RVY6;A0A1S5RVP3;A0A1C7D4A9;A0A1C7D363;A0A1C7D2B2;A0A151T6U8;A0A109RT15;A0A0Y0UTP3;A0A0Y0U3C7;A0A0S3SD93;A0A0S3RE28;A0A0K0LV76;A0A0K0LV11;A0A0K0LV00;A0A0K0LUG5;A0A0K0LTN0;A0A0F7RPI4;A0A0F7RPE9;A0A0A0QJ66;A0A0A0QHX5;A0A0A0QGK5;A0A0A0QEF2;A0A0A0QD95;A0A023I2R8;A0A023HQC0;A0A023HQ81;A0A023HPK4;U5ZHR7;R9ZV98;R9ZUR1;R9ZTL4;R9ZT26;R9Z…	tr|A0A191UJ51|A0A191UJ51_ARAHY ATP synthase epsilon chain, chloroplastic OS=Arachis hypogaea GN=atpE PE=3 SV=1	66	4	4	3	29.9	14.76		736440000	1208600000	1068200000	1.00441e+09	697690000	471340000	177760000	448930000	0.446957	0.0539535
A0A1S3UTW4;A0A0S3R9Q2;A0A0L9TUH8	tr|A0A1S3UTW4|A0A1S3UTW4_VIGRR Glucose-1-phosphate adenylyltransferase OS=Vigna radiata var. radiata GN=LOC106768666 PE=3 SV=1;tr|A0A0S3R9Q2|A0A0S3R9Q2_PHAAN Glucose-1-phosphate adenylyltransferase OS=Vigna angularis var. angularis GN=Vigan.01G551100 PE=3	3	12	1	1	27.5	58.097		28846000	26480000	29446000	2.82573e+07	25137000	19083000	23917000	2.27123e+07	0.803768	0.0544366
A0A1J7G9W8;A0A1J7FYX9	tr|A0A1J7G9W8|A0A1J7G9W8_LUPAN Uncharacterized protein OS=Lupinus angustifolius GN=TanjilG_00168 PE=4 SV=1;tr|A0A1J7FYX9|A0A1J7FYX9_LUPAN Uncharacterized protein OS=Lupinus angustifolius GN=TanjilG_27402 PE=4 SV=1	2	1	1	1	5.1	40.944		3964600		3069600	3517100	4476000	5358600	5340700	5.05843e+06	1.43824	0.0547127
A0A1J7I2B5;I1MS47;A0A151SSQ1;A0A0B2QCN3;B7FHH2;C6T293	tr|A0A1J7I2B5|A0A1J7I2B5_LUPAN Uncharacterized protein OS=Lupinus angustifolius GN=TanjilG_03472 PE=4 SV=1;tr|I1MS47|I1MS47_SOYBN Uncharacterized protein OS=Glycine max GN=LOC100500610 PE=4 SV=1;tr|A0A151SSQ1|A0A151SSQ1_CAJCA Uncharacterized protein OS=Caj	6	4	1	1	20.9	23.71		239090000	364020000	321070000	308060000	215790000	160100000	216500000	1.97463e+08	0.64099	0.0547314
I1LUJ6;A0A0B2R801;I1L437;C6TH44;A0A0B2SHA7;A0A151SEX0;I3SNC9;A0A072VM16;I3SJG9;I1LP54;A0A1S2YJ62;A0A0B2SQE5;A0A1S3VXX4;A0A0S3SEF9;A0A0L9V7Y9;A0A151TM81;V7BUW6;C6TAY3;A0A0B2S6D2;I1M3P2;A0A0B2RQD2;A0A072ULN0;K7M2L3;I3S009;G7JSU6;A0A1S2XI00;K7L9B7;A0A0B2QVP9;B7FJA1;B7FFC7;A0A0B2QJ18;K7MSN1;A0A1J7HQU0;A0A1S2XCF8;B7FG99;A0A0S3STH2;A0A1S2XDP1	tr|I1LUJ6|I1LUJ6_SOYBN Uncharacterized protein OS=Glycine max GN=GLYMA_12G207500 PE=4 SV=1;tr|A0A0B2R801|A0A0B2R801_GLYSO Prohibitin-2 OS=Glycine soja GN=glysoja_007649 PE=4 SV=1;tr|I1L437|I1L437_SOYBN Uncharacterized protein OS=Glycine max GN=LOC100817907	37	8	8	2	28	37.146		1217900000	1047000000	1115500000	1126800000	1216500000	1361200000	1375600000	1.31777e+09	1.16948	0.0547651
A0A1S3U828;A0A0S3SJT1;A0A0L9UJS8;V7BVQ3	tr|A0A1S3U828|A0A1S3U828_VIGRR Citrate synthase OS=Vigna radiata var. radiata GN=LOC106762674 PE=3 SV=1;tr|A0A0S3SJT1|A0A0S3SJT1_PHAAN Citrate synthase OS=Vigna angularis var. angularis GN=Vigan.07G195900 PE=3 SV=1;tr|A0A0L9UJS8|A0A0L9UJS8_PHAAN Citrate sy	4	2	2	2	5.5	52.509		141210000	168060000	144370000	1.51213e+08	168980000	219490000	203090000	1.97187e+08	1.30403	0.054924
A0A0B2RJS3;I1LQV6;A0A0B2S296;I1LL59;G7IRR6	tr|A0A0B2RJS3|A0A0B2RJS3_GLYSO Protein disulfide isomerase-like 1-4 OS=Glycine soja GN=glysoja_028882 PE=4 SV=1;tr|I1LQV6|I1LQV6_SOYBN Protein disulfide-isomerase OS=Glycine max GN=LOC100785630 PE=3 SV=1;tr|A0A0B2S296|A0A0B2S296_GLYSO Protein disulfide iso	5	4	2	2	9.4	62.679		184660000	227380000	161170000	191070000	230120000	282050000	257900000	256690000	1.34343	0.0553774
Q41324;I3SHQ5;A0A0L9U3G8;A0A072UHI8;A0A072UJD7	tr|Q41324|Q41324_STYHU Peroxidase OS=Stylosanthes humilis PE=3 SV=1	5	6	6	3	25.6	33.844		896930000	1060400000	816890000	924740000	1409300000	2272100000	1436300000	1705900000	1.84473	0.0555744
A0A151TVE0;I1LZA5;A0A0B2SUS0;A0A0B2RX46;C6TK33;A0A0S3RYV2;A0A0L9TFQ2;A0A1S3TRJ5	tr|A0A151TVE0|A0A151TVE0_CAJCA Uncharacterized protein OS=Cajanus cajan GN=KK1_010253 PE=3 SV=1;tr|I1LZA5|I1LZA5_SOYBN Uncharacterized protein OS=Glycine max GN=LOC100812398 PE=3 SV=1;tr|A0A0B2SUS0|A0A0B2SUS0_GLYSO Triosephosphate isomerase, chloroplastic	8	7	6	2	30.1	32.954		1889900000	2155900000	2042600000	2.02947e+09	1598000000	1742700000	1868200000	1736300000	0.855545	0.0556619
A0A0B2Q267;A0A1S3UTH8;A0A0S3R5Z7;A0A0L9TQG9;A0A0R0FBT0;I1MUL3;A0A151TE45;G7JNQ7;I3SG13	tr|A0A0B2Q267|A0A0B2Q267_GLYSO Programmed cell death protein 4 OS=Glycine soja GN=glysoja_033300 PE=4 SV=1;tr|A0A1S3UTH8|A0A1S3UTH8_VIGRR programmed cell death protein 4-like OS=Vigna radiata var. radiata GN=LOC106768530 PE=4 SV=1;tr|A0A0S3R5Z7|A0A0S3R5Z7_	9	4	1	0	9.2	74.435		56621000	52868000	61601000	57030000	74359000		66438000	70398500	1.23441	0.0559992
A0A0F6NKL7	tr|A0A0F6NKL7|A0A0F6NKL7_LATCY 50S ribosomal protein L14, chloroplastic OS=Lathyrus clymenum GN=rpl14 PE=3 SV=1	1	2	1	1	18	13.558		36601000	52482000	51751000	4.69447e+07	21574000	36439000	29105000	2.90393e+07	0.618586	0.0562121
A0A1S3TGF7	tr|A0A1S3TGF7|A0A1S3TGF7_VIGRR uncharacterized protein At5g02240 OS=Vigna radiata var. radiata GN=LOC106755257 PE=4 SV=1	1	2	2	2	13.1	13.947		651160000	364490000	287940000	434530000	186890000	107550000	101790000	1.32077e+08	0.303953	0.0566668
A0A1J7HQS9;A0A0B2PUR6;I1JI63;A0A151S1Q7;A0A0R0L1G9;A0A1S2YET9;C6TIT4;A0A0B2QHV0;I3SNM9;C6TIS5	tr|A0A1J7HQS9|A0A1J7HQS9_LUPAN Eukaryotic translation initiation factor 3 subunit F OS=Lupinus angustifolius GN=TanjilG_00653 PE=3 SV=1;tr|A0A0B2PUR6|A0A0B2PUR6_GLYSO Eukaryotic translation initiation factor 3 subunit F OS=Glycine soja GN=glysoja_037518 PE	10	6	6	0	12.5	58.662		1113300000	1179100000	1585800000	1.29273e+09	978540000	711210000	862050000	850600000	0.657986	0.056938
Q6R6M7	tr|Q6R6M7|Q6R6M7_PEA Isocitrate dehydrogenase [NADP] OS=Pisum sativum PE=2 SV=1	1	7	2	1	16.5	45.945			107100000	58868000	82984000	131260000	158230000	145160000	1.44883e+08	1.74592	0.0574151
I3T4W9;V7BD56;Q40210;I1NHI2;A0A1S3V8C1;A0A1S2XXX4;A0A151SE45;A0A0R4J478;A0A0L9TYT3;C6T225;I1LCX9;B7FMY8;I1LCX8;C6SWK2;A0A072VNB2;A0A1S3V7Q9;A0A1J7GN87;A0A0S3SNU8;A0A0R0I3Y8;A0A0B2RXT4;A0A072VPC0;A0A072VZK5	tr|I3T4W9|I3T4W9_MEDTR Small GTPase family RAB protein OS=Medicago truncatula GN=MTR_1g094220 PE=2 SV=1;tr|V7BD56|V7BD56_PHAVU Uncharacterized protein OS=Phaseolus vulgaris GN=PHAVU_007G098600g PE=4 SV=1;tr|Q40210|Q40210_LOTJA RAB5B OS=Lotus japonicus GN=r	22	3	2	2	18.1	21.731		48877000	48521000	64857000	54085000	73551000		77206000	75378500	1.3937	0.0574529
A0A0B2RR44;I1MZ32;I1LMQ5;A0A151U9D6;C6TLL3	tr|A0A0B2RR44|A0A0B2RR44_GLYSO Chlorophyll a-b binding protein, chloroplastic (Fragment) OS=Glycine soja GN=glysoja_039025 PE=3 SV=1;tr|I1MZ32|I1MZ32_SOYBN Chlorophyll a-b binding protein, chloroplastic OS=Glycine max GN=LOC100820335 PE=3 SV=1;tr|I1LMQ5|I1	5	7	2	1	31	22.089		3969800000	4942700000	4978500000	4.63033e+09	3689600000	3522800000	3912300000	3.70823e+09	0.800857	0.0575253
A0A1J7IMY8	tr|A0A1J7IMY8|A0A1J7IMY8_LUPAN Uncharacterized protein OS=Lupinus angustifolius GN=TanjilG_21263 PE=3 SV=1	1	5	5	1	26.4	22.79		3119300000	2887600000	2314400000	2.77377e+09	4444600000	3499700000	3502600000	3.81563e+09	1.37561	0.0577758
A0A0L9VAK7;A0A0S3R2T5;A0A1S3USU0;V7C877;A0A1J7G1I8;G7JK09;A0A151RSR4;A0A1S2YIR6;I1JE12;A0A0B2P9F0;I1KM25;A0A0B2S8N1;A0A1J7FZ29;I1KM24;A0A1J7IBH8	tr|A0A0L9VAK7|A0A0L9VAK7_PHAAN Polyadenylate-binding protein OS=Phaseolus angularis GN=LR48_Vigan09g069200 PE=3 SV=1;tr|A0A0S3R2T5|A0A0S3R2T5_PHAAN Polyadenylate-binding protein OS=Vigna angularis var. angularis GN=Vigan.01G272300 PE=3 SV=1;tr|A0A1S3USU0|A	15	6	6	2	15.3	68.287		341850000	320140000	354220000	3.38737e+08	426820000	363760000	390150000	3.93577e+08	1.1619	0.0579526
I1NEU4;A0A0B2QX92;I1LAZ4;I1LAZ3;A0A1J7GLZ6;A0A1S3E4I7;A0A151RBZ6;A0A1J7H384;A0A1J7G9L4;A0A1J7IEZ2;A0A1S3E2I4;C6TIU2;Q8H948;C6TDL8;Q9SXU0;A0A151TX99;V7BGQ6;A0A1S3V6P1;A0A1S3TQM3;A0A0S3SQW5;A0A0L9U9A8;A0A072VYH6;A0A0L9TXZ5;A0A0S3RZY6	tr|I1NEU4|I1NEU4_SOYBN Uncharacterized protein OS=Glycine max GN=SOYAP5 PE=3 SV=1;tr|A0A0B2QX92|A0A0B2QX92_GLYSO Aspartic proteinase OS=Glycine soja GN=glysoja_035488 PE=3 SV=1;tr|I1LAZ4|I1LAZ4_SOYBN Uncharacterized protein OS=Glycine max GN=LOC100776327 P	24	3	3	2	6.1	56.077		212810000	219790000	172960000	2.01853e+08	277250000	240540000	336210000	2.84667e+08	1.41026	0.0580048
A0A151QRF3;V7CUL5;U5IB34;A0A0L9V1G3;I1MX61;A0A1S2Y3J5;Q05FZ6;I1MX60;C6SWL0;O24296;G7I893;B7FH63;B7FGT3;A0A1S3UGN9;A0A0S3RPC6	tr|A0A151QRF3|A0A151QRF3_CAJCA Glutathione peroxidase OS=Cajanus cajan GN=KK1_046315 PE=3 SV=1;tr|V7CUL5|V7CUL5_PHAVU Glutathione peroxidase OS=Phaseolus vulgaris GN=PHAVU_001G041100g PE=3 SV=1;tr|U5IB34|U5IB34_TRIRP Glutathione peroxidase (Fragment) OS=Tr	15	3	2	2	11.4	25.715		126820000	137370000	142310000	135500000	146900000	149560000	162520000	1.52993e+08	1.1291	0.0580165
V7AUP1;A0A1S3U1P7;A0A0S3RDI0;A0A0L9UGE3;C6SXP4;A0A1J7G8J5;A0A151R254;A0A0B2PNA0;I1MAL3;A0A1S2YJH3;A0A0B2RQA6;G7K8X5;I1KA65;I1KA64;A0A0B2QWS8	tr|V7AUP1|V7AUP1_PHAVU Ubiquitin-fold modifier 1 OS=Phaseolus vulgaris GN=PHAVU_009G121900g PE=3 SV=1;tr|A0A1S3U1P7|A0A1S3U1P7_VIGRR Ubiquitin-fold modifier 1 OS=Vigna radiata var. radiata GN=LOC106760970 PE=3 SV=1;tr|A0A0S3RDI0|A0A0S3RDI0_PHAAN Ubiquitin-	15	2	2	2	49.4	9.1955		57074000	60807000	53924000	5.72683e+07	67057000	71616000	89543000	76072000	1.32834	0.0580897
I1MWZ7;A0A0B2SN49;I3SS93	tr|I1MWZ7|I1MWZ7_SOYBN Uncharacterized protein OS=Glycine max GN=LOC100789108 PE=3 SV=1;tr|A0A0B2SN49|A0A0B2SN49_GLYSO NADP-dependent glyceraldehyde-3-phosphate dehydrogenase OS=Glycine soja GN=glysoja_036433 PE=3 SV=1;tr|I3SS93|I3SS93_LOTJA Uncharacterize	3	6	1	0	16.7	53.194		251980000	266170000	289360000	269170000	248370000	195540000	214480000	2.19463e+08	0.815334	0.0582481
Q43373	tr|Q43373|Q43373_ARAHY Galactose-binding lectin OS=Arachis hypogaea GN=lec PE=2 SV=1	1	2	2	2	6.5	29.566		119260000	146280000	99957000	1.21832e+08		53490000	75686000	64588000	0.530138	0.0586364
I3TAC1;G7JX40;A0A1S2XJG6;A0A0B2PT24;A0A0L9UUK7;A0A0R0L8M1;A0A0B2PEE7;K7K2R8;V7C588;A0A1S3VRZ1;A0A151RU26;I1JDX0;A0A0S3T112	tr|I3TAC1|I3TAC1_MEDTR Uncharacterized protein OS=Medicago truncatula PE=2 SV=1;tr|G7JX40|G7JX40_MEDTR Serine/Threonine kinase domain protein OS=Medicago truncatula GN=MTR_5g053450 PE=4 SV=1;tr|A0A1S2XJG6|A0A1S2XJG6_CICAR serine/threonine-protein kinase ST	13	4	4	3	9.7	64.875		81626000	104560000	70446000	85544000	57470000	36163000	62213000	5.19487e+07	0.607274	0.0590792
Q2MJR4;A0A0B2S0K0;I1K4L3;A0A0B2RAT4;A8WEL5;A0A151U8Z6;A0A151RRN4;A0A0L9UAW4;A0A0S3S110;I1KT50;I1K4L4;B0RZB8;A0A1J7HDB6;Q94C02;Q2MJR5;A1Z0H8;A0A0B2SJA0;A0A0B2RHT2;A0A1S3UTS8;A0A0L9TKJ8;C1LZ49;C0KYF1;A0A1S3TLC2;A0A1S3TKD7;Q2MJR3;G7LAD5;A4ULF9;Q2PER9;D3YBD9;I1KT48;I1K4L6;A0A0R0JXF4;G7J4B7;I1MYU0;A0A1J7HQL7;B6SBM1;Q94KU3;G7J4B5;B6SBM2;A0A0S3QYG7;I1W6S4;I1W6S1;I1W6S0;I1W6R9;I1W6R5;I1W6R4;I1W6R3;I1W6R1…	tr|Q2MJR4|Q2MJR4_SOYBN Myo-inositol-1-phosphate synthase OS=Glycine max GN=MIPS3 PE=4 SV=1;tr|A0A0B2S0K0|A0A0B2S0K0_GLYSO Inositol-3-phosphate synthase OS=Glycine soja GN=glysoja_003858 PE=4 SV=1;tr|I1K4L3|I1K4L3_SOYBN Uncharacterized protein OS=Glycine ma	54	6	6	4	17.3	56.45		202560000	178680000	254680000	2.11973e+08	155750000	159140000	137470000	1.50787e+08	0.711347	0.0593007
A0A0S3S277;A0A1S3VK26;A0A0L9VFS7;A0A0L9VFU5	tr|A0A0S3S277|A0A0S3S277_PHAAN Uncharacterized protein OS=Vigna angularis var. angularis GN=Vigan.05G026900 PE=3 SV=1;tr|A0A1S3VK26|A0A1S3VK26_VIGRR heat shock 70 kDa protein, mitochondrial OS=Vigna radiata var. radiata GN=LOC106775968 PE=3 SV=1;tr|A0A0L9V	4	11	11	1	19.2	73.456		605690000	697330000	648890000	6.50637e+08	700750000	848570000	801730000	7.83683e+08	1.20449	0.0595573
I1K702;C6THT6;V7AUB5;A0A1S3U133;A0A151RNL8;A0A0S3RA86;A0A0L9UHL2	tr|I1K702|I1K702_SOYBN Uncharacterized protein OS=Glycine max GN=LOC100805096 PE=4 SV=1;tr|C6THT6|C6THT6_SOYBN Putative uncharacterized protein OS=Glycine max PE=2 SV=1;tr|V7AUB5|V7AUB5_PHAVU Uncharacterized protein OS=Phaseolus vulgaris GN=PHAVU_009G02530	7	2	2	2	8.8	36.199		36847000	33499000	33156000	3.45007e+07	31405000	19724000	24250000	2.51263e+07	0.728285	0.0597251
A0A1S3V5P1;A0A1U8YM02;I3S5U3;V7C4N1;V7C3J8;W0M1Z1;I3T4K0;I3T4F8;B7FK88;A0A151U611;T2DPP4;A8SJR3;A0A0S3SNP4;A0A0L9TZA0;A0A151TBS6	tr|A0A1S3V5P1|A0A1S3V5P1_VIGRR aquaporin PIP2-1 OS=Vigna radiata var. radiata GN=LOC106772018 PE=3 SV=1;tr|A0A1U8YM02|A0A1U8YM02_VIGUN Plasma membrane intrinsic protein OS=Vigna unguiculata GN=PIP2:6 PE=2 SV=1	15	3	3	3	14.6	30.719		800450000	927370000	951180000	893000000	724590000	437960000	706940000	6.23163e+08	0.697831	0.0601905
U5ZHT3;R9ZUS7;R9ZTC3;R9ZT44;R9ZSJ0;R9ZQW7;R9ZQV4;R9ZQ59;Q2PMS9;A0A173CT28;A0A0Y0UHD3;A0A0K0LXA5;A0A0K0LU77;W8CY80;S4T086;S4SYY5;Q9BBS4;G9IIX6;D5MAT0;B8R488;A0A1D8DAU8;A0A1C7D3U5;A0A120HX88;A0A0K0LX83;A0A0K0LWW0;A0A0K0LV87;A0A0K0LV10;A0A0K0LUL6;A0A0K0LUD0;A0A0K0LTD4;A0A0K0LN19;A0A023HPH4;A0A023HPA4;A0A0Y0U6Q4;A0A0Y0TWF1;A0A0K0LXN9;A0A0K0LVK1;A0A0K0LVE1;K7LWI3;P08214;D5MAK1;A0A0K0LUE0;A4GGB1;A0A059…	tr|U5ZHT3|U5ZHT3_GLYSO ATP synthase subunit b, chloroplastic OS=Glycine soja GN=atpF PE=3 SV=1;tr|R9ZUS7|R9ZUS7_9FABA ATP synthase subunit b, chloroplastic OS=Glycine falcata GN=atpF PE=3 SV=1;tr|R9ZTC3|R9ZTC3_GLYTO ATP synthase subunit b, chloroplastic OS	49	4	3	3	16.2	21.076		275590000	298400000	292070000	2.88687e+08	273960000	267460000	252780000	2.64733e+08	0.917027	0.0606146
A0A1S2Y9P7;I3SWL7;I3SPT9;G7IAA3;A0A1J7HMG5	tr|A0A1S2Y9P7|A0A1S2Y9P7_CICAR Isocitrate dehydrogenase [NAD] subunit, mitochondrial OS=Cicer arietinum GN=LOC101493754 PE=3 SV=1;tr|I3SWL7|I3SWL7_LOTJA Isocitrate dehydrogenase [NAD] subunit, mitochondrial OS=Lotus japonicus PE=2 SV=1;tr|I3SPT9|I3SPT9_LOT	5	6	2	0	22.3	39.401		33139000	31865000	46490000	3.71647e+07	64678000	44923000	63336000	5.76457e+07	1.55109	0.0606313
A0A1S3V6K5;A0A072VG65	tr|A0A1S3V6K5|A0A1S3V6K5_VIGRR acylamino-acid-releasing enzyme-like OS=Vigna radiata var. radiata GN=LOC106772197 PE=4 SV=1;tr|A0A072VG65|A0A072VG65_MEDTR Acylamino-acid-releasing enzyme, putative OS=Medicago truncatula GN=MTR_1g040725 PE=4 SV=1	2	2	1	1	2.9	89.975		27970000	30554000	31320000	29948000		33367000	35581000	34474000	1.15113	0.0611935
A0A0R4J4B4;A0A0B2SAY4;Q43084;K7K480;K7K479	tr|A0A0R4J4B4|A0A0R4J4B4_SOYBN Ferredoxin--NADP reductase OS=Glycine max GN=LOC100802032 PE=3 SV=1;tr|A0A0B2SAY4|A0A0B2SAY4_GLYSO Ferredoxin--NADP reductase OS=Glycine soja GN=glysoja_003633 PE=3 SV=1	5	11	3	0	35.1	40.544		1585800000	1669400000	1516600000	1590600000	1196000000	1508000000	1230300000	1.31143e+09	0.82449	0.0613341
V7BIW3;I1LBA2;G7I8P7;C6TAN1;B7FKW8;A0A1S3V8H9;A0A151U4U9;A0A0S3SQD5;A0A0R0ERR0;A0A0L9TYE5;A0A0B2QK45;A0A0B2Q7T0;A0A072UIN9;A0A1S2XWS9;A0A1J7GYB2;A0A151TW13;I1NJ15;A0A1J7H2Z5;A0A151SHS1;I3SN59;A0A0B2SE59;A0A0R0ES83;I3T911	tr|V7BIW3|V7BIW3_PHAVU Uncharacterized protein OS=Phaseolus vulgaris GN=PHAVU_007G197100g PE=3 SV=1;tr|I1LBA2|I1LBA2_SOYBN Uncharacterized protein OS=Glycine max GN=LOC100798637 PE=3 SV=1;tr|G7I8P7|G7I8P7_MEDTR 26S proteasome regulatory particle triple-A A	23	9	8	5	30.7	47.442		126790000	110920000	177280000	138330000	179950000	205790000	194490000	193410000	1.39818	0.0614052
A0A151U993;C6TAE4;I1MZ53;I1LMN5;G7JAP0;C6TK14;A0A1S2YET3;A0A0B2QD02;A0A0B2PEA5;B7FJE2;A0A1J7HMY9	tr|A0A151U993|A0A151U993_CAJCA Uncharacterized protein OS=Cajanus cajan GN=KK1_020103 PE=3 SV=1;tr|C6TAE4|C6TAE4_SOYBN Putative uncharacterized protein OS=Glycine max PE=2 SV=1;tr|I1MZ53|I1MZ53_SOYBN Uncharacterized protein OS=Glycine max GN=LOC100786122 P	11	4	1	1	11.4	41.854		265990000	285570000	387890000	313150000	210240000	225060000	210180000	215160000	0.687083	0.061932
G7J8C0;A0A1S2Y9D8;A0A1J7IQB9	tr|G7J8C0|G7J8C0_MEDTR Aminopeptidase OS=Medicago truncatula GN=MTR_3g104720 PE=3 SV=1;tr|A0A1S2Y9D8|A0A1S2Y9D8_CICAR Aminopeptidase OS=Cicer arietinum GN=LOC101506534 PE=3 SV=1;tr|A0A1J7IQB9|A0A1J7IQB9_LUPAN Aminopeptidase OS=Lupinus angustifolius GN=Tanj	3	2	2	1	2.6	99.004		102540000	130000000	97249000	1.0993e+08	136980000	135260000	164820000	1.45687e+08	1.32527	0.0625127
A0A151REI8;C6TD38;A0A0B2PE56;A0A072UZ66	tr|A0A151REI8|A0A151REI8_CAJCA Flavoprotein wrbA (Fragment) OS=Cajanus cajan GN=KK1_037830 PE=3 SV=1;tr|C6TD38|C6TD38_SOYBN Putative uncharacterized protein OS=Glycine max GN=LOC100805113 PE=2 SV=1;tr|A0A0B2PE56|A0A0B2PE56_GLYSO Flavoprotein wrbA OS=Glycin	4	7	7	1	38.8	21.312		2113300000	2094900000	1964700000	2.05763e+09	2259700000	2706700000	2326200000	2.43087e+09	1.18139	0.0639204
Q0PN10;K7N0R6;K7KJZ8;A0A0B2RHH8;A0A0B2QUZ8;A0A0B2RVR0;K7M7D3;A0A151SW38;U5IC20;I3S7I4;C6T372;A0A072V9C0;A0A0B2R290;A0A072VAJ1;C6SWC9;Q2TUV6;O04874;C6ZQJ7;C6T2R8;A0A0B2R774;A0A1J7IBW8;A0A151TDN9;I3TAJ1;B7FMC4;A0A1J7HFQ1;A0A151TDJ9;A0A0X9LEN0;Q9FQE8;O49235;I3SPG5;I3S5E3;I1MJ34;A0A0B2QYP5;A0A072V9X8;A0A072V9C3;A0A151TDK7	tr|Q0PN10|Q0PN10_9FABA Glutathione S-transferase OS=Caragana korshinskii GN=GST PE=4 SV=2;tr|K7N0R6|K7N0R6_SOYBN Uncharacterized protein OS=Glycine max PE=4 SV=1;tr|K7KJZ8|K7KJZ8_SOYBN Uncharacterized protein OS=Glycine max PE=4 SV=1;tr|A0A0B2RHH8|A0A0B2RH	36	2	2	2	9.1	25.725		195300000	186690000	223870000	2.01953e+08	347270000	232820000	290640000	2.90243e+08	1.43718	0.0646684
A0A0S3T058;A0A0L9T9W4;A0A0M3KL10;A0A0R0GYG1;A0A0B2RJW8;V7ASU6;Q06H28;I3TAC8;C6SX75;C6SWI9;A0A1S3VC57;A0A1S3U5U1;A0A151SHF3;A0A151QT94;A0A0L9UPR6;A0A0B2SSI3;A0A0B2P4M7;Q7XA96;B7FN63;I1KGN6;K7M3T5;C6TFR5;C6T221;A0A0B2NU72;A0A1J7ICK0;A0A1J7HTK5;A0A0S3SFI0;A0A1S2XBE0	tr|A0A0S3T058|A0A0S3T058_PHAAN Uncharacterized protein OS=Vigna angularis var. angularis GN=Vigan.09G216500 PE=4 SV=1;tr|A0A0L9T9W4|A0A0L9T9W4_PHAAN Uncharacterized protein OS=Phaseolus angularis GN=LR48_Vigan406s017300 PE=4 SV=1;tr|A0A0M3KL10|A0A0M3KL10_P	28	3	3	3	35.4	15.178		3743000000	2981300000	5102900000	3942400000	1017900000	2968900000	1079300000	1688700000	0.428343	0.0648372
A0A1J7H9V6;I1N7G4;B7FLB1;A0A1S3UV07;A0A0S3R6M9;A0A0L9TRU4	tr|A0A1J7H9V6|A0A1J7H9V6_LUPAN Uncharacterized protein OS=Lupinus angustifolius GN=TanjilG_18792 PE=3 SV=1;tr|I1N7G4|I1N7G4_SOYBN Uncharacterized protein OS=Glycine max GN=LOC100808230 PE=3 SV=1;tr|B7FLB1|B7FLB1_MEDTR Putative uncharacterized protein OS=Me	6	6	1	0	16	55.453		58732000	35467000	17338000	37179000	77966000		86336000	82151000	2.20961	0.0650891
A0A151T3E3	tr|A0A151T3E3|A0A151T3E3_CAJCA 40S ribosomal protein S2-4 OS=Cajanus cajan GN=KK1_016015 PE=3 SV=1	1	5	5	1	19.6	29.692		1105100000	1421600000	1305900000	1.27753e+09	1600700000	2004300000	1536900000	1.71397e+09	1.34162	0.0652614
A0A1S3TQ33;V7CYA5;I1NB69;A0A151S881;A0A0S3S0K7;V7D0C8;A0A1S3TQ16;I1NB62;I1NB64;I1NB61;A0A0B2SEM3;I1NB63;C6TLF4;K7MZI1;I1NB59;G7KRW9;A0A0B2SGV9;A0A151S899;V7D0R7;I3T8M6;I3T7D6;I1NB70;I1JQM2;A0A0S3S0D4;A0A0L9UA77;A0A0B2QGQ3;A0A0R0KMK0;A0A1S3E1L2;A0A0R0KMX0;A0A1S3E2N3;A0A0R0KTM9;A0A0R0KM95;A0A1S3E2F9;A0A0R0KMA6;G7LC00;I1NB65;A0A1J7H1M2;K7KGB8;A0A0B2QFU2;A0A0L9U9Q4;A0A1J7GME9;G7IEL3	tr|A0A1S3TQ33|A0A1S3TQ33_VIGRR serine/arginine-rich-splicing factor SR34 isoform X2 OS=Vigna radiata var. radiata GN=LOC106757655 PE=4 SV=1;tr|V7CYA5|V7CYA5_PHAVU Uncharacterized protein OS=Phaseolus vulgaris GN=PHAVU_001G207100g PE=4 SV=1;tr|I1NB69|I1NB69	42	3	3	3	9.5	45.536		37729000	70568000	60026000	5.61077e+07	75296000	85041000	85207000	81848000	1.45877	0.0654452
V7BSC2;I3T7Y1;A0A1S3VL89;A0A0S3S4B8;A0A0L9VE06	tr|V7BSC2|V7BSC2_PHAVU Obg-like ATPase 1 OS=Phaseolus vulgaris GN=PHAVU_006G127800g PE=3 SV=1;tr|I3T7Y1|I3T7Y1_LOTJA Obg-like ATPase 1 OS=Lotus japonicus PE=2 SV=1;tr|A0A1S3VL89|A0A1S3VL89_VIGRR Obg-like ATPase 1 OS=Vigna radiata var. radiata GN=LOC1067762	5	4	4	1	10.7	44.552		60639000	90970000	106960000	8.61897e+07	139470000	110900000	166560000	1.38977e+08	1.61245	0.0661488
V7CDG3;A0A1S3UWK2;A0A1S2YRI8;A0A0S3R869;A0A0L9TS24;A0A0R0FAY2;I3SS25;A0A0B2SVW2;A0A151SKZ4;I1JZR8;K7KMK6;A0A0R0JQ82;I1JZR7;I1MTR0;G7JPY4;A0A0B2QFG2;I1JZR6;A0A151SL32;A0A0B2SUQ6;A0A0R0FAJ6	tr|V7CDG3|V7CDG3_PHAVU Uncharacterized protein OS=Phaseolus vulgaris GN=PHAVU_003G192100g PE=4 SV=1;tr|A0A1S3UWK2|A0A1S3UWK2_VIGRR probable aldehyde dehydrogenase OS=Vigna radiata var. radiata GN=LOC106769346 PE=4 SV=1;tr|A0A1S2YRI8|A0A1S2YRI8_CICAR delta-	20	2	2	2	4	61.36		92787000		84470000	88628500	69066000	42353000	62728000	58049000	0.65497	0.066904
A0A0R0KPY6;A0A0R0KQH2;C6T9F8;A0A0R0KWW4;K7KWG6;A0A0R0JK73;I1JBH7;I7GEK3;I1JBH8;C6TJT5;K7LY10;A0A0B2SEL9;E3W9C2;A0A0R0KR46;B7FIV8;A0A151U4K6;V7BGZ2;P38661;I1L7R5;G7IDU4;A0A0B2RE59;A0A1S2XZ34;I1JBH6;A0A0B2PH18	tr|A0A0R0KPY6|A0A0R0KPY6_SOYBN Uncharacterized protein (Fragment) OS=Glycine max GN=GLYMA_02G0140001 PE=3 SV=1;tr|A0A0R0KQH2|A0A0R0KQH2_SOYBN Uncharacterized protein (Fragment) OS=Glycine max GN=GLYMA_02G0140001 PE=3 SV=1;tr|C6T9F8|C6T9F8_SOYBN Putative un	24	2	1	1	14.6	21.131		136800000	160760000	156400000	151320000	195310000	229780000	169810000	198300000	1.31047	0.0675464
K7LSL8;A0A0R0H0I8;I1LPE4;I1LIN0;A0A0R0HEI5;A0A0B2PNR8;A0A151TM08;K7LSL9;A0A0R0HCZ0;A0A1J7GGW1;A0A0B2PCU1;V7AHM0;A0A1S2YJY7;G7JPM8;A0A0R0KKD7;A0A072UMK4;A0A0L9V7Z0;A0A1J7GYP7;A0A1S3TL71;A0A0S3SE74	tr|K7LSL8|K7LSL8_SOYBN Uncharacterized protein OS=Glycine max GN=LOC100792355 PE=3 SV=1;tr|A0A0R0H0I8|A0A0R0H0I8_SOYBN Uncharacterized protein OS=Glycine max GN=GLYMA_12G022300 PE=3 SV=1;tr|I1LPE4|I1LPE4_SOYBN Uncharacterized protein OS=Glycine max GN=LOC1	20	3	3	2	9.1	50.474		73501000	76762000	79061000	7.64413e+07	38663000	69405000	28235000	4.54343e+07	0.594369	0.0676262
I1M6E1;B6EBD6;A0A0B2QUV0;I1JJL6;A0A1J7IUK0;A0A0S3RIW9;A0A0L9UUF8;A0A0L9UUY5;A0A1S3UF73;K7L4Q3;A0A0B2Q5V3;A0A0R0IG87;A0A1S2Y850;A0A0R0IGH3;A0A0B2SGG4;K7LIP8;A0A0R0I089;A7Y7E4;A0A0S3RJ35;K7MXK0;A0A0R0FGQ5;I1MX17;A0A0B2P9V2;K7KEF1	tr|I1M6E1|I1M6E1_SOYBN Uncharacterized protein OS=Glycine max GN=LOC100807416 PE=3 SV=1;tr|B6EBD6|B6EBD6_SOYBN Heat shock protein 90-2 OS=Glycine max PE=2 SV=1;tr|A0A0B2QUV0|A0A0B2QUV0_GLYSO Heat shock cognate protein 80 OS=Glycine soja GN=glysoja_028117 P	24	18	18	0	25.7	80.186		3575800000	3250400000	3871000000	3.56573e+09	4496900000	3896300000	4159700000	4184300000	1.17348	0.068387
A0A1J7HQT2;C0J3J2;B5LMK9;A0A1L5BWF2;A0A142G612;A0A0K0LVZ0;A0A0K0LTW7;A0A0K0LUC4;A0A0K0LTL1;W8CYL6;S4T055;Q9TKI7;G8A318;A0A1J0I0I6;A0A1B1LVK4;A0A0Y0TSK8;A0A0F6NLJ9;A0A0F6NLC6;G7KTU9;G7J108;A0A0K0LW34;A0A023I354;A0A023HPR6;A0A0K0LV22;A0A0A0QFQ4;A0A023HPP0;A0A072TZ59	tr|A0A1J7HQT2|A0A1J7HQT2_LUPAN ATP synthase subunit beta OS=Lupinus angustifolius GN=TanjilG_21143 PE=3 SV=1;tr|C0J3J2|C0J3J2_9FABA ATP synthase subunit beta (Fragment) OS=Dumasia villosa GN=atpB PE=3 SV=1;tr|B5LMK9|B5LMK9_CICAR ATP synthase subunit beta,	27	21	1	1	70.6	49.667		145170000	261440000	444520000	283710000	54893000	61826000	84287000	67002000	0.236164	0.0686215
A0A151U028	tr|A0A151U028|A0A151U028_CAJCA Uncharacterized protein OS=Cajanus cajan GN=KK1_005204 PE=3 SV=1	1	2	2	1	10.7	37.855		429190000	473710000	524100000	4.75667e+08	354870000	434100000	360160000	3.83043e+08	0.805277	0.0689107
A0A1J7HNA7	tr|A0A1J7HNA7|A0A1J7HNA7_LUPAN Uncharacterized protein OS=Lupinus angustifolius GN=TanjilG_21458 PE=4 SV=1	1	1	1	1	1.1	135.71		26788000	27817000	32924000	2.91763e+07	17412000		23028000	20220000	0.693027	0.0689927
I1M6D5;A0A0B2QUU5;Q6RUF6;I1JJM3;A0A0B2SI36;A0A1S3UGU0;A0A0S3RIX2;A0A0L9UUI5;V7B9D7	tr|I1M6D5|I1M6D5_SOYBN Fructose-bisphosphate aldolase OS=Glycine max GN=LOC100792394 PE=3 SV=1;tr|A0A0B2QUU5|A0A0B2QUU5_GLYSO Multifunctional fusion protein OS=Glycine soja GN=glysoja_028112 PE=3 SV=1;tr|Q6RUF6|Q6RUF6_SOYBN Fructose-bisphosphate aldolase O	9	8	6	5	27.5	38.42		2922200000	3859500000	3609500000	3.46373e+09	2627600000	2862000000	2765700000	2.75177e+09	0.794451	0.0690178
I1JAP1;I1LFW8;I1JAP0;A0A0B2RLR0;A0A1S3VQD2;A0A0R0HMG3;A0A0B2RKQ5;I1JAN9;C6SX21;A0A1J7IE92;I3T8G9;I3STG5;A0A0S3T6R2;A0A0L9TAH5;A0A1J7GGT0;A0A151SD70;I3T1Z9;B7FGX7	tr|I1JAP1|I1JAP1_SOYBN Uncharacterized protein OS=Glycine max GN=LOC100787910 PE=4 SV=1;tr|I1LFW8|I1LFW8_SOYBN Uncharacterized protein OS=Glycine max PE=4 SV=2;tr|I1JAP0|I1JAP0_SOYBN Uncharacterized protein OS=Glycine max GN=LOC100787910 PE=4 SV=1;tr|A0A0B	18	2	2	2	14.7	16.437		44097000	63452000	55650000	5.43997e+07	70007000	96985000	72411000	79801000	1.46694	0.0690794
V7B561;A0A1S3VMJ4;A0A151RJW2;A0A1S2XSI4;A0A1S2XVA9;A0A1J7HH12;I3SXG8;B7FME3;A0A1S3UY14;A0A0S3SRN5;A0A0L9TIL6;A0A0L9V3U5;A0A0B2SXG7;I1LYS4;A0A0S3S9F8;A0A1J7I8W2;A0A0B2P9K8;C6TC81;C6T2Z2;C6T084;C6SWZ1;A0A0B2SVK2;A0A1J7GTL6;A0A0R0HXE9	tr|V7B561|V7B561_PHAVU Uncharacterized protein OS=Phaseolus vulgaris GN=PHAVU_008G133700g PE=4 SV=1;tr|A0A1S3VMJ4|A0A1S3VMJ4_VIGRR photosystem I reaction center subunit IV A, chloroplastic-like OS=Vigna radiata var. radiata GN=LOC106776372 PE=4 SV=1;tr|A0A	24	2	2	1	13.1	13.805		5469800000	6084100000	8916600000	6823500000	727630000	5294400000	853140000	2.29172e+09	0.335857	0.0693763
A0A1J7H717;A0A151TG75;A0A1J7HGA3	tr|A0A1J7H717|A0A1J7H717_LUPAN Dolichyl-diphosphooligosaccharide--protein glycosyltransferase 48 kDa subunit OS=Lupinus angustifolius GN=TanjilG_03379 PE=3 SV=1;tr|A0A151TG75|A0A151TG75_CAJCA Dolichyl-diphosphooligosaccharide--protein glycosyltransferase 4	3	2	2	2	5.3	48.461		58404000	63016000	42693000	5.47043e+07	78897000	99082000	67710000	8.18963e+07	1.49707	0.0696334
A0A072VHL0;C6T751;V7BI41;I1LA47;A0A1S3V9P5;A0A1S2Z7E6;A0A151U319;A0A0S3SU12;A0A0L9TUG0;I1JGB5;A0A0B2S906;I3S7U6;B7FJN9;A0A1J7G9Z3;A0A072VAZ4;A0A1J7HLF2;B7FJN8;B7FIL5;I3T1Q0;A0A1J7H4B8	tr|A0A072VHL0|A0A072VHL0_MEDTR Eukaryotic translation initiation factor 3 subunit E OS=Medicago truncatula GN=MTR_1g051820 PE=3 SV=1;tr|C6T751|C6T751_SOYBN Eukaryotic translation initiation factor 3 subunit E OS=Glycine max PE=2 SV=1;tr|V7BI41|V7BI41_PHAVU	20	6	6	6	18.5	51.121		71238000	53863000	64646000	63249000	76157000	75137000	75833000	75709000	1.197	0.0699837
A0A0R4J339;A0A0B2P5D0;A0A0B2SEH0;D3YBD3;I1K850;A0A0B2PF26;A0A0S3R4Y8;A0A0L9TPA7;A0A151TTL4;A0A1S2Y9J4;V7CEQ0	tr|A0A0R4J339|A0A0R4J339_SOYBN Uncharacterized protein OS=Glycine max GN=LOC100794284 PE=4 SV=1;tr|A0A0B2P5D0|A0A0B2P5D0_GLYSO Subtilisin-like protease OS=Glycine soja GN=glysoja_019537 PE=4 SV=1;tr|A0A0B2SEH0|A0A0B2SEH0_GLYSO Subtilisin-like protease OS=G	11	3	3	0	4.7	82.385		56003000	46907000	35141000	46017000	78965000	130690000	71710000	9.37883e+07	2.03812	0.0707128
A0A1S2Z6T0	tr|A0A1S2Z6T0|A0A1S2Z6T0_CICAR phosphoenolpyruvate carboxylase, housekeeping isozyme OS=Cicer arietinum GN=LOC101514127 PE=3 SV=1	1	19	2	0	22.6	110.64		10199000		13770000	11984500	39407000	21149000	35895000	3.21503e+07	2.68266	0.0709541
A0A0S3R155;A0A0L9UKV2	tr|A0A0S3R155|A0A0S3R155_PHAAN Uncharacterized protein OS=Vigna angularis var. angularis GN=Vigan.01G193100 PE=3 SV=1;tr|A0A0L9UKV2|A0A0L9UKV2_PHAAN Uncharacterized protein OS=Phaseolus angularis GN=LR48_Vigan05g092500 PE=3 SV=1	2	5	1	1	21.2	40.405			20269000	26615000	23442000	34546000	34911000		34728500	1.48146	0.07096
I1KMC5;A0A0B2SD02;A0A0B2QL97;V7CKE0;A0A1S3UVN8;A0A0S3R2G7;A0A0L9TMG4;C6TG15;A0A1J7FZ94;A0A151UB56;G7JHJ7;A0A1S2YJ47;A0A1J7H1H0	tr|I1KMC5|I1KMC5_SOYBN Uncharacterized protein OS=Glycine max GN=LOC100499955 PE=4 SV=1;tr|A0A0B2SD02|A0A0B2SD02_GLYSO Transcription factor Pur-alpha 1 OS=Glycine soja GN=glysoja_007485 PE=4 SV=1;tr|A0A0B2QL97|A0A0B2QL97_GLYSO Transcription factor Pur-alph	13	1	1	1	3.9	31.481		9829700	14374000	11224000	1.18092e+07	14366000	15551000	17840000	15919000	1.34801	0.0715096
A0A151S287;K7MDN4;A0A0B2Q6V8;A0A0B2SL96;A0A1S3TXF6;A0A0S3SK34;A0A0L9UIY7;I1M2S7	tr|A0A151S287|A0A151S287_CAJCA Uncharacterized protein OS=Cajanus cajan GN=KK1_029395 PE=4 SV=1	8	5	5	1	22.5	27.252		161070000	180290000	173270000	1.71543e+08	147870000	90410000	139500000	1.25927e+08	0.734081	0.0720686
A0A068JKQ1;A0A068JFK2;A0A068JFE9;A0A068JFC7;A0A068JES2;I1JSN3;Q9SDZ0;C6TET4;C6TB98;A0A0B2RKQ1;A0A1S3U825;A0A0S3R9X4	tr|A0A068JKQ1|A0A068JKQ1_GLYSO Isoflavone reductase (Fragment) OS=Glycine soja GN=ifr2 PE=4 SV=1;tr|A0A068JFK2|A0A068JFK2_GLYSO Isoflavone reductase (Fragment) OS=Glycine soja GN=ifr2 PE=4 SV=1;tr|A0A068JFE9|A0A068JFE9_SOYBN Isoflavone reductase (Fragment)	12	1	1	1	9.3	11.414		556010000	492280000	505300000	5.17863e+08	371690000	490140000	388040000	4.16623e+08	0.804504	0.0728298
A0A1S2YSJ2;B7FHI9;I3T2T9;G7ZVI4;P14226	tr|A0A1S2YSJ2|A0A1S2YSJ2_CICAR oxygen-evolving enhancer protein 1, chloroplastic OS=Cicer arietinum GN=LOC101502182 PE=4 SV=1;tr|B7FHI9|B7FHI9_MEDTR Putative uncharacterized protein OS=Medicago truncatula PE=2 SV=1;tr|I3T2T9|I3T2T9_LOTJA Uncharacterized pr	5	14	14	0	40.7	34.9		34400000000	42549000000	41147000000	3.93653e+10	31157000000	35313000000	29946000000	3.21387e+10	0.816421	0.0733097
A0A1J7GEX4	tr|A0A1J7GEX4|A0A1J7GEX4_LUPAN Chlorophyll a-b binding protein, chloroplastic OS=Lupinus angustifolius GN=TanjilG_07382 PE=3 SV=1	1	3	1	1	14.3	30.817		438510000	561340000	627360000	5.42403e+08	412260000	405290000	409910000	4.09153e+08	0.754334	0.0738322
A0A1J7G6G5;A0A1J7G640;G7IMM5;A0A1S3E1V8;A0A1S3E1V3;A0A1J7HMN3	tr|A0A1J7G6G5|A0A1J7G6G5_LUPAN Uncharacterized protein OS=Lupinus angustifolius GN=TanjilG_27079 PE=3 SV=1;tr|A0A1J7G640|A0A1J7G640_LUPAN Uncharacterized protein OS=Lupinus angustifolius GN=TanjilG_27083 PE=3 SV=1;tr|G7IMM5|G7IMM5_MEDTR FAD-binding berberi	6	2	2	2	1.9	139.39		16979000	19594000	28669000	2.17473e+07	29787000	33435000	29209000	3.08103e+07	1.41674	0.0746089
B5LRC1;E3NYT5;C4P7F4;C4P7F2;C4P7F3;A0A1S3UD09;A0A151UDT1;V5N8E1;Q9ZNQ4;Q5DWE8;Q56VR6;Q45W82;Q1HDS7;Q02610;I1JRI7;F2WVP3;C6SWE8;B7FGV9;A0A1S3VJI2;A0A0L9VCX3;A0A0B2P8X4;V7C399;A0A1S3UD82;A0A1J7HLM0;A0A0L9VKK3;A0A1J7GYF2;A0A0S3TE44	tr|B5LRC1|B5LRC1_VICFA Cytosolic copper/zinc superoxide dismutase (Fragment) OS=Vicia faba PE=2 SV=1;tr|E3NYT5|E3NYT5_9FABA Cu-Zn superoxide dismutase (Fragment) OS=Arachis diogoi PE=2 SV=1;tr|C4P7F4|C4P7F4_VIGRA Cu/Zn superoxide dismutase (Fragment) OS=Vi	27	1	1	1	22	6.2107		623240000	1019800000	855030000	832690000	659540000	363960000	423370000	482290000	0.579195	0.074639
A2VAS9	tr|A2VAS9|A2VAS9_9FABA Ribulose bisphosphate carboxylase large chain (Fragment) OS=Polhillia pallens GN=rbcL PE=3 SV=1	1	10	1	0	28.1	47.253		330540000	228840000	348380000	3.02587e+08	226240000	189090000	213530000	209620000	0.69276	0.0746472
G7JEW8;A0A1S2YNB8;B7FJ57;I3T9H5;B7FHZ2;I3SYR6;B7FK25	tr|G7JEW8|G7JEW8_MEDTR Peptidylprolyl isomerase OS=Medicago truncatula GN=MTR_4g068190 PE=2 SV=2;tr|A0A1S2YNB8|A0A1S2YNB8_CICAR Peptidylprolyl isomerase OS=Cicer arietinum GN=LOC101504629 PE=4 SV=1;tr|B7FJ57|B7FJ57_MEDTR Peptidylprolyl isomerase OS=Medicag	7	2	2	2	11.8	24.552		237400000	295340000	313160000	2.81967e+08	165710000	251320000	172000000	1.96343e+08	0.696335	0.075049
D8KXZ3;D8KXZ4;D8KXZ2;A0A151U8T0;A0A0L9UA10;A0A1J7IIA1;V7D220;A0A1S3VL93;A0A0S3S185;A0A0L9UAL9;A0A0L9T921;A0A0S3TD97;A0A0S3SAJ4;A0A0B2SHS2;K7LS11;I1LNB1;C6TC08;A0A1S2YCW9;A0A0R0F5Q2;A0A0B2QVK7	tr|D8KXZ3|D8KXZ3_ARAHY Beta-ketoacyl-ACP reductase OS=Arachis hypogaea GN=KR1-2 PE=2 SV=1;tr|D8KXZ4|D8KXZ4_ARAHY Beta-ketoacyl-ACP reductase 1-3 OS=Arachis hypogaea GN=KR1-3 PE=2 SV=1;tr|D8KXZ2|D8KXZ2_ARAHY Beta-ketoacyl-ACP reductase 1-1 OS=Arachis hypoga	20	4	4	4	20.1	33.855		229220000	210270000	206720000	2.15403e+08	245200000	283060000	234510000	2.54257e+08	1.18037	0.0756951
K7MMC4;A0A0B2P1L1;A0A0B2NXK9;I3SKU5;Q0VIL9;B7FHY4;A0A1J7G2J3;A0A151TGK5;A2VC28;A0A1S2YTW1;A0A1J7HCL9;A0A1J7GFC1;V7C6A1;Q9ZTR1;A0A1S3VZ97;A0A1J7INM1;A0A151SJ65;A0A0S3R291;A0A0L9TCE2;V7CJC4;C6T918;A0A0B2PWM1;C6THA0;A0EVX4;A0A1S2XKZ4;Q9ZTR0;A0A1S3VYE7;A0A0B2NT87;A0A072U2G1;G7K1F1;H2EIY6;A0A072UE93	tr|K7MMC4|K7MMC4_SOYBN Uncharacterized protein OS=Glycine max PE=4 SV=1;tr|A0A0B2P1L1|A0A0B2P1L1_GLYSO Spermidine synthase (Fragment) OS=Glycine soja GN=glysoja_047774 PE=4 SV=1;tr|A0A0B2NXK9|A0A0B2NXK9_GLYSO Spermidine synthase (Fragment) OS=Glycine soja	32	1	1	1	17.1	8.1423		24368000	21698000	24606000	2.35573e+07	29500000	31363000	24944000	2.86023e+07	1.21416	0.0762246
Q946J9;I3SN92;E7D036;A0A1U8YLV7;A0A1S3UF99;A0A1S2XMJ1;A0A1J7HTQ7;A0A0R0L1G2;A0A0R0GIN2;O49874;P25794;A0A1J7H8B7;V7B887;V5N8N5;T2DNU8;T2DNP3;T2DMN2;A0A1S3TQI4;A0A0S3RKM7;A0A0L9UWL1;A0A0R0L896;A0A0R0GAK0;A0A0B2QLX2;A0A0B2PV92;A0A1S3TQJ5;A0A0R0LB64;I1M7W9;V7CZB7;Q0MRN2;O04409;A0A1U8YLW4;A0A0S3S0P1;A0A0L9UAL2;A0A151S1S6;I1JI64;O65741;Q8GTE0;K7MPL6;A0A0B2RVB8;I3T0C7;K7M570;K7KAQ9;K7KDG1;K7M569;I1JI65;…	tr|Q946J9|Q946J9_MEDTR Aquaporin protein PIP1;1 OS=Medicago truncatula GN=PIP1;1 PE=2 SV=1;tr|I3SN92|I3SN92_MEDTR Uncharacterized protein OS=Medicago truncatula PE=2 SV=1;tr|E7D036|E7D036_9FABA Putative major intrinsic protein OS=Galega orientalis GN=MIP P	59	4	1	1	16.3	30.926		81210000	80991000	79573000	8.05913e+07	75603000	48677000	62067000	6.21157e+07	0.770749	0.0766729
A0A1J7GQY6	tr|A0A1J7GQY6|A0A1J7GQY6_LUPAN Uncharacterized protein OS=Lupinus angustifolius GN=TanjilG_29612 PE=3 SV=1	1	1	1	1	9.8	24.96		39231000	29508000	27970000	3.22363e+07	16872000	21137000	26607000	2.15387e+07	0.668149	0.0767824
X2G8S7;X2G456;X2G0Q0;G8DJQ8;X2G8T2;B5LC45	tr|X2G8S7|X2G8S7_9FABA Ribulose bisphosphate carboxylase large chain (Fragment) OS=Glycyrrhiza lepidota GN=rbcL PE=3 SV=1;tr|X2G456|X2G456_9FABA Ribulose bisphosphate carboxylase large chain (Fragment) OS=Zornia sp. Venter 1418 GN=rbcL PE=3 SV=1;tr|X2G0Q0|	6	10	2	0	55.4	22.328		4916600000	4526100000	7742900000	5.72853e+09	3496600000	2774400000	3512800000	3.26127e+09	0.569302	0.0770626
V7BDU7;C6SY85;C6SW24;A0A0B2RY00;A0A0B2R5K2;G7K3S8;A0A1S2YX85;A0A1S3V229;A0A0S3SL56;A0A0L9U1D9;I3SXF5;B7FH05;A0A151U7Y1;A0A1J7IEA1;N1NKC9;N1NJN8;G7IQH4	tr|V7BDU7|V7BDU7_PHAVU Uncharacterized protein OS=Phaseolus vulgaris GN=PHAVU_007G004300g PE=4 SV=1;tr|C6SY85|C6SY85_SOYBN Putative uncharacterized protein OS=Glycine max GN=LOC100306158 PE=2 SV=1;tr|C6SW24|C6SW24_SOYBN Putative uncharacterized protein OS=	17	7	7	7	34.3	22.582		318750000	355530000	326520000	333600000	452940000	467260000	351350000	423850000	1.27053	0.0772527
A0A1J7HW69	tr|A0A1J7HW69|A0A1J7HW69_LUPAN Uncharacterized protein OS=Lupinus angustifolius GN=TanjilG_16038 PE=4 SV=1	1	1	1	1	4	36.168		64439000	70443000	64003000	66295000	76889000	81292000	69348000	75843000	1.14402	0.0783402
A0A151T252;I1KR53;V7CLM4;A0A1S2YH76;A0A0R0IPH2;A0A0B2S4I0;A0A1S3VEU1;A0A0S3R052;A0A0L9TLI0;A5JTQ3;A0A072UQA9;K7KPS4;A0A0B2PGV3;A0A0R0JU29;A0A1J7H721;A0A1J7FU97;A0A151T7W7	tr|A0A151T252|A0A151T252_CAJCA Beta-D-xylosidase 4 OS=Cajanus cajan GN=KK1_023548 PE=4 SV=1;tr|I1KR53|I1KR53_SOYBN Uncharacterized protein OS=Glycine max GN=LOC100786744 PE=4 SV=1;tr|V7CLM4|V7CLM4_PHAVU Uncharacterized protein OS=Phaseolus vulgaris GN=PHAV	17	3	3	1	5.7	79.445		73293000	81221000		77257000	106090000	114910000	89604000	1.03535e+08	1.34013	0.0788245
A0A1J7HSH6;V7C7N0;C6SVR2;A0A1S3UGG1;A0A151TKD1;A0A0B2RM27;V7D0F4;A0A1J7I790;C6SW35;A0A151RGT7;A0A0B2Q9M0;A0A0S3TCT9	tr|A0A1J7HSH6|A0A1J7HSH6_LUPAN Uncharacterized protein OS=Lupinus angustifolius GN=TanjilG_04269 PE=4 SV=1;tr|V7C7N0|V7C7N0_PHAVU Uncharacterized protein OS=Phaseolus vulgaris GN=PHAVU_004G172800g PE=4 SV=1;tr|C6SVR2|C6SVR2_SOYBN Putative uncharacterized p	12	2	2	1	24.4	13.835		173460000	211840000	199050000	1.94783e+08	237120000	304560000		270840000	1.39047	0.0791242
A0A1S2YW49;G7L2F8;V7AMV1;I1JKE3;A0A1S3VEK6;A0A0S3SYB4;B7FJS7;A0A072TQ51;I1KIH3;A0A1J7H6J3;A2Q5C5	tr|A0A1S2YW49|A0A1S2YW49_CICAR COP9 signalosome complex subunit 1 OS=Cicer arietinum GN=LOC101506578 PE=4 SV=1;tr|G7L2F8|G7L2F8_MEDTR COP9 signalosome complex subunit 1 OS=Medicago truncatula GN=MTR_7g076160 PE=4 SV=1;tr|V7AMV1|V7AMV1_PHAVU Uncharacterized	11	2	2	2	4.1	50.685		382850000	462930000	207250000	351010000	220150000	141570000	15528000	1.25749e+08	0.35825	0.0792237
A0A1J7GNB3;A0A1S2Z5H2	tr|A0A1J7GNB3|A0A1J7GNB3_LUPAN Uncharacterized protein OS=Lupinus angustifolius GN=TanjilG_14167 PE=4 SV=1;tr|A0A1S2Z5H2|A0A1S2Z5H2_CICAR 2-methylene-furan-3-one reductase-like OS=Cicer arietinum GN=LOC101510459 PE=4 SV=1	2	2	2	1	8	26.71		142160000	161060000	151240000	1.51487e+08	160690000	180600000	198050000	179780000	1.18677	0.079426
A0A1S3U7Z1;A0A0S3RAA8	tr|A0A1S3U7Z1|A0A1S3U7Z1_VIGRR L-ascorbate oxidase homolog OS=Vigna radiata var. radiata GN=LOC106762606 PE=4 SV=1;tr|A0A0S3RAA8|A0A0S3RAA8_PHAAN Uncharacterized protein OS=Vigna angularis var. angularis GN=Vigan.02G022900 PE=4 SV=1	2	1	1	1	2.9	60.61		72205000	80119000	58684000	70336000	88107000	117290000	87414000	9.76037e+07	1.38768	0.0796033
A0A1S2YA92	tr|A0A1S2YA92|A0A1S2YA92_CICAR haloacid dehalogenase-like hydrolase domain-containing protein At3g48420 OS=Cicer arietinum GN=LOC101497628 PE=4 SV=1	1	4	2	0	16.7	37.122		633860000	679400000	704910000	6.72723e+08	639760000	470000000	531020000	5.46927e+08	0.813004	0.0796088
V7BSX9;A0A1S3U156;A0A0S3SJR4;A0A0L9UJD1;A0A0B2SW33;C6TG12;A0A0R4J5B7;I1KTS5;C6TEJ6;A0A0B2QN76;A0A0R0IR73;K7L722;A0A151QSB7;A0A0R0EDS9;A0A0L9VPQ1;A0A1J7HDL8;A0A1J7GPQ8;A0A1J7ISX5;A0A1J7GLH9	tr|V7BSX9|V7BSX9_PHAVU 40S ribosomal protein SA OS=Phaseolus vulgaris GN=PHAVU_005G043400g PE=3 SV=1;tr|A0A1S3U156|A0A1S3U156_VIGRR 40S ribosomal protein SA OS=Vigna radiata var. radiata GN=LOC106760829 PE=3 SV=1;tr|A0A0S3SJR4|A0A0S3SJR4_PHAAN 40S ribosoma	19	5	5	3	23.6	34.444		851120000	815820000	1000900000	889280000	737520000	792590000	696960000	7.42357e+08	0.834784	0.080518
V7CKY2;I3SQD3;I3S5X5;C6SVI1;A0A1S3UIZ6;A0A1S2YGW3;A0A151T2K1;A0A0S3R0T5;A0A0B2RAD1;A0A0L9T4L8;I3T175	tr|V7CKY2|V7CKY2_PHAVU V-type proton ATPase subunit F OS=Phaseolus vulgaris GN=PHAVU_002G186900g PE=3 SV=1;tr|I3SQD3|I3SQD3_MEDTR V-type proton ATPase subunit F OS=Medicago truncatula PE=2 SV=1;tr|I3S5X5|I3S5X5_LOTJA V-type proton ATPase subunit F OS=Lotus	11	2	2	2	25.4	14.541		79381000	150500000	158460000	129447000	227630000	174600000	192460000	198230000	1.53136	0.0806207
V7B9Z2	tr|V7B9Z2|V7B9Z2_PHAVU Uncharacterized protein OS=Phaseolus vulgaris GN=PHAVU_007G009800g PE=4 SV=1	1	3	2	1	16	23.379		1140500000	1565600000	1290400000	1.33217e+09	949820000	1136900000	921600000	1.00277e+09	0.752739	0.0806288
A0A151SGF9	tr|A0A151SGF9|A0A151SGF9_CAJCA V-type proton ATPase catalytic subunit A OS=Cajanus cajan GN=KK1_000036 PE=3 SV=1	1	13	1	0	25.2	68.668		161590000	130880000	182060000	1.58177e+08	206390000	199080000	183190000	196220000	1.24051	0.0808293
A0A151T2X2	tr|A0A151T2X2|A0A151T2X2_CAJCA Uncharacterized protein OS=Cajanus cajan GN=KK1_015902 PE=3 SV=1	1	1	1	1	0.4	262.69		1674600000	1710700000	1607600000	1664300000	1419500000	889320000	1426400000	1.24507e+09	0.748106	0.0808315
I3T6F0;I1KUU1;A0A0B2PUV7;V7ASE6;I1KUU0;I1KGB8;A0A0B2RXZ3;A0A1S3VBL7;A0A0S3T050;A0A0L9THZ9	tr|I3T6F0|I3T6F0_LOTJA Uncharacterized protein OS=Lotus japonicus PE=2 SV=1;tr|I1KUU1|I1KUU1_SOYBN Uncharacterized protein OS=Glycine max GN=LOC100778935 PE=3 SV=1;tr|A0A0B2PUV7|A0A0B2PUV7_GLYSO Chaperonin CPN60-like 2, mitochondrial OS=Glycine soja GN=gly	10	1	1	1	5.7	37.92		40597000	37266000	41271000	3.97113e+07	57475000	41978000	52756000	5.07363e+07	1.27763	0.0810573
A0A151U705;V7BFF7;A0A1S3TDM2;A0A0S3SMD9;A0A0L9TZX6;X2G1N4;X2FUW0;X2FUP3;U5XU21;U5XU15;A0A1S6EGK4;A0A1S6EGJ3;V7AJ94;V5N890;I3SW28;A0A1S2YGX1;A0A072W0W5;I3T0Z3;G7JF12;A0A1S2XZ71;A0A1S3TG84;A0A0L9V4S9;A0A0S3SAN4;A0A1S2YJA5;A0A1J7I2L1;I3T7E0;X2FWI7;U5XU95;A0A0B2SSL2;A0A0B2SNM4;A0A0B2Q7Q2;A0A151SKJ6;Q9SLS0;Q9SLR8;Q9SLR9;Q9SLR7;I1LSM4;I1NGA6;I1LE84;I1LSM3;I3TAU0;A0A1J7FX62;A0A1J7GY37;A0A1J7I8P9;A0A1S2X…	tr|A0A151U705|A0A151U705_CAJCA Thiamine thiazole synthase, chloroplastic OS=Cajanus cajan GN=THI1 PE=3 SV=1;tr|V7BFF7|V7BFF7_PHAVU Thiamine thiazole synthase, chloroplastic OS=Phaseolus vulgaris GN=THI1 PE=3 SV=1;tr|A0A1S3TDM2|A0A1S3TDM2_VIGRR Thiamine thi	45	4	4	4	18.8	36.912		57958000	67538000	88173000	71223000	47207000	33886000	56029000	4.57073e+07	0.64175	0.0810824
A0A1S3UXM5;A0A0S3R5R5;A0A0L9TRA8;V7CBH3;C6TIT1;A0A151TE54;A0A0R4J5N5;A0A0B2Q242;A0A0R0JQT2;A0A0B2RRF4;A0A0R0JQT3;A0A0B2RQ48;A0A1S2Z6B2;A0A1J7G4J2;A0A1J7GIK6;I3SU82;C6TBD8;I3SS01;G7JMM6;Q9M443;B7FKI9	tr|A0A1S3UXM5|A0A1S3UXM5_VIGRR 26S proteasome non-ATPase regulatory subunit 6 homolog OS=Vigna radiata var. radiata GN=LOC106769512 PE=4 SV=1;tr|A0A0S3R5R5|A0A0S3R5R5_PHAAN Uncharacterized protein OS=Vigna angularis var. angularis GN=Vigan.01G394200 PE=4 S	21	6	6	6	21.8	44.608		70736000	60601000	95453000	7.55967e+07	167160000	103800000	111750000	127570000	1.68751	0.0816251
A0A0B2PAB5;A0A0R0J7H3;K7L092;A0A0R0J1C6;G7LCN3;A0A151UCM2	tr|A0A0B2PAB5|A0A0B2PAB5_GLYSO Methionine adenosyltransferase 2 subunit beta OS=Glycine soja GN=glysoja_021937 PE=4 SV=1;tr|A0A0R0J7H3|A0A0R0J7H3_SOYBN Uncharacterized protein OS=Glycine max GN=GLYMA_07G075200 PE=4 SV=1;tr|K7L092|K7L092_SOYBN Uncharacteriz	6	2	2	2	7.4	35.578		52741000	53547000	43748000	50012000	61478000	57392000	55863000	5.82443e+07	1.16461	0.0818028
V7CJB7;A0A1S3VPA0;A0A0S3T3L6;A0A0L9THT6;A0A1J7GGX7;C6T1S3;A0A0B2S6S3	tr|V7CJB7|V7CJB7_PHAVU Uncharacterized protein OS=Phaseolus vulgaris GN=PHAVU_002G133500g PE=4 SV=1;tr|A0A1S3VPA0|A0A1S3VPA0_VIGRR uncharacterized protein LOC106777031 OS=Vigna radiata var. radiata GN=LOC106777031 PE=4 SV=1;tr|A0A0S3T3L6|A0A0S3T3L6_PHAAN U	7	1	1	1	11.9	15.365		43406000	49337000	47290000	4.66777e+07	75208000	66010000	50410000	63876000	1.36845	0.0819913
A0A1J7GJK4	tr|A0A1J7GJK4|A0A1J7GJK4_LUPAN Uncharacterized protein OS=Lupinus angustifolius GN=TanjilG_09633 PE=3 SV=1	1	16	2	0	32.3	74.728		40320000	46703000	43046000	4.33563e+07	59493000	49697000		54595000	1.25922	0.082028
A0A1J7GNP3;V7BEB4;A0A151TQ93;B7FL15;K7LJ09;I3SKL3	tr|A0A1J7GNP3|A0A1J7GNP3_LUPAN Uncharacterized protein OS=Lupinus angustifolius GN=TanjilG_01807 PE=3 SV=1;tr|V7BEB4|V7BEB4_PHAVU Uncharacterized protein OS=Phaseolus vulgaris GN=PHAVU_007G019300g PE=3 SV=1;tr|A0A151TQ93|A0A151TQ93_CAJCA Glycerate dehydrog	6	8	1	1	19.4	42.252		470610000	429190000	523510000	4.74437e+08	670230000	544610000	549760000	588200000	1.23979	0.082207
V7ASN5;U5U095;V5N8P3;V5NAQ9;A0A0S3SDN8;A0A0R0JB89;I3SEA6;G7JHC2;A0A0R0JHQ6;I1K7Q8;C6TB90;A0A1J7H3L3;A0A0B2QQY2;Q05JY2;A0A072UX60;G7JHC1	tr|V7ASN5|V7ASN5_PHAVU Uncharacterized protein OS=Phaseolus vulgaris GN=PHAVU_009G059000g PE=4 SV=1;tr|U5U095|U5U095_PHAVU Pterocarpan reductase OS=Phaseolus vulgaris PE=2 SV=1;tr|V5N8P3|V5N8P3_PHAVU Isoflavone reductase-like NAD(P)H-dependent oxidoreducta	16	2	1	1	7.1	34.344		389100000	467910000	294610000	3.83873e+08	289000000	230570000	81044000	2.00205e+08	0.521538	0.0823947
I3SGW0;I3SIJ9	tr|I3SGW0|I3SGW0_MEDTR Cytochrome b5-like heme/steroid-binding domain protein OS=Medicago truncatula GN=MTR_3g092095 PE=2 SV=1;tr|I3SIJ9|I3SIJ9_MEDTR Uncharacterized protein OS=Medicago truncatula PE=2 SV=1	2	1	1	1	17.9	15.169		19444000	37489000	20462000	2.57983e+07	35480000	66751000	49547000	5.05927e+07	1.96108	0.0827636
I1K672;A0A0B2NS29	tr|I1K672|I1K672_SOYBN Uncharacterized protein OS=Glycine max GN=LOC100805445 PE=4 SV=1;tr|A0A0B2NS29|A0A0B2NS29_GLYSO Importin subunit beta-1 OS=Glycine soja GN=glysoja_017572 PE=4 SV=1	2	7	7	1	12.8	96.345		14378000	34422000	16933000	21911000	60300000	29631000	53032000	4.76543e+07	2.1749	0.0829471
A0A1J7GY21;E1C9K8;I1NGD3;I1NGD2;A0A0B2Q2K9;A0A1J7HEC9;A5Z2K3;A0A0B2P4U7;V7BEA2;T2DMR3;I3STB2;A0A1S2YX57;A0A151U6Z0;A0A1S3W0R1;A0A0L9U000;A0A0S3SMI8;G7ID69;G7K2D0	tr|A0A1J7GY21|A0A1J7GY21_LUPAN Uncharacterized protein OS=Lupinus angustifolius GN=TanjilG_22197 PE=4 SV=1;tr|E1C9K8|E1C9K8_PEA Putative uncharacterized protein OS=Pisum sativum PE=1 SV=1;tr|I1NGD3|I1NGD3_SOYBN Uncharacterized protein OS=Glycine max GN=LOC	18	9	9	9	46.9	23.489		13566000000	16213000000	12147000000	1.39753e+10	8002500000	12453000000	9126200000	9.86057e+09	0.705569	0.0830821
Q3HNP7;V7CBM4;A0A0S3SLA4;B2CM88;E9M5G2;I3T205;G7IEZ9;A0A173H220;G7IEZ8;Q53B75;Q53B70;I1LFF1;C6TDI3;A0A0B2RWA6;A0A0B2QGF5;A7ISP5;A0A151RWW9;A0A0L9U145;A0A1S3V4Q3	tr|Q3HNP7|Q3HNP7_ASTMO Chalcone-flavonone isomerase family protein OS=Astragalus mongholicus GN=CHI PE=2 SV=2;tr|V7CBM4|V7CBM4_PHAVU Chalcone-flavonone isomerase family protein OS=Phaseolus vulgaris GN=PHAVU_003G216600g PE=3 SV=1;tr|A0A0S3SLA4|A0A0S3SLA4_P	19	2	1	1	14.2	23.991		9842000	14697000	13680000	1.27397e+07	31144000	62915000	25296000	39785000	3.12292	0.0833291
A0A1J7I2X7;A0A1J7GMV4	tr|A0A1J7I2X7|A0A1J7I2X7_LUPAN Uncharacterized protein OS=Lupinus angustifolius GN=TanjilG_15435 PE=3 SV=1;tr|A0A1J7GMV4|A0A1J7GMV4_LUPAN Uncharacterized protein OS=Lupinus angustifolius GN=TanjilG_16956 PE=3 SV=1	2	3	3	2	5.8	40.229		182490000	238000000	196660000	2.05717e+08	261430000	311670000	235700000	269600000	1.31054	0.0834089
A0A151TGL4	tr|A0A151TGL4|A0A151TGL4_CAJCA Carbonic anhydrase OS=Cajanus cajan GN=KK1_012447 PE=3 SV=1	1	2	1	1	10.9	27.944		46735000	56624000	43095000	48818000	55707000	64152000	76456000	6.54383e+07	1.34046	0.0837617
A0A151TWC4;A0A1S2XU19	tr|A0A151TWC4|A0A151TWC4_CAJCA Uncharacterized protein (Fragment) OS=Cajanus cajan GN=KK1_010573 PE=4 SV=1	2	11	2	1	32.2	42.213		2409500000	2699200000	2641100000	2.58327e+09	2166000000	2460100000	1965200000	2197100000	0.850512	0.0840269
A0A0B2R6R4;C6TCW1;A0A0R0F4E3;I1L685;A0A0B2S872;A0A0R0IIX2;K7MUH7;K7KXD8;A0A1S3VYN3;A0A0L9U2F6;A0A1S3VXV9;A0A0S3RSC7;A0A151TAW8	tr|A0A0B2R6R4|A0A0B2R6R4_GLYSO Calreticulin-3 OS=Glycine soja GN=glysoja_004979 PE=3 SV=1;tr|C6TCW1|C6TCW1_SOYBN Putative uncharacterized protein OS=Glycine max PE=2 SV=1;tr|A0A0R0F4E3|A0A0R0F4E3_SOYBN Uncharacterized protein (Fragment) OS=Glycine max GN=G	13	3	2	1	11.3	43.589		44032000	62150000	46966000	5.10493e+07	64533000	83251000	63706000	7.04967e+07	1.38095	0.0840476
K7KVZ7;B7FML9;I1KCU4;I1JWT6;C6TLX2;A0A0B2P2I9;A0A1S2Z4J1;A0A151RX86;I3SEW7	tr|K7KVZ7|K7KVZ7_SOYBN Uncharacterized protein OS=Glycine max GN=LOC100800656 PE=4 SV=1;tr|B7FML9|B7FML9_MEDTR NDH-dependent flow 6 protein OS=Medicago truncatula GN=MTR_3g435320 PE=2 SV=1;tr|I1KCU4|I1KCU4_SOYBN Uncharacterized protein OS=Glycine max GN=LO	9	2	2	1	14.1	19.764		105910000	111190000	138660000	1.18587e+08	80213000	99818000	95164000	9.17317e+07	0.773541	0.0842481
I1MFI3;A0A0B2REP3;V7BP08;C6TF02;A0A0B2S970;A0A1J7FVD1;A0A1S2YNZ7;A0A151T6T4;P49364;A0A1J7H0E8;K7LB48;G4XWZ5;A0A1J7HMI1;I3SSE7;G7JJ97;V7C9C8;I1MR41;I1KNF5;C6TNC4;A0A1S3UUU0;A0A151STU4;A0A0B2RVB9;A0A0B2P2K6;G7JJ96;G4XWZ2;B7FI11;A0A0S3R9T3;A0A0L9TTC5	tr|I1MFI3|I1MFI3_SOYBN Aminomethyltransferase OS=Glycine max GN=LOC100804288 PE=3 SV=1;tr|A0A0B2REP3|A0A0B2REP3_GLYSO Aminomethyltransferase OS=Glycine soja GN=glysoja_010007 PE=3 SV=1;tr|V7BP08|V7BP08_PHAVU Aminomethyltransferase OS=Phaseolus vulgaris GN=	28	7	7	7	24.3	44.344		3138900000	3495600000	4312500000	3649000000	2971600000	2576500000	2883400000	2810500000	0.770211	0.0845883
Q9LKH8;A0A0S3S9W8;A0A0L9V4H2;O98998	tr|Q9LKH8|Q9LKH8_VIGRR NADPH-protochlorophyllide oxidoreductase OS=Vigna radiata var. radiata GN=CipPor PE=2 SV=1;tr|A0A0S3S9W8|A0A0S3S9W8_PHAAN Uncharacterized protein OS=Vigna angularis var. angularis GN=Vigan.06G057700 PE=4 SV=1;tr|A0A0L9V4H2|A0A0L9V4H2	4	3	1	1	9	43.005		68590000	80023000	112860000	8.71577e+07	65635000	39200000	52236000	52357000	0.600716	0.085386
A0A1J7GKD8	tr|A0A1J7GKD8|A0A1J7GKD8_LUPAN Proteasome subunit alpha type OS=Lupinus angustifolius GN=TanjilG_12803 PE=3 SV=1	1	6	6	0	27.2	27.299		384900000	340950000	259530000	328460000	463770000	393210000	585570000	480850000	1.46395	0.0856928
V7D0H1;V7BL29;Q2HWC2;C6SZ18;A0A1S3V2V0;A0A1S3TNY2;A0A1S2XHG9;A0A151TVV0;A0A0L9UMD2;A0A0L9TTZ2;A0A0B2RQ59;I1JQD4;A0A151U3X1;A0A0S3SUH5	tr|V7D0H1|V7D0H1_PHAVU Uncharacterized protein OS=Phaseolus vulgaris GN=PHAVU_001G199400g PE=3 SV=1;tr|V7BL29|V7BL29_PHAVU Uncharacterized protein OS=Phaseolus vulgaris GN=PHAVU_007G264100g PE=3 SV=1;tr|Q2HWC2|Q2HWC2_MEDTR 40S ribosomal protein S28-1 OS=Me	14	1	1	1	18.5	7.5116		739460000	948740000	729820000	8.06007e+08	1003900000	944370000	1226100000	1.05812e+09	1.3128	0.0867288
A0A151TLM7;V7AD40;I1LNY6;I1L5K6;A0A1S3TL98;A0A0S3SEM5;A0A0L9V838;A0A0B2RKB7;A0A0B2PVE6;Q9FEU4;G7IZJ6;A0A1S2Z3V8	tr|A0A151TLM7|A0A151TLM7_CAJCA Carboxypeptidase OS=Cajanus cajan GN=KK1_021579 PE=3 SV=1;tr|V7AD40|V7AD40_PHAVU Carboxypeptidase OS=Phaseolus vulgaris GN=PHAVU_011G010600g PE=3 SV=1;tr|I1LNY6|I1LNY6_SOYBN Carboxypeptidase OS=Glycine max GN=LOC100783864 PE=	12	2	2	2	5.7	55.824		61707000	71824000	67935000	6.71553e+07	45495000	63244000	52561000	5.37667e+07	0.800631	0.087301
K7L024	tr|K7L024|K7L024_SOYBN Uncharacterized protein OS=Glycine max PE=3 SV=1	1	1	1	1	1.9	51.792		80182000	291950000	247990000	2.06707e+08	60480000	78655000	38338000	5.91577e+07	0.28619	0.0876114
V7BGB9;I1NH19;I1NH18;C6TM26;A0A0R0EC38;A0A1S3V986;A0A0S3SN85;I1LDG9;A0A0B2SI85;A0A0L9TZN7;I1LDG8;C6TEQ3;B7FKX9;A0A0R0INT8;A0A0R0INR0;A0A0B2QB13;C6TD49;I3T0B0;I3S8E8;I3S7B9;G8A0S6;A0A1S2Z7W8;A0A1J7FTZ4;A0A1S3V8U5;A0A0S3TAJ6;I1KUG8;A0A1S3VIA5;A0A1J7G6T3;A0A0S3S1W2;A0A0B2R3B9;A0A0L9VK46;V7C416;G7IL84;A0A151RN06;A0A0R0EC46;A0A151T7S8;Q8RW99	tr|V7BGB9|V7BGB9_PHAVU Uncharacterized protein OS=Phaseolus vulgaris GN=PHAVU_007G079500g PE=3 SV=1;tr|I1NH19|I1NH19_SOYBN Uncharacterized protein OS=Glycine max GN=LOC100815943 PE=3 SV=1;tr|I1NH18|I1NH18_SOYBN Uncharacterized protein OS=Glycine max GN=LOC	37	6	6	2	19.9	37.227		384170000	409450000	394320000	395980000	141440000	206660000	372740000	240280000	0.606798	0.0877863
V7CZL3;Q6RIB7;I1NAI7;A0A0B2P3N6;A0A1S3TR28;A0A0L9TF32;A0A0S3RZ19;A0A1S2Z4J7;I3SYN9	tr|V7CZL3|V7CZL3_PHAVU Uncharacterized protein OS=Phaseolus vulgaris GN=PHAVU_001G186100g PE=3 SV=1;tr|Q6RIB7|Q6RIB7_SOYBN Enolase OS=Glycine max PE=2 SV=1;tr|I1NAI7|I1NAI7_SOYBN Uncharacterized protein OS=Glycine max GN=LOC547752 PE=3 SV=1;tr|A0A0B2P3N6|A	9	8	1	0	25.2	47.661		1148300000	219040000	32585000	4.66642e+08	1365600000	1038600000	2020700000	1.47497e+09	3.16081	0.0885122
A0A0S3TB82;A0A0L9VI23;A0A1S3UAK5	tr|A0A0S3TB82|A0A0S3TB82_PHAAN Uncharacterized protein OS=Vigna angularis var. angularis GN=Vigan.11G199600 PE=3 SV=1;tr|A0A0L9VI23|A0A0L9VI23_PHAAN Uncharacterized protein OS=Phaseolus angularis GN=LR48_Vigan10g059800 PE=3 SV=1;tr|A0A1S3UAK5|A0A1S3UAK5_VI	3	6	3	1	17.8	48.05		249110000	261960000	243860000	2.51643e+08	166220000	217540000	232090000	2.05283e+08	0.815771	0.0885425
A0A1J7I281	tr|A0A1J7I281|A0A1J7I281_LUPAN Uncharacterized protein OS=Lupinus angustifolius GN=TanjilG_03473 PE=4 SV=1	1	5	1	0	23.7	23.71		540640000	563840000	520600000	5.41693e+08	592420000	912700000	746730000	7.50617e+08	1.38569	0.0887354
I3SG33;I1MN17;A0A1J7FZK1;A0A0B2NYU1;A0A1S2YSX2;G7LB61;A0A151RBM4;I1MN16;C6TK88;A0A0B2RTF3;A0A0R0FPW0;A0A0R0KSD6;K7K6G2;V7CDJ6;A0A1S3UM69;A0A0S3R429;A0A0L9TNQ3	tr|I3SG33|I3SG33_LOTJA Uncharacterized protein OS=Lotus japonicus PE=2 SV=1;tr|I1MN17|I1MN17_SOYBN Uncharacterized protein OS=Glycine max GN=LOC100785706 PE=4 SV=1;tr|A0A1J7FZK1|A0A1J7FZK1_LUPAN Uncharacterized protein OS=Lupinus angustifolius GN=TanjilG_0	17	3	3	3	16.5	22.532		178480000	269080000	222840000	2.23467e+08	142980000	186640000	133890000	1.54503e+08	0.691393	0.0887791
A0A1J7GU48;V7C6S0;I1K642;A0A1S3UJ79;A0A0S3QX67;A0A0L9TH95;V7CTL4;K7L4N7;A0A0B2QA48;A0A1J7HAW4	tr|A0A1J7GU48|A0A1J7GU48_LUPAN Uncharacterized protein OS=Lupinus angustifolius GN=TanjilG_30266 PE=4 SV=1;tr|V7C6S0|V7C6S0_PHAVU Uncharacterized protein OS=Phaseolus vulgaris GN=PHAVU_004G176900g PE=4 SV=1;tr|I1K642|I1K642_SOYBN Uncharacterized protein OS	10	2	2	2	3.7	51.12		228630000	108260000		168445000	291690000	262180000	307150000	2.87007e+08	1.70386	0.0899917
A0A1J7IA73	tr|A0A1J7IA73|A0A1J7IA73_LUPAN Uncharacterized protein OS=Lupinus angustifolius GN=TanjilG_32878 PE=4 SV=1	1	34	7	3	26.3	176.95		1845600000	1675100000	1843500000	1.78807e+09	1492800000	1409800000	1726500000	1.54303e+09	0.862962	0.0905856
A0A0S3SZW9;A0A0L9T8P9;A0A1S3VAS7;V7AS97;I1KUQ0;A0A0B2PPH2;A0A151SUB6;A0A1S3U0Z6;Q9ARI1;A0A0R0IVM8;P14856	tr|A0A0S3SZW9|A0A0S3SZW9_PHAAN Lipoxygenase OS=Vigna angularis var. angularis GN=Vigan.09G199900 PE=3 SV=1;tr|A0A0L9T8P9|A0A0L9T8P9_PHAAN Lipoxygenase OS=Phaseolus angularis GN=LR48_Vigan346s002500 PE=3 SV=1;tr|A0A1S3VAS7|A0A1S3VAS7_VIGRR Lipoxygenase OS=V	11	5	1	1	5.6	97.812		73004000	77579000	44289000	6.49573e+07	88002000	119150000	86697000	9.79497e+07	1.50791	0.090705
V7BL51	tr|V7BL51|V7BL51_PHAVU Uncharacterized protein OS=Phaseolus vulgaris GN=PHAVU_007G230200g PE=3 SV=1	1	1	1	1	12.3	11.32		4778100	31875000	25996000	2.0883e+07	42083000	121970000	65540000	76531000	3.66475	0.0908638
A0A1S2YXA7;I1LFZ1;I1LFY9;A0A1J7HE69;C6TGU6;A0A0B2RPC3;A0A151SD01;A0A1J7FX65;A0A1S3VSJ4;A0A0S3T6C0;A0A0L9TAI5;V7CI82;G7JSS9;A0A072UNN8	tr|A0A1S2YXA7|A0A1S2YXA7_CICAR target of Myb protein 1 OS=Cicer arietinum GN=LOC101500810 PE=4 SV=1;tr|I1LFZ1|I1LFZ1_SOYBN Uncharacterized protein OS=Glycine max GN=LOC100784016 PE=4 SV=1;tr|I1LFY9|I1LFY9_SOYBN Uncharacterized protein OS=Glycine max GN=LOC	14	3	3	0	7.5	44.7		88296000	137580000	110870000	1.12249e+08	145320000	137420000	153710000	1.45483e+08	1.29608	0.0910547
C6SW87;V7C9Y3;I1L4B6;A0A1S3VIC2;A0A0S3TCA3;A0A0L9VHZ3;A0A0B2RJB5;A0A0B2QHL7;A0A0R0K869;I1KIY3;C6T4Z2;A0A151TRP2;V7CSN7;I1K5L7;C6T530;A0A1S3UX20;A0A1S2YF69;A0A151T3F1;A0A0S3QWR9;A0A0L9TIV3;A0A0B2QPF5;A0A0B2Q5H6;K7L0L2;A0A1S2Z0M6;I1K5L6;A0A1S2Z0R1;I3SIV2;G7KN51;C6SWE2;B7FMQ4;B7FGT0;A0A1J7ILY7;A0A1J7IB41;A0A1J7GT91	tr|C6SW87|C6SW87_SOYBN Putative uncharacterized protein (Fragment) OS=Glycine max PE=2 SV=1;tr|V7C9Y3|V7C9Y3_PHAVU Uncharacterized protein OS=Phaseolus vulgaris GN=PHAVU_003G094500g PE=4 SV=1;tr|I1L4B6|I1L4B6_SOYBN Uncharacterized protein OS=Glycine max GN	34	3	3	3	21.1	22		815130000	969610000	1051100000	945280000	1064000000	1242200000	1109700000	1.13863e+09	1.20455	0.0914665
A0A1J7H8L4;A0A1J7GP79	tr|A0A1J7H8L4|A0A1J7H8L4_LUPAN Phosphotransferase OS=Lupinus angustifolius GN=TanjilG_05908 PE=3 SV=1	2	4	4	3	11.1	53.806		155060000	128800000	124780000	1.36213e+08	176950000	193570000	147470000	1.72663e+08	1.26759	0.0915493
A0A1J7H8M8;B1Q2X5;I1M4K9;A0A0R0HDA3;A0A0L9V6L1;A0A151RCP3;V7BW18;A0A1S3TLH8;A0A0S3SCI7;A0A1J7H708;A0A0S3SGK8;A0A0L9UNA2;A0A1S2XEP3;A0A151TN87;G7JPD1;V7AHC4	tr|A0A1J7H8M8|A0A1J7H8M8_LUPAN Protein disulfide-isomerase OS=Lupinus angustifolius GN=TanjilG_11280 PE=3 SV=1;tr|B1Q2X5|B1Q2X5_SOYBN Protein disulfide-isomerase OS=Glycine max GN=PDIL-2 PE=2 SV=1;tr|I1M4K9|I1M4K9_SOYBN Protein disulfide-isomerase OS=Glyci	16	4	4	2	8.8	62.235		63699000	86023000	110650000	8.67907e+07	112880000	186070000	132190000	1.43713e+08	1.65586	0.0916305
A0A1J7FXL8;A0A1J7GYP8	tr|A0A1J7FXL8|A0A1J7FXL8_LUPAN Uncharacterized protein OS=Lupinus angustifolius GN=TanjilG_00979 PE=3 SV=1;tr|A0A1J7GYP8|A0A1J7GYP8_LUPAN Uncharacterized protein OS=Lupinus angustifolius GN=TanjilG_25916 PE=3 SV=1	2	6	2	0	35.6	16.666		82224000	168460000	87322000	1.12669e+08	275040000	298760000	139990000	237930000	2.11177	0.0920729
A0A1J7H5A7;A0A1J7IK21	tr|A0A1J7H5A7|A0A1J7H5A7_LUPAN Uncharacterized protein OS=Lupinus angustifolius GN=TanjilG_00490 PE=4 SV=1;tr|A0A1J7IK21|A0A1J7IK21_LUPAN Uncharacterized protein OS=Lupinus angustifolius GN=TanjilG_10761 PE=4 SV=1	2	3	3	1	18.9	23.911		756620000	787240000	749330000	7.64397e+08	815540000	1046900000	888680000	917040000	1.19969	0.0922402
A0A1J7HR39;I3SZG9;G9C036;G9C035;G9C041;G9C040;G9C042;G9C037;G9C039;A0A1J7H5R5	tr|A0A1J7HR39|A0A1J7HR39_LUPAN Chlorophyll a-b binding protein, chloroplastic OS=Lupinus angustifolius GN=TanjilG_29715 PE=3 SV=1;tr|I3SZG9|I3SZG9_MEDTR Chlorophyll a-b binding protein, chloroplastic OS=Medicago truncatula GN=MTR_5g098785 PE=2 SV=1;tr|G9C0	10	4	4	2	27.5	29.849		16454000000	18847000000	16632000000	17311000000	12563000000	16486000000	13635000000	14228000000	0.821905	0.0925977
A0A151SQ13;A0A1S2YBR2;V7AV18	tr|A0A151SQ13|A0A151SQ13_CAJCA Protein disulfide-isomerase OS=Cajanus cajan GN=KK1_003181 PE=3 SV=1;tr|A0A1S2YBR2|A0A1S2YBR2_CICAR Protein disulfide-isomerase OS=Cicer arietinum GN=LOC101512854 PE=3 SV=1;tr|V7AV18|V7AV18_PHAVU Protein disulfide-isomerase O	3	4	2	1	10.8	58.267		321170000	272560000	253400000	2.82377e+08	328270000	502890000	381270000	4.04143e+08	1.43122	0.0932154
I3RZZ4;A0A0L9TX19;V7BFP1;C6SZM2;A0A1S3V1W8;A0A0S3SRL0;A0A0B2SQI0;K7LZD8	tr|I3RZZ4|I3RZZ4_LOTJA Photosystem II reaction center Psb28 protein OS=Lotus japonicus PE=2 SV=1;tr|A0A0L9TX19|A0A0L9TX19_PHAAN Photosystem II reaction center Psb28 protein OS=Phaseolus angularis GN=LR48_Vigan02g128800 PE=3 SV=1;tr|V7BFP1|V7BFP1_PHAVU Phot	8	2	2	2	11.7	20.143		484520000	380780000	428650000	4.31317e+08	312300000	386180000	354130000	350870000	0.813486	0.0942657
A0A0B2NXS8;A0A0S3SKQ6;A0A0L9UJ20;V7BVB2;A0A1J7IQK2;I1JWI0;A0A1S3TY27;I1JWH9;A0A151SP34;A0A0B2Q1M8;I3S326;I1LL99	tr|A0A0B2NXS8|A0A0B2NXS8_GLYSO 50S ribosomal protein L27, chloroplastic OS=Glycine soja GN=glysoja_049689 PE=3 SV=1;tr|A0A0S3SKQ6|A0A0S3SKQ6_PHAAN Uncharacterized protein OS=Vigna angularis var. angularis GN=Vigan.07G241200 PE=3 SV=1;tr|A0A0L9UJ20|A0A0L9UJ	12	2	2	2	14	18.83		359470000	375400000	243060000	3.25977e+08	204300000	205300000	265080000	2.24893e+08	0.689906	0.0944077
A0A1J7GMP8	tr|A0A1J7GMP8|A0A1J7GMP8_LUPAN Dihydrolipoamide acetyltransferase component of pyruvate dehydrogenase complex OS=Lupinus angustifolius GN=TanjilG_02010 PE=3 SV=1	1	2	1	1	5.8	48.713		32445000	39957000	34335000	35579000	27015000	33081000	24610000	2.82353e+07	0.793595	0.0956969
Q9LEN5;A0A1S2YLB0;A0A072UTX7	tr|Q9LEN5|Q9LEN5_CICAR Putative uncharacterized protein (Fragment) OS=Cicer arietinum PE=2 SV=1;tr|A0A1S2YLB0|A0A1S2YLB0_CICAR patellin-3 OS=Cicer arietinum GN=LOC101511153 PE=4 SV=1	3	3	1	0	9.8	54.934		91408000	93601000		92504500	118590000	144660000		131625000	1.4229	0.0959818
I1JLH0;I1J7A8;C6TDC5;A0A0R0KFE8;V7ANV5;Q9XQB2;A0A0S3SX08;A0A0L9VT64;A0A151SGA6;A0A0B2PW18	tr|I1JLH0|I1JLH0_SOYBN Chlorophyll a-b binding protein, chloroplastic OS=Glycine max GN=LOC100785415 PE=3 SV=1;tr|I1J7A8|I1J7A8_SOYBN Chlorophyll a-b binding protein, chloroplastic OS=Glycine max GN=LOC100785180 PE=3 SV=1;tr|C6TDC5|C6TDC5_SOYBN Chlorophyll	10	7	3	2	20	31.472		2250300000	2837000000	2907300000	2.66487e+09	2033600000	2295700000	2221700000	2.18367e+09	0.819428	0.0964983
B7FIM7;A0A1S2X9J2;I3SIS7	tr|B7FIM7|B7FIM7_MEDTR Inorganic pyrophosphatase OS=Medicago truncatula GN=MTR_2g010430 PE=2 SV=1;tr|A0A1S2X9J2|A0A1S2X9J2_CICAR soluble inorganic pyrophosphatase 6, chloroplastic OS=Cicer arietinum GN=LOC101506336 PE=4 SV=1;tr|I3SIS7|I3SIS7_MEDTR Uncharac	3	4	3	2	17.6	32.455		778480000	852160000	717980000	7.82873e+08	692450000	444010000	652530000	596330000	0.76172	0.0965718
A0A1S2XT99;A0A1J7FWV3;I1N9E6;A0A0B2SKH9;A0A151TUE2;I1JNR3;A0A0B2QE70;C6T9K9;C6T8W5;A0A0S3RY55;A0A0L9U8T5;V7CYM1;A0A1S3TLU2;A0A072U201;A0A0B2RIJ7;A0A0L9VF04;I1MFC8;V7BP95;A0A1S3VF54;A0A0S3S3J3;A0A151U0N5;A0A1J7HMT3	tr|A0A1S2XT99|A0A1S2XT99_CICAR Elongation factor Tu OS=Cicer arietinum GN=LOC101496075 PE=3 SV=1;tr|A0A1J7FWV3|A0A1J7FWV3_LUPAN Elongation factor Tu OS=Lupinus angustifolius GN=TanjilG_02342 PE=3 SV=1;tr|I1N9E6|I1N9E6_SOYBN Elongation factor Tu OS=Glycine	22	8	8	1	26.2	49.09		180400000	189450000	210490000	1.93447e+08	262720000	256950000	200770000	2.40147e+08	1.24141	0.097493
C6TH92;I1KD10;K7KKI9;A0A151RTF5;A0A0R0JPJ7;A0A1J7G710;V7B198;I1JWP6;A0A1S3TRG8;A0A0L9UBW0;A0A0B2QC16;I3SLV8;C6T8L7;A0A0S3RG76;I1KD11;A0A1J7HAU9;A0A0B2Q892;I1KD09;B7FIU4;B7FHV3;A0A072UU27;C6TG43;I3T2H7;C6T7F0;A0A1S2YP64	tr|C6TH92|C6TH92_SOYBN Putative uncharacterized protein OS=Glycine max PE=2 SV=1;tr|I1KD10|I1KD10_SOYBN Uncharacterized protein OS=Glycine max GN=LOC100813657 PE=4 SV=1;tr|K7KKI9|K7KKI9_SOYBN ATP synthase subunit gamma OS=Glycine max GN=LOC100790402 PE=3 S	25	2	2	2	15.3	21.008		105370000	114900000	137930000	119400000	137070000	142070000	142520000	1.40553e+08	1.17716	0.0975636
A0A072U8M5;A0A072U9F2;A0A072U7Q7;A0A072U8L6	tr|A0A072U8M5|A0A072U8M5_MEDTR Heat shock cognate 70 kDa-like protein OS=Medicago truncatula GN=MTR_6g033850 PE=3 SV=1	4	3	1	0	5.8	75.527		1173100000	1186000000	1827900000	1.39567e+09	831330000	535900000		683615000	0.489813	0.0981796
I1JKI9;A0A1J7GRP8;I1KIL7;A0A0B2PAH7;K7KCB9;A0A1S2XPW5	tr|I1JKI9|I1JKI9_SOYBN Uncharacterized protein OS=Glycine max GN=LOC100798484 PE=4 SV=1;tr|A0A1J7GRP8|A0A1J7GRP8_LUPAN Uncharacterized protein OS=Lupinus angustifolius GN=TanjilG_07278 PE=4 SV=1;tr|I1KIL7|I1KIL7_SOYBN Uncharacterized protein OS=Glycine max	6	1	1	1	5.4	45.303		43368000	49213000	62971000	5.18507e+07	75310000	110330000	65361000	83667000	1.61361	0.0983864
A0A151SCU8	tr|A0A151SCU8|A0A151SCU8_CAJCA Uncharacterized protein OS=Cajanus cajan GN=KK1_025397 PE=4 SV=1	1	1	1	1	5.6	29.429		267670000	359540000	289120000	3.05443e+08	191230000	248650000	255140000	2.31673e+08	0.758482	0.0984926
A0A151TY69;A0A0B2Q2Q8;I1KHL5;C6TKB2;A0A0S3RIJ2;A0A0B2NWF8;I1KHL4;A0A151RB19;A0A0L9TES1;C6T8S8;A0A1S3VT96;A0A1S3TZE4;A0A0S3SZD5;A0A0L9VPK0;I1JS58;V7APU6;V7B2D4;T2DNK3;T2DN05;V7AZF5;I3S6I8;G7ZZ39;A0A1S2YVI5;A0A1J7G4A1;Q41038;A0A1J7H7D2	tr|A0A151TY69|A0A151TY69_CAJCA Chlorophyll a-b binding protein, chloroplastic OS=Cajanus cajan GN=KK1_011300 PE=3 SV=1;tr|A0A0B2Q2Q8|A0A0B2Q2Q8_GLYSO Chlorophyll a-b binding protein, chloroplastic OS=Glycine soja GN=glysoja_013077 PE=3 SV=1;tr|I1KHL5|I1KHL	26	5	1	1	31.4	25.773		1556600000	922870000	1145900000	1.20846e+09	816360000	802600000	812540000	810500000	0.67069	0.0986794
A0A0A6ZDX8;T2DLX0	tr|A0A0A6ZDX8|A0A0A6ZDX8_ARAHY 40S ribosomal protein S3 OS=Arachis hypogaea PE=2 SV=1;tr|T2DLX0|T2DLX0_PHAVU 40S ribosomal protein S3-3-like protein OS=Phaseolus vulgaris GN=PHAVU_007G231200g PE=2 SV=1	2	12	12	4	50	27.062		1039600000	980810000	1163300000	1.06124e+09	1219300000	1701700000	1289800000	1403600000	1.32261	0.0987519
Q93YH4;A0A1J7HLU2;A2Q2V1;A0A1S2XDD9;K7LBM2;I1MGE7;A6MZ92;A0A1S3TCV8;A0A0S3S4N4;A0A0B2Q015;A0A0B2PYN5;A0A1J7GUH7;A0A0R0JD83;A0A1J7GNQ6;A0A151RDD5;V7BMZ5;I1KMR0;A0A0B2P5I2;A0A0L9VDA2;A0A151SSZ4;I1MRQ9;A0A0B2P6X3;I1L0Q8;A0A1S3UTU9;A0A0S3R9B2;A0A0L9TTD4;V7CAI6;T2DNH5;A0A0R0G0M9;A0A0R0G1B5;I1MGE6;A0A0B2PZD9;A0A1S3EEH7;A0A0L9VDF7;A0A1S3TCL3;A0A0S3S4M6;A0A1S3VN88;A0A1S3VNE6	tr|Q93YH4|Q93YH4_LUPAL ATP citrate lyase a-subunit OS=Lupinus albus GN=acla PE=2 SV=1;tr|A0A1J7HLU2|A0A1J7HLU2_LUPAN Uncharacterized protein OS=Lupinus angustifolius GN=TanjilG_17931 PE=4 SV=1;tr|A2Q2V1|A2Q2V1_MEDTR ATP-citrate lyase/succinyl-CoA ligase OS	38	15	15	15	31.9	66.009		329720000	266440000	398910000	331690000	561290000	416230000	414860000	4.64127e+08	1.39928	0.0988934
A0A1S2XIX0;A0A0R0JPD9	tr|A0A1S2XIX0|A0A1S2XIX0_CICAR protease Do-like 1, chloroplastic OS=Cicer arietinum GN=LOC101499830 PE=4 SV=1;tr|A0A0R0JPD9|A0A0R0JPD9_SOYBN Uncharacterized protein OS=Glycine max GN=GLYMA_05G007200 PE=4 SV=1	2	5	1	1	13.8	45.622		98202000	116380000	130770000	1.15117e+08	78889000	43338000	100360000	7.41957e+07	0.644522	0.0989551
O48906	tr|O48906|O48906_MEDSA Malate dehydrogenase OS=Medicago sativa GN=nemdh PE=2 SV=1	1	8	1	0	29.9	43.182		111190000	108180000	93753000	1.04374e+08	86240000	95451000	92689000	91460000	0.876269	0.0990485
A0A151T9G2;V7APJ1;P27480;V7BZK0;K7M2H3;A0A0B2P110;A0A0R0J818;O24295	tr|A0A151T9G2|A0A151T9G2_CAJCA Lipoxygenase OS=Cajanus cajan GN=KK1_018223 PE=3 SV=1;tr|V7APJ1|V7APJ1_PHAVU Lipoxygenase OS=Phaseolus vulgaris GN=PHAVU_010G134800g PE=3 SV=1;sp|P27480|LOXA_PHAVU Linoleate 9S-lipoxygenase 1 OS=Phaseolus vulgaris GN=LOXA PE=	8	6	1	0	6.5	97.135		96704000	126120000	111520000	111448000	133980000	133790000	124570000	130780000	1.17346	0.0993023
C6SWQ6;A0A0B2RAP0;A0A1S2Y747;U5U060;I1MJN7;C6TCP7;A0A0B2S6L6;A0A1S3U8J0;A0A1S3TFP5;A0A151S217;I1MJN8;I3S1K1	tr|C6SWQ6|C6SWQ6_SOYBN Putative uncharacterized protein OS=Glycine max GN=LOC100499796 PE=2 SV=1;tr|A0A0B2RAP0|A0A0B2RAP0_GLYSO ATP synthase subunit O, mitochondrial OS=Glycine soja GN=glysoja_008564 PE=3 SV=1;tr|A0A1S2Y747|A0A1S2Y747_CICAR ATP synthase su	12	3	3	3	16.3	26.893		125450000	174600000	227570000	1.75873e+08	202120000	317390000	331200000	283570000	1.61235	0.0996145
A0A1S3VJU5;A0A0S3S2L1;A0A0L9VGG4;A0A1S3VKM8;A0A0R0FY54;K7MA49;I1M259;A0A0B2PLD5;A0A1S3VLS5;A0A0S3S2L2;A0A0L9VFK8;A0A0R0FXA5	tr|A0A1S3VJU5|A0A1S3VJU5_VIGRR allantoinase-like isoform X1 OS=Vigna radiata var. radiata GN=LOC106775909 PE=4 SV=1;tr|A0A0S3S2L1|A0A0S3S2L1_PHAAN Uncharacterized protein OS=Vigna angularis var. angularis GN=Vigan.05G040700 PE=4 SV=1;tr|A0A0L9VGG4|A0A0L9VG	12	2	1	1	3.7	56.605		40488000	49505000	53996000	4.79963e+07	39907000	34156000	41067000	3.83767e+07	0.799575	0.0998749
A0A1J7GRW6;A0A1J7HDJ6;A0A1S2YY58;A0A1S2YY52;O48903;G7K140;Q9SMJ6	tr|A0A1J7GRW6|A0A1J7GRW6_LUPAN Malate dehydrogenase OS=Lupinus angustifolius GN=TanjilG_00958 PE=3 SV=1;tr|A0A1J7HDJ6|A0A1J7HDJ6_LUPAN Malate dehydrogenase OS=Lupinus angustifolius GN=TanjilG_27834 PE=3 SV=1;tr|A0A1S2YY58|A0A1S2YY58_CICAR Malate dehydrogen	7	4	1	1	15.6	38.051		40509000	61982000	44254000	48915000	62201000	66106000	61709000	6.33387e+07	1.29487	0.100036
G7I7E9	tr|G7I7E9|G7I7E9_MEDTR Cysteine synthase OS=Medicago truncatula GN=MTR_1g081610 PE=3 SV=1	1	7	7	0	27.1	34.318		979000000	1020300000	1005900000	1.00173e+09	1384400000	1176800000	1058000000	1206400000	1.20431	0.100348
A0A151U252;G7K3F8;A0A0S3RJC0;A0A0L9UUG1;V7B8N8;I1M6U9;A0A1S3UGN4;A0A1S2XM02;I1JJ67;A0A072TSQ6;A0A1J7IPW1;A0A1J7GQS0;V7B8H4	tr|A0A151U252|A0A151U252_CAJCA Small nuclear ribonucleoprotein-associated protein B OS=Cajanus cajan GN=KK1_006001 PE=4 SV=1;tr|G7K3F8|G7K3F8_MEDTR Small nuclear ribonucleoprotein-associated protein OS=Medicago truncatula GN=MTR_5g092010 PE=3 SV=2;tr|A0A0S	13	2	2	2	6.1	27.5		32033000		24772000	28402500	38352000		41654000	40003000	1.40843	0.100667
A0A0R0K2Y6;A0A0R0JWB4;A0A151R149;A0A0B2PAN7;A0A1S3VYU9;A0A0S3TDJ4;A0A0L9TJZ7;K7KQJ6;A0A0R0JWI5;A0A0R0IR93;I1K420;A0A1S3VYT8;A0A0B2SMY6;I1KSG4;C6THZ8;A0A1S2YG25;V7CRB1	tr|A0A0R0K2Y6|A0A0R0K2Y6_SOYBN Uncharacterized protein OS=Glycine max GN=GLYMA_05G161000 PE=4 SV=1;tr|A0A0R0JWB4|A0A0R0JWB4_SOYBN Uncharacterized protein OS=Glycine max GN=GLYMA_05G161000 PE=4 SV=1;tr|A0A151R149|A0A151R149_CAJCA Uncharacterized protein OS=	17	3	3	1	6.6	58.327		95117000	125330000	128700000	1.16382e+08	77510000	87883000	102080000	8.91577e+07	0.766076	0.101196
I1MS56;K7MJZ5;A0A0B2QDA7;I1LY84;A0A0B2PEQ2;A0A1S3URE5;G7JS70;B7FIF8;C6TJS6;A0A151SSP7;V7CB25	tr|I1MS56|I1MS56_SOYBN Uncharacterized protein OS=Glycine max GN=GLYMA_17G047200 PE=3 SV=2;tr|K7MJZ5|K7MJZ5_SOYBN Uncharacterized protein OS=Glycine max GN=GLYMA_17G047200 PE=3 SV=1;tr|A0A0B2QDA7|A0A0B2QDA7_GLYSO 20 kDa chaperonin, chloroplastic OS=Glycine	11	7	4	2	43.1	20.746		2002600000	2344900000	2577600000	2.30837e+09	1732100000	2076600000	1879400000	1.89603e+09	0.821374	0.101393
V7ARF7;A0A1S3VB05;A0A0S3SYS0;A0A0L9TGA1	tr|V7ARF7|V7ARF7_PHAVU Uncharacterized protein OS=Phaseolus vulgaris GN=PHAVU_010G108500g PE=4 SV=1;tr|A0A1S3VB05|A0A1S3VB05_VIGRR protein CURVATURE THYLAKOID 1A, chloroplastic OS=Vigna radiata var. radiata GN=LOC106773192 PE=4 SV=1;tr|A0A0S3SYS0|A0A0S3SYS	4	1	1	1	11.8	17.463		51399000	53927000		52663000	59979000	64727000	75571000	66759000	1.26766	0.101476
A0A1J7H057;I1L2M3;A0A0R0I6W7;A0A151U3X7;A0A1S3UYK1;V7BID0;A0A1S3UY01;A0A1S2Y1L5;A0A0B2RIK8;I1L2M2;C6TH54;A0A0L9TV97;A0A0S3SUK5;B7FHU1;I3SSW0;I1JG19;C6TIT5;A0A0B2QV92	tr|A0A1J7H057|A0A1J7H057_LUPAN Uncharacterized protein OS=Lupinus angustifolius GN=TanjilG_19942 PE=4 SV=1;tr|I1L2M3|I1L2M3_SOYBN Uncharacterized protein OS=Glycine max GN=LOC100779837 PE=4 SV=1;tr|A0A0R0I6W7|A0A0R0I6W7_SOYBN Uncharacterized protein OS=Gly	18	2	2	2	8.7	22.43		277710000		288750000	283230000	163070000		36845000	99957500	0.35292	0.101607
A0A1S2YZM1	tr|A0A1S2YZM1|A0A1S2YZM1_CICAR Elongation factor 1-alpha OS=Cicer arietinum GN=LOC101492398 PE=3 SV=1	1	9	3	0	21	49.373		43545000	45062000	47307000	4.53047e+07	55142000	82086000	55644000	6.42907e+07	1.41907	0.101613
I3SDL0;A0A151QXM5	tr|I3SDL0|I3SDL0_LOTJA Uncharacterized protein OS=Lotus japonicus PE=2 SV=1;tr|A0A151QXM5|A0A151QXM5_CAJCA Uncharacterized protein OS=Cajanus cajan GN=KK1_043903 PE=4 SV=1	2	1	1	1	7.4	13.205		209810000	142380000	67724000	1.39971e+08	196300000	294950000	245800000	2.45683e+08	1.75524	0.101749
A0A0R0GGF0;A0A0B2SXQ2;I1MJI9;I1KTQ4;H2D5S2;A0A0B2QYG6	tr|A0A0R0GGF0|A0A0R0GGF0_SOYBN Citrate synthase OS=Glycine max GN=GLYMA_15G268500 PE=3 SV=1;tr|A0A0B2SXQ2|A0A0B2SXQ2_GLYSO Citrate synthase OS=Glycine soja GN=glysoja_031263 PE=3 SV=1;tr|I1MJI9|I1MJI9_SOYBN Citrate synthase OS=Glycine max GN=LOC100499624 P	6	1	1	1	3.3	44.197		70174000	88415000	103750000	8.74463e+07	117980000	101880000	110800000	110220000	1.26043	0.101833
V7BEH0	tr|V7BEH0|V7BEH0_PHAVU Uncharacterized protein OS=Phaseolus vulgaris GN=PHAVU_007G137800g PE=3 SV=1	1	1	1	1	1.1	119.51		267690000	290310000	232560000	263520000	233550000	224310000	173190000	210350000	0.798232	0.102415
A0A0R0H163;A0A0R0GPK0;I1JW64;C6SWN4;A0A1S3TN59;A0A0L9UC90;K7M081;A0A0S3RGG0;V7CA12;I1LZY4;I1KDF3;C6T1E3;A0A0B2SQH9;A0A0B2R9Q5;A0A0B2Q5H8;A0A0R0JKE3;A0A1S3TN60;A0A1S3TN49;A0A151QSP6;A0A0B2PEY9	tr|A0A0R0H163|A0A0R0H163_SOYBN Uncharacterized protein (Fragment) OS=Glycine max GN=GLYMA_13G1672001 PE=4 SV=1;tr|A0A0R0GPK0|A0A0R0GPK0_SOYBN Uncharacterized protein (Fragment) OS=Glycine max GN=GLYMA_13G1672001 PE=4 SV=1;tr|I1JW64|I1JW64_SOYBN Uncharacter	20	1	1	1	14.3	11.137		100100000	135790000	143450000	1.26447e+08	101300000	101350000	72482000	9.17107e+07	0.725291	0.102421
A0A1S3UI34	tr|A0A1S3UI34|A0A1S3UI34_VIGRR miraculin-like OS=Vigna radiata var. radiata GN=LOC106765537 PE=4 SV=1	1	1	1	1	6.2	23.112		63214000	85028000	72873000	73705000	111100000	127100000	79682000	1.05961e+08	1.43763	0.102547
A0A151RKD6;A0A1J7H753;A0A0R0IV52;A0A072UUX1;A0A072UX32;I3SAM5;I1KXW6;A0A0B2NRJ3;A0A1S2Y6Y3;K7MRE8;A0A0B2R9A3	tr|A0A151RKD6|A0A151RKD6_CAJCA Uncharacterized protein OS=Cajanus cajan GN=KK1_035555 PE=4 SV=1;tr|A0A1J7H753|A0A1J7H753_LUPAN Uncharacterized protein OS=Lupinus angustifolius GN=TanjilG_03096 PE=4 SV=1	11	3	3	1	9.2	40.379		344200000	331690000	395880000	3.57257e+08	279560000	256480000	338190000	291410000	0.815688	0.10294
C6SXP5;A0A0B2PPF1;C6SVX7;A0A0B2RH43;A0A0S3QY87;A0A0L9TJG3	tr|C6SXP5|C6SXP5_SOYBN Putative uncharacterized protein OS=Glycine max GN=LOC100306036 PE=2 SV=1;tr|A0A0B2PPF1|A0A0B2PPF1_GLYSO Photosystem I reaction center subunit N, chloroplastic OS=Glycine soja GN=glysoja_011858 PE=4 SV=1;tr|C6SVX7|C6SVX7_SOYBN Putati	6	4	2	2	22.3	17.812		468200000	771050000	492130000	5.77127e+08	253110000	369760000	420430000	3.47767e+08	0.602583	0.10339
A0A1J7IPJ3;I3SR84;G7JBD3;A0A1S3E7P6;A0A0R0F2J3;V7D3G2;A0A0R0ETX7;A0A0R0F511;A0A0B2QRL9;A0A0B2SHE1;I1LN48;A0A0R0HVK1;V7D2N2;A0A1S3VU63;A0A0S3S1E1;A0A0L9T4A4;A0A1S2YCD0;K7MP70;K7MP69	tr|A0A1J7IPJ3|A0A1J7IPJ3_LUPAN Uncharacterized protein OS=Lupinus angustifolius GN=TanjilG_33017 PE=4 SV=1;tr|I3SR84|I3SR84_MEDTR Uncharacterized protein OS=Medicago truncatula PE=2 SV=1;tr|G7JBD3|G7JBD3_MEDTR S1 RNA-binding domain protein OS=Medicago trun	19	2	1	1	7.2	42.11		43576000	53261000	40467000	45768000	37108000	37865000	38021000	3.76647e+07	0.822948	0.103913
A0A0R0IRJ4;K7L8F3;A0A0B2NPA2;C6T2H5;A0A151QZN3;I3SQL8;A0A1S3TDZ7;A0A0S3SAK7;A0A0L9T6D0;V7AIK1;I3SBQ5;A0A1J7H9L4	tr|A0A0R0IRJ4|A0A0R0IRJ4_SOYBN Obg-like ATPase 1 OS=Glycine max GN=GLYMA_08G236400 PE=3 SV=1;tr|K7L8F3|K7L8F3_SOYBN Obg-like ATPase 1 OS=Glycine max GN=LOC100500688 PE=3 SV=1;tr|A0A0B2NPA2|A0A0B2NPA2_GLYSO Obg-like ATPase 1 OS=Glycine soja GN=glysoja_02226	12	3	3	1	8.8	43.421		112560000	72464000	122700000	1.02575e+08	64136000	62386000	79144000	6.85553e+07	0.668346	0.104162
V7CHS2;K7LN99;A0A1J7GK81;I1LHH6;A0A0B2SCP3;A0A1S3VR44;A0A0S3T502;A0A0L9UQA1;I1J937;A0A0B2RUS1;A0A1J7HDT2;A0A151THZ2;I1MW17;A0A0B2PWL4;A0A1S3UUC8;A0A0L9TG59;V7CF24;A0A0S3R4H4;A0A1S2YL41;A0A0B2SPT0;G7ITW6;A0A0B2NUP6;A0A151RMQ3;A0A1S2YJD9;A0A1S2YKV3;A0A1S2YKS3;A0A1S2XFB4;A0A1J7I6G2;A0A1J7H7A2;G7K9E0;A2Q4H7;A0A151S0C6;I3S4C9;I1LPF6;B7FLF1;A0A1J7GGP4;A0A0B2PCT0;A0A072VDP0;G7JJ92;I1LIP3;A0A1J7HII3;A0A1…	tr|V7CHS2|V7CHS2_PHAVU Uncharacterized protein OS=Phaseolus vulgaris GN=PHAVU_002G021900g PE=4 SV=1;tr|K7LN99|K7LN99_SOYBN Uncharacterized protein OS=Glycine max GN=LOC100796699 PE=4 SV=1;tr|A0A1J7GK81|A0A1J7GK81_LUPAN Uncharacterized protein OS=Lupinus an	44	4	4	2	9.6	60.35		65456000	58711000	79781000	6.79827e+07	79412000	80902000	83337000	81217000	1.19467	0.104222
Q9XFL3;V7BNF9	tr|Q9XFL3|Q9XFL3_PHAVU Peroxidase (Fragment) OS=Phaseolus vulgaris GN=FBP1 PE=2 SV=1;tr|V7BNF9|V7BNF9_PHAVU Peroxidase OS=Phaseolus vulgaris GN=PHAVU_006G129600g PE=3 SV=1	2	4	4	1	13.2	36.626		143940000	172140000	198600000	171560000	62177000	154810000	2520500	7.31692e+07	0.426493	0.104591
A0A0B2S8P4;K7MTR6;A0A0B2RCB7;I1L738;C6TJ75	tr|A0A0B2S8P4|A0A0B2S8P4_GLYSO Peroxidase OS=Glycine soja GN=glysoja_001152 PE=3 SV=1;tr|K7MTR6|K7MTR6_SOYBN Peroxidase OS=Glycine max GN=LOC100800219 PE=3 SV=1;tr|A0A0B2RCB7|A0A0B2RCB7_GLYSO Peroxidase OS=Glycine soja GN=glysoja_005252 PE=3 SV=1;tr|I1L738	5	3	1	0	17.7	27.56		115550000	118650000	143590000	125930000	133290000	189980000	213210000	1.78827e+08	1.42005	0.105134
A0A1S3E7N1;A0A1S2YB52	tr|A0A1S3E7N1|A0A1S3E7N1_CICAR calcium sensing receptor, chloroplastic isoform X1 OS=Cicer arietinum GN=LOC101514804 PE=4 SV=1;tr|A0A1S2YB52|A0A1S2YB52_CICAR calcium sensing receptor, chloroplastic isoform X2 OS=Cicer arietinum GN=LOC101514804 PE=4 SV=1	2	1	1	1	1.9	66.945		121290000	151300000	108300000	1.26963e+08	88393000	100250000	106100000	9.82477e+07	0.773827	0.105149
N1NK96	tr|N1NK96|N1NK96_ARADU 60s Acidic ribosomal protein OS=Arachis duranensis GN=ARAX_ADH18B08-016 PE=3 SV=1	1	4	4	4	38.9	11.397		425310000	389830000	460670000	425270000	550390000	681950000	461970000	564770000	1.32803	0.106147
A0A1S2Y5Z2;V7BUZ6;I3SSJ4;G7IWL6;A0A1S3U1H1;A0A0S3SKD8;A0A0L9UII1;I1MJM9;A0A1J7HRK8;A0A0B2PEG4	tr|A0A1S2Y5Z2|A0A1S2Y5Z2_CICAR thylakoid lumenal 19 kDa protein, chloroplastic OS=Cicer arietinum GN=LOC101505127 PE=4 SV=1;tr|V7BUZ6|V7BUZ6_PHAVU Uncharacterized protein OS=Phaseolus vulgaris GN=PHAVU_005G020200g PE=4 SV=1;tr|I3SSJ4|I3SSJ4_MEDTR Uncharact	10	2	2	2	9.6	26.047		171020000	256500000	275020000	234180000	180600000	84973000	164990000	143521000	0.612866	0.106247
P38414;Q9ZSQ2;B7Z177;B7Z176;G7LIY2	sp|P38414|LOX1_LENCU Linoleate 9S-lipoxygenase OS=Lens culinaris GN=LOX1.1 PE=2 SV=1;tr|Q9ZSQ2|Q9ZSQ2_PEA Lipoxygenase (Fragment) OS=Pisum sativum GN=LoxN3 PE=2 SV=1;tr|B7Z177|B7Z177_PEA Lipoxygenase OS=Pisum sativum GN=loxN3 PE=3 SV=1;tr|B7Z176|B7Z176_PEA	5	5	1	0	5.5	96.638		316420000	311680000	324770000	3.17623e+08	642260000	722370000	331470000	5.65367e+08	1.77999	0.106373
I3SSB5;I3S100;B7FME1;A0A1J7H468;A0A1J7GEP7;A0A1S2Y328	tr|I3SSB5|I3SSB5_LOTJA Uncharacterized protein OS=Lotus japonicus PE=2 SV=1;tr|I3S100|I3S100_MEDTR NADH-ubiquinone oxidoreductase B16.6 subunit OS=Medicago truncatula GN=MTR_1g046380 PE=2 SV=1;tr|B7FME1|B7FME1_MEDTR Putative uncharacterized protein OS=Medi	6	2	1	1	21.7	16.207		173030000	181410000	155020000	169820000	218930000	270520000	183930000	224460000	1.32175	0.106566
I1NAD0;C6TK22;C6T7V6;A0A0R0EPH6;A0A0B2QFY9;A0A0B2NYV2	tr|I1NAD0|I1NAD0_SOYBN Uncharacterized protein OS=Glycine max GN=GLYMA_19G186000 PE=3 SV=1;tr|C6TK22|C6TK22_SOYBN Putative uncharacterized protein OS=Glycine max PE=2 SV=1;tr|C6T7V6|C6T7V6_SOYBN Putative uncharacterized protein OS=Glycine max GN=LOC1008198	6	4	1	1	16.3	33.019		1562400000	1690800000	2274700000	1.84263e+09	1239700000	1566200000	1146300000	1317400000	0.714955	0.106966
A0A1S2XUM2;A0A1S2XSN2	tr|A0A1S2XUM2|A0A1S2XUM2_CICAR glutathione S-transferase L1-like isoform X2 OS=Cicer arietinum GN=LOC101508320 PE=4 SV=1;tr|A0A1S2XSN2|A0A1S2XSN2_CICAR glutathione S-transferase L3-like isoform X1 OS=Cicer arietinum GN=LOC101508320 PE=4 SV=1	2	1	1	1	4.3	23.595		102820000	68162000		85491000	112100000	162370000	137370000	137280000	1.60578	0.107341
V7AS70;A0A0S3RAF0;A0A0L9V9Y1;A0A151TCM8;I1JSX4;A0A1J7G7D8;A0A1S3U0U8;I1K7F0;A0A0R0K2E6;A0A0B2RGV1;I3T9P7;A0A0S3RKK4	tr|V7AS70|V7AS70_PHAVU Uncharacterized protein OS=Phaseolus vulgaris GN=PHAVU_009G021400g PE=3 SV=1;tr|A0A0S3RAF0|A0A0S3RAF0_PHAAN Uncharacterized protein OS=Vigna angularis var. angularis GN=Vigan.02G022500 PE=3 SV=1;tr|A0A0L9V9Y1|A0A0L9V9Y1_PHAAN Unchara	12	14	3	1	28.6	75.847		429590000	450880000	420980000	4.33817e+08	316700000	400680000	178440000	2.98607e+08	0.688325	0.107529
I1JPW5;A0A0B2QAW5;A0A1S2XT42;A0A072U338;A0A151TV65;I3STZ1;A0A072UE69	tr|I1JPW5|I1JPW5_SOYBN Uncharacterized protein OS=Glycine max GN=LOC100811084 PE=3 SV=1;tr|A0A0B2QAW5|A0A0B2QAW5_GLYSO Enolase OS=Glycine soja GN=glysoja_021477 PE=3 SV=1;tr|A0A1S2XT42|A0A1S2XT42_CICAR enolase-like OS=Cicer arietinum GN=LOC101497047 PE=3 S	7	9	9	0	28.4	47.658		1797400000	1714100000	1882400000	1.79797e+09	2130300000	2141100000	1826800000	2.03273e+09	1.13057	0.108301
A1Z1T1;Q45W81;Q41712;Q9SYW5;Q76LA6;Q39843;A0A1S3TKD5;A0A0H3UW77;A0A0B2P937;Q940F3;B2ZFL7;A0A072UJZ2;I6VVT5;A0A1S2YJZ0;Q43758;A0A0B2QQ53;G7JRI5;C6TCU5;B7FIL0;Q9SXT2;B2ZFL8;A0A072ULW4;A0A0L9V6Y0;I6V2X0;T2DNR2;A0A0S3SCP7;C6T182;Q76LA8;C4PBJ3;H6VUU2;A0A1J7GYK0;A0A1J7GYU4;D7RXM7;C4PBJ4;I1LKA7;I1LKA8;A0A151TN35;Q45NL3;Q9LKG6;G7K7W7;Q8H1K7;A0A1J7I1F7;P48534	tr|A1Z1T1|A1Z1T1_ARAHY Cytosolic ascorbate peroxidase OS=Arachis hypogaea GN=APX PE=2 SV=1;tr|Q45W81|Q45W81_ARAHY Cytosolic ascorbate peroxidase OS=Arachis hypogaea PE=2 SV=1;tr|Q41712|Q41712_VIGUN Cytosolic ascorbate peroxidase OS=Vigna unguiculata PE=2 S	43	11	11	7	55.6	27.05		7482100000	8613600000	7950300000	8.01533e+09	7320200000	7489100000	7077100000	7.29547e+09	0.910189	0.108381
A0A1S3EDD6;A0A1S2YP95;A0A072V337;G7JD18;A0A1S2YPD8;A0A1J7GZV6	tr|A0A1S3EDD6|A0A1S3EDD6_CICAR FGGY carbohydrate kinase domain-containing protein isoform X3 OS=Cicer arietinum GN=LOC101515046 PE=4 SV=1;tr|A0A1S2YP95|A0A1S2YP95_CICAR FGGY carbohydrate kinase domain-containing protein isoform X2 OS=Cicer arietinum GN=LOC	6	2	2	2	4.1	50.281		13097000		8637600	10867300	15234000	14269000	17957000	15820000	1.45574	0.108728
V7CDB6;V7CAV9;J7LMM2;A0A1S2YRE0;A0A1S2Y6D4;A0A151SM01;A0A0S3RGT0;A0A0S3R7J7;A0A0L9UBG5;A0A0L9TRN7;I1KCW5;I1JWR4;G7JWN5;G7JWN4;Q945F4;B7FGR9;I3SDR1;B7FM94;A0A1S3TGR3;A0A1J7H0E7;A0A0L9UT23;B7FMA6;V7AWZ4;I3T5P6;I3SPM6;I3S6B6;H6VUT4;C6ZHS4;B7FHH0;A0A1S3VV02;A0A1S3ULX4;A0A1J7IVI9;A0A151SL27;A0A0B2QFL1;P26564;A0A1S2YRD1;K7MTC2;A0A1S2YR39;I1JE98;I1J5V9;C6T3J1;A0A072V1I5;A0A072V392;A0A151SFM9;V7CK26;I3T1…	tr|V7CDB6|V7CDB6_PHAVU Eukaryotic translation initiation factor 5A OS=Phaseolus vulgaris GN=PHAVU_003G187500g PE=3 SV=1;tr|V7CAV9|V7CAV9_PHAVU Eukaryotic translation initiation factor 5A OS=Phaseolus vulgaris GN=PHAVU_003G187500g PE=3 SV=1;tr|J7LMM2|J7LMM2	60	3	3	2	22.7	15.299		476850000	333130000	49501000	2.86494e+08	723910000	544350000	484330000	5.84197e+08	2.03913	0.108804
A0A151SXE5;A0A151T097;A0A151SMC1;A0A0S3T9H5;A0A0L9VMJ2;Q9XQB5	tr|A0A151SXE5|A0A151SXE5_CAJCA Ribulose bisphosphate carboxylase small chain OS=Cajanus cajan GN=KK1_014904 PE=3 SV=1;tr|A0A151T097|A0A151T097_CAJCA Ribulose bisphosphate carboxylase small chain OS=Cajanus cajan GN=KK1_022881 PE=3 SV=1;tr|A0A151SMC1|A0A151	6	5	1	0	22.1	19.482		973070000	713250000	1077600000	9.21307e+08	689970000	525010000	756790000	6.57257e+08	0.713396	0.108813
A0A1S2XZP0	tr|A0A1S2XZP0|A0A1S2XZP0_CICAR fruit protein pKIWI502 OS=Cicer arietinum GN=LOC101499875 PE=4 SV=1	1	2	2	2	8.9	31.786		242960000	230330000	293090000	255460000	228150000	152510000	204750000	1.95137e+08	0.763864	0.109881
I1MNN4;K7MHE5;I1JCZ0;A0A0B2PVM7;A0A0B2NZG1;V7C0N8;A0A1S3VFW2;A0A0S3T9X8;A0A0L9VLB6;A0A0B2NVG7;G7KW90;A0A1S2XRY2;Q2HUJ7;I1MLB7;A0A072UCB4;A0A0B2QSD0	tr|I1MNN4|I1MNN4_SOYBN V-type proton ATPase subunit C OS=Glycine max GN=LOC100803728 PE=3 SV=1;tr|K7MHE5|K7MHE5_SOYBN V-type proton ATPase subunit C OS=Glycine max GN=LOC100803728 PE=3 SV=1;tr|I1JCZ0|I1JCZ0_SOYBN V-type proton ATPase subunit C OS=Glycine m	16	3	1	1	8.5	39.222		49478000	49303000	51812000	5.01977e+07	45721000	24249000	40553000	36841000	0.733919	0.109896
A0A1S3URA2;A0A0S3R9R1	tr|A0A1S3URA2|A0A1S3URA2_VIGRR glutathione S-transferase zeta class-like isoform X1 OS=Vigna radiata var. radiata GN=LOC106768140 PE=3 SV=1;tr|A0A0S3R9R1|A0A0S3R9R1_PHAAN Uncharacterized protein OS=Vigna angularis var. angularis GN=Vigan.01G536900 PE=4 SV=	2	1	1	1	5.8	25.227			37700000	47851000	42775500	59543000		73468000	66505500	1.55476	0.110423
A0A1S2XYB8;I3SSR0;I3S912;I3S2E6;A0A1S2XIN4;A0A1J7IEG5;A0A1J7GAL7;A0A072W005;G7IEW7;B7FMJ8;B7FH21	tr|A0A1S2XYB8|A0A1S2XYB8_CICAR 40S ribosomal protein S18-like OS=Cicer arietinum GN=LOC101493087 PE=3 SV=1;tr|I3SSR0|I3SSR0_LOTJA Uncharacterized protein OS=Lotus japonicus PE=2 SV=1;tr|I3S912|I3S912_LOTJA Uncharacterized protein OS=Lotus japonicus PE=2 SV	11	5	5	1	37.5	17.569		1685600000	1817700000	1745000000	1.74943e+09	1925000000	2758500000	2123600000	2.26903e+09	1.29701	0.110478
A0A1S2XZN1;A0A1J7IIF0	tr|A0A1S2XZN1|A0A1S2XZN1_CICAR uncharacterized protein LOC101513041 OS=Cicer arietinum GN=LOC101513041 PE=4 SV=1;tr|A0A1J7IIF0|A0A1J7IIF0_LUPAN Uncharacterized protein OS=Lupinus angustifolius GN=TanjilG_04727 PE=4 SV=1	2	1	1	1	6.9	19.175		10306000	10982000	12350000	1.12127e+07	21206000	19554000	11542000	17434000	1.55485	0.110491
A0A0B2RB97;V7B6M3;A0A1S2XE87;A0A151RJB7;Q9M4R7;Q9FSD6;I1L735;A0A1J7IN39;D8KXZ1;A0A0B2S1Q1	tr|A0A0B2RB97|A0A0B2RB97_GLYSO 3-oxoacyl-[acyl-carrier-protein] synthase 3 B, chloroplastic OS=Glycine soja GN=glysoja_005248 PE=3 SV=1;tr|V7B6M3|V7B6M3_PHAVU Uncharacterized protein OS=Phaseolus vulgaris GN=PHAVU_008G086600g PE=3 SV=1;tr|A0A1S2XE87|A0A1S2	10	1	1	1	5.3	37.827		36921000	27968000	36608000	3.38323e+07	25017000	25681000		25349000	0.749254	0.111454
A0A0S3RV29;A0A1S3TX26;A0A0S3RUY0;A0A1S3TX30;A0A151TG22;A0A0L9U580;A0A151TAX8;V7B5I4;I1N404;A0A0B2S184	tr|A0A0S3RV29|A0A0S3RV29_PHAAN Uncharacterized protein OS=Vigna angularis var. angularis GN=Vigan.04G179300 PE=4 SV=1;tr|A0A1S3TX26|A0A1S3TX26_VIGRR membrane-associated 30 kDa protein, chloroplastic isoform X1 OS=Vigna radiata var. radiata GN=LOC106759591	10	5	5	2	35.3	25.973		479230000	382560000	431780000	431190000	480850000	755440000	577080000	6.04457e+08	1.40183	0.111579
I3T4E2	tr|I3T4E2|I3T4E2_LOTJA Uncharacterized protein OS=Lotus japonicus PE=2 SV=1	1	1	1	1	2.9	33.344		527630000	830740000	853770000	737380000	492140000	565760000	159880000	4.05927e+08	0.550499	0.112066
A0A0A1G6F9;A0A1J7H5R0;A0A0B2NYC2;A0A0B2PR66;I3T024;Q9SPB8;I1KDM8;A0A1S3TK49;A0A1J7GFB7;A0A0S3S9L6;A0A0L9V3F1;A0A1J7HWC7;A0A151SWU6;C6T7I4;A0A072TRS0;O81279;O48904;A0A072TQ67;V7AK23;A0A1S2YU94;O65363;C6T6I3	tr|A0A0A1G6F9|A0A0A1G6F9_9FABA Malate dehydrogenase OS=Stylosanthes guianensis GN=MDH1 PE=2 SV=1;tr|A0A1J7H5R0|A0A1J7H5R0_LUPAN Uncharacterized protein OS=Lupinus angustifolius GN=TanjilG_15184 PE=4 SV=1	22	12	12	10	55.4	36.104		12613000000	13217000000	13566000000	13132000000	13725000000	13551000000	13937000000	1.37377e+10	1.04612	0.113564
I3SQF0;C6T4Z6;A0A0B2SVF5	tr|I3SQF0|I3SQF0_LOTJA Uncharacterized protein OS=Lotus japonicus PE=2 SV=1;tr|C6T4Z6|C6T4Z6_SOYBN Putative uncharacterized protein OS=Glycine max GN=LOC100527647 PE=2 SV=1;tr|A0A0B2SVF5|A0A0B2SVF5_GLYSO 40S ribosomal protein S19-1 OS=Glycine soja GN=glyso	3	4	4	0	28.5	16.14		711290000	904500000	801710000	8.05833e+08	994050000	1155300000	870310000	1.00655e+09	1.24908	0.114143
I3S4G0;A0A151RBF4;A0A1S3VER0;A0A0S3T7E9;A0A1J7HHR4;A0A1J7GKV3;A0A1J7H1F1;A0A0L9VP16;A0A072UGM6;I1N5X6;O49856;I1N5X5;C6SYH4;A0A0R0GWL3;A0A0B2Q8T3;A0A0B2PVY0;V7C1F0;A0A1S2XH89;A0A072U5B9	tr|I3S4G0|I3S4G0_LOTJA Ferredoxin-thioredoxin reductase, catalytic chain OS=Lotus japonicus PE=2 SV=1;tr|A0A151RBF4|A0A151RBF4_CAJCA Ferredoxin-thioredoxin reductase, catalytic chain OS=Cajanus cajan GN=KK1_038874 PE=3 SV=1;tr|A0A1S3VER0|A0A1S3VER0_VIGRR F	19	3	3	3	18.8	16.25		311940000	222020000	229940000	2.54633e+08	182250000	206800000	196860000	1.95303e+08	0.766998	0.115673
V7CQI1;A0A1S3V0W9;A0A0S3QWH2;A0A0L9TJI8;A0A1S2YEN0;K7KRH2;A0A1J7HR01;A0A1J7G113;I1KQE8;I1K5H2;A0A0B2Q963;A0A151T358;A0A0B2QPJ7;A0A072TW78;A0A072V8B6;G7LCC0;A0A072U6F0	tr|V7CQI1|V7CQI1_PHAVU Uncharacterized protein OS=Phaseolus vulgaris GN=PHAVU_002G324700g PE=4 SV=1;tr|A0A1S3V0W9|A0A1S3V0W9_VIGRR 26S proteasome non-ATPase regulatory subunit 1 homolog A-like OS=Vigna radiata var. radiata GN=LOC106770706 PE=4 SV=1;tr|A0A0	17	9	9	3	13.9	109.29		22398000	27193000	33355000	2.76487e+07	31880000	48765000	37631000	3.94253e+07	1.42594	0.115916
A0A072USH2	tr|A0A072USH2|A0A072USH2_MEDTR Cysteine sulfinate desulfinase/cysteine desulfurase and-related enzyme, putative OS=Medicago truncatula GN=MTR_4g134910 PE=4 SV=1	1	4	4	1	22.7	29.482		300350000	361140000	329210000	3.30233e+08	162170000	298440000	263500000	241370000	0.730907	0.116381
A0A0L9UF77;V7AWR3;G7JBK9;A0A1S3W1Q9;A0A0S3REY3;G7JBK8;A0A1S2YDT2;B7FML2;A0A1J7GCM0;C6T2F5;I3SAK6;A0A151ST54;A0A0B2PJN1	tr|A0A0L9UF77|A0A0L9UF77_PHAAN Uncharacterized protein OS=Phaseolus angularis GN=LR48_Vigan04g139700 PE=4 SV=1;tr|V7AWR3|V7AWR3_PHAVU Uncharacterized protein OS=Phaseolus vulgaris GN=PHAVU_009G150600g PE=4 SV=1;tr|G7JBK9|G7JBK9_MEDTR Cyanobacterial and pla	13	2	2	2	17.1	17.232		158220000	180020000	158790000	1.65677e+08	137790000	158190000	115010000	1.36997e+08	0.826892	0.116991
Q8GZN3;F5B9G0;A0A1J7H306;I1L7H7;Q8GZN2;V7ALQ5;V7AQN6;V7AMN6	tr|Q8GZN3|Q8GZN3_LUPAL Malate dehydrogenase OS=Lupinus albus GN=MDH1 PE=2 SV=1;tr|F5B9G0|F5B9G0_LUPAN Malate dehydrogenase OS=Lupinus angustifolius GN=MDH1 PE=2 SV=1;tr|A0A1J7H306|A0A1J7H306_LUPAN Malate dehydrogenase OS=Lupinus angustifolius GN=TanjilG_08	8	8	1	0	25	35.592		498560000	427760000	425760000	4.50693e+08	412840000	257460000	370360000	3.46887e+08	0.769673	0.117534
W8CYL0;V5JDW1;S4T043;R9ZUD2;R9ZTR9;R9ZT80;R9ZSS5;R9ZRP9;R9ZRH9;R9ZQ99;R9RPK3;Q9BBR7;Q2PMS0;N0DKY9;I2E2Q6;G9IIY6;D3J8H8;B8R476;B5LMN8;A4GGC0;A0A1W6F820;A0A1W6F7V3;A0A1W5P4E8;A0A1S5RVS8;A0A1S5RRI8;A0A1S5RRB2;A0A1L5BWI4;A0A1J0I0H7;A0A1D8DAS6;A0A1C7D3V7;A0A1C7D3H5;A0A1C7D393;A0A1C7D321;A0A1C7D210;A0A192ICF7;A0A191UJ84;A0A173CSU5;A0A142G642;A0A110BDR5;A0A109RT82;A0A0Y0UJP6;A0A0Y0UGB4;A0A0Y0UGA3;A0A0Y0…	tr|W8CYL0|W8CYL0_MEDTR Photosystem II reaction center protein J OS=Medicago truncatula f. tricycla GN=psbJ PE=3 SV=1;tr|V5JDW1|V5JDW1_LUPLU Photosystem II reaction center protein J OS=Lupinus luteus GN=psbJ PE=3 SV=1;tr|S4T043|S4T043_MEDTR Photosystem II r	84	1	1	1	17.5	4.1328		769960000	839670000	521650000	7.10427e+08	462740000	409380000		436060000	0.6138	0.117948
A0A072VYK0;I3S3U2;A0A1S3VY36;V7B5N8;A0A1S3V0B7;I1N811;C6SZ63;A0A0B2R9E6;A0A151RD77;V7B8U8;G7KQ20;G7KQ18;G7KQ15;A0A1S3TAG6;A0A1S3TAE6;A0A1S2XIU8;A0A151RMX4;A0A151RDN9;A0A151RD91;A0A151QTY3;A0A0S3SX93;A0A0S3SX01;A0A0L9VSG9;A0A0L9T938;I1MLL9;C7S8B7;C6T3R7;A0A151RDK7;A0A0B2PTI2;A0A0B2PT58;A0A1J7GVD0;I3T902;A0A0S3SPZ6;A0A0L9THD4;V7BDS1;C7S8C5;C7S8C0;A0A0B2Q4S5;A0A0B2P6J0;A0A151RD51	tr|A0A072VYK0|A0A072VYK0_MEDTR Rhicadhesin receptor OS=Medicago truncatula GN=MTR_1g085500 PE=3 SV=1;tr|I3S3U2|I3S3U2_MEDTR Uncharacterized protein OS=Medicago truncatula PE=2 SV=1;tr|A0A1S3VY36|A0A1S3VY36_VIGRR germin-like protein subfamily 1 member 7 OS=	40	2	1	0	10.5	23.364		44928000	37517000	43384000	41943000	62863000	102650000	196360000	1.20624e+08	2.87591	0.118109
Q9ZTV3;Q71V71;Q71JC5;Q6LEG8;Q6LEC4;P17928;I3SZE9;C6TIR2;A0A1S3V4D2;A0A1S2XLJ8;A0A1J7GS21;A0A151R351;A0A0B2QXH6;A0A1J7FPT1;Q940X5	tr|Q9ZTV3|Q9ZTV3_PHAVU Calmodulin OS=Phaseolus vulgaris GN=CaM PE=2 SV=1;tr|Q71V71|Q71V71_PHAVU Calmodulin OS=Phaseolus vulgaris GN=CaM PE=2 SV=1;tr|Q71JC5|Q71JC5_MEDTR Calmodulin 2 OS=Medicago truncatula GN=MTR_5g088320 PE=2 SV=1;tr|Q6LEG8|Q6LEG8_SOYBN Ca	15	8	8	1	46.3	16.91		1573700000	1501300000	1680400000	1.58513e+09	1689000000	1820800000	1667100000	1.72563e+09	1.08864	0.118123
A0A151TU70;A0A0R0EM38;A0A0B2QXR5;I1N933;V7CVP3;A0A1S3TRC7;I1JNF2;A0A0S3S1H0;A0A0S3RXI3;A0A0L9U7K9;A0A0L9TAA3;I3SL90;G7KTL4;A0A1S2XTT5;A0A0L9VPJ0	tr|A0A151TU70|A0A151TU70_CAJCA Adenylosuccinate synthetase, chloroplastic OS=Cajanus cajan GN=PURA PE=3 SV=1;tr|A0A0R0EM38|A0A0R0EM38_SOYBN Adenylosuccinate synthetase, chloroplastic OS=Glycine max GN=PURA PE=3 SV=1;tr|A0A0B2QXR5|A0A0B2QXR5_GLYSO Adenylosu	15	5	5	3	13.8	52.551		269480000	259340000	292220000	273680000	270420000	190550000	197180000	2.19383e+08	0.801605	0.118328
A0A1S2XJR8;A0A1S2XH42;I1K1G3;K7KNL2;I1K1G4;A0A0B2R6I8;C6T1S4	tr|A0A1S2XJR8|A0A1S2XJR8_CICAR Carbonic anhydrase OS=Cicer arietinum GN=LOC101498889 PE=3 SV=1;tr|A0A1S2XH42|A0A1S2XH42_CICAR Carbonic anhydrase OS=Cicer arietinum GN=LOC101498889 PE=3 SV=1;tr|I1K1G3|I1K1G3_SOYBN Carbonic anhydrase OS=Glycine max GN=LOC100	7	5	1	0	15.4	37.174		4993800000	4393200000	5969500000	5.11883e+09	4317100000	3735800000	4336400000	4.12977e+09	0.806779	0.118949
A0A1J7GSS5;A0A151SI78	tr|A0A1J7GSS5|A0A1J7GSS5_LUPAN Uncharacterized protein OS=Lupinus angustifolius GN=TanjilG_20806 PE=3 SV=1	2	8	1	1	14.1	72.013		39175000	28008000		33591500	48933000	52919000	76865000	5.95723e+07	1.77343	0.119112
A0A1S2Y0Y3;B7FM31;G7I9C1;A0A151U359;I1LZE1;I1L964;A0A0B2SN67;Q1SN32;A0A0B2STF7;A0A0B2QFI7;K7KFW9;A0A0R0KLR3;I1JPV5;Q9SXU6;A0A0R0KSL9;A0A1S2XWW7;A0A151TV77;A0A1J7GV79	tr|A0A1S2Y0Y3|A0A1S2Y0Y3_CICAR Pyruvate kinase OS=Cicer arietinum GN=LOC101509608 PE=3 SV=1;tr|B7FM31|B7FM31_MEDTR Pyruvate kinase (Fragment) OS=Medicago truncatula PE=2 SV=1;tr|G7I9C1|G7I9C1_MEDTR Pyruvate kinase OS=Medicago truncatula GN=MTR_1g061630 PE=	18	8	3	0	24.3	57.57		55333000	67159000	55597000	59363000	75492000	74760000	62223000	70825000	1.19308	0.119733
A0A151TX24	tr|A0A151TX24|A0A151TX24_CAJCA 2-hydroxyacyl-CoA lyase 1 OS=Cajanus cajan GN=KK1_010833 PE=3 SV=1	1	2	2	1	3.6	60.229		73713000	78319000	57813000	6.99483e+07	108200000	87307000	78262000	9.12563e+07	1.30462	0.120382
A0A1S3V6A6;I3SWG3;A0A0S3SSH4;A0A0L9TWP4	tr|A0A1S3V6A6|A0A1S3V6A6_VIGRR probable protein disulfide-isomerase A6 OS=Vigna radiata var. radiata GN=LOC106772080 PE=3 SV=1;tr|I3SWG3|I3SWG3_LOTJA Uncharacterized protein OS=Lotus japonicus PE=2 SV=1;tr|A0A0S3SSH4|A0A0S3SSH4_PHAAN Uncharacterized protei	4	2	1	1	6.6	40.147		78147000	73900000	65517000	7.25213e+07	203980000	132400000	85540000	140640000	1.93929	0.120635
I1LV18;A0A0B2R7B7;A0A1J7GQM8;A0A151SVM5;V7BU28;I3SC04;K7KX13;I1M369;A0A151S5I4;A0A1J7GY44;I1KDU3;A0A0B2S9J8;I1M368;A0A1S3TFN1;A0A0S3SIE1;A0A0L9UM19;A0A0B2RQW2;I1M370;I3SWS0;A0A1S2XIL6;A0A072V9K1	tr|I1LV18|I1LV18_SOYBN Probable bifunctional methylthioribulose-1-phosphate dehydratase/enolase-phosphatase E1 OS=Glycine max GN=LOC100796209 PE=3 SV=1;tr|A0A0B2R7B7|A0A0B2R7B7_GLYSO Probable bifunctional methylthioribulose-1-phosphate dehydratase/enolase-	21	4	4	4	10	57.493		276850000	248890000	135970000	220570000	143190000	144660000	112800000	133550000	0.605477	0.120936
A0A1J7H1V0;A0A1J7IMF2;A0A151T783;A0A1S2XA32;I1M6Z1;C6SVU7;A0A151U248;A0A072UUP4;I3SJF6;A0A0R0G947;A0A1J7H0A9;A0A0L9UUS4	tr|A0A1J7H1V0|A0A1J7H1V0_LUPAN Uncharacterized protein OS=Lupinus angustifolius GN=TanjilG_20230 PE=3 SV=1;tr|A0A1J7IMF2|A0A1J7IMF2_LUPAN 60S ribosomal protein L18a OS=Lupinus angustifolius GN=TanjilG_09290 PE=3 SV=1;tr|A0A151T783|A0A151T783_CAJCA 60S ribo	12	6	6	1	24.4	32.223		1681200000	965120000	1110600000	1.25231e+09	1491500000	1973300000	1829900000	1764900000	1.40932	0.121065
A0A1J7HCL7;A0A1J7GY78	tr|A0A1J7HCL7|A0A1J7HCL7_LUPAN Uncharacterized protein OS=Lupinus angustifolius GN=TanjilG_15963 PE=4 SV=1;tr|A0A1J7GY78|A0A1J7GY78_LUPAN Uncharacterized protein OS=Lupinus angustifolius GN=TanjilG_20720 PE=4 SV=1	2	8	4	0	20.3	51.184		1164400000	1197200000	1241700000	1201100000	1214000000	1416300000	1345300000	1325200000	1.10332	0.121699
V7D289;T2DP38;Q5W1H9;V5N8V7;Q94G22	tr|V7D289|V7D289_PHAVU Uncharacterized protein OS=Phaseolus vulgaris GN=PHAVU_001G251000g PE=4 SV=1;tr|T2DP38|T2DP38_PHAVU Myo-inositol 1-phosphate synthase OS=Phaseolus vulgaris PE=2 SV=1;tr|Q5W1H9|Q5W1H9_PHAVU Myo inositol 1-phosphate synthase OS=Phaseol	5	3	1	1	9.2	56.447		51630000	58186000	65356000	5.83907e+07	68613000	93760000		81186500	1.3904	0.122443
V7CEH1;I1MUZ7;A0A1S3UJ98;A0A151SKP3;A0A0S3R5K9;A0A0R0JRB0;A0A0L9TPV8;G7JIY5;K7KN32;A0A1J7HAZ4;A0A0L9UPX2;A0A1S3VMQ5;G7JW16;A0A1S2YXV2;A0A1J7I6T7;A0A151TJG6;A0A1S2Z888;A0A0S3T5G2;V7CGT5;I1J9W9;A0A1S3DW98	tr|V7CEH1|V7CEH1_PHAVU L-lactate dehydrogenase OS=Phaseolus vulgaris GN=PHAVU_003G219400g PE=3 SV=1;tr|I1MUZ7|I1MUZ7_SOYBN L-lactate dehydrogenase OS=Glycine max GN=LOC100803035 PE=3 SV=1;tr|A0A1S3UJ98|A0A1S3UJ98_VIGRR L-lactate dehydrogenase OS=Vigna radi	21	3	3	3	10	37.576		55924000	30267000	58452000	4.82143e+07	58809000	91548000	71091000	73816000	1.531	0.122848
C6TLC1;A0A0R0K581;A0A1J7HSF3;V7CTN5;V7C6D4;I3T6V8;I3SYH6;I1KJT5;I1K620;I1J4E1;A0A1S3UWD5;A0A1S3U2A6;A0A1S2YE80;A0A1J7GVI9;A0A151TKE7;A0A151RGR5;A0A0S3TCT5;A0A0S3QX40;A0A0L9VSC7;A0A0L9VGI1;A0A0B2REE7;A0A0B2NWJ5;A0A1S2Z112;A0A1J7GU40;A0A0B2S0V5;B7FMB1;A0A1S2YFF0;A0A1J7IAS7;I3SEH2;A0A0R0IK24;A0A0L9VGG5;V7C435;I1KPU4;A0A0B2Q548;A0A1S3VG45	tr|C6TLC1|C6TLC1_SOYBN Putative uncharacterized protein OS=Glycine max PE=2 SV=1;tr|A0A0R0K581|A0A0R0K581_SOYBN Uncharacterized protein OS=Glycine max GN=GLYMA_05G224200 PE=3 SV=1;tr|A0A1J7HSF3|A0A1J7HSF3_LUPAN Uncharacterized protein OS=Lupinus angustifol	35	3	3	3	23.2	18.356		54239000	54561000	59405000	5.60683e+07	76621000	67486000	57632000	6.72463e+07	1.19936	0.122938
A0A151QRU3	tr|A0A151QRU3|A0A151QRU3_CAJCA Phosphoglycerate kinase OS=Cajanus cajan GN=KK1_046180 PE=3 SV=1	1	11	1	1	29.9	42.575		138450000	78469000	76612000	9.78437e+07	170720000	128090000	273140000	190650000	1.94852	0.122958
A0A1J7GLV7;V7C1A6;A0A0L9VLR2;A0A151SX66;A0A1S3V3E4;A0A0S3T9E3	tr|A0A1J7GLV7|A0A1J7GLV7_LUPAN Uncharacterized protein OS=Lupinus angustifolius GN=TanjilG_25708 PE=4 SV=1;tr|V7C1A6|V7C1A6_PHAVU Uncharacterized protein OS=Phaseolus vulgaris GN=PHAVU_004G087900g PE=4 SV=1;tr|A0A0L9VLR2|A0A0L9VLR2_PHAAN Uncharacterized pr	6	1	1	1	4.7	37.975		15280000	22363000	18683000	1.87753e+07	19656000	36135000	31657000	2.91493e+07	1.55253	0.123357
A0A1J7HCK4;A0A151TE70;A0A1J7HF08;C6T9I0;A0A1J7IV03;A0A0L9TQH9;A0A0R0JQU1;A0A0B2RIG1;C6TK65;A0A0B2PM17;C6F119;A0A1S2Z6C6;A0A1S3U8R4;A0A0S3RFM2;A0A0L9UC67;V7CDP6;A0A1S3UVT1;A0A0S3R5V1	tr|A0A1J7HCK4|A0A1J7HCK4_LUPAN Uncharacterized protein OS=Lupinus angustifolius GN=TanjilG_11583 PE=4 SV=1;tr|A0A151TE70|A0A151TE70_CAJCA Uncharacterized protein OS=Cajanus cajan GN=KK1_011575 PE=4 SV=1;tr|A0A1J7HF08|A0A1J7HF08_LUPAN Uncharacterized protei	18	3	3	1	10.5	34.813		10283000000	4452000000	5096500000	6610500000	10345000000	10737000000	9665200000	1.02491e+10	1.55042	0.123856
A0A0R4J653;A0A0B2R4F5	tr|A0A0R4J653|A0A0R4J653_SOYBN Uncharacterized protein OS=Glycine max GN=LOC100805786 PE=4 SV=1;tr|A0A0B2R4F5|A0A0B2R4F5_GLYSO Transketolase, chloroplastic OS=Glycine soja GN=glysoja_032857 PE=4 SV=1	2	14	1	1	23.8	80.078		26917000	43523000	42950000	3.77967e+07	28141000	27123000	26243000	27169000	0.71882	0.123959
G7I3Y2	tr|G7I3Y2|G7I3Y2_MEDTR Sieve element occlusion protein OS=Medicago truncatula GN=MTR_1g075230 PE=4 SV=2	1	1	1	1	1.9	76.663		84060000	94249000	95378000	91229000	185490000	112180000	116130000	1.37933e+08	1.51195	0.124398
A0A151U238;A0A1S2XLR7	tr|A0A151U238|A0A151U238_CAJCA Uncharacterized protein OS=Cajanus cajan GN=KK1_005944 PE=4 SV=1;tr|A0A1S2XLR7|A0A1S2XLR7_CICAR oxygen-evolving enhancer protein 2, chloroplastic-like OS=Cicer arietinum GN=LOC101515625 PE=4 SV=1	2	2	1	1	9.1	28.381		1834400000	2160200000	2286300000	2.09363e+09	1551800000	1808000000	1917900000	1.75923e+09	0.840278	0.125204
I3S4F8;A0A1J7HSZ0;A0A072TL99;I3TAF1;I3SD95;G7IUL4;I1MCX7;I1M5E1;C6T0W1;A0A151SU68;A0A0B2RDY5;A0A0B2RDV2;V7ATP8;I1KUX8;C6SY73;C6SY71;A0A1S3V9X3;A0A0S3SZZ4;A0A0L9TAI6;A0A0B2S205;A0A0B2PUY1	tr|I3S4F8|I3S4F8_LOTJA Uncharacterized protein OS=Lotus japonicus PE=2 SV=1;tr|A0A1J7HSZ0|A0A1J7HSZ0_LUPAN Uncharacterized protein OS=Lupinus angustifolius GN=TanjilG_04429 PE=4 SV=1	21	3	3	3	21.3	16.873		357430000	435170000	173590000	3.22063e+08	511630000	441230000	477680000	4.76847e+08	1.4806	0.12573
A0A0B2RT47;A0A072TH98;A0A151RU67;G7IZG1;W8CYD9;S4T004;V7CFL1;V5JDQ3;R9ZUZ0;R9ZTJ2;R9ZSU0;R9ZS84;R9ZS27;R9ZR42;R9ZR39;R9RPC2;Q9BBS5;Q2PMT1;P06452;N0DM18;I3SIQ0;I2E2P6;G9IIX4;D5MAS8;D5MAK3;D3J8G7;B8R490;B5LMM8;A4GGA9;A0A1W6F816;A0A1W6F7S8;A0A1W5P4B6;A0A1S6R0B1;A0A1S5RVS3;A0A1S5RRH8;A0A1S5RRA5;A0A1S4ETG3;A0A1L5BWH4;A0A1J7FP05;A0A1J0I0I4;A0A1C7D3U2;A0A1C7D3E1;A0A1C7D375;A0A1C7D2Z6;A0A192ICR1;A0A191UJ…	tr|A0A0B2RT47|A0A0B2RT47_GLYSO ATP synthase subunit a, chloroplastic (Fragment) OS=Glycine soja GN=glysoja_043615 PE=4 SV=1;tr|A0A072TH98|A0A072TH98_MEDTR ATP synthase subunit A OS=Medicago truncatula GN=MTR_0140s0070 PE=4 SV=1;tr|A0A151RU67|A0A151RU67_CAJ	110	1	1	1	21.1	9.8997		146080000	168730000	151010000	1.55273e+08	90047000	55812000	152110000	99323000	0.639666	0.12601
A0A0B2Q3I5;A0A0R0ICD7;Q94KS2;I1L5T1;I1J582;A0A1S3UWI0;A0A1S3TEF7;A0A1J7GJN2;A0A151TGP4;A0A0S3T350;A0A0L9USY3;I3T3E0;A0A0B2RKQ8;A0A0R0GZE2;G7IRG3;C6TL41;A0A1S3TIU4;I1L5T3	tr|A0A0B2Q3I5|A0A0B2Q3I5_GLYSO Eukaryotic translation initiation factor 3 subunit I OS=Glycine soja GN=glysoja_027178 PE=4 SV=1;tr|A0A0R0ICD7|A0A0R0ICD7_SOYBN Eukaryotic translation initiation factor 3 subunit I OS=Glycine max GN=GLYMA_09G234100 PE=3 SV=1;	18	3	3	1	19	22.979		9085500	20216000	12859000	14053500	47627000	34595000	16084000	3.27687e+07	2.33171	0.126404
V7AVK2;A0A1S3UBS6;A0A1S3U7X2;A0A1S2Y8C8;A0A1J7IPY8;A0A1J7GBB5;A0A1J7G7H9;A0A151TC43;A0A0S3RQF2;A0A0S3RB66;A0A0R4J305;A0A0L9V939;A0A0L9V1W1;A0A0B2SNQ5;A0A072VDE6;I3SEA8;A0A1S2Y7X7;G7J7Q6;D3YBG0;A0A0B2QRD1;A0A1J7GST4;V7CRH8;I1MXZ0;A0A0B2PU41;A0A151RMF0;C6TIJ2;A0A0R0GHN2;A0A0B2QL88;K7LQZ0;A0A0B2SU99;B7FFY0;I3S3U0;B7FJ82;A0A0R0HUF3;I3S5P0;A0A0B2P909;I1K743;A0A0B2QII9;A0A0R0HRE6;A0A151RDX7	tr|V7AVK2|V7AVK2_PHAVU Uncharacterized protein OS=Phaseolus vulgaris GN=PHAVU_009G060700g PE=3 SV=1;tr|A0A1S3UBS6|A0A1S3UBS6_VIGRR 26S protease regulatory subunit S10B homolog B-like OS=Vigna radiata var. radiata GN=LOC106763834 PE=3 SV=1;tr|A0A1S3U7X2|A0A	40	7	6	6	21.6	44.622		105340000	103670000	107010000	105340000	184860000	113630000	138280000	145590000	1.3821	0.126512
A0A1J7H9N8;V7BYL3;C6T0A2;A0A0B2RX44;C6SZB2;G7IHC1;B7FMZ9;A0A0R0HID3;A0A0B2R7Q8;A0A1S3VUD7;A0A0S3SHW9	tr|A0A1J7H9N8|A0A1J7H9N8_LUPAN Uncharacterized protein OS=Lupinus angustifolius GN=TanjilG_11807 PE=3 SV=1;tr|V7BYL3|V7BYL3_PHAVU Uncharacterized protein OS=Phaseolus vulgaris GN=PHAVU_005G090100g PE=3 SV=1;tr|C6T0A2|C6T0A2_SOYBN Putative uncharacterized p	11	2	2	2	21.6	13.957		253680000	328220000	320100000	3.00667e+08	311190000	433840000	414610000	3.86547e+08	1.28563	0.127778
Q9AVQ3;A0A1J7HWB9	tr|Q9AVQ3|Q9AVQ3_SESRO Phosphoenolpyruvate carboxylase OS=Sesbania rostrata GN=pepc PE=2 SV=1;tr|A0A1J7HWB9|A0A1J7HWB9_LUPAN Uncharacterized protein OS=Lupinus angustifolius GN=TanjilG_29825 PE=3 SV=1	2	20	7	0	25.6	110.11		27141000	90314000	137280000	8.49117e+07	181700000	154930000	124500000	153710000	1.81023	0.128064
A0A1J7HBB1;A0A1J7FZQ9;A0A1J7I741;A0A151UF46;C6TJI8	tr|A0A1J7HBB1|A0A1J7HBB1_LUPAN Uncharacterized protein OS=Lupinus angustifolius GN=TanjilG_32049 PE=3 SV=1;tr|A0A1J7FZQ9|A0A1J7FZQ9_LUPAN Uncharacterized protein OS=Lupinus angustifolius GN=TanjilG_04853 PE=3 SV=1	5	14	1	1	22	73.431		64472000	70306000	99691000	7.81563e+07	86956000	116490000	113690000	105712000	1.35257	0.128223
A0A1J7G3D9	tr|A0A1J7G3D9|A0A1J7G3D9_LUPAN Uncharacterized protein OS=Lupinus angustifolius GN=TanjilG_22186 PE=4 SV=1	1	1	1	1	1.5	80.953		23956000	25386000	36887000	28743000	45986000	33703000	37648000	3.91123e+07	1.36076	0.130601
I1K181;I1MTC2;I1K180;A0A0B2Q556;C6TEH0;A0A0B2QAX3;B0FPA3;A0A151SPJ4;A0A0S3R777;A0A0L9TRS5;V7CAH5;A0A1S3UJ58	tr|I1K181|I1K181_SOYBN Uncharacterized protein OS=Glycine max GN=LOC100806845 PE=4 SV=1;tr|I1MTC2|I1MTC2_SOYBN Uncharacterized protein OS=Glycine max GN=CAS PE=4 SV=1;tr|I1K180|I1K180_SOYBN Uncharacterized protein OS=Glycine max GN=LOC100806845 PE=4 SV=1;t	12	3	3	2	8.2	40.926		1175300000	1063700000	1116300000	1.11843e+09	1018600000	916870000	500570000	8.12013e+08	0.726027	0.131014
A0A0L9TEG2;A0A1S3TTB8;A0A0S3RR23	tr|A0A0L9TEG2|A0A0L9TEG2_PHAAN Peptidylprolyl isomerase OS=Phaseolus angularis GN=LR48_Vigan549s009400 PE=4 SV=1;tr|A0A1S3TTB8|A0A1S3TTB8_VIGRR Peptidylprolyl isomerase OS=Vigna radiata var. radiata GN=LOC106758613 PE=4 SV=1;tr|A0A0S3RR23|A0A0S3RR23_PHAAN	3	1	1	1	8.3	21.265		105520000	87986000	120140000	1.04549e+08	107140000	159530000	158840000	1.41837e+08	1.35666	0.13107
A0A1S3UFE7;A0A0L9T456;A0A0S3T6R7	tr|A0A1S3UFE7|A0A1S3UFE7_VIGRR 50S ribosomal protein L10, chloroplastic-like OS=Vigna radiata var. radiata GN=LOC106764791 PE=3 SV=1;tr|A0A0L9T456|A0A0L9T456_PHAAN Uncharacterized protein OS=Phaseolus angularis GN=LR48_Vigan102s003800 PE=3 SV=1;tr|A0A0S3T6	3	1	1	1	6.4	26.153		63063000	10422000		36742500	114320000		96814000	105567000	2.87316	0.131207
A0A191UJB1	tr|A0A191UJB1|A0A191UJB1_ARAHY 30S ribosomal protein S3, chloroplastic OS=Arachis hypogaea GN=rps3 PE=3 SV=1	1	5	5	4	34.4	24.887		670480000	525630000	340000000	5.12037e+08	350440000	337480000	297650000	3.28523e+08	0.641601	0.131325
K7LWG5;E9KNA3;C6TBV3	tr|K7LWG5|K7LWG5_SOYBN Uncharacterized protein OS=Glycine max GN=SGF14n PE=3 SV=1;tr|E9KNA3|E9KNA3_SOYBN SGF14n OS=Glycine max GN=SGF14n PE=2 SV=1;tr|C6TBV3|C6TBV3_SOYBN Putative uncharacterized protein OS=Glycine max PE=2 SV=1	3	3	1	1	15.8	26.857		16434000	20238000	26904000	21192000	12969000	15091000	16965000	1.50083e+07	0.708207	0.131622
A0A0N9EK31;I1J7S1;I1JKU0;I1J7S0;A0A0B2STQ5;A0A0B2S2D3	tr|A0A0N9EK31|A0A0N9EK31_SOYBN ABC1-like kinase (Fragment) OS=Glycine max GN=ABC1 PE=2 SV=1;tr|I1J7S1|I1J7S1_SOYBN Uncharacterized protein OS=Glycine max GN=LOC100802848 PE=4 SV=1;tr|I1JKU0|I1JKU0_SOYBN Uncharacterized protein OS=Glycine max GN=LOC10080450	6	2	2	1	3.1	68.199		21735000	33522000	39382000	3.15463e+07	14670000	23397000	23087000	2.03847e+07	0.646182	0.132668
A0A1S3E6K8	tr|A0A1S3E6K8|A0A1S3E6K8_CICAR 14-3-3-like protein OS=Cicer arietinum GN=LOC101495784 PE=3 SV=1	1	1	1	1	6.7	28.278		283620000	236580000	262210000	2.60803e+08	227530000	148680000	233660000	203290000	0.779476	0.132926
A0A151UH19;V7CZG2;I1MZ47;I1LMP2;A0A1S3TM28;A0A151U950;A0A0S3S0R6;A0A0L9UA53;A0A0B2RNW9;A0A0B2PIU9;A0A151U944;I3STB8;I3S3L3;G7JB60;A0A1S2YDH7;B7FLW2;A0A1S2XNC7;C6TJ86;A0A1J7IJ56	tr|A0A151UH19|A0A151UH19_CAJCA Putative 26S proteasome non-ATPase regulatory subunit 7 OS=Cajanus cajan GN=KK1_049497 PE=4 SV=1;tr|V7CZG2|V7CZG2_PHAVU Uncharacterized protein OS=Phaseolus vulgaris GN=PHAVU_001G240900g PE=4 SV=1;tr|I1MZ47|I1MZ47_SOYBN Uncha	19	3	3	3	17.5	34.142		30492000	41185000	57455000	43044000	76175000	89048000	46764000	7.06623e+07	1.64163	0.134772
V7AGB4;I1LR73;I3T0P3;Q9ZS21;I1LR74;A0A1S3TKR1;O49818;I3T1D0;A0A1S2YKJ9;C6T1M8;A0A1J7H7H5;I1LL14;A0A1S3TKR5;A0A0S3SCB8;A0A0B2S0H2;A0A072UKQ3;I1LR72;A0A0L9TDZ8;A0A1S2YK91;A0A0B2NUJ7	tr|V7AGB4|V7AGB4_PHAVU Lactoylglutathione lyase OS=Phaseolus vulgaris GN=PHAVU_011G084400g PE=3 SV=1;tr|I1LR73|I1LR73_SOYBN Uncharacterized protein OS=Glycine max GN=LOC100779383 PE=4 SV=1;tr|I3T0P3|I3T0P3_LOTJA Lactoylglutathione lyase OS=Lotus japonicus	20	2	2	2	13.3	26.33		63695000	102170000	75423000	8.04293e+07	103930000	94991000	111380000	1.03434e+08	1.28602	0.135541
V7B5I0;V7B1D3;V7B2D2	tr|V7B5I0|V7B5I0_PHAVU Uncharacterized protein OS=Phaseolus vulgaris GN=PHAVU_008G052500g PE=3 SV=1;tr|V7B1D3|V7B1D3_PHAVU Uncharacterized protein OS=Phaseolus vulgaris GN=PHAVU_008G052500g PE=3 SV=1;tr|V7B2D2|V7B2D2_PHAVU Uncharacterized protein OS=Phaseo	3	2	1	1	6.3	48.25		23283000	6509900		14896450	50819000	23854000	53685000	42786000	2.87223	0.135909
I3SW83;G7LDP4	tr|I3SW83|I3SW83_MEDTR Uncharacterized protein OS=Medicago truncatula PE=2 SV=1;tr|G7LDP4|G7LDP4_MEDTR ADP/ATP carrier protein OS=Medicago truncatula GN=MTR_8g036880 PE=3 SV=1	2	6	1	1	18.9	39.5		14365000	21291000	26428000	2.06947e+07	31125000	29514000	24192000	28277000	1.36639	0.13627
A0A151TJU9;I1LGD8;I1LGD7;V7CJZ8;A0A0S3T5U6;I3SZB0;I1LGD6;A0A1S2Z924;A0A1J7FX26;I1JA95;A0A0B2RPM4;A0A151SV49;A0A072UEC5;A0A0L9T915;A0A1J7HEM3;A0A1S3VMP5;A0A1S3EF67;A0A1S3E8I7;A0A072TUL3;I3SI75;K7L4G2;A0A0L9VQV7;I3SV05;B7FGT6;I3T869;V7CT62;I3S3M4;A0A0S3QXJ4;V7AQU4;I1KPE7;A0A0B2Q9U9;I1K6E7;C6SY19;A0A0B2NS98;A0A1S3ULJ9	tr|A0A151TJU9|A0A151TJU9_CAJCA 40S ribosomal protein S10-1 (Fragment) OS=Cajanus cajan GN=KK1_013647 PE=4 SV=1;tr|I1LGD8|I1LGD8_SOYBN Uncharacterized protein OS=Glycine max GN=LOC100797787 PE=4 SV=1;tr|I1LGD7|I1LGD7_SOYBN Uncharacterized protein OS=Glycine	35	3	3	0	19.6	20.196		1283700000	698010000	460460000	8.14057e+08	1146600000	1265200000	1549400000	1320400000	1.622	0.136437
A0A1J7HRE5	tr|A0A1J7HRE5|A0A1J7HRE5_LUPAN Uncharacterized protein OS=Lupinus angustifolius GN=TanjilG_20288 PE=3 SV=1	1	21	1	0	28.3	100.79		231350000	107310000	279500000	2.06053e+08	106200000	117370000	107760000	1.10443e+08	0.535994	0.136438
A0A1S3V292;A0A151SPB2;A0A0S3SUZ0;A0A0L9TTW5;G7I6M5	tr|A0A1S3V292|A0A1S3V292_VIGRR protein PROTON GRADIENT REGULATION 5, chloroplastic OS=Vigna radiata var. radiata GN=LOC106771080 PE=4 SV=1;tr|A0A151SPB2|A0A151SPB2_CAJCA Uncharacterized protein OS=Cajanus cajan GN=KK1_002835 PE=4 SV=1;tr|A0A0S3SUZ0|A0A0S3S	5	1	1	1	8.7	13.61		199920000	231730000	207390000	2.13013e+08	226440000	231590000	237170000	2.31733e+08	1.08788	0.137173
A0A0S3SLQ9;A0A0L9U0G8;C6SYC0;A0A0B2PQR8;A0A151RPL3;I1NFJ3;A0A1S3V3E0;I3S518;V7BAK3;I3T8T7;A0A072VRA4;P31165;A0A0R0EAR0;A0A1S2Y1M8;A0A1J7H242;A0A1J7FS84;K7LLS9;A0A0R0I064	tr|A0A0S3SLQ9|A0A0S3SLQ9_PHAAN Uncharacterized protein OS=Vigna angularis var. angularis GN=Vigan.08G029500 PE=3 SV=1;tr|A0A0L9U0G8|A0A0L9U0G8_PHAAN Uncharacterized protein OS=Phaseolus angularis GN=LR48_Vigan02g247300 PE=3 SV=1;tr|C6SYC0|C6SYC0_SOYBN Puta	18	6	6	6	23	27.047		1794700000	906050000	1848300000	1516350000	1146500000	801470000	783950000	910640000	0.600547	0.138115
G7KFR6;I3SEM1;A0A1J7H5L0	tr|G7KFR6|G7KFR6_MEDTR Small GTPase family RAB protein OS=Medicago truncatula GN=MTR_5g076590 PE=4 SV=1;tr|I3SEM1|I3SEM1_MEDTR Uncharacterized protein OS=Medicago truncatula PE=2 SV=1;tr|A0A1J7H5L0|A0A1J7H5L0_LUPAN Uncharacterized protein OS=Lupinus angust	3	4	1	1	25.5	21.891		17606000		11324000	14465000	18114000	26890000	30793000	2.52657e+07	1.74668	0.13814
A0A0R0F761;C6T859;K7MPQ4;A0A0B2PE44;O98997;A0A1S3TQA9;A0A0S3RZQ3;D4N5G3;A0A0B2QD08;A6H598;A6H596;A0A0L9U9B0;V7CZ78;O64981;A0A1J7IPE3;A6H5A1;A6H599;A6H597;A6H5A0;V7D184;K7LRK6	tr|A0A0R0F761|A0A0R0F761_SOYBN Uncharacterized protein OS=Glycine max GN=GLYMA_18G036400 PE=4 SV=1;tr|C6T859|C6T859_SOYBN Beta-form rubisco activase OS=Glycine max GN=RCAbeta PE=2 SV=1;tr|K7MPQ4|K7MPQ4_SOYBN Uncharacterized protein OS=Glycine max GN=LOC100	21	10	1	0	27.4	48.894		1554500000	1550300000	1470300000	1.52503e+09	3046100	1336500000	1009700000	7.83082e+08	0.513485	0.138834
A0A0B2R4T4;I1N1G8;A0A151SJE7;A0A072TS46;I3S600;A0A1S2YTT5;V7C6I4;A0A0B2R4U7;I1KXG0;I3T7B2;C6T8J2;A0A0S3R2F0;A0A0L9TMG1;A0A0R0JVL8;A0A0S3S231;K7KNK7;A0A0L9VH41;I3SIA1;A0A0B2QUQ4;A0A0R0EGI1;I3S0L8;A0A072TZA9;V7B519;C6TLX4;A0A151QM47	tr|A0A0B2R4T4|A0A0B2R4T4_GLYSO Quinone oxidoreductase-like protein, chloroplastic OS=Glycine soja GN=glysoja_035432 PE=4 SV=1;tr|I1N1G8|I1N1G8_SOYBN Uncharacterized protein OS=Glycine max GN=LOC100780585 PE=4 SV=2;tr|A0A151SJE7|A0A151SJE7_CAJCA Uncharacter	25	6	6	3	27.2	32.86		752450000	1444600000	1076000000	1.09102e+09	1465800000	1740600000	1346500000	1.51763e+09	1.39103	0.139144
A0A1J7I603;A0A1J7G1I1	tr|A0A1J7I603|A0A1J7I603_LUPAN Uncharacterized protein OS=Lupinus angustifolius GN=TanjilG_27968 PE=3 SV=1;tr|A0A1J7G1I1|A0A1J7G1I1_LUPAN Uncharacterized protein OS=Lupinus angustifolius GN=TanjilG_25662 PE=3 SV=1	2	1	1	1	10.3	10.464		67240000	82435000	73740000	7.44717e+07	108160000	88866000	79246000	9.20907e+07	1.23659	0.139519
V7AYG6;A0A151R1R8;I1L1T1;C6TNA3;C6TJG0;A0A0B2SEU7;A0A0B2PXQ8;I3STV1;I3S568;A0A1S2XHG2;A0A072VHI1	tr|V7AYG6|V7AYG6_PHAVU Uncharacterized protein OS=Phaseolus vulgaris GN=PHAVU_009G224900g PE=3 SV=1;tr|A0A151R1R8|A0A151R1R8_CAJCA Uncharacterized protein OS=Cajanus cajan GN=KK1_042364 PE=3 SV=1;tr|I1L1T1|I1L1T1_SOYBN Uncharacterized protein OS=Glycine ma	11	5	1	1	23.7	26.325		136030000	162920000	153600000	150850000	164060000	207340000	168510000	179970000	1.19304	0.139962
A0A0R0HKG9;Q4JR86;A0A0B5E2H5;A0A0B2QDS3;K7LRH5;K7LRH4;C6TA68	tr|A0A0R0HKG9|A0A0R0HKG9_SOYBN Uncharacterized protein OS=Glycine max GN=GLYMA_11G216400 PE=4 SV=1;tr|Q4JR86|Q4JR86_SOYBN Dehydroascorbate reductase OS=Glycine max PE=2 SV=1;tr|A0A0B5E2H5|A0A0B5E2H5_SOYBN DHAR class glutathione S-transferase OS=Glycine max	7	3	1	1	12.8	26.164		307060000	268550000	259720000	2.78443e+08	224020000	123900000	255230000	201050000	0.72205	0.140545
I1JCQ7;A0A0B2NZ84;A0A0L9UQZ9;I1LHR8;A0A0B2SCJ0;I1LHR7	tr|I1JCQ7|I1JCQ7_SOYBN Succinate dehydrogenase [ubiquinone] flavoprotein subunit, mitochondrial OS=Glycine max GN=LOC100802169 PE=3 SV=1	6	5	5	1	9.1	69.761		56526000	66103000	63536000	62055000	57607000	57547000	49855000	55003000	0.886359	0.140899
A0A1J7GBU9;A0A1J7G851;I1K9N8;I1K9N7;C6TLS9;A0A0B2PKX8	tr|A0A1J7GBU9|A0A1J7GBU9_LUPAN Uncharacterized protein OS=Lupinus angustifolius GN=TanjilG_12620 PE=4 SV=1;tr|A0A1J7G851|A0A1J7G851_LUPAN Uncharacterized protein OS=Lupinus angustifolius GN=TanjilG_28444 PE=4 SV=1;tr|I1K9N8|I1K9N8_SOYBN Uncharacterized pro	6	2	2	1	15.4	16.687		106500000	91349000	138570000	1.1214e+08	152500000	238160000	135810000	175490000	1.56492	0.141288
A0A0R0H2G1;A0A1J7HTN8;A0A0L9T6H0;A0A1J7I1I1;A0A1S2YJU7;V7AEQ9;A0A0B2QQI6;V7AIY9;Q9FY06;A0A1S3TKB9;A0A0S3SD24;A0A072UW90;I1LQR6;I1LQR5;I1LK36;A0A0B2RCH8;A0A151TMD8	tr|A0A0R0H2G1|A0A0R0H2G1_SOYBN Uncharacterized protein OS=Glycine max GN=GLYMA_12G064100 PE=3 SV=1;tr|A0A1J7HTN8|A0A1J7HTN8_LUPAN Uncharacterized protein OS=Lupinus angustifolius GN=TanjilG_23547 PE=3 SV=1;tr|A0A0L9T6H0|A0A0L9T6H0_PHAAN Uncharacterized pro	17	1	1	1	4.8	33.794		62630000	61807000	71115000	65184000	49339000	64741000	45707000	5.32623e+07	0.817107	0.142816
A0A151TWD5;A0A0B2R3J3;I1NB91;A0A151U4L9;A0A151S861;A0A0S3RVD8;A0A0R0KMR6;A0A0R0HWC8;A0A0L9U5R1;A0A072U3W3;A0A1S3TN14;A0A1S2XYK6;I3SBE6;A0A1S3TLN2;V7D0W9;A0A1S2XIK5;K7K5X7;C6TMH8;C6T4I7;C6T3U6;C6T1S2;C6SY65;C6SXR2;C6SXM8;A0A1S2XV22;A0A0S3S0C3;A0A0R0KSG7;A0A0L9U993;A0A0B2SEK7;A0A0B2S9W6;A0A0B2RE76;A0A0B2RAU2;A0A0B2PM68;A0A0B2PH38;I3SA92;B7FH56;A0A1J7HC15;I1NB92;E9NZT2;E9NZU8;A0A0L9U9T1;A0A1S3TH20;A…	tr|A0A151TWD5|A0A151TWD5_CAJCA Ribosomal protein L19 OS=Cajanus cajan GN=KK1_010583 PE=3 SV=1;tr|A0A0B2R3J3|A0A0B2R3J3_GLYSO Ribosomal protein L19 OS=Glycine soja GN=glysoja_038842 PE=3 SV=1;tr|I1NB91|I1NB91_SOYBN Ribosomal protein L19 OS=Glycine max GN=LO	57	3	3	3	16.7	23.738		646000000	526570000	269210000	4.80593e+08	677610000	804130000	628070000	703270000	1.46334	0.144263
V7BDJ8;V5N828	tr|V7BDJ8|V7BDJ8_PHAVU Chlorophyll a-b binding protein, chloroplastic OS=Phaseolus vulgaris GN=PHAVU_007G113000g PE=3 SV=1;tr|V5N828|V5N828_PHAVU Chlorophyll a-b binding protein, chloroplastic OS=Phaseolus vulgaris PE=2 SV=1	2	6	6	1	30.1	30.648		25798000000	22298000000	23767000000	2.39543e+10	20444000000	20961000000	23237000000	2.15473e+10	0.899517	0.144303
I1LM73;A0A0B2QRD3;A0A1S2YD65;C6T9J2	tr|I1LM73|I1LM73_SOYBN Uncharacterized protein OS=Glycine max GN=LOC100794066 PE=4 SV=1;tr|A0A0B2QRD3|A0A0B2QRD3_GLYSO UTP--glucose-1-phosphate uridylyltransferase OS=Glycine soja GN=glysoja_034834 PE=4 SV=1;tr|A0A1S2YD65|A0A1S2YD65_CICAR UTP--glucose-1-ph	4	13	13	0	34.7	51.959		2823800000	3013700000	2982300000	2.93993e+09	2964500000	3297100000	3174500000	3.14537e+09	1.06988	0.144578
B0M1A2;I1MJ29;C6TBK3	tr|B0M1A2|B0M1A2_SOYBN Peroxisomal glycolate oxidase OS=Glycine max PE=2 SV=1;tr|I1MJ29|I1MJ29_SOYBN Uncharacterized protein OS=Glycine max GN=LOC100170730 PE=3 SV=1;tr|C6TBK3|C6TBK3_SOYBN Putative uncharacterized protein OS=Glycine max PE=2 SV=1	3	13	2	1	49.1	40.806		231020000	271740000	295500000	2.66087e+08	236660000	211100000	237940000	2.28567e+08	0.858993	0.14496
I1L564;I1J836;A0A0B2SAI2;A0A0B2PR31;A0A151THJ8;A0A1J7G281;A0A1J7I9B8;A0A1S3VSQ6;G7K6U0;I3RZX6	tr|I1L564|I1L564_SOYBN ATP-dependent Clp protease proteolytic subunit OS=Glycine max GN=LOC100814084 PE=3 SV=1;tr|I1J836|I1J836_SOYBN ATP-dependent Clp protease proteolytic subunit OS=Glycine max GN=LOC100812280 PE=3 SV=1;tr|A0A0B2SAI2|A0A0B2SAI2_GLYSO ATP	10	3	3	1	12.1	33.279		466660000	148090000	123200000	2.45983e+08	24167000	64164000	46834000	45055000	0.183163	0.145004
A0A1C7D2M9;A0A0K0LUK5;A0A0K0LVP5;A0A151RII7;A0A151UBS8;A0A1C7D1U6;U5ZE79;R9ZUJ8;R9ZTH7;R9ZTC7;R9ZSW5;R9ZS85;R9ZQK3;R9ZQH0;R9ZPM3;P31175;N0DNS7;J7EVL2;I2E2N0;D3J8F1;A4GG93;A0A1C7D3U8;A0A173CSR9;A0A120IGL2;A0A0Y0UIC3;A0A0K0LXG0;A0A0K0LWG9;A0A0K0LW77;A0A0K0LU87;A0A0F7RNN2;A0A0F7RNI4;A0A0Y0U4F2;A0A0Y0TYH1;A0A1C7D4B0;G9IIV8;A0A0K0LWN4;A0A0K0LU63;A0A1L5BWG3;A0A0K0LVX2;A0A0K0LV97;A0A0A0QF52;A0A023HPD1;A…	tr|A0A1C7D2M9|A0A1C7D2M9_ARAHY NAD(P)H-quinone oxidoreductase subunit K, chloroplastic OS=Arachis hypogaea GN=ndhK PE=3 SV=1;tr|A0A0K0LUK5|A0A0K0LUK5_9FABA NADH-quinone oxidoreductase subunit B OS=Baptisia bracteata GN=ndhK PE=3 SV=1;tr|A0A0K0LVP5|A0A0K0LV	113	4	4	3	23	25.625		135380000	142190000	137980000	1.38517e+08	88317000	93642000	141520000	1.07826e+08	0.778436	0.145926
Q7DLK9;Q08155;I3SUV4;I3SE60;G7KU87;A0A1S3TVS8;A0A1S2XSJ9;A0A0S3RS92;A0A0R4J5Y4;A0A0L9U2C0;B7FK91;C6T6K1;A0A072TWJ2;I1K0U9;Q40202;V7CEC3;Q9SXT5;Q40203;Q08153;I3T7J4;I3SMC0;C6T9G0;B7FH02;A0A1S3UTL0;A0A0S3R5D5;A0A0R4J5M7;C6TB28;Q39845;A0A1J7GE56;A0A0B2PR64;V7APB3;Q40205;Q40204;Q08154;C6SY63;A0A1S3VEI5;A0A1S2Z5C5;A0A0S3SVC9;A0A0R0KHH6;A0A0L9VU63;A0A0B2NXI9;I3SG15;Q39861;A0A1J7FZA8;A0A0B2S760;A0A151SR…	tr|Q7DLK9|Q7DLK9_VICFA Guanine nucleotide regulatory protein OS=Vicia faba PE=2 SV=1;tr|Q08155|Q08155_PEA GTP-binding protein OS=Pisum sativum PE=2 SV=1;tr|I3SUV4|I3SUV4_LOTJA Uncharacterized protein OS=Lotus japonicus PE=2 SV=1;tr|I3SE60|I3SE60_MEDTR Unch	64	4	3	3	22.3	22.568		156560000	158850000	181000000	165470000	210300000	171250000	188770000	1.90107e+08	1.14889	0.146989
A0A151UC86	tr|A0A151UC86|A0A151UC86_CAJCA Uncharacterized protein OS=Cajanus cajan GN=KK1_021159 PE=4 SV=1	1	16	16	0	29.3	68.772		12630000000	9893800000	10147000000	1.08903e+10	9712500000	9400600000	7128500000	8747200000	0.803213	0.147064
V7BPJ0;Q41668;Q40209;I3T070;G7J7Y2;C6TIC8;A0A0R4J4F2;A0A0B2QS28;A0A0B2PM60;C6SVW5;T2DNF6;A0A072UYR9;I1LM67;A0A1S2XKQ1;A0A1S3VLA1;A0A1S2YD48;A0A1J7I663;A0A0L9VCZ6;A0A151U9N0;I1LM66;C6TED4;A0A1S3E865;A0A1J7HVA8;A0A1J7FN69;I3S087;A0A1S3VKH0;A0A0S3S5N0;A0A1J7GQD8;K7KRM9;A0A151T3L3;A0A1S3E9E5;A0A0B2NUZ8	tr|V7BPJ0|V7BPJ0_PHAVU Uncharacterized protein OS=Phaseolus vulgaris GN=PHAVU_006G086000g PE=4 SV=1;tr|Q41668|Q41668_VICFA Guanine nucleotide regulatory protein OS=Vicia faba PE=2 SV=1;tr|Q40209|Q40209_LOTJA RAB5A OS=Lotus japonicus GN=rab5A PE=2 SV=1;tr|I	32	4	4	1	24	21.923		78457000	54671000	41357000	5.81617e+07	72471000	76353000	95937000	81587000	1.40276	0.147247
A0A0F7G503;A0A0F7G5N1;A0A0F7G6U2;A0A0F7G5N0;A0A0F7CRT7	tr|A0A0F7G503|A0A0F7G503_9FABA Ribulose bisphosphate carboxylase large chain (Fragment) OS=Rhynchosia cytisoides GN=rbcL PE=3 SV=1;tr|A0A0F7G5N1|A0A0F7G5N1_9FABA Ribulose bisphosphate carboxylase large chain (Fragment) OS=Rhynchosia cinerea GN=rbcL PE=3 SV	5	15	1	0	37.3	48.752		149530000	90084000	100470000	1.13361e+08	82877000	8317300	82765000	5.79864e+07	0.511519	0.147269
I1LPP8	tr|I1LPP8|I1LPP8_SOYBN Uncharacterized protein OS=Glycine max GN=LOC100799708 PE=4 SV=1	1	1	1	1	12.5	14.751		71499000	46277000		58888000	71599000	88416000	101080000	8.70317e+07	1.47792	0.147319
Q41326	tr|Q41326|Q41326_STYHU Peroxidase (Fragment) OS=Stylosanthes humilis GN=px12 PE=2 SV=1	1	1	1	1	8.1	15.096		200130000	98601000	76126000	1.24952e+08	166470000	283600000	202100000	217390000	1.73978	0.147368
A0A1S2YZ86	tr|A0A1S2YZ86|A0A1S2YZ86_CICAR Lipoxygenase OS=Cicer arietinum GN=LOC101496167 PE=3 SV=1	1	2	1	1	3.7	98.777		241750000	313830000	260750000	272110000	317010000	407130000	302780000	3.42307e+08	1.25797	0.147421
A0A1W5P490	tr|A0A1W5P490|A0A1W5P490_9FABA Photosystem I P700 chlorophyll a apoprotein A1 OS=Maackia floribunda GN=psaA PE=4 SV=1	1	6	1	1	10.7	83.177		3495200000	2554100000	3076800000	3.04203e+09	2138300000	1478700000	2883700000	2166900000	0.71232	0.147815
A0A072TJV0;A0A0B2QNN7;A0A0S3R781;I3S913;A0A151SZP7;A0A1J7HZ33;Q8LVW7;B8R8K6;B8R8K0;B8R8J8;K7LCP6;G7IUJ6;A2Q462	tr|A0A072TJV0|A0A072TJV0_MEDTR Photosystem I P700 chlorophyll A apoprotein A2 OS=Medicago truncatula GN=MTR_0002s0580 PE=3 SV=1	13	11	1	0	11.5	160.31		44419000	60274000	122980000	75891000	8723500		21640000	15181750	0.200047	0.1481
E6Y9A5;V7BV20;A0A0S3S1Z2;A0A0L9VGG3;C6TL39;A0A0B2R4J2;I1MDV8;A0A0B2RJU5;A0A151T0I3;I1K2Q1;A0A1S3VJS0;A0A072UPD2;D8KXZ5;A0A1J7GPH2;I3T5Z3;I3SXP3;G7INU0;K7M9Q4;C6TFY9;A0A0B2S4U4;K7L7E6;K7L5F2;A0A1S2X9F0;A0A1S3EAJ0;V7CLI7;A0A0B2RAP9;A0A0R0JUA4;A0A0B2RIK1;A0A0R0JU24;A0A0L9TMD6;A0A151T259	tr|E6Y9A5|E6Y9A5_ARAHY Beta-hydroxyacyl-ACP dehydratase OS=Arachis hypogaea GN=HD PE=2 SV=1;tr|V7BV20|V7BV20_PHAVU Uncharacterized protein OS=Phaseolus vulgaris GN=PHAVU_006G207200g PE=3 SV=1;tr|A0A0S3S1Z2|A0A0S3S1Z2_PHAAN Uncharacterized protein OS=Vigna	31	5	5	5	27.8	23.422		123160000	106390000	69143000	9.95643e+07	107640000	219540000	164830000	1.64003e+08	1.64721	0.148245
A0A0B2SPH2;V7CXA9;I1ML36;A0A151T9Q8;A0A0R0EKK9;K7MXT1;A0A0R0G0X3;I1JD47;G7KQ54;A0A1J7IHL2;A0A0B2RLC4;A0A0B2NZH6;A0A1S3TCB1;A0A0S3RWD7;A0A0L9U6Z3;I1MNT6;A0A0R0KSQ6;A0A1S2Z981;A0A072USR6;A0A1J7GLZ3;A0A1S2XQY2;A0A151RFR5;V7C382;A2Q5Q4;A0A1S3VWA6;A0A0S3T9P8;A0A0L9VKN3;A0A089YMS3;K7KWD3;A0A0B2QL99;A0A1S2Z229;A0A0B2P8X8;A0A072VJ61;A0A1S3TIQ2;A0A151RCM0;A0A0S3RGU7;A0A0L9UBR4;A0A1S2YCL6;V7AXF9;I1JWA3;A0A…	tr|A0A0B2SPH2|A0A0B2SPH2_GLYSO Glucan endo-1,3-beta-glucosidase 8 OS=Glycine soja GN=glysoja_015041 PE=3 SV=1;tr|V7CXA9|V7CXA9_PHAVU Uncharacterized protein OS=Phaseolus vulgaris GN=PHAVU_001G109400g PE=3 SV=1;tr|I1ML36|I1ML36_SOYBN Uncharacterized protein	41	3	3	3	7.1	47.817		21102000		12784000	16943000	22102000	26109000	22845000	2.36853e+07	1.39794	0.148353
I1LC20;C6TCH6;A0A0R0ERF9;A0A0B2PBP0;I1NIC8;V7C2N8;V7C4V0;V5N8W0;T2DPR3;T2DNU6;A0A0S3TBW7;A0A0R0I8Z5;A0A0L9VHW6;A0A0B2R7F2;K7KQB7;A0A072UKT9;A0A151U5Q3;A0A1S2Z001;A0A072U9H4;A0A1S3V9T9;A0A151SIQ2;A0A1J7HN82	tr|I1LC20|I1LC20_SOYBN Chlorophyll a-b binding protein, chloroplastic OS=Glycine max GN=LOC100820327 PE=3 SV=1;tr|C6TCH6|C6TCH6_SOYBN Chlorophyll a-b binding protein, chloroplastic OS=Glycine max PE=2 SV=1;tr|A0A0R0ERF9|A0A0R0ERF9_SOYBN Chlorophyll a-b bin	22	6	1	0	26.5	30.851		2730400000	4378200000	3568200000	3.55893e+09	2293600000	2890800000	2762500000	2.64897e+09	0.744315	0.14843
A0A072W1H5	tr|A0A072W1H5|A0A072W1H5_MEDTR ATP synthase subunit beta OS=Medicago truncatula GN=MTR_1g108765 PE=3 SV=1	1	16	1	1	43.5	59.897		684360000	567720000	468930000	573670000	310770000	538600000	379960000	4.09777e+08	0.714307	0.148701
D5MAG8;A0A0F6NKB7;B0FFP8;W8CYE2;V5JDQ2;R9ZUY0;R9ZTX3;R9ZSS4;R9ZS72;R9ZS08;R9ZR29;R9ZR24;R9RLH7;P92309;P31174;G9IIV9;D5MAP2;B8R4A5;B5LML3;A2Q5A6;A0A1S6R0A9;A0A1S5RVQ5;A0A1S5RRG2;A0A1S5RR85;A0A1S4ETE7;A0A1L5BWF5;A0A1J7ILM7;A0A1J0I0R4;A0A1D8DAP6;A0A1C7D3X1;A0A1C7D3Q9;A0A1C7D3P8;A0A1C7D310;A0A1C7D1U7;A0A173CSY8;A0A110BBN5;A0A110AHA9;A0A109RSX8;A0A0Y0UYL0;A0A0Y0UIA1;A0A0Y0UEW1;A0A0Y0TZN2;A0A0Y0TTN9;A0…	tr|D5MAG8|D5MAG8_PEA NAD(P)H-quinone oxidoreductase subunit J, chloroplastic OS=Pisum sativum GN=ndhJ PE=3 SV=1;tr|A0A0F6NKB7|A0A0F6NKB7_LATCY NAD(P)H-quinone oxidoreductase subunit J, chloroplastic OS=Lathyrus clymenum GN=ndhJ PE=3 SV=1;tr|B0FFP8|B0FFP8_S	79	3	3	1	27.2	18.47		56807000	45777000	45081000	4.92217e+07	39367000	45515000	40023000	41635000	0.845867	0.15018
K7LBJ6	tr|K7LBJ6|K7LBJ6_SOYBN Uncharacterized protein OS=Glycine max GN=LOC100807830 PE=4 SV=1	1	2	1	1	2.1	127.09		7732700	299290000	177840000	161620900	377530000	365290000		371410000	2.29803	0.150612
A0A151TJA9;A0A0B2SBU4;K7K4T0;I1LH25;A0A0B2PZC5;P37228	tr|A0A151TJA9|A0A151TJA9_CAJCA Malate dehydrogenase OS=Cajanus cajan GN=KK1_013396 PE=3 SV=1;tr|A0A0B2SBU4|A0A0B2SBU4_GLYSO Malate dehydrogenase, glyoxysomal (Fragment) OS=Glycine soja GN=glysoja_018843 PE=3 SV=1;tr|K7K4T0|K7K4T0_SOYBN Uncharacterized prot	6	4	1	0	17	37.205		241840000	305290000	388250000	3.11793e+08	226520000	243740000	238110000	2.36123e+08	0.757307	0.151004
I3S2Z3;Q9ZT04;G8A1R6;G8A1R5;B7FGZ7	tr|I3S2Z3|I3S2Z3_MEDTR Uncharacterized protein OS=Medicago truncatula PE=2 SV=1;tr|Q9ZT04|Q9ZT04_MEDSA 50S ribosomal protein L31 (Fragment) OS=Medicago sativa PE=2 SV=1;tr|G8A1R6|G8A1R6_MEDTR 50S ribosomal protein L31 OS=Medicago truncatula GN=MTR_1g022450	5	1	1	1	18.4	8.4838		225520000	249690000	301530000	2.58913e+08	257670000	143120000	126180000	1.75657e+08	0.678438	0.151132
D8KXY6;D8KXY5;D8KXY7;I3SEI1;A0A0L9VCK7;A0A0S3S628;V7BP65;A0A1J7G416;Q2VA66;I1LLS4;I1MZV4;A0A0B2P357;A0A1J7GL79;A0A1J7INH1;A0A151UA49;G7J0N6;A0A1S2Y6U0;A0A1S3T760	tr|D8KXY6|D8KXY6_ARAHY Malonyl-CoA:ACP transacylase 1-2 OS=Arachis hypogaea GN=MCAT1-2 PE=2 SV=1;tr|D8KXY5|D8KXY5_ARAHY Malonyl-CoA:ACP transacylase 1-1 OS=Arachis hypogaea GN=MCAT1-1 PE=2 SV=1;tr|D8KXY7|D8KXY7_ARAHY Malonyl-CoA:ACP transacylase 1-3 OS=Ara	18	3	3	3	11.4	40.853		32941000	29914000	25177000	29344000	51097000	43275000	29414000	41262000	1.40615	0.151299
A0A1J7I5U3;A0A0B2RK83;A5YT88;A0A0R4J2P9;A0A151RV53;A0A1S3USX2;A0A0S3R2X1;A0A0L9TNW7;A0A1S2YIV0;V7C8P8	tr|A0A1J7I5U3|A0A1J7I5U3_LUPAN Cysteine synthase OS=Lupinus angustifolius GN=TanjilG_27904 PE=3 SV=1;tr|A0A0B2RK83|A0A0B2RK83_GLYSO Cysteine synthase OS=Glycine soja GN=glysoja_032536 PE=3 SV=1;tr|A5YT88|A5YT88_SOYBN Cysteine synthase OS=Glycine max GN=OAS	10	5	1	1	18	41.391		641970000	663810000	632880000	646220000	657640000	856590000	735480000	7.49903e+08	1.16045	0.151589
I1MEF5;I1M277;C6T0A6;C6SX35;A0A1S3VGS8;A0A151T3D4;A0A0S3S2J4;A0A0L9VFH0;A0A0B2PLE8;I3T922;I3S3Y8;I1K5P0;A0A0R0K0K3;V7BQC1;A0A1J7FZI7;A0A151T7D6;A0A0B2QJN2	tr|I1MEF5|I1MEF5_SOYBN Uncharacterized protein OS=Glycine max GN=LOC100819489 PE=3 SV=1;tr|I1M277|I1M277_SOYBN Uncharacterized protein OS=Glycine max GN=LOC100306645 PE=3 SV=1;tr|C6T0A6|C6T0A6_SOYBN Putative uncharacterized protein OS=Glycine max PE=2 SV=1	17	2	2	2	9	25.598		28184000	31256000	47990000	35810000	44572000	48535000	47573000	4.68933e+07	1.3095	0.151794
A0A1S3TKE7;A0A1S2YWE9	tr|A0A1S3TKE7|A0A1S3TKE7_VIGRR carotenoid 9,10(9,10)-cleavage dioxygenase 1 OS=Vigna radiata var. radiata GN=LOC106756354 PE=4 SV=1;tr|A0A1S2YWE9|A0A1S2YWE9_CICAR carotenoid 9,10(9,10)-cleavage dioxygenase 1 OS=Cicer arietinum GN=LOC101500703 PE=4 SV=1	2	5	1	1	11	61.088		48610000	49792000	34752000	4.43847e+07	60816000	46702000	62357000	56625000	1.27578	0.152434
A0A0R0GZQ6;K7KYK7;A0A151TLM9;A0A0B2SEP8;A0A0B2PVU1;A0A0B2RGP8;I1LNS5;A0A0R0ICA1;K7LFL4;V7BUI0;K7KYK6;A0A1S3U7J1;A0A1S3U7L5;A0A0L9T2Y5;A0A0S3SJ66;A0A1S2Y5J0	tr|A0A0R0GZQ6|A0A0R0GZQ6_SOYBN Uncharacterized protein OS=Glycine max GN=GLYMA_12G005100 PE=3 SV=1;tr|K7KYK7|K7KYK7_SOYBN Uncharacterized protein OS=Glycine max GN=LOC100819161 PE=3 SV=1;tr|A0A151TLM9|A0A151TLM9_CAJCA Beta-fructofuranosidase, soluble isoen	16	2	1	1	4.4	55.755		162940000	100210000	188430000	1.50527e+08		96468000	70442000	83455000	0.55442	0.152831
A0A1S3V4Y0;A0A0S3SLP8;A0A072VS14;A0A1S3V4X8;A0A1J7HWX4;A0A0S3SLM6;A0A0L9U0N9;A0A1J7GS27;I3STL5;I1NFH9;V7BAJ3;A0A1S2XZV3;V7BBB5;I1NFH7;A0A0B2PUK6;A0A1J7IJG1;I1LEX5;A0A0B2PDI3;A0A0R0J0Z8;I1KWV8;C6T9M7;A0A0R0IXZ9;C6TIN6;A0A0B2STJ2;A0A151RI27;I1KWV7;C6TH05;I1KWV5;A0A151TF77;A0A0B2Q673;B7FFJ7;K7M8N8;I1M604;I1KG43;A0A0L9UPJ7;I1KG42;C6TNE5;C6TGK7;A0A0B2S406;G7ZYZ1;V7C1P6;I1M603;A0A1S3TXS2;A0A0S3SF25;A0A…	tr|A0A1S3V4Y0|A0A1S3V4Y0_VIGRR ubiquitin receptor RAD23d-like OS=Vigna radiata var. radiata GN=LOC106771889 PE=4 SV=1;tr|A0A0S3SLP8|A0A0S3SLP8_PHAAN Uncharacterized protein OS=Vigna angularis var. angularis GN=Vigan.08G028800 PE=4 SV=1;tr|A0A072VS14|A0A072	52	4	4	2	11.1	41.804		185060000	229610000	157890000	1.90853e+08	240530000	305460000	210920000	2.52303e+08	1.32197	0.15289
C6SV94;A0A151SCU0;A0A0B2SG24;A0A151R590;A0A0R0KP25;I1M1E3;V7BS67;C6SZX2;A0A1S3VHU0;A0A0S3S5C3;A0A0R0FZ23;A0A0L9TC17;A0A0B2RMQ9;A0A0L9VD88;A0A0R0KP31;A0A0S3S3C1;A0A151TJ94	tr|C6SV94|C6SV94_SOYBN Putative uncharacterized protein OS=Glycine max GN=LOC100787077 PE=2 SV=1;tr|A0A151SCU0|A0A151SCU0_CAJCA 40S ribosomal protein S14 (Fragment) OS=Cajanus cajan GN=KK1_025371 PE=3 SV=1;tr|A0A0B2SG24|A0A0B2SG24_GLYSO 40S ribosomal prote	17	6	6	2	48.7	16.295		1897800000	2158300000	2233700000	2096600000	1922300000	1789600000	1969600000	1.89383e+09	0.903288	0.153024
A0A0B2RPH2;A0A0L9UA58;I1MZ41;A0A0R0F6M5;A0A1S3TPG3;A0A0S3S0R3;V7C7B8;T2DLL7;P50346;E7E8T8;A0A1S3VST7;A0A1S3U9A6;A0A0S3T1U6;A0A0S3RKS6;A0A0R0L140;A0A0L9UWG8;A0A0B2RNV2;V7CH15;I3SHY8;B7FJF1;A0A0L9UT00;A0A072VI67;I1JI71;I1LMP8;A0A1J7H598	tr|A0A0B2RPH2|A0A0B2RPH2_GLYSO 60S acidic ribosomal protein P0 OS=Glycine soja GN=glysoja_041421 PE=3 SV=1;tr|A0A0L9UA58|A0A0L9UA58_PHAAN 60S acidic ribosomal protein P0 OS=Phaseolus angularis GN=LR48_Vigan03g295300 PE=3 SV=1;tr|I1MZ41|I1MZ41_SOYBN 60S aci	25	3	3	0	16.5	34.305		615790000	821060000	319770000	585540000	1077800000	765180000	831180000	8.91387e+08	1.52233	0.153331
L7R5T1	tr|L7R5T1|L7R5T1_VICSN Ribulose-1,5-bisphosphate carboxylase/oxygenase large subunit (Fragment) OS=Vicia sativa subsp. nigra GN=rbcL PE=4 SV=1	1	13	1	1	38.4	35.547		1127500000	907110000	564740000	866450000	685810000	550820000	384620000	5.40417e+08	0.623714	0.153562
A0A0B2QU31;I1MM92;I1MM91;A0A0R0KGG4;A0A0B2SDT6;A0A0B2QN35;I1N1Y9;I1KZ20;A0A0B2PTG3	tr|A0A0B2QU31|A0A0B2QU31_GLYSO Peptidylprolyl isomerase OS=Glycine soja GN=glysoja_038695 PE=4 SV=1;tr|I1MM92|I1MM92_SOYBN Peptidylprolyl isomerase OS=Glycine max GN=LOC100803189 PE=4 SV=1;tr|I1MM91|I1MM91_SOYBN Peptidylprolyl isomerase OS=Glycine max GN=L	9	2	1	1	5.5	52.593		22574000		20407000	21490500	23661000	24761000		24211000	1.12659	0.15454
C6TD18;I1KXQ3;C6TGZ7;A0A0B2RHK8;A0A0B2Q0H5	tr|C6TD18|C6TD18_SOYBN Putative uncharacterized protein (Fragment) OS=Glycine max PE=2 SV=1;tr|I1KXQ3|I1KXQ3_SOYBN Uncharacterized protein OS=Glycine max GN=LOC100787662 PE=4 SV=1;tr|C6TGZ7|C6TGZ7_SOYBN Putative uncharacterized protein OS=Glycine max GN=LO	5	2	1	1	8.7	26.208		70439000	75402000	71872000	72571000	72678000	87004000	81231000	8.03043e+07	1.10656	0.154727
A0A1S2YF55;A0A1S2YF52	tr|A0A1S2YF55|A0A1S2YF55_CICAR Aldehyde dehydrogenase OS=Cicer arietinum GN=LOC101505038 PE=3 SV=1;tr|A0A1S2YF52|A0A1S2YF52_CICAR Aldehyde dehydrogenase OS=Cicer arietinum GN=LOC101505038 PE=3 SV=1	2	2	2	1	5.6	59.011		121630000	185430000	201850000	1.69637e+08	121050000	141880000	106670000	123200000	0.726258	0.154786
A0A072VJI1;Q45NM7;A0A0B2QMY5;I1KQ70;A0A151T3C3;A0A0B2Q9R5;K7KRK6;A0A1J7GGF1;A0A1S3UU50;V7CQD4;A0A0S3QWK7;A0A0L9T8Z7;A0A1S2Y2D5;G7K3E4;A0A1J7H169;A0A072VF76	tr|A0A072VJI1|A0A072VJI1_MEDTR Histidyl-tRNA synthetase OS=Medicago truncatula GN=MTR_1g057860 PE=3 SV=1;tr|Q45NM7|Q45NM7_MEDSA Histidyl-tRNA synthetase (Fragment) OS=Medicago sativa PE=2 SV=1;tr|A0A0B2QMY5|A0A0B2QMY5_GLYSO Histidine--tRNA ligase OS=Glycin	16	3	3	3	3.6	96.144		31242000	53413000	62223000	4.89593e+07	33640000	35256000	28342000	3.24127e+07	0.662032	0.154844
A0A0S3T910;A0A0L9VMW7;A0A1S3UBB0	tr|A0A0S3T910|A0A0S3T910_PHAAN 6-phosphogluconate dehydrogenase, decarboxylating OS=Vigna angularis var. angularis GN=Vigan.11G067600 PE=3 SV=1;tr|A0A0L9VMW7|A0A0L9VMW7_PHAAN 6-phosphogluconate dehydrogenase, decarboxylating OS=Phaseolus angularis GN=LR48_	3	8	3	0	21.1	54.533		68637000	66993000	82326000	72652000	101760000	72308000	115430000	9.64993e+07	1.32824	0.154848
K7L6V9;A0A1S3U5M5;A0A0S3SJJ8;A0A0L9UJJ5;V7BVH5;I3SKQ9;I3SJA3;I1KTJ7;G7J1S6;C6SWX2;A0A1S3U341;A0A1S2Z192;A0A0B2SXM6;A0A0B2RAL9;A0A0B2R4N8;A0A1J7HGH1;A0A0S3SJH3;A0A0L9UJX6;A0A151QRI5	tr|K7L6V9|K7L6V9_SOYBN Uncharacterized protein OS=Glycine max GN=GLYMA_08G152300 PE=4 SV=1;tr|A0A1S3U5M5|A0A1S3U5M5_VIGRR thioredoxin-like protein Clot OS=Vigna radiata var. radiata GN=LOC106762127 PE=4 SV=1;tr|A0A0S3SJJ8|A0A0S3SJJ8_PHAAN Uncharacterized p	19	2	2	2	17.9	12.179		209910000	143430000	134200000	1.62513e+08	116650000	121410000	124060000	1.20707e+08	0.742749	0.155765
A0A1J7H2S7	tr|A0A1J7H2S7|A0A1J7H2S7_LUPAN Uncharacterized protein OS=Lupinus angustifolius GN=TanjilG_27196 PE=4 SV=1	1	1	1	1	4.9	32.937		111710000	97659000	125160000	1.1151e+08	675120000	223010000	224410000	374180000	3.35558	0.156246
V7CXD6;V5N806;A0A0L9TFL1;A0A1S3TN67	tr|V7CXD6|V7CXD6_PHAVU Uncharacterized protein OS=Phaseolus vulgaris GN=PHAVU_001G186000g PE=4 SV=1;tr|V5N806|V5N806_PHAVU Peroxiredoxin-2E OS=Phaseolus vulgaris PE=2 SV=1;tr|A0A0L9TFL1|A0A0L9TFL1_PHAAN Uncharacterized protein OS=Phaseolus angularis GN=LR4	4	4	4	2	24.1	22.886		2129900000	2063200000	2061800000	2.08497e+09	2067300000	2405900000	2331200000	2.26813e+09	1.08785	0.156435
A0A151UCJ6;A0A1S2YW44;I1KIF4;C6T3F6;A0A0B2PAP0	tr|A0A151UCJ6|A0A151UCJ6_CAJCA Uncharacterized protein OS=Cajanus cajan GN=KK1_021307 PE=4 SV=1;tr|A0A1S2YW44|A0A1S2YW44_CICAR NAD(P)H-quinone oxidoreductase subunit S, chloroplastic OS=Cicer arietinum GN=LOC101499442 PE=4 SV=1;tr|I1KIF4|I1KIF4_SOYBN Uncha	5	1	1	1	5.1	25.589		64660000	112310000	134030000	1.03667e+08	75365000	54373000	69364000	6.63673e+07	0.640199	0.15654
I3SSN9;A0A151SC77;G7K2J3;A0A1S2YY97;A0A1S2XNP5;A0A1S2XC89;A0A1J7IHM6	tr|I3SSN9|I3SSN9_LOTJA Uncharacterized protein OS=Lotus japonicus PE=2 SV=1;tr|A0A151SC77|A0A151SC77_CAJCA 60S ribosomal protein L26-1 OS=Cajanus cajan GN=KK1_025691 PE=3 SV=1;tr|G7K2J3|G7K2J3_MEDTR 60S ribosomal protein L26-1 OS=Medicago truncatula GN=MTR	7	7	7	0	43.2	16.668		1207900000	1326800000	887070000	1140590000	1154100000	1733500000	1881100000	1.58957e+09	1.39364	0.156571
A0A151RVP1;A0A0S3RG14;A0A0L9UC87;I1KC82;A0A0B2PK36;A0A1J7GCR7;C6TFS7;I1JXF1;A0A0B2PDZ1;A0A1S3TXK3;V7AZC2;V7AWD9;V7B0F7	tr|A0A151RVP1|A0A151RVP1_CAJCA Protein cbbY OS=Cajanus cajan GN=KK1_031775 PE=4 SV=1;tr|A0A0S3RG14|A0A0S3RG14_PHAAN Uncharacterized protein OS=Vigna angularis var. angularis GN=Vigan.02G230400 PE=4 SV=1;tr|A0A0L9UC87|A0A0L9UC87_PHAAN Uncharacterized protei	13	4	4	1	17.8	35.029		648790000	575630000	461440000	5.61953e+08	404720000	528630000	271040000	4.01463e+08	0.714407	0.15677
A0A1C7D3M3;A0A1C7D2T5;A0A191UJ91;A0A0Y0U4J1;W8CYK5;V5JDT5;S4T035;Q9BBQ6;I3SLZ6;I3SCV1;I3S8X3;D5MAQ8;D5MAM0;B8R484;B5LMQ3;A0A1S5RRK9;A0A1S5RRD3;A0A1L5BWJ6;A0A1C7D3Y0;A0A1C7D3A7;A0A192ICP5;A0A142G657;A0A109RSZ3;A0A0Y0UF30;A0A0Y0UF24;A0A0Y0UBI6;A0A0Y0I5T6;A0A0U2LMX9;A0A0K0LXU7;A0A0K0LWT8;A0A0K0LWT2;A0A0K0LWL7;A0A0K0LVS6;A0A0K0LVP3;A0A0K0LVI4;A0A0K0LUU9;A0A0K0LUK3;A0A0K0LU67;A0A0K0LU58;A0A0K0LTT9;A0A…	tr|A0A1C7D3M3|A0A1C7D3M3_9FABA Cytochrome b6 OS=Indigofera tinctoria GN=petB PE=3 SV=1;tr|A0A1C7D2T5|A0A1C7D2T5_ARAHY Cytochrome b6 OS=Arachis hypogaea GN=petB PE=3 SV=1;tr|A0A191UJ91|A0A191UJ91_ARAHY Cytochrome b6 OS=Arachis hypogaea GN=petB PE=3 SV=1;tr|	115	5	5	4	28.8	24.128		11170000000	7530700000	8166300000	8.95567e+09	6064100000	6258800000	7937900000	6753600000	0.754115	0.157997
C6TEJ0;G7IV78;I1LM00;A0A0B2QYI8;I1MZM9;C6TLQ9;A0A0B2QFS6;A0A0S3S5S9;A0A1S2Y734;V7BLT1;A0A151QWK6;A0A1S3VI02;A0A0S3S5T7;A0A0L9VCF6	tr|C6TEJ0|C6TEJ0_SOYBN Putative uncharacterized protein OS=Glycine max PE=2 SV=1;tr|G7IV78|G7IV78_MEDTR NADH-quinone oxidoreductase cyanobacterial subunit N OS=Medicago truncatula GN=MTR_3g062890 PE=4 SV=1;tr|I1LM00|I1LM00_SOYBN Uncharacterized protein OS=	14	2	2	2	9.9	21.748		40361000	135100000	122780000	9.94137e+07	37315000	14285000		25800000	0.259522	0.158074
Q9AVR8	tr|Q9AVR8|Q9AVR8_PEA Sucrose synthase OS=Pisum sativum GN=sus3 PE=2 SV=1	1	16	1	1	22.9	91.94		22849000	15377000		19113000	29678000	26265000	22720000	26221000	1.37189	0.158569
A0A1S3E6U3;P26969;G4XWZ1;G4XWZ6;V7AW31;A0A1S3U013;A0A0L9UHJ7;A0A0S3RBH5	tr|A0A1S3E6U3|A0A1S3E6U3_CICAR Glycine cleavage system P protein OS=Cicer arietinum GN=LOC101506313 PE=3 SV=1;sp|P26969|GCSP_PEA Glycine dehydrogenase (decarboxylating), mitochondrial OS=Pisum sativum GN=GDCSP PE=1 SV=1;tr|G4XWZ1|G4XWZ1_CICAR Glycine decar	8	12	12	1	18.3	115.43		2704500000	2473800000	3140500000	2.77293e+09	2715400000	1773700000	2063500000	2184200000	0.787686	0.158605
G7JML2;I3S6D2;I3SYQ7;A0A1S2Z6A7;P34922;B7FL18	tr|G7JML2|G7JML2_MEDTR Glyceraldehyde-3-phosphate dehydrogenase OS=Medicago truncatula GN=MTR_4g103920 PE=3 SV=1;tr|I3S6D2|I3S6D2_MEDTR Glyceraldehyde-3-phosphate dehydrogenase OS=Medicago truncatula PE=2 SV=1;tr|I3SYQ7|I3SYQ7_LOTJA Glyceraldehyde-3-phosph	6	12	1	0	38.9	36.66		70938000	215070000	260390000	1.82133e+08	73237000	95466000	79274000	82659000	0.45384	0.158688
B4UWD3	tr|B4UWD3|B4UWD3_ARAHY Putative mitochondrial ATP synthase (Fragment) OS=Arachis hypogaea PE=2 SV=1	1	1	1	1	18.8	7.4313		215920000	188820000	127320000	1.77353e+08	235710000	252490000	200880000	2.29693e+08	1.29512	0.15916
I1MY65;A0A0B2SUH4	tr|I1MY65|I1MY65_SOYBN Uncharacterized protein OS=Glycine max GN=LOC100783077 PE=4 SV=1;tr|A0A0B2SUH4|A0A0B2SUH4_GLYSO L-ascorbate oxidase like OS=Glycine soja GN=glysoja_043904 PE=4 SV=1	2	1	1	1	2.2	59.959		49431000	66035000	32966000	4.94773e+07	67677000	174390000	84422000	1.0883e+08	2.19959	0.160318
A0A1J7GIY5;Q39852;A0A0R0GE46;I3SAB2;I1KTB1;A0A0L9TJ47;I1MAU1;A0A151TKJ5;V7CNI6;I3SCF3;I1KTB0;I1K4S0;C6TBQ0;A0A1S3UC94;A0A1S2YG48;A0A0S3QY94;A0A0B2RBC1;I3SC57;B7FH20;A0A0B2QZ67;A0A1J7IYF8	tr|A0A1J7GIY5|A0A1J7GIY5_LUPAN Uncharacterized protein OS=Lupinus angustifolius GN=TanjilG_05798 PE=4 SV=1;tr|Q39852|Q39852_SOYBN Putative ATP synthase subunit OS=Glycine max PE=4 SV=1;tr|A0A0R0GE46|A0A0R0GE46_SOYBN Uncharacterized protein OS=Glycine max G	21	2	1	1	4.8	51.922		120740000	97826000	95604000	1.04723e+08	107530000	173120000	139680000	140110000	1.33791	0.160481
A0A0L9U1T3;A0A0R0KUQ0;V7B160;T2DNH9;I1N504;A0A1S3TRL5;A0A151TCS7;A0A0S3SKU7;A0A0S3RR79;A0A0B2Q1H3;A0A1S2XQL9;C6TN20;A2Q5B8;A0A1J7H3J9;A0A0B2QZT0;K7MV98;A0A0L9UII6;I3SDR3;I3SB83;A0A1J7HGE0	tr|A0A0L9U1T3|A0A0L9U1T3_PHAAN Eukaryotic translation initiation factor 3 subunit H OS=Phaseolus angularis GN=LR48_Vigan03g010700 PE=3 SV=1;tr|A0A0R0KUQ0|A0A0R0KUQ0_SOYBN Eukaryotic translation initiation factor 3 subunit H OS=Glycine max GN=GLYMA_02G09730	20	4	4	4	14.5	36.57		21631000	22048000	28885000	24188000	16918000		19598000	18258000	0.754837	0.16055
A0A0S3SLV3;A0A1S3V7D9;A0A0R0I6U8;A0A0B2PD34;V7BEM4;A0A0L9U0V0;I1LEU9;K7N2X7;K7KIH5;V7ATT4;K7KTG8;A0A1S3TXW7;A0A1S3E826;A0A072VQY1;V7AWI7;K7KTG7;A0A1S3TXV9;A0A0S3RC95;A0A0B2PV55;K7KIH4;A0A1S2Y922;A0A072V1P1;A0A072V3I9;A0A0R0EAU1;A0A151U7E6;A0A1J7H249;G7IC96;A0A0R0EM71;A0A1S3E7Y4;A0A0B2PKL7;A0A151TT72;I1K8S4;A0A0B2PHM9;A0A1S2XZP3;V7ATJ9;K7KIH3;A0A1S3TXV0;A0A0L9UH66;A0A1S2Y969;G7JAF7;A0A1J7I8T1;A0A1…	tr|A0A0S3SLV3|A0A0S3SLV3_PHAAN Uncharacterized protein OS=Vigna angularis var. angularis GN=Vigan.08G031500 PE=3 SV=1;tr|A0A1S3V7D9|A0A1S3V7D9_VIGRR cysteine--tRNA ligase 2, cytoplasmic OS=Vigna radiata var. radiata GN=LOC106772391 PE=3 SV=1;tr|A0A0R0I6U8|	42	2	2	2	3.4	60.157		16215000	15567000	15879000	15887000	35076000		18976000	27026000	1.70114	0.160631
A0A151QPA1;A0A1W6F873;A0A1W6F7Z4;A0A1W5P4F5;A0A0K0LWF6;A0A0K0LUH3;A0A0K0LWN6;A0A0K0LUV2;V5JDU9;A0A1V0IGW4;A0A1V0IGW3;A0A1V0IGW0;A0A1V0IGV7;A0A1V0IGV4;A0A1V0IGV3;A0A1V0IGU7;A0A1V0IGU6;A0A1V0IGU4;A0A1V0IGU3;A0A1V0IGU0;A0A1V0IGT8;A0A1C7D3C6;A0A1V0IGT9	tr|A0A151QPA1|A0A151QPA1_CAJCA 30S ribosomal protein S15 OS=Cajanus cajan GN=KK1_047273 PE=3 SV=1;tr|A0A1W6F873|A0A1W6F873_9FABA Ribosomal protein S15 OS=Ammopiptanthus nanus GN=rps15 PE=4 SV=1;tr|A0A1W6F7Z4|A0A1W6F7Z4_9FABA Ribosomal protein S15 OS=Ammopi	23	2	2	1	18.9	10.867		180840000	313400000	199630000	231290000	162640000	171760000	140590000	158330000	0.684552	0.160658
C0J3J5	tr|C0J3J5|C0J3J5_9FABA ATP synthase subunit beta (Fragment) OS=Macroptilium atropurpureum GN=atpB PE=3 SV=1	1	17	1	1	54.6	50.619		738200000	653520000	650610000	6.80777e+08	1549000000	717360000	1034400000	1.10025e+09	1.61617	0.16073
A0A1S3UW55;A0A0S3R2G2;A0A0L9TNI6;V7CLR1	tr|A0A1S3UW55|A0A1S3UW55_VIGRR beta-glucosidase 40-like OS=Vigna radiata var. radiata GN=LOC106769201 PE=3 SV=1;tr|A0A0S3R2G2|A0A0S3R2G2_PHAAN Uncharacterized protein OS=Vigna angularis var. angularis GN=Vigan.01G254700 PE=3 SV=1;tr|A0A0L9TNI6|A0A0L9TNI6_P	4	2	2	1	6	57.187		71998000	91231000	88810000	84013000	107160000	125990000	86036000	1.06395e+08	1.26642	0.160945
Q95AG1;I1MFC4;C6TNM8;A0A0B2REW2;I1M170;A0A0B2RT09;C6TA91;E1AI06;Q84XD4;Q84XE8;Q84XE6;Q84XE5;Q84XE4;Q84XD8;Q84XD7;Q84XD6;Q84XD5;Q84XD0;Q84XC9;Q84XC8;Q6XZN3;Q6XZN2;Q6XZN1;Q6XZN0;Q6XZM9;Q6XZM8;Q6XZM6;Q6XZM5;Q6XZL9;Q9XHR5;Q9XHR3;Q9S803;Q9S802;Q9S801;E1AI05;E1AI04;S4SCU8;M9NLP3;Q84XE3;Q84XD3;Q84XE2;Q84XE0;Q6XZM0;Q9XHR4;K7K802;I1JWX3	tr|Q95AG1|Q95AG1_SOYBN Glutamine synthetase OS=Glycine max PE=2 SV=1;tr|I1MFC4|I1MFC4_SOYBN Glutamine synthetase OS=Glycine max GN=LOC100780873 PE=3 SV=1;tr|C6TNM8|C6TNM8_SOYBN Glutamine synthetase OS=Glycine max PE=2 SV=1;tr|A0A0B2REW2|A0A0B2REW2_GLYSO Gl	46	7	1	0	19.2	47.692		33320000	23475000	23308000	26701000	21261000	20974000	20825000	21020000	0.787236	0.161472
A0A0R0I7G4;A0A0B2RY32;A0A072VR75;A0A1J7I2C2;V7BE12;A0A1S3UY04;A0A151U838;A0A1S2Y0A5;A0A1J7FTE7;I1NJ60;A0A151U819;A0A0B2QK86;A0A0S3SL78;A0A072U3B1;A0A0L9U2A2	tr|A0A0R0I7G4|A0A0R0I7G4_SOYBN Uncharacterized protein OS=Glycine max GN=LOC100820337 PE=4 SV=1;tr|A0A0B2RY32|A0A0B2RY32_GLYSO COBW domain-containing protein 1 OS=Glycine soja GN=glysoja_013533 PE=4 SV=1;tr|A0A072VR75|A0A072VR75_MEDTR Cobalamin biosynthesi	15	4	4	4	12.3	49.62		166650000	143140000	186260000	165350000	144420000	143520000	143970000	143970000	0.870699	0.161515
Q01517;A0A072ULB0	sp|Q01517|ALFC2_PEA Fructose-bisphosphate aldolase 2, chloroplastic OS=Pisum sativum PE=1 SV=2;tr|A0A072ULB0|A0A072ULB0_MEDTR Fructose-bisphosphate aldolase OS=Medicago truncatula GN=MTR_4g071880 PE=3 SV=1	2	8	1	1	29.8	37.826			5384100000	6467200000	5925650000	3828100000	3314600000	5469800000	4.20417e+09	0.709486	0.161612
I1L6Q5;C6SW77;B6ZK00;A0A0B2RC05;A0A1S2XPW6	tr|I1L6Q5|I1L6Q5_SOYBN Uncharacterized protein OS=Glycine max GN=LOC100499755 PE=4 SV=1;tr|C6SW77|C6SW77_SOYBN Putative uncharacterized protein OS=Glycine max PE=2 SV=1;tr|B6ZK00|B6ZK00_SOYBN Peroxisomal biogenesis factor 11 family protein OS=Glycine max G	5	1	1	1	6.4	25.829		85991000	68671000	96710000	8.37907e+07	95519000	94964000	109200000	9.98943e+07	1.19219	0.161916
A0A151SKP1	tr|A0A151SKP1|A0A151SKP1_CAJCA Elongation factor G, chloroplastic OS=Cajanus cajan GN=KK1_001602 PE=3 SV=1	1	9	1	1	16.7	86.087		147770000	139710000	139190000	1.42223e+08	159800000	175000000	142360000	1.59053e+08	1.11834	0.162049
P17067	sp|P17067|CAHC_PEA Carbonic anhydrase, chloroplastic OS=Pisum sativum PE=1 SV=1	1	4	1	1	14.3	35.377		69723000	63730000	58517000	63990000	79070000	69154000	68123000	7.21157e+07	1.12698	0.163021
A0A1S2Z6A5;B7FN18;G7JMK0	tr|A0A1S2Z6A5|A0A1S2Z6A5_CICAR adenylate kinase 4 OS=Cicer arietinum GN=LOC101490478 PE=3 SV=1;tr|B7FN18|B7FN18_MEDTR Adenylate kinase OS=Medicago truncatula GN=MTR_4g103800 PE=2 SV=1;tr|G7JMK0|G7JMK0_MEDTR Adenylate kinase OS=Medicago truncatula GN=MTR_4g	3	8	8	2	40.7	26.737		316140000	468560000	499730000	4.28143e+08	452290000	684040000	599250000	5.78527e+08	1.35125	0.163829
A0A1S3TAR3;A0A0S3T181;A0A0L9UUC6	tr|A0A1S3TAR3|A0A1S3TAR3_VIGRR U2 small nuclear ribonucleoprotein A OS=Vigna radiata var. radiata GN=LOC106753556 PE=4 SV=1;tr|A0A0S3T181|A0A0S3T181_PHAAN Uncharacterized protein OS=Vigna angularis var. angularis GN=Vigan.10G002000 PE=4 SV=1;tr|A0A0L9UUC6	3	3	1	1	12.9	32.343		22978000	26510000	24244000	2.45773e+07	24619000	43700000	34022000	3.41137e+07	1.38801	0.164054
A0A1S2Y7W3;Q9SM57;G7J5Z3;A0A072V2Z5;A0A1J7GB06;I3SCF5;V7AUR6	tr|A0A1S2Y7W3|A0A1S2Y7W3_CICAR outer envelope pore protein 21, chloroplastic OS=Cicer arietinum GN=LOC101502247 PE=4 SV=1;sp|Q9SM57|OEP21_PEA Outer envelope pore protein 21, chloroplastic OS=Pisum sativum GN=OEP21 PE=1 SV=1;tr|G7J5Z3|G7J5Z3_MEDTR Outer env	7	3	3	3	22.8	19.543		96016000	84512000	93556000	9.13613e+07	89448000	58580000	76977000	7.50017e+07	0.820934	0.164359
A0A1J7HJL3;V7D1B8;I3T3W2;C6SW20;C6SVZ3;A0A1S3TR78;A0A1S2XW14;A0A1J7HX36;A0A1J7HKR5;A0A1J7GLU3;A0A151TW94;A0A0S3RZV9;A0A0R0F2E8;A0A0L9U8V0;A0A0B2S9G2;A0A0B2P8J0;I3SUV9;A0A0B2P1V9	tr|A0A1J7HJL3|A0A1J7HJL3_LUPAN Uncharacterized protein OS=Lupinus angustifolius GN=TanjilG_17615 PE=3 SV=1;tr|V7D1B8|V7D1B8_PHAVU Uncharacterized protein OS=Phaseolus vulgaris GN=PHAVU_001G225400g PE=3 SV=1;tr|I3T3W2|I3T3W2_LOTJA Uncharacterized protein OS	18	6	4	0	12.3	67.653		517810000	419840000	447790000	4.61813e+08	414480000	413820000	408400000	4.12233e+08	0.892641	0.164766
A0A1S3W0A8	tr|A0A1S3W0A8|A0A1S3W0A8_VIGRR 30S ribosomal protein 2, chloroplastic-like OS=Vigna radiata var. radiata GN=LOC106780336 PE=4 SV=1	1	1	1	1	4.5	35.125		16841000	18581000	33188000	22870000	48527000		31208000	39867500	1.74322	0.164961
A0A1J7HL52	tr|A0A1J7HL52|A0A1J7HL52_LUPAN Uncharacterized protein OS=Lupinus angustifolius GN=TanjilG_16481 PE=3 SV=1	1	5	1	0	30.1	26.599		142970000	190390000	208220000	1.80527e+08	264280000	197390000	220410000	227360000	1.25943	0.165454
I1M4W8;I1JGB0;I3SCK2;I1M4W7;C6TFJ4;C6SW13;C6SVB9;A0A0B2RMQ6;A0A0B2R6Y3;Q41050;A0A1S2XEI0;A0A0B2SAD2;I3SHV5;B7FGP0;A0A072VMU1	tr|I1M4W8|I1M4W8_SOYBN Uncharacterized protein OS=Glycine max GN=LOC100499674 PE=4 SV=1;tr|I1JGB0|I1JGB0_SOYBN Uncharacterized protein OS=Glycine max GN=LOC100796140 PE=4 SV=1;tr|I3SCK2|I3SCK2_LOTJA Uncharacterized protein OS=Lotus japonicus PE=2 SV=1;tr|I	15	1	1	1	7.5	11.735		238660000	126720000	190880000	185420000	260550000	226150000	431900000	306200000	1.65139	0.166061
A0A1S2XFW9;G7IQT0;G7IQT1;I1MM44;I1JMB4;C6THM8;A0A0B2QL13;A0A0B2NWX8;A0A151QY96;G7IQT2;V7BTL8;A0A1S3U7A0;A0A0S3SK59;A0A0L9UIW6;I3SBE3;I3S9M4	tr|A0A1S2XFW9|A0A1S2XFW9_CICAR Glyceraldehyde-3-phosphate dehydrogenase OS=Cicer arietinum GN=LOC101504216 PE=3 SV=1;tr|G7IQT0|G7IQT0_MEDTR Glyceraldehyde-3-phosphate dehydrogenase OS=Medicago truncatula GN=MTR_2g065470 PE=2 SV=2;tr|G7IQT1|G7IQT1_MEDTR Gly	16	8	6	3	22.9	44.74		53031000	16375000	46889000	38765000	25686000	14686000	15999000	1.87903e+07	0.484724	0.167243
E1C9L3;A0A1J7ILK5;A0A072VQ86;Q8W535;V7CM03;V7AXY7;Q9ZT05;K7MCH3;I3SM84;A0A1S3U1P0;A0A151SSA9;A0A0S3RH10;A0A0M3KL11;A0A0L9TG15;A0A0B2PCE4;I3SQF1;A0A1S2Y2T7;I1L250;A0A0B2S9G5;C6T358;A0A1J7GA91	tr|E1C9L3|E1C9L3_PEA Photosystem I reaction center subunit X psaK OS=Pisum sativum PE=1 SV=1;tr|A0A1J7ILK5|A0A1J7ILK5_LUPAN Uncharacterized protein OS=Lupinus angustifolius GN=TanjilG_14140 PE=4 SV=1;tr|A0A072VQ86|A0A072VQ86_MEDTR Photosystem I reaction ce	21	1	1	1	10.7	8.4558		3643400000	4098200000		3870800000	2837800000	1006400000	3081800000	2.30867e+09	0.596431	0.167736
A0A1J7GH77	tr|A0A1J7GH77|A0A1J7GH77_LUPAN Uncharacterized protein OS=Lupinus angustifolius GN=TanjilG_16572 PE=4 SV=1	1	3	1	1	3.2	163.18		95290000	60246000	102220000	8.59187e+07	58376000	65113000	67342000	6.36103e+07	0.740355	0.167983
A0A1J7H184;G7JLG0;A0A1S2Z6B6;G7J524	tr|A0A1J7H184|A0A1J7H184_LUPAN Uncharacterized protein OS=Lupinus angustifolius GN=TanjilG_27525 PE=3 SV=1;tr|G7JLG0|G7JLG0_MEDTR Argininosuccinate synthase OS=Medicago truncatula GN=MTR_4g103680 PE=3 SV=1;tr|A0A1S2Z6B6|A0A1S2Z6B6_CICAR argininosuccinate s	4	4	4	0	5.9	81.937		76754000	102000000	99143000	9.26323e+07	143970000	137150000	90530000	1.23883e+08	1.33737	0.168097
I3SCE0;V7B701	tr|I3SCE0|I3SCE0_LOTJA Uncharacterized protein OS=Lotus japonicus PE=2 SV=1;tr|V7B701|V7B701_PHAVU Uncharacterized protein OS=Phaseolus vulgaris GN=PHAVU_008G096200g PE=4 SV=1	2	2	1	1	11.2	25.378		62965000	76135000	74647000	71249000	100280000	76513000	79831000	8.55413e+07	1.2006	0.168691
A0A191UJ92	tr|A0A191UJ92|A0A191UJ92_ARAHY 50S ribosomal protein L20, chloroplastic OS=Arachis hypogaea GN=rpl20 PE=3 SV=1	1	2	2	2	16	14.064		152910000	162850000	103240000	1.39667e+08	87349000	109620000	118320000	1.05096e+08	0.75248	0.16887
V7CLA3;T2DNA1;A0A1S3T8N3;A0A0S3R0I5;A0A0L9T5L6	tr|V7CLA3|V7CLA3_PHAVU Tubulin beta chain OS=Phaseolus vulgaris GN=PHAVU_002G198600g PE=3 SV=1;tr|T2DNA1|T2DNA1_PHAVU Tubulin beta chain OS=Phaseolus vulgaris PE=2 SV=1;tr|A0A1S3T8N3|A0A1S3T8N3_VIGRR Tubulin beta chain OS=Vigna radiata var. radiata GN=LOC1	5	11	1	0	31.8	49.767		39271000	20304000	30037000	2.98707e+07	47617000	39898000	35148000	4.08877e+07	1.36882	0.16896
A0A1S2Y1U7	tr|A0A1S2Y1U7|A0A1S2Y1U7_CICAR phosphoglucan, water dikinase, chloroplastic OS=Cicer arietinum GN=LOC101503946 PE=4 SV=1	1	3	2	1	3.5	130.14		31292000	20843000	27387000	2.65073e+07	19649000	21082000	22803000	21178000	0.798949	0.169246
A0A151T3C9	tr|A0A151T3C9|A0A151T3C9_CAJCA Phosphoglucomutase, cytoplasmic OS=Cajanus cajan GN=KK1_016050 PE=3 SV=1	1	10	1	1	22.2	59.324		38604000	34730000	53838000	4.23907e+07	13483000	26385000	39548000	26472000	0.624477	0.169812
A0A1J7I381;A0A1J7GHN4	tr|A0A1J7I381|A0A1J7I381_LUPAN Uncharacterized protein OS=Lupinus angustifolius GN=TanjilG_18503 PE=4 SV=1	2	3	2	2	6.3	60.878		1205800000	1444200000	1429300000	1.35977e+09	1061100000	1281400000	1226900000	1189800000	0.875003	0.169837
A0A1J7H215;A0A0B2R8P8;I3SJ57;A0A1J7G290	tr|A0A1J7H215|A0A1J7H215_LUPAN Guanosine nucleotide diphosphate dissociation inhibitor OS=Lupinus angustifolius GN=TanjilG_24284 PE=3 SV=1	4	4	3	1	8.1	49.715		263980000	228880000	179290000	224050000	281660000	271180000	250610000	2.67817e+08	1.19534	0.170208
A0A151TQA8;V7BB76;I1NFD0;I1NFC7;I1LF20;A0A0R0E9X9;A0A1J7HJH3;I1NFC9;I1NFC6;A0A1S3V6P5;A0A0S3SLN5;A0A0B2PQW1;I1LF19;I1LF17;A0A1J7H288;A0A0B2RYB6;A0A0L9U0Q5	tr|A0A151TQA8|A0A151TQA8_CAJCA Uncharacterized protein OS=Cajanus cajan GN=KK1_008341 PE=4 SV=1;tr|V7BB76|V7BB76_PHAVU Uncharacterized protein (Fragment) OS=Phaseolus vulgaris GN=PHAVU_007G0220000g PE=4 SV=1;tr|I1NFD0|I1NFD0_SOYBN Uncharacterized protein O	17	2	2	2	9.6	30.953		22072000	25933000	18221000	2.20753e+07		78828000	30536000	54682000	2.47706	0.171548
A0A0R0KIR5;A0A0R0KIC6;I1JN60;I1JN59;A0A0B2RDB7;A0A0R0KNE8;O49154;A0A0B2R9T7	tr|A0A0R0KIR5|A0A0R0KIR5_SOYBN Uncharacterized protein (Fragment) OS=Glycine max GN=GLYMA_03G1283001 PE=4 SV=1;tr|A0A0R0KIC6|A0A0R0KIC6_SOYBN Uncharacterized protein (Fragment) OS=Glycine max GN=GLYMA_03G1283001 PE=4 SV=1;tr|I1JN60|I1JN60_SOYBN Uncharacter	8	35	2	1	29.2	166.64		251520000	336610000	730260000	4.39463e+08	211410000	182050000	191140000	1.94867e+08	0.44342	0.173087
G7IHD2	tr|G7IHD2|G7IHD2_MEDTR PPR containing plant-like protein, putative OS=Medicago truncatula GN=MTR_2g082550 PE=4 SV=2	1	1	1	1	1.6	71.445		53164000	61473000	50464000	5.50337e+07	70965000		60070000	65517500	1.1905	0.173502
Q6W2J4;I3SL43;I3SBK4	tr|Q6W2J4|Q6W2J4_LOTJA VDAC1.2 OS=Lotus japonicus PE=2 SV=1;tr|I3SL43|I3SL43_LOTJA Uncharacterized protein OS=Lotus japonicus PE=2 SV=1;tr|I3SBK4|I3SBK4_LOTJA Uncharacterized protein OS=Lotus japonicus PE=2 SV=1	3	4	1	1	21	29.713		945380000	1124300000	766820000	945500000	999010000	1208600000	1333900000	1.1805e+09	1.24855	0.173515
G7JXA7;A0A1S2XM27	tr|G7JXA7|G7JXA7_MEDTR Alpha-glucosidase OS=Medicago truncatula GN=MTR_5g057990 PE=3 SV=1;tr|A0A1S2XM27|A0A1S2XM27_CICAR alpha-xylosidase 1-like OS=Cicer arietinum GN=LOC101494739 PE=3 SV=1	2	7	1	1	9.7	103		43940000	76113000	48608000	5.62203e+07	61837000	87727000	82257000	7.72737e+07	1.37448	0.174292
Q8WKH1;O20356;A0A075M981;A0A075M4X4;A0A075M4S4;A0A191UJ50;Q8WJB9;J9QEN3;Q8WJE5;A0A1C3HPP4;A0A1C3HPP3;Q8WKI5;Q8WKF7;O20363;O20344;C0J390;A2VAS5;O20338;O20337;A0A1C7D2X2;A0A0Y0V0I8;A0A0Y0U217;A0A0K0LX02;A0A0K0LUQ8;Q76MV1;Q75T85;O62971;O62970;A0A140JZB0;L7R5T6;B8Q3X6;B8Q3X4;U6BRQ4;E2FGY7;A0A1C3HPP1;Q8WKH7;B8Q496;B8Q495;A2VAT2;A0A0F6Y5J3;A0A0F6Y5M2;A0A0A0QGW3;A0A1S6R096;A0A1S5RRF6;A0A1S5RR76;A0A023I6…	tr|Q8WKH1|Q8WKH1_9FABA Ribulose bisphosphate carboxylase large chain (Fragment) OS=Millettia pulchra GN=rbcL PE=3 SV=1;tr|O20356|O20356_ARAHY Ribulose bisphosphate carboxylase large chain (Fragment) OS=Arachis hypogaea GN=rbcL PE=3 SV=1;tr|A0A075M981|A0A07	439	18	3	0	41.9	51.595		9591500000	14184000000	12936000000	1.22372e+10	10347000000	10401000000	8556800000	9.76827e+09	0.798246	0.174885
I3SGN7;I1KZP9;A0A1S3VMA6;A0A151S761;A0A0L9TBM4;A0A0B2PCE6;C6TAC4;A0A151S5J5;A0A0S3S8L3	tr|I3SGN7|I3SGN7_LOTJA Uncharacterized protein OS=Lotus japonicus PE=2 SV=1;tr|I1KZP9|I1KZP9_SOYBN Uncharacterized protein OS=Glycine max GN=LOC100782902 PE=3 SV=1;tr|A0A1S3VMA6|A0A1S3VMA6_VIGRR 60S ribosomal protein L3 OS=Vigna radiata var. radiata GN=LOC	9	6	1	1	16.9	39.97		159360000	175270000	214580000	183070000	206840000	238920000	202440000	2.16067e+08	1.18024	0.174953
Q8VWV3;Q8GT61;Q5QKQ6;Q5QKQ5;Q94KI3;A0A0L9VHP2;I3S102;A0A1S3TLV2;A0A1S3TJ74;A0A0S3TCT3;P08282;A1IVX1	tr|Q8VWV3|Q8VWV3_LOTJA Glutamine synthetase OS=Lotus japonicus PE=2 SV=1;tr|Q8GT61|Q8GT61_LOTJA Glutamine synthetase OS=Lotus japonicus PE=2 SV=1;tr|Q5QKQ6|Q5QKQ6_LOTJA Glutamine synthetase OS=Lotus japonicus PE=2 SV=1;tr|Q5QKQ5|Q5QKQ5_LOTJA Glutamine synt	12	6	1	0	15.1	47.381		52636000	58812000	74627000	62025000	116720000	98026000	59922000	91556000	1.47611	0.175266
A0A151U067;A0A1J7G1E9;A0A0B2R8K0;C3TS12;A0A151SX55;A0A0L9VEF2;K7MMH6;A0A1S3VJQ3;A0A0R0FQE0;A0A1J7HAV5;G7J648;A0A0S3S8E6;V7BJ61;A0A1S2YAN9;Q68YN5;G7L0I8;G7L0I7;K7MMH5;A0A0B2QK83;A0A0R0FR64;A0A0S3S8J5;A0A0B2RQZ1;A0A0B2PDM7;K7MM99;V7BTA4	tr|A0A151U067|A0A151U067_CAJCA 5-methyltetrahydropteroyltriglutamate--homocysteine methyltransferase OS=Cajanus cajan GN=KK1_005306 PE=3 SV=1;tr|A0A1J7G1E9|A0A1J7G1E9_LUPAN Uncharacterized protein OS=Lupinus angustifolius GN=TanjilG_00010 PE=3 SV=1;tr|A0A0	25	18	18	0	26.5	84.13		5435500000	5964200000	4940900000	5.44687e+09	5064700000	4917800000	4878700000	4.95373e+09	0.909465	0.176508
A0A1J7HKZ4	tr|A0A1J7HKZ4|A0A1J7HKZ4_LUPAN Uncharacterized protein OS=Lupinus angustifolius GN=TanjilG_29284 PE=4 SV=1	1	4	1	1	16.2	38.212		26749000		35116000	30932500	37457000	34809000	40939000	37735000	1.21991	0.17701
Q8W198;A0A0B2R4I4;A0A0B2NUR8;A0A151T982;A0A0R0FUL1;O80412;Q9SMK6;A0A0R0FLJ8;I1MLB6;A0A1S2XQN6;A0A1S3TWJ4;A0A0S3RWC7;A0A0L9U688;A0A1J7HXY9;I1KP36;Q8VWY1;I1K6S1;G7LI48;A0A0B2QBP4;A0A151S2M8;A0A1J7HSE8;Q2HUK6;V7CU47;Q5ZF44;C6TH75;A0A0B2Q0S0;I1MNN5;A0A0B2Q6I7;A0A1J7IHQ2;A0A1S2YEW8;V7CPA2;A0A1S3UHJ9;A0A0S3QXR9;A0A0L9TK23;A0A0B2PW39;K7MFA3;V7C0N3;A0A0R0KZR8;A0A1S3UPQ1;A0A0S3T9I1;A0A0L9VLI7;A0A1S3DVT3;A…	tr|Q8W198|Q8W198_SOYBN Phosphate transporter OS=Glycine max PE=2 SV=1;tr|A0A0B2R4I4|A0A0B2R4I4_GLYSO Phosphate carrier protein, mitochondrial OS=Glycine soja GN=glysoja_021391 PE=3 SV=1;tr|A0A0B2NUR8|A0A0B2NUR8_GLYSO Phosphate carrier protein, mitochondria	45	5	5	5	13.7	36.322		370880000	388910000	409140000	3.89643e+08	554380000	424260000	416470000	4.65037e+08	1.19349	0.1771
A0A1S2Z2L2;A0A072UU01;A0A1J7HRX3;Q9SQL2;I3S9Y6;A0A1J7H5T2;B7FJY9;C6TIC5;A0A1J7IVI3;U5U2K2;T2DPV6;T2DNB0;A0A1S3TLU3;A0A151RXC9;A0A0S3RG30;A0A0R0JQ91;A0A0L9UC10;A0A0B2R221;A0A1J7I0D2;A0A1J7I013;K7KVZ6	tr|A0A1S2Z2L2|A0A1S2Z2L2_CICAR Chlorophyll a-b binding protein, chloroplastic OS=Cicer arietinum GN=LOC101505314 PE=3 SV=1;tr|A0A072UU01|A0A072UU01_MEDTR Chlorophyll a-b binding protein, chloroplastic OS=Medicago truncatula GN=MTR_3g435460 PE=3 SV=1;tr|A0A	21	3	3	3	20.2	27.732		6798300000	9968700000	3296600000	6.68787e+09	3351900000	3329200000	3910100000	3530400000	0.527881	0.178277
A0A1S3VFK2;A0A0S3T6V9;A0A0L9VPE3;I3T3H0;Q7Y0W8;T2DMJ9	tr|A0A1S3VFK2|A0A1S3VFK2_VIGRR Isocitrate dehydrogenase [NADP] OS=Vigna radiata var. radiata GN=LOC106774537 PE=3 SV=1;tr|A0A0S3T6V9|A0A0S3T6V9_PHAAN Isocitrate dehydrogenase [NADP] OS=Vigna angularis var. angularis GN=Vigan.11G013100 PE=3 SV=1;tr|A0A0L9VP	6	6	2	0	12.8	53.629		128070000	186840000	29648000	1.14853e+08	207930000	226170000	156240000	196780000	1.71333	0.179456
A0A1S2YEA7	tr|A0A1S2YEA7|A0A1S2YEA7_CICAR biotin carboxylase 2, chloroplastic OS=Cicer arietinum GN=LOC101505461 PE=4 SV=1	1	7	7	0	20	59.277		203550000	207620000	253870000	221680000	172330000	152930000	217670000	1.80977e+08	0.816387	0.179756
I3SE47;B7FIB3;G7KCF2	tr|I3SE47|I3SE47_MEDTR Uncharacterized protein OS=Medicago truncatula PE=2 SV=1;tr|B7FIB3|B7FIB3_MEDTR Putative uncharacterized protein OS=Medicago truncatula PE=2 SV=1;tr|G7KCF2|G7KCF2_MEDTR RNA recognition motif OS=Medicago truncatula GN=MTR_5g029640 PE=	3	1	1	1	5.3	29.706		23632000	22557000		23094500	26075000	31680000		28877500	1.25041	0.179934
I1JSY1;A0A0B2RPS7	tr|I1JSY1|I1JSY1_SOYBN Uncharacterized protein OS=Glycine max GN=LOC100776544 PE=4 SV=1;tr|A0A0B2RPS7|A0A0B2RPS7_GLYSO Prolyl endopeptidase OS=Glycine soja GN=glysoja_013828 PE=4 SV=1	2	1	1	1	1.8	82.008		46878000	36699000	31330000	3.83023e+07	52705000	43045000	45466000	47072000	1.22896	0.179984
A0A0B2QBA6;I1MTU1;C6TGD9;I3SKI3	tr|A0A0B2QBA6|A0A0B2QBA6_GLYSO Geranylgeranyl diphosphate reductase, chloroplastic OS=Glycine soja GN=glysoja_006968 PE=4 SV=1;tr|I1MTU1|I1MTU1_SOYBN Malate dehydrogenase OS=Glycine max GN=LOC100814078 PE=3 SV=1;tr|C6TGD9|C6TGD9_SOYBN Putative uncharacteri	4	9	3	0	16.1	88.426		186720000	145380000	190460000	1.74187e+08	210630000	242870000	180940000	211480000	1.2141	0.180048
A0A151U6P5;A0A1S3UXL3;A0A0S3SMP5;A0A0L9U0X7;I1NGJ0;I1NGI9;C6TI64;A0A0B2Q2G6;A0A0B2PX52;K7LCA6	tr|A0A151U6P5|A0A151U6P5_CAJCA 40S ribosomal protein S3a OS=Cajanus cajan GN=KK1_007692 PE=3 SV=1;tr|A0A1S3UXL3|A0A1S3UXL3_VIGRR 40S ribosomal protein S3a OS=Vigna radiata var. radiata GN=LOC106769617 PE=3 SV=1;tr|A0A0S3SMP5|A0A0S3SMP5_PHAAN 40S ribosomal	10	6	6	1	27.6	29.765		1093200000	1022900000	1061400000	1.05917e+09	1094900000	1262000000	1102600000	1.15317e+09	1.08875	0.181177
A0A151R1B9	tr|A0A151R1B9|A0A151R1B9_CAJCA Uncharacterized protein OS=Cajanus cajan GN=KK1_042573 PE=4 SV=1	1	5	5	0	14.1	34.614		145770000	120450000	171880000	1.46033e+08	156010000	196070000	177260000	1.76447e+08	1.20826	0.181467
A0A1S3TC23;A0A0L9U796;I3SCT7;G7L4R0;Q17UU7;A0A1S2XRA5;V7CX10;T2DN22;A0A151TAJ7;A0A0S3RWT2;I1N8L0;I1JMX7;A0A0B2RQK8;A0A0B2PTL5;Q7XJI1;I3S2P0;A0A1J7GRS9;D3VMP5;C6T5W1;C6T5W0;B7FKU6;A8C6Y0;A8C6X5;A8C6P7;B7FG03	tr|A0A1S3TC23|A0A1S3TC23_VIGRR magnesium-protoporphyrin IX monomethyl ester [oxidative] cyclase, chloroplastic OS=Vigna radiata var. radiata GN=LOC106753941 PE=3 SV=1;tr|A0A0L9U796|A0A0L9U796_PHAAN Uncharacterized protein OS=Phaseolus angularis GN=LR48_Vig	25	6	6	3	17.2	46.469		374960000	276000000	301040000	3.17333e+08	125290000	303110000	234390000	220930000	0.696208	0.181591
A0A151TLT9	tr|A0A151TLT9|A0A151TLT9_CAJCA S-norcoclaurine synthase OS=Cajanus cajan GN=KK1_021617 PE=4 SV=1	1	1	1	1	9.5	17.669			54556000	18983000	36769500	129310000	66411000	68705000	88142000	2.39715	0.182222
A0A1J7H5Z8;A0A1J7HRI2	tr|A0A1J7H5Z8|A0A1J7H5Z8_LUPAN Elongation factor Tu OS=Lupinus angustifolius GN=TanjilG_28907 PE=3 SV=1;tr|A0A1J7HRI2|A0A1J7HRI2_LUPAN Elongation factor Tu OS=Lupinus angustifolius GN=TanjilG_15790 PE=3 SV=1	2	9	2	0	18.7	51.684		1811200000	1563700000	1907400000	1.76077e+09	1684000000	1507900000	1526400000	1.57277e+09	0.893228	0.182259
A0A0S3RZ69;A0A1S3TQW2;A0A0L9U8C7;A0A1S2XT91;I1NAP5;I1JQ35;A0A0B2QGA2;A0A0B2P3G8;V7D157	tr|A0A0S3RZ69|A0A0S3RZ69_PHAAN Uncharacterized protein OS=Vigna angularis var. angularis GN=Vigan.04G347400 PE=3 SV=1;tr|A0A1S3TQW2|A0A1S3TQW2_VIGRR signal recognition particle 54 kDa protein, chloroplastic OS=Vigna radiata var. radiata GN=LOC106757838 PE=	9	5	5	2	11.9	61.569		131920000	111400000	117870000	1.20397e+08	128560000	133980000	174290000	145610000	1.20942	0.182345
V7BR01	tr|V7BR01|V7BR01_PHAVU Uncharacterized protein OS=Phaseolus vulgaris GN=PHAVU_006G205300g PE=4 SV=1	1	2	2	2	8	30.53		93006000	20557000	69490000	6.10177e+07	49047000	186890000	227080000	154339000	2.52941	0.182777
B4UW79	tr|B4UW79|B4UW79_ARAHY Glutathione peroxidase (Fragment) OS=Arachis hypogaea PE=2 SV=1	1	4	2	2	18.5	24.185		512140000	543240000	766970000	607450000	1064100000	590440000	964610000	873050000	1.43724	0.182809
A0A0S3RF58;A0A0L9UFH1	tr|A0A0S3RF58|A0A0S3RF58_PHAAN Glyceraldehyde-3-phosphate dehydrogenase OS=Vigna angularis var. angularis GN=Vigan.02G218400 PE=3 SV=1;tr|A0A0L9UFH1|A0A0L9UFH1_PHAAN Uncharacterized protein OS=Phaseolus angularis GN=LR48_Vigan04g150200 PE=3 SV=1	2	10	1	1	36.4	36.641		44515000	45560000	73831000	5.46353e+07	35403000	42104000	39179000	3.88953e+07	0.711908	0.183397
N0DM61;I2E2T1;D3J8K4;A4GGF5;A0A0K0LUF2;A0A0F7RPJ6;A0A0F7RNG0;V7CG92;Q1ZYJ7;A0A1S6R0F0;A0A1S5RRL8;A0A1S5RRE3;A0A120IH27;A0A0Y0HUL8;A0A0K0LNG6;A0A023I715;V7CXV1;A0A072TJH4;A0A0A0QG63	tr|N0DM61|N0DM61_PHAAN 30S ribosomal protein S7, chloroplastic OS=Phaseolus angularis GN=rps7 PE=3 SV=1;tr|I2E2T1|I2E2T1_VIGUN Ribosomal protein S7 OS=Vigna unguiculata GN=rps7 PE=3 SV=1;tr|D3J8K4|D3J8K4_VIGRA 30S ribosomal protein S7, chloroplastic OS=Vig	19	4	1	1	24.5	17.331		95450000	107670000	100650000	1.01257e+08	87898000	100920000	74792000	87870000	0.867795	0.183414
I3S8J3	tr|I3S8J3|I3S8J3_LOTJA Uncharacterized protein OS=Lotus japonicus PE=2 SV=1	1	2	1	1	11.5	26.752		20320000	21992000	18309000	20207000	24373000	21173000	33322000	2.62893e+07	1.301	0.183647
G7LIZ1;G7LIZ2;G7L7K2	tr|G7LIZ1|G7LIZ1_MEDTR Lipoxygenase OS=Medicago truncatula GN=MTR_8g018690 PE=3 SV=1;tr|G7LIZ2|G7LIZ2_MEDTR Lipoxygenase OS=Medicago truncatula GN=MTR_8g018690 PE=3 SV=1	3	4	1	1	4.5	94.308		823180000	1182500000	947670000	984450000	934830000	646420000	714710000	765320000	0.777409	0.184035
I3SSM1;I3S3N6;G7JNS2;A0A1S2YRM0;A0A1J7ITE5;B7FM53;A0A1S3UUA7;A0A0S3R6C0;Q93YB2;E0YL26;B0M1A5;J9XXT4;A0A0B2SWH5;A0A1J7GIR2;I1JZW5;Q2I693;E0YL22;A0A1J7HIS6	tr|I3SSM1|I3SSM1_MEDTR Uncharacterized protein OS=Medicago truncatula PE=2 SV=1;tr|I3S3N6|I3S3N6_MEDTR Uncharacterized protein OS=Medicago truncatula PE=2 SV=1;tr|G7JNS2|G7JNS2_MEDTR NAD-dependent aldehyde dehydrogenase family protein OS=Medicago truncatul	18	6	6	1	15.7	54.411		507490000	334660000	291040000	377730000	332610000	217630000	214350000	2.54863e+08	0.674724	0.184348
V7CYQ0;I1JQW0;C6ZRR6;A0A1S3TLM6;A0A151TXD2;A0A0L9U9Z8;A0A0B2SEE9;A0A0B2PXY2;A0A0S3S0B9;V7CYI0;M1SQR7;A0A1S2YPX5	tr|V7CYQ0|V7CYQ0_PHAVU Uncharacterized protein OS=Phaseolus vulgaris GN=PHAVU_001G216800g PE=3 SV=1;tr|I1JQW0|I1JQW0_SOYBN Uncharacterized protein OS=Glycine max GN=LOC100813950 PE=3 SV=1;tr|C6ZRR6|C6ZRR6_SOYBN Serine/threonine protein kinase OS=Glycine ma	12	4	2	1	12.7	39.287		24551000	38415000	34014000	3.23267e+07		76932000	39237000	58084500	1.7968	0.18461
A0A1J7GC88;C6T8U2;V7AXU7;K7KM63;P30124;V5N8K3;P43210;A0A1S3U4P8;A0A151SQ66;A0A0B2RTB4;A0A0R0KHB4;A0A0S3RDL1;A0A1J7GQS6;A0A0L9UF90;G7J507;G7J506;B7FJZ6;A0A1S2YDA2;K7KUJ2;I1KAC1;A0A0B2SR28	tr|A0A1J7GC88|A0A1J7GC88_LUPAN Delta-aminolevulinic acid dehydratase OS=Lupinus angustifolius GN=TanjilG_12706 PE=3 SV=1;tr|C6T8U2|C6T8U2_SOYBN Delta-aminolevulinic acid dehydratase OS=Glycine max PE=2 SV=1;tr|V7AXU7|V7AXU7_PHAVU Delta-aminolevulinic acid	21	5	5	5	18.3	47.077		56155000	63124000	101490000	7.35897e+07	37367000	50645000	58781000	48931000	0.664917	0.18491
A0A151TRI0;A0A0S3RGB1;A0A0L9UC48;A0A1S3U811;V7B0K4	tr|A0A151TRI0|A0A151TRI0_CAJCA Elongation factor Tu OS=Cajanus cajan GN=KK1_008841 PE=3 SV=1;tr|A0A0S3RGB1|A0A0S3RGB1_PHAAN Elongation factor Tu OS=Vigna angularis var. angularis GN=Vigan.02G234700 PE=3 SV=1;tr|A0A0L9UC48|A0A0L9UC48_PHAAN Elongation factor	5	12	12	1	30.6	52.224		1484700000	1676700000	3019900000	2.06043e+09	1253200000	1264700000	1343800000	1.28723e+09	0.624739	0.185219
A0A151TZF2;A0A1S3UH83;A0A0B2RRL1;A0A0B2Q1W1;A0A1S2YZP7;A0A0S3RPC1;A0A0L9V226;I1M984;I1MX58;A0A1S2Y5E0;V7CUH6;G7KAW8	tr|A0A151TZF2|A0A151TZF2_CAJCA Aspartyl-tRNA synthetase, cytoplasmic OS=Cajanus cajan GN=KK1_004952 PE=3 SV=1;tr|A0A1S3UH83|A0A1S3UH83_VIGRR aspartate--tRNA ligase 2, cytoplasmic OS=Vigna radiata var. radiata GN=LOC106765330 PE=3 SV=1;tr|A0A0B2RRL1|A0A0B2R	12	5	5	1	11.1	48.679		136840000	101210000	158520000	132190000	192510000	184230000	136090000	1.70943e+08	1.29316	0.185402
A0A0B2R3E0;Q6J9X6;C6THI6;A0A1S3USS6;A0A0S3R8S2;A0A0S3R8R1;A0A0S3R8K3;A0A0L9TS96;I1MRW8;I1MRW7;I1KMK1;C6TNJ3;I1LVJ0;C8XPS2;A0A0B2R7P3;G7L3W1;A0A1S3TR49;A0A1S2XT24;A0A0S3RYU1;A0A0L9TGN9	tr|A0A0B2R3E0|A0A0B2R3E0_GLYSO S-adenosylmethionine synthase OS=Glycine soja GN=glysoja_023993 PE=3 SV=1;tr|Q6J9X6|Q6J9X6_MEDSA S-adenosylmethionine synthase (Fragment) OS=Medicago sativa PE=2 SV=1;tr|C6THI6|C6THI6_SOYBN S-adenosylmethionine synthase OS=Gl	20	10	10	1	43.1	43.008		1159800000	1207500000	1450100000	1.27247e+09	1459900000	1583800000	1329100000	1457600000	1.14549	0.186108
A0A097PPJ9;G7KTM5;A0A1S3TQ55;A0A0S3S069;A0A0L9U9J0;A0A1S2XTS9	tr|A0A097PPJ9|A0A097PPJ9_MEDTR Carbohydrate-binding-like fold protein (Fragment) OS=Medicago truncatula PE=2 SV=1;tr|G7KTM5|G7KTM5_MEDTR Carbohydrate-binding-like fold protein OS=Medicago truncatula GN=MTR_7g109730 PE=4 SV=2;tr|A0A1S3TQ55|A0A1S3TQ55_VIGRR	6	2	2	1	1.9	99.471		89086000	61120000		75103000	131390000	91555000	99184000	1.07376e+08	1.42972	0.186147
F5B9G1	tr|F5B9G1|F5B9G1_LUPAN Malate dehydrogenase OS=Lupinus angustifolius GN=MDH2 PE=2 SV=1	1	7	1	0	24.7	35.357		327540000	344910000	322010000	3.31487e+08	324760000	305840000	320880000	317160000	0.956781	0.186384
B7FMR0;V7CWM8;A0A0L9THS4;I3S4R0;A0A072VWK2;A0A0S3RYA8;A0A1J7IGC9;A0A1S2XVC7;A0A1S3TRH7	tr|B7FMR0|B7FMR0_MEDTR Photosystem II reaction center Psb28 protein OS=Medicago truncatula PE=2 SV=1;tr|V7CWM8|V7CWM8_PHAVU Photosystem II reaction center Psb28 protein OS=Phaseolus vulgaris GN=PHAVU_001G165200g PE=3 SV=1;tr|A0A0L9THS4|A0A0L9THS4_PHAAN Pho	9	2	2	2	27.7	9.6007		49717000	41733000		45725000		36965000	38459000	37712000	0.824757	0.187225
A0A0L9V7G9;A0A0S3SDQ8	tr|A0A0L9V7G9|A0A0L9V7G9_PHAAN ATP-dependent Clp protease proteolytic subunit OS=Phaseolus angularis GN=LR48_Vigan08g170900 PE=3 SV=1;tr|A0A0S3SDQ8|A0A0S3SDQ8_PHAAN ATP-dependent Clp protease proteolytic subunit OS=Vigna angularis var. angularis GN=Vigan.0	2	2	2	0	10.6	29.364		110620000	104850000	134790000	1.16753e+08	106760000	99970000	98065000	1.01598e+08	0.870196	0.187463
A0A072UTP4;A0A1S2Y5U0;G7IVT9;A0A151SWB2;A0A1J7H9N5	tr|A0A072UTP4|A0A072UTP4_MEDTR Uncharacterized protein OS=Medicago truncatula GN=MTR_3g013460 PE=4 SV=1;tr|A0A1S2Y5U0|A0A1S2Y5U0_CICAR uncharacterized protein LOC101500231 OS=Cicer arietinum GN=LOC101500231 PE=4 SV=1;tr|G7IVT9|G7IVT9_MEDTR Uncharacterized	5	2	2	2	8.2	21.727		222110000	119150000	103660000	1.48307e+08	56984000	74954000		65969000	0.444815	0.187821
A0A1J7G632;A0A151T6U9	tr|A0A1J7G632|A0A1J7G632_LUPAN Uncharacterized protein OS=Lupinus angustifolius GN=TanjilG_06798 PE=3 SV=1;tr|A0A151T6U9|A0A151T6U9_CAJCA Peroxisomal membrane protein PMP22 OS=Cajanus cajan GN=KK1_017299 PE=3 SV=1	2	1	1	1	9.2	21.123		3472500	3715900	3731000	3639800	3635500	4251500	3967200	3951400	1.08561	0.188378
A0A0K0LW65	tr|A0A0K0LW65|A0A0K0LW65_9FABA Cytochrome f OS=Medicago lupulina GN=petA PE=3 SV=1	1	4	1	1	25	35.336		2394300000	3011500000	3845300000	3083700000	2279200000	2255100000	2635900000	2.39007e+09	0.775065	0.188508
A0A151T795;U5U085;T2DMK5;H6WQB3;I1M266;I1MEH3;I1M261;A0A0B2PH25	tr|A0A151T795|A0A151T795_CAJCA Putative allantoinase 1 OS=Cajanus cajan GN=KK1_017492 PE=4 SV=1;tr|U5U085|U5U085_PHAVU Allantoinase OS=Phaseolus vulgaris PE=2 SV=1;tr|T2DMK5|T2DMK5_PHAVU Allantoinase 1 OS=Phaseolus vulgaris PE=2 SV=1;tr|H6WQB3|H6WQB3_PHAVU	8	2	2	1	5.1	49.731		37660000	35025000	33957000	3.55473e+07	45404000	76777000	39578000	5.39197e+07	1.51684	0.188529
I1L6I6;A0A0B2R4Z7;A0A151TB03;A5YT86;A0A0R0F392;A0A0B2NV65;V7B1W9;A0A1S3TWI3;A0A0S3RSN5;A0A0L9U3W5;K7LG37;A0A1U9XPL9;G7L5N4;K7MUB9;A0A1S2XRD5;G7L5N5;I3SW43;A0A0B2P527;I1LE45;A0A1S3VZZ2	tr|I1L6I6|I1L6I6_SOYBN Cysteine synthase OS=Glycine max GN=LOC100806420 PE=1 SV=1;tr|A0A0B2R4Z7|A0A0B2R4Z7_GLYSO Cysteine synthase OS=Glycine soja GN=glysoja_005065 PE=3 SV=1;tr|A0A151TB03|A0A151TB03_CAJCA Cysteine synthase OS=Cajanus cajan GN=KK1_018812 P	20	7	7	1	20.4	40.158		789150000	673620000	699270000	720680000	812720000	955570000	738430000	8.35573e+08	1.15942	0.189217
A0A1S3V6Q0;A0A0S3SUV7;A0A0L9TTU8;I1JB84;Q6RIB6;A0A1S2XVZ6;A0A1S3VC46;A0A0S3SVB8;A0A0L9VUQ6;A0A1J7H352;A0A0B2PG67;A0A1S3EDR7;I1LXZ7;A0A151R9N5;C6TNA8;G7LBJ9	tr|A0A1S3V6Q0|A0A1S3V6Q0_VIGRR Malate dehydrogenase OS=Vigna radiata var. radiata GN=LOC106772259 PE=3 SV=1;tr|A0A0S3SUV7|A0A0S3SUV7_PHAAN Malate dehydrogenase OS=Vigna angularis var. angularis GN=Vigan.08G360500 PE=3 SV=1;tr|A0A0L9TTU8|A0A0L9TTU8_PHAAN Ma	16	8	2	0	30.7	35.424		182330000	190690000	191200000	1.88073e+08	194030000	20769000	111920000	1.08906e+08	0.579063	0.189368
E3NYU0	tr|E3NYU0|E3NYU0_9FABA Rubisco activase (Fragment) OS=Arachis diogoi PE=2 SV=1	1	7	2	2	50	10.397		4908000000	4376500000	5708900000	4997800000	4189900000	4710700000	4000300000	4300300000	0.860439	0.189417
A0A1J7FQU3;A0A0R0JP78;A0A0R0JPF7;K7MFM5;A0A0B2R6F6;A0A151SJC1;A0A0B2R0H7;I1K1L6;A0A1S3V8F4;A0A0S3T7S3;A0A0L9VQE3;I1MLU4;I3SPI3;V7BYB8;I1N727;A0A0B2R4B4;I1N5J6;C6T9S8;A0A0B2QEG0;A0A072U4W5;A0A1J7HHM7	tr|A0A1J7FQU3|A0A1J7FQU3_LUPAN Uncharacterized protein OS=Lupinus angustifolius GN=TanjilG_14725 PE=4 SV=1;tr|A0A0R0JP78|A0A0R0JP78_SOYBN Uncharacterized protein (Fragment) OS=Glycine max GN=GLYMA_05G0034001 PE=4 SV=1;tr|A0A0R0JPF7|A0A0R0JPF7_SOYBN Unchara	21	2	2	2	8	40.427		33870000	61096000	66750000	5.39053e+07	72696000	62227000	81879000	7.22673e+07	1.34063	0.189502
A0A1S3TWV8;A0A0S3SGP6;A0A0L9UNI0;I1LKW8;A0A1S3UGT9;A0A1S3T7G3;I3T407;A0A1S3UW67;A0A1S3UH12;K7LV71;A0A0B2QN32;B4UW57;A0A0R0EFU3;A0A072UJK8;I1LTQ2	tr|A0A1S3TWV8|A0A1S3TWV8_VIGRR UDP-D-apiose/UDP-D-xylose synthase 2 OS=Vigna radiata var. radiata GN=LOC106759548 PE=4 SV=1;tr|A0A0S3SGP6|A0A0S3SGP6_PHAAN Uncharacterized protein OS=Vigna angularis var. angularis GN=Vigan.07G068700 PE=4 SV=1;tr|A0A0L9UNI0|	15	3	1	1	12.4	43.418		24124000	21414000	24418000	2.33187e+07	32630000	33856000	21947000	2.94777e+07	1.26412	0.189512
I1LFY2;I1JAM9;I1LFY1;A0A0B2RS21;A0A0L9TAI1;V7CFZ1;A0A0S3T6L4;A0A1S3VQR0;A0A151SD23;A0A1J7G3R4;A0A1J7FWZ9	tr|I1LFY2|I1LFY2_SOYBN Uncharacterized protein OS=Glycine max GN=LOC100809828 PE=4 SV=1;tr|I1JAM9|I1JAM9_SOYBN Uncharacterized protein OS=Glycine max GN=LOC100794716 PE=4 SV=1;tr|I1LFY1|I1LFY1_SOYBN Uncharacterized protein OS=Glycine max GN=LOC100809828 PE	11	2	2	2	2.1	131.68		25774000		18752000	22263000	13480000		16275000	14877500	0.668261	0.189853
A0A1S2Y7T0	tr|A0A1S2Y7T0|A0A1S2Y7T0_CICAR Peptidyl-prolyl cis-trans isomerase OS=Cicer arietinum GN=LOC101500116 PE=3 SV=1	1	2	1	1	11.2	20.709		47442000	39376000	41560000	4.27927e+07	94106000	42551000	63361000	6.66727e+07	1.55804	0.190494
A0A0S3T0P1;A0A1S3TB24;A0A1S3TB21;A0A0L9UTT1;V7C7X2;A0A151RTC1;K7N0I2;I3S3X7;G7IBH6;I1NCV4;A0A072VH72;A0A1S2Y1Z6;A0A1S2Y3T8;A0A072TEK5;C6TFA0;A0A0L9ULB1;G7IBI0	tr|A0A0S3T0P1|A0A0S3T0P1_PHAAN Uncharacterized protein OS=Vigna angularis var. angularis GN=Vigan.10G001700 PE=4 SV=1;tr|A0A1S3TB24|A0A1S3TB24_VIGRR aminoacylase-1 isoform X2 OS=Vigna radiata var. radiata GN=LOC106753643 PE=4 SV=1;tr|A0A1S3TB21|A0A1S3TB21_	17	4	4	2	9.6	50.084		88414000	149110000	155460000	1.30995e+08	79481000	109720000	94874000	9.46917e+07	0.722867	0.190897
A0A072VQ27;A0A072VNY3;A0A072VPD0;A0A1J7FNR1;A0A1S3E4U6;G7I505;V7BGY9;I1NHH3;A0A1S3V658;A0A0S3SNU4;A0A0B2P013;I1LCZ2;A0A0B2QAT3;A0A0L9TYP9;A0A151SE77;I3T2M1;I3SP52;A0A1J7GFW2;A0A072UVY6;K7N488;A0A1S2YK80	tr|A0A072VQ27|A0A072VQ27_MEDTR Arsenical pump-driving ATPase-like protein OS=Medicago truncatula GN=MTR_1g094680 PE=4 SV=1;tr|A0A072VNY3|A0A072VNY3_MEDTR Arsenical pump-driving ATPase-like protein OS=Medicago truncatula GN=MTR_1g094680 PE=4 SV=1;tr|A0A072V	21	3	3	3	19.3	26.365		185320000	45386000	120420000	117042000		39173000	17021000	28097000	0.240059	0.190938
A0A0B2R3J8;A0A0R0IU60;I1KU96;A0A0B2QVA3;I1MJ28;A0A1J7IFQ3;V7BTD9;A0A072VDW9;A0A1S3U6H5;A0A0S3SK52;A0A0L9UJG2;A0A072VEG8;A0A072TDJ4;I1JEN0;A0A0B2R6B1	tr|A0A0B2R3J8|A0A0B2R3J8_GLYSO RuBisCO large subunit-binding protein subunit beta, chloroplastic OS=Glycine soja GN=glysoja_011366 PE=3 SV=1;tr|A0A0R0IU60|A0A0R0IU60_SOYBN Uncharacterized protein OS=Glycine max GN=LOC100777674 PE=3 SV=1;tr|I1KU96|I1KU96_SO	15	15	1	1	31.5	58.05		41027000		93436000	67231500	20463000	10544000		15503500	0.230599	0.19198
I3S322	tr|I3S322|I3S322_LOTJA Uncharacterized protein OS=Lotus japonicus PE=2 SV=1	1	2	1	1	9.6	26.905		235210000	417790000	372260000	3.41753e+08	222310000	285840000	244710000	2.50953e+08	0.734311	0.192132
B4UW61;I3SBR5;A0A0R0GZA7;A0A0R0I061;C6SX42;A0A0R0GMP7;A0A0B2SVK0;A0A0B2P963;K7LZF0;A0A1S2XX41;K7LHD9;K7LHD8	tr|B4UW61|B4UW61_ARAHY Electron transporter/thiol-disulfide exchange intermediate protein OS=Arachis hypogaea PE=2 SV=1;tr|I3SBR5|I3SBR5_LOTJA Uncharacterized protein OS=Lotus japonicus PE=2 SV=1	12	4	4	4	31.6	20.182		326680000	384400000	500920000	404000000	275960000	340190000	336030000	3.17393e+08	0.785627	0.192295
A0A1S2XLS7	tr|A0A1S2XLS7|A0A1S2XLS7_CICAR serine--glyoxylate aminotransferase-like OS=Cicer arietinum GN=LOC101510661 PE=3 SV=1	1	2	1	1	6.2	43.977		82274000	71096000	84654000	7.93413e+07	72870000	124900000	121450000	1.06407e+08	1.34113	0.192962
A0A0S3S3S8;A0A0L9VED3	tr|A0A0S3S3S8|A0A0S3S3S8_PHAAN Lactoylglutathione lyase OS=Vigna angularis var. angularis GN=Vigan.05G083600 PE=3 SV=1;tr|A0A0L9VED3|A0A0L9VED3_PHAAN Lactoylglutathione lyase OS=Phaseolus angularis GN=LR48_Vigan09g207400 PE=3 SV=1	2	3	1	0	10.1	32.389		271470000	317510000	351430000	313470000	276740000	292930000	212250000	260640000	0.831467	0.193348
A0A1S3VMS5;A0A0S3T787;A0A0L9TAS4;A0A1J7HE73;I3TAC3;V7CJD5;T2DP06;I1JAI9;C6TBU6;A0A1S2YXE2;A0A0B2QVE9;A0A0B2RS81;A0A151SD52;K7LMH5;A0A072UD91;I3SJX2;G7K6J9;B7FKX3	tr|A0A1S3VMS5|A0A1S3VMS5_VIGRR uncharacterized protein LOC106776435 OS=Vigna radiata var. radiata GN=LOC106776435 PE=4 SV=1;tr|A0A0S3T787|A0A0S3T787_PHAAN Uncharacterized protein OS=Vigna angularis var. angularis GN=Vigan.10G231600 PE=4 SV=1;tr|A0A0L9TAS4|	18	3	3	3	8.4	28.811		418070000	523250000	549020000	496780000	432840000	460610000	306640000	400030000	0.805246	0.193889
A0A0L9UET6;A0A0S3RFR6	tr|A0A0L9UET6|A0A0L9UET6_PHAAN Uncharacterized protein OS=Phaseolus angularis GN=LR48_Vigan04g143400 PE=4 SV=1;tr|A0A0S3RFR6|A0A0S3RFR6_PHAAN Uncharacterized protein OS=Vigna angularis var. angularis GN=Vigan.02G212400 PE=4 SV=1	2	1	1	1	2.9	55.361		53815000	58387000	82646000	6.49493e+07	49035000	36487000	58188000	4.79033e+07	0.737549	0.194076
B2CP01;A0A0R0HV03;M4YJ19;Q43092;I1NII0;A0A0B2P6Y6;Q9ZSQ5;A0A1S2XW85;I1LBX4;B2LUN7;A0A0B2Q448;A0A0R0HUM4;A0A1J7FPN4;A4ZVI2;A0A0S3SPW2;A0A0L9TGU3;A0A1S3V2Q1;B2CNZ9;A0A072VLQ9	tr|B2CP01|B2CP01_LOTJA Starch synthase, chloroplastic/amyloplastic OS=Lotus japonicus PE=2 SV=1;tr|A0A0R0HV03|A0A0R0HV03_SOYBN Starch synthase, chloroplastic/amyloplastic OS=Glycine max GN=GLYMA_10G172200 PE=3 SV=1;tr|M4YJ19|M4YJ19_ASTME Starch synthase, c	19	3	3	2	6.1	66.508		66024000	90754000	76655000	77811000	73915000	62232000	39811000	5.86527e+07	0.753784	0.194486
A0A1S2YY53;K7K4T7;A0A0B2SE84;I1LH18;A0A0B2PV57;G7JZY6;A0A151TJ98;A0A1J7FXJ1	tr|A0A1S2YY53|A0A1S2YY53_CICAR acetylornithine deacetylase OS=Cicer arietinum GN=LOC101505292 PE=4 SV=1;tr|K7K4T7|K7K4T7_SOYBN Uncharacterized protein OS=Glycine max GN=GLYMA_01G198600 PE=4 SV=1;tr|A0A0B2SE84|A0A0B2SE84_GLYSO Acetylornithine deacetylase OS	8	2	2	1	5	48		23656000	9021300	9328700	14002000	11981000	36665000	41484000	3.00433e+07	2.14565	0.195569
I1LK73;C6SZQ3;A0A0B2RFL5;A0A0B2QQL2;V7BW94;I1MDJ2;A0A1S3TTB6;A0A0S3SGF0;A0A0B2RMS8;B7FGR0;A0A0L9UNZ2;A0A072VMR9;C6TBI3;I1LQU5;C6TJY8	tr|I1LK73|I1LK73_SOYBN Uncharacterized protein OS=Glycine max GN=LOC100779362 PE=3 SV=1;tr|C6SZQ3|C6SZQ3_SOYBN Putative uncharacterized protein OS=Glycine max GN=LOC100500043 PE=2 SV=1;tr|A0A0B2RFL5|A0A0B2RFL5_GLYSO 60S ribosomal protein L23A OS=Glycine so	15	6	1	1	38.4	17.232		513160000	571470000	584180000	556270000	382050000	482670000	552390000	472370000	0.849174	0.195623
CON__P00761		1	4	4	4	25.1	24.409	+	7427100000	7991100000	8545600000	7.98793e+09	8853600000	10113000000	8107700000	9.02477e+09	1.1298	0.195763
A0A072TWU9;A0A1S2YUK7;A0A072TKH0;C6TB37;I1JME8;A0A1J7GKY6;A0A151QX19;A0A0S3SVS8;V7ALD7;I1JME7;A0A1S3VEH2;A0A0B2RG09;K7L0Z1;A0A0L9VUC0	tr|A0A072TWU9|A0A072TWU9_MEDTR Glutamyl-tRNA synthetase OS=Medicago truncatula GN=MTR_8g009900 PE=3 SV=1;tr|A0A1S2YUK7|A0A1S2YUK7_CICAR glutamate--tRNA ligase, chloroplastic/mitochondrial OS=Cicer arietinum GN=LOC101494009 PE=3 SV=1;tr|A0A072TKH0|A0A072TKH	14	2	2	2	5.5	49.348		61829000	72884000	73796000	69503000	46976000	54887000	70214000	57359000	0.825274	0.195885
A0A0L9URN2;A0A0S3T498	tr|A0A0L9URN2|A0A0L9URN2_PHAAN ATP-dependent Clp protease proteolytic subunit OS=Phaseolus angularis GN=LR48_Vigan06g071900 PE=3 SV=1;tr|A0A0S3T498|A0A0S3T498_PHAAN ATP-dependent Clp protease proteolytic subunit OS=Vigna angularis var. angularis GN=Vigan.1	2	3	1	1	20.3	17.431		51946000	44100000	79450000	5.84987e+07		25333000	41616000	33474500	0.572227	0.196244
A0A151T835;I1MJU7;A0A0B2S350;A0A0R0H650	tr|A0A151T835|A0A151T835_CAJCA Uncharacterized protein OS=Cajanus cajan GN=KK1_017786 PE=3 SV=1;tr|I1MJU7|I1MJU7_SOYBN Uncharacterized protein OS=Glycine max GN=LOC100800698 PE=3 SV=1;tr|A0A0B2S350|A0A0B2S350_GLYSO Stromal 70 kDa heat shock-related protein	4	21	21	1	33.2	73.653		10397000000	10335000000	9978400000	10236800000	9109300000	10396000000	9156100000	9553800000	0.93328	0.1964
A0A0B2S899;V7B2E0;A0A1S3VXX3;A0A0S3RSF6;A0A0L9U3P6	tr|A0A0B2S899|A0A0B2S899_GLYSO Thioredoxin F-type, chloroplastic OS=Glycine soja GN=glysoja_000980 PE=4 SV=1;tr|V7B2E0|V7B2E0_PHAVU Uncharacterized protein OS=Phaseolus vulgaris GN=PHAVU_008G053300g PE=4 SV=1;tr|A0A1S3VXX3|A0A1S3VXX3_VIGRR thioredoxin F-ty	5	1	1	1	6.7	19.595		84511000	69306000	39310000	6.43757e+07	35711000	24737000	56955000	3.91343e+07	0.607906	0.196463
I1KRD2	tr|I1KRD2|I1KRD2_SOYBN Uncharacterized protein OS=Glycine max GN=GLYMA_08G081800 PE=4 SV=2	1	1	1	1	2.6	38.05		2647400	4597200		3622300	23069000	56988000	14294000	3.14503e+07	8.68242	0.196636
I3T3T9;G9JLT1;G9JLP2;M1FP70;N0DKD1;R4IV24;K7MMF4;A0A126TGU9;E9KZN9;A0A1S4ETY8;A0A1J7H454;A0A1J7FPQ4	tr|I3T3T9|I3T3T9_LOTJA Uncharacterized protein OS=Lotus japonicus PE=2 SV=1;tr|G9JLT1|G9JLT1_LOTJA ATPase subunit 4 OS=Lotus japonicus GN=atp4 PE=4 SV=1;tr|G9JLP2|G9JLP2_MILPI ATPase subunit 4 OS=Millettia pinnata GN=atp4 PE=4 SV=1;tr|M1FP70|M1FP70_SOYBN A	12	2	2	2	21.8	9.9099		134840000	111310000	113330000	1.19827e+08	157770000	115720000	168660000	1.47383e+08	1.22997	0.19672
A0A0R0KX47;V7CXM4;I1JQ57;A0A0B2RMW3;A0A1S2XUM1;A0A0B2RF68;A0A072U4T9;A0A1J7I982;A0A072U373;A0A072U369;A0A0R0KRX0;A0A0B2P3G3;K7MZA3;A0A1S3TM43;A0A0S3RZ75;A0A151S1A0	tr|A0A0R0KX47|A0A0R0KX47_SOYBN Uncharacterized protein OS=Glycine max GN=GLYMA_03G199100 PE=4 SV=1;tr|V7CXM4|V7CXM4_PHAVU Uncharacterized protein OS=Phaseolus vulgaris GN=PHAVU_001G193200g PE=4 SV=1;tr|I1JQ57|I1JQ57_SOYBN Uncharacterized protein OS=Glycine	16	2	2	2	5.6	43.665		50703000	49595000	42269000	4.75223e+07	52071000	55937000	49523000	5.25103e+07	1.10496	0.198185
A0A151TZH1;A0A1J7HS64;V7CSS6;A0A1S3UGX5;A0A0L9T6M8;A0A0S3RNZ0;O65730;A0A0B2PHM5;A0A0B2PHB0;I1K8X9;I1MWQ0;I1M9K9;A0A1S2Y532;A0A0B2PG98;A0A0B2PCK9;I1K8Y0;C6TIS6;K7KTK6;Q43557;G7I6D7;B7FHS9	tr|A0A151TZH1|A0A151TZH1_CAJCA Uncharacterized protein OS=Cajanus cajan GN=KK1_005026 PE=4 SV=1;tr|A0A1J7HS64|A0A1J7HS64_LUPAN Uncharacterized protein OS=Lupinus angustifolius GN=TanjilG_01245 PE=4 SV=1;tr|V7CSS6|V7CSS6_PHAVU Uncharacterized protein OS=Pha	21	2	2	2	8.5	31.958		88757000	117980000	120950000	109229000	114980000	212970000	142620000	1.56857e+08	1.43603	0.198378
A0A1S2YP09;A0A1J7I2F5;G7JGP9;I3SP42;V7C9M2	tr|A0A1S2YP09|A0A1S2YP09_CICAR leucine aminopeptidase 1-like OS=Cicer arietinum GN=LOC101488227 PE=3 SV=1;tr|A0A1J7I2F5|A0A1J7I2F5_LUPAN Uncharacterized protein OS=Lupinus angustifolius GN=TanjilG_09508 PE=3 SV=1;tr|G7JGP9|G7JGP9_MEDTR Cytosol aminopeptida	5	7	7	0	18.4	59.866		708770000	685650000	621600000	6.72007e+08	783070000	666570000	779300000	742980000	1.10561	0.199807
A0A1J7GJV9;Q9ZP08	tr|A0A1J7GJV9|A0A1J7GJV9_LUPAN Chlorophyll a-b binding protein, chloroplastic OS=Lupinus angustifolius GN=TanjilG_22275 PE=3 SV=1;tr|Q9ZP08|Q9ZP08_CICAR Chlorophyll a-b binding protein, chloroplastic OS=Cicer arietinum GN=LOC101496011 PE=2 SV=1	2	4	2	1	23.9	27.983		1033600000	3390400000	3770100000	2.73137e+09	569560000	360970000	2360600000	1.09704e+09	0.401646	0.199862
M1FT17	tr|M1FT17|M1FT17_ARAHY Small GTP binding protein OS=Arachis hypogaea PE=4 SV=1	1	5	5	1	30.1	23.056		87235000	115420000	104670000	1.02442e+08	98369000	83820000	78722000	8.69703e+07	0.848974	0.200469
A0A151RRD0;A0A0R4J2L6;A0A1S2YWZ3;A0A0B2REY7;A0A1J7FWW9	tr|A0A151RRD0|A0A151RRD0_CAJCA Uncharacterized protein OS=Cajanus cajan GN=KK1_033364 PE=4 SV=1;tr|A0A0R4J2L6|A0A0R4J2L6_SOYBN Uncharacterized protein OS=Glycine max GN=LOC100778773 PE=4 SV=1;tr|A0A1S2YWZ3|A0A1S2YWZ3_CICAR presequence protease 1, chloropla	5	9	9	1	11.2	123.05		403190000	457520000	425960000	428890000	537210000	558450000	412310000	5.02657e+08	1.17199	0.2009
I3SMD8;A0A1S3E8Z5;A0A1S2XIZ2;A0A151UBY0	tr|I3SMD8|I3SMD8_LOTJA Uncharacterized protein OS=Lotus japonicus PE=2 SV=1;tr|A0A1S3E8Z5|A0A1S3E8Z5_CICAR acetolactate synthase small subunit 2, chloroplastic-like OS=Cicer arietinum GN=LOC101508152 PE=4 SV=1;tr|A0A1S2XIZ2|A0A1S2XIZ2_CICAR acetolactate sy	4	2	2	2	5.4	52.335		39890000		43549000	41719500		16479000	33761000	25120000	0.602117	0.20096
A0A0L9T6I6;A0A0S3SZ90;A0A151SWK5;A0A0B2Q2U4;A0A1S2XUT6;C6TKB0;I3S4M3;A0A1S3W1E9;V7ANP1	tr|A0A0L9T6I6|A0A0L9T6I6_PHAAN Uncharacterized protein OS=Phaseolus angularis GN=LR48_Vigan181s000200 PE=4 SV=1;tr|A0A0S3SZ90|A0A0S3SZ90_PHAAN Uncharacterized protein OS=Vigna angularis var. angularis GN=Vigan.09G176400 PE=4 SV=1	9	3	2	2	6.8	31		84462000	265630000	369200000	239764000	92136000	155780000	73132000	107016000	0.446339	0.201246
G7KX95;A0A1S3E0A5;V7CTZ4;A0A0R0FLH6;A0A0B2SPL4;A0A0R0FLG8;I1ML97	tr|G7KX95|G7KX95_MEDTR Alpha-mannosidase OS=Medicago truncatula GN=MTR_7g084030 PE=3 SV=2;tr|A0A1S3E0A5|A0A1S3E0A5_CICAR Alpha-mannosidase OS=Cicer arietinum GN=LOC101507480 PE=3 SV=1;tr|V7CTZ4|V7CTZ4_PHAVU Alpha-mannosidase OS=Phaseolus vulgaris GN=PHAVU_	7	4	2	1	4.8	120.86		12133000	16444000	15069000	1.45487e+07	18118000	34330000	17224000	23224000	1.5963	0.202828
A0A1S2XJC4	tr|A0A1S2XJC4|A0A1S2XJC4_CICAR cytochrome b5 isoform A OS=Cicer arietinum GN=LOC101494858 PE=3 SV=1	1	1	1	1	19	14.128			31817000	18469000	25143000		90894000	46257000	68575500	2.72742	0.203268
C6SYC1;A0A1S2XY11;A0A151U663;A0A0B2NZE9;V7BCY8;I3S617;C6SZJ2;A0A1S3UYN8;A0A1J7FTJ3;A0A0S3SNN4;A0A0L9TZC3;A0A0B2Q6C0	tr|C6SYC1|C6SYC1_SOYBN ATP synthase subunit d, mitochondrial OS=Glycine max GN=LOC100306184 PE=2 SV=1;tr|A0A1S2XY11|A0A1S2XY11_CICAR ATP synthase subunit d, mitochondrial OS=Cicer arietinum GN=LOC101508341 PE=3 SV=1;tr|A0A151U663|A0A151U663_CAJCA ATP synth	12	2	2	2	10.7	19.923		121220000	169080000	219730000	170010000	255300000	193060000	215540000	221300000	1.30169	0.203367
A0A1S2XN45;A0A151T007;A0A072U702;A0A1S3DZC1;A0A1S2XN31;G7KLS1;A0A1S3TW28;A0A0S3RRW6;A0A0L9U212;A0A151TCE6;A0A0S3T7U2;I1N6A2;G7L491;A0A0R0GIY4;A0A0B2SVE6;A0A0B2PHX9;V7C324;A0A1S3V3A7;A0A1S2XHI0;V7B4W6;A0A1J7GJF2;A0A0L9VPA0;A0A0R0IZW3;A0A1J7HJB5;A0A0R0IV62;I1N4I0;A0A0R0IX14;A0A0B2Q191;A0A0B2NTK4	tr|A0A1S2XN45|A0A1S2XN45_CICAR chaperone protein ClpB3, chloroplastic-like isoform X2 OS=Cicer arietinum GN=LOC101504666 PE=3 SV=1;tr|A0A151T007|A0A151T007_CAJCA Chaperone protein clpB 2 OS=Cajanus cajan GN=KK1_022771 PE=3 SV=1;tr|A0A072U702|A0A072U702_MED	29	5	5	4	5.7	106.55		88965000	91395000	94325000	9.15617e+07	100020000	30979000	49348000	6.01157e+07	0.656559	0.203403
D2DJQ6;I1LH36;I1J9H2;G7K162;A0A1S2YY56;I3S9H6;A0A151QVL0;C6T8V8;A0A0B2PUL4	tr|D2DJQ6|D2DJQ6_SOYBN Branched-chain-amino-acid aminotransferase (Fragment) OS=Glycine max PE=2 SV=1;tr|I1LH36|I1LH36_SOYBN Branched-chain-amino-acid aminotransferase OS=Glycine max PE=3 SV=2;tr|I1J9H2|I1J9H2_SOYBN Branched-chain-amino-acid aminotransfera	9	1	1	1	7.3	35.97		40113000	14028000	10375000	2.15053e+07	7691500	6145700	7939300	7.25883e+06	0.337536	0.203435
B7FJN7;A0A1J7IIW2;G7K5X3;A0A1S3E067;I3SU87;A0A1J7H824;A0A1S2XM30;A0A1J7GMZ7;I1MBN7;I1MBN4;I1JHP9;C6T3K4;A0A0B2S9S8;A0A0B2S5D7;C6SZ25;V7B8S3;A0A1S3UH60;A0A0S3RLB0;A0A0L9UWL4;G7K5W6	tr|B7FJN7|B7FJN7_MEDTR Cystathionine beta-synthase (CBS) family protein OS=Medicago truncatula GN=MTR_5g076080 PE=2 SV=1;tr|A0A1J7IIW2|A0A1J7IIW2_LUPAN Uncharacterized protein OS=Lupinus angustifolius GN=TanjilG_21257 PE=4 SV=1;tr|G7K5X3|G7K5X3_MEDTR Cysta	20	4	4	4	18	22.602		431810000	434960000	342190000	4.02987e+08	383920000	258580000	347500000	330000000	0.818886	0.203534
A0A0B2PHQ7;I1N8N4;A0A151TAN4;A0A0B2QMT7;I1N8N5;V7CV71;A0A0S3RXD4;A0A0L9VH86;I1JN14;C6TA42;A0A0B2PXA0;A0A1S3TBM0;A0A1S2XTE7;A2Q6H0;K7L1U0;A0A1J7HRX1	tr|A0A0B2PHQ7|A0A0B2PHQ7_GLYSO PsbP domain-containing protein 6, chloroplastic OS=Glycine soja GN=glysoja_029488 PE=4 SV=1;tr|I1N8N4|I1N8N4_SOYBN Uncharacterized protein OS=Glycine max GN=LOC100795124 PE=4 SV=1;tr|A0A151TAN4|A0A151TAN4_CAJCA Uncharacterize	16	6	6	6	41.2	23.116		1068500000	1059400000	1082700000	1070200000	1056100000	1778000000	1334400000	1389500000	1.29836	0.20358
A0A0K0K9Q6	tr|A0A0K0K9Q6|A0A0K0K9Q6_9FABA Glyceraldehyde-3-phosphate dehydrogenase OS=Arachis diogoi PE=2 SV=1	1	10	10	2	25.6	53.064		955040000	998810000	1071000000	1.00828e+09	1006100000	780210000	904180000	896830000	0.889462	0.204234
V7CIG8;T2DP45;I1LI06;A0A1S3VR49;A0A0S3T415;A0A0L9TBY3;A0A1J7H357;A0A151TIR4;I1J8M4;C6T5K7;A0A1J7GKG9;C6TMR0	tr|V7CIG8|V7CIG8_PHAVU Uncharacterized protein OS=Phaseolus vulgaris GN=PHAVU_002G110000g PE=3 SV=1;tr|T2DP45|T2DP45_PHAVU 60S ribosomal protein L8-3-like protein OS=Phaseolus vulgaris GN=PHAVU_002G109700g PE=2 SV=1;tr|I1LI06|I1LI06_SOYBN Uncharacterized p	12	5	1	1	23	28.251		240950000	258340000	182920000	2.27403e+08	207710000	190720000	99370000	1.65933e+08	0.729687	0.20494
Q93YH7;I1KS58;A0A0B2PXU7;I1K3R6	tr|Q93YH7|Q93YH7_SOYBN Selenium binding protein (Fragment) OS=Glycine max GN=sbp PE=2 SV=1;tr|I1KS58|I1KS58_SOYBN Sucrose-binding protein OS=Glycine max GN=SBP PE=4 SV=1;tr|A0A0B2PXU7|A0A0B2PXU7_GLYSO Selenium-binding protein 2 OS=Glycine soja GN=glysoja_0	4	1	1	1	2.3	53.063		22994000	18462000	18610000	20022000	32665000	21819000		27242000	1.3606	0.205024
I1KGH4;I1KGH3;C6TEQ7;A0A0B2RXW2;A0A0S3T098;A0A0L9TA14;V7APM0	tr|I1KGH4|I1KGH4_SOYBN Uncharacterized protein OS=Glycine max GN=LOC100815273 PE=4 SV=1;tr|I1KGH3|I1KGH3_SOYBN Uncharacterized protein OS=Glycine max GN=LOC100815273 PE=4 SV=1;tr|C6TEQ7|C6TEQ7_SOYBN Putative uncharacterized protein OS=Glycine max PE=2 SV=1	7	2	2	0	8.1	32.102		92261000	113940000	84891000	9.70307e+07	104280000	194790000	122810000	1.40627e+08	1.4493	0.206539
A0A1J7FP54;K7KHU3;A0A0B2SMY8;C6TJ35;A0A0R0K7W7;B7FK08;I3SLQ5;A0A072VDB9	tr|A0A1J7FP54|A0A1J7FP54_LUPAN Uncharacterized protein OS=Lupinus angustifolius GN=TanjilG_30546 PE=4 SV=1;tr|K7KHU3|K7KHU3_SOYBN Uncharacterized protein OS=Glycine max PE=4 SV=1;tr|A0A0B2SMY8|A0A0B2SMY8_GLYSO Uncharacterized protein (Fragment) OS=Glycine	8	2	1	1	15.4	29.533		24856000	18326000		21591000	24687000	29466000	25508000	2.65537e+07	1.22985	0.20665
I3SPD1	tr|I3SPD1|I3SPD1_MEDTR Aluminum induced protein with YGL and LRDR motif protein OS=Medicago truncatula GN=MTR_1g102680 PE=2 SV=1	1	1	1	1	4.4	26.941		7481500		9525000	8503250	16546000	11732000	9975700	1.27512e+07	1.49957	0.20692
A0A0B2RZ13;I1K4M3;A0A0L9TJE3;A0A151RRR4;I1KT60;A0A0B2R4D7;A0A1S3EA20;A0A0S3QYD5;V7CS31;G7LAE7;B7FMD1;C6T228;A0A1S3UF52	tr|A0A0B2RZ13|A0A0B2RZ13_GLYSO Peptidylprolyl isomerase OS=Glycine soja GN=glysoja_003865 PE=4 SV=1;tr|I1K4M3|I1K4M3_SOYBN Peptidylprolyl isomerase OS=Glycine max GN=GLYMA_05G181400 PE=4 SV=2;tr|A0A0L9TJE3|A0A0L9TJE3_PHAAN Peptidylprolyl isomerase OS=Phase	13	1	1	1	10.5	16.529		77193000	86744000	70434000	7.81237e+07	51994000	74337000	70356000	6.55623e+07	0.839212	0.206954
G7JBX8;V7D1L3;V7BQJ1;I3SIC1;I1MZ01;I1LMU3;C6TLG6;C6TG44;B7FKJ0;A0A1S3THE5;A0A1S3T7B1;A0A1J7GT17;A0A151SNX2;A0A0S3S0Z2;A0A0L9VCN5;A0A0L9UA42;A0A0B2RD40;A0A0B2PB22;A0A1S3E6B9;A0A0S3S606	tr|G7JBX8|G7JBX8_MEDTR Eukaryotic translation initiation factor 2 alpha OS=Medicago truncatula GN=MTR_3g071540 PE=4 SV=1;tr|V7D1L3|V7D1L3_PHAVU Uncharacterized protein OS=Phaseolus vulgaris GN=PHAVU_001G245600g PE=4 SV=1;tr|V7BQJ1|V7BQJ1_PHAVU Uncharacteri	20	1	1	1	4.7	38.329		23246000	18362000	30635000	24081000	38325000	22741000	44954000	35340000	1.46755	0.207122
A0A072U303;A0A1J7HS80;I3T4V9;A0A072U1J2	tr|A0A072U303|A0A072U303_MEDTR Root border cell-specific protein, putative OS=Medicago truncatula GN=MTR_7g085670 PE=4 SV=1;tr|A0A1J7HS80|A0A1J7HS80_LUPAN Uncharacterized protein OS=Lupinus angustifolius GN=TanjilG_09946 PE=4 SV=1;tr|I3T4V9|I3T4V9_MEDTR Un	4	1	1	1	5.5	25.84		24220000	9739800		16979900	35622000	34619000	20542000	30261000	1.78217	0.207203
A0A0S3RJ72;A0A1S3UA51;V7BCY0;A0A0L9UVG5;I1M6M5;A0A0B2QV15;I1M6M4	tr|A0A0S3RJ72|A0A0S3RJ72_PHAAN Uncharacterized protein OS=Vigna angularis var. angularis GN=Vigan.03G026000 PE=3 SV=1;tr|A0A1S3UA51|A0A1S3UA51_VIGRR trigger factor-like protein TIG, Chloroplastic OS=Vigna radiata var. radiata GN=LOC106763211 PE=4 SV=1;tr|V	7	5	1	0	11.7	55.221		82341000	93071000	98264000	9.12253e+07	78143000	83774000		80958500	0.887456	0.207332
U5ZH41;R9ZUH7;R9ZTU5;R9ZTA3;R9ZSU1;R9ZRU9;R9ZRJ7;R9ZQC4;Q8LUX2;P07816;N0DKC8;I2E2S6;D3J8J9;A4GGF9;A0A1S5RRL2;A0A1S5RRD6;A0A1L5BWK4;A0A1C7D428;A0A1C7D1Y6;A0A191UJA6;A0A173CSX6;A0A109RUI9;A0A109RU86;A0A0X8GI60;A0A0X8GI20;A0A0X8GI15;A0A0K0LXQ6;A0A0K0LWP9;A0A0K0LWN8;A0A0K0LVL7;A0A0K0LV15;A0A0K0LUA2;A0A0F7RNT4;A0A0F7RNM8;A0A023INC3;A0A023I714;V7CIM6;I1N0B4;D5MAP9;A0A0F6NKP0;G9IJ11;A0A1W5P4E2;A0A1C7D3A…	tr|U5ZH41|U5ZH41_GLYSO 30S ribosomal protein S19, chloroplastic OS=Glycine soja GN=rps19 PE=3 SV=1;tr|R9ZUH7|R9ZUH7_GLYCA 30S ribosomal protein S19, chloroplastic OS=Glycine canescens GN=rps19 PE=3 SV=1;tr|R9ZTU5|R9ZTU5_9FABA 30S ribosomal protein S19, chl	106	3	3	3	33.7	10.582		199130000	178670000	191160000	1.89653e+08	188860000	209230000	219690000	2.05927e+08	1.08581	0.207512
A0A1J7H936;Q99285;I3T643;A0A1J7HRR4;A0A072UK77	tr|A0A1J7H936|A0A1J7H936_LUPAN Uncharacterized protein OS=Lupinus angustifolius GN=TanjilG_11253 PE=3 SV=1;sp|Q99285|H2B_PEA Histone H2B (Fragments) OS=Pisum sativum GN=HIS2B PE=1 SV=2;tr|I3T643|I3T643_LOTJA Uncharacterized protein OS=Lotus japonicus PE=2	5	4	4	0	27.7	21.094		6224300000	6788600000	5292600000	6.10183e+09	7967800000	6347800000	6891800000	7.06913e+09	1.15853	0.208425
A0A151U754	tr|A0A151U754|A0A151U754_CAJCA ATP synthase subunit beta OS=Cajanus cajan GN=KK1_007796 PE=3 SV=1	1	14	2	2	38.9	59.905		722560000	679390000	681430000	694460000	825520000	1005000000	679940000	836820000	1.20499	0.208567
O63082	tr|O63082|O63082_9FABA Ribulose bisphosphate carboxylase large chain (Fragment) OS=Argyrolobium marginatum GN=rbcL PE=3 SV=1	1	13	1	1	33.6	52.345		614930000	574110000	812880000	6.67307e+08	578010000	560800000	131550000	4.23453e+08	0.634571	0.210325
V7BFV0	tr|V7BFV0|V7BFV0_PHAVU Uncharacterized protein OS=Phaseolus vulgaris GN=PHAVU_007G182400g PE=4 SV=1	1	4	1	1	16.4	31.629		468480000	689390000	453690000	5.37187e+08	778000000	827570000	533130000	712900000	1.3271	0.212949
A0A1S3TL09;A0A0S3RH48;A0A0L9UBV9	tr|A0A1S3TL09|A0A1S3TL09_VIGRR Inositol-1-monophosphatase OS=Vigna radiata var. radiata GN=LOC106756510 PE=3 SV=1;tr|A0A0S3RH48|A0A0S3RH48_PHAAN Inositol-1-monophosphatase OS=Vigna angularis var. angularis GN=Vigan.02G277800 PE=3 SV=1;tr|A0A0L9UBV9|A0A0L9U	3	1	1	1	5	38.635		161080000	102520000	110340000	1.24647e+08	98230000	102560000	90145000	9.69783e+07	0.778026	0.213338
A0A1S3URH9;A0A0L9TRX0;A0A0S3R7T1;V7CAY5;V7CEL7;Q9AVQ4	tr|A0A1S3URH9|A0A1S3URH9_VIGRR Plasma membrane ATPase OS=Vigna radiata var. radiata GN=LOC106768154 PE=3 SV=1;tr|A0A0L9TRX0|A0A0L9TRX0_PHAAN Plasma membrane ATPase OS=Phaseolus angularis GN=LR48_Vigan01g279200 PE=3 SV=1;tr|A0A0S3R7T1|A0A0S3R7T1_PHAAN Plasm	6	12	6	0	15	104.94		215230000	121450000	147650000	1.61443e+08	298480000	151580000	268470000	239510000	1.48355	0.213383
A0A1S3V037;A0A0S3SVA6;A0A0L9T7R8;A0A1S3V6X9;A0A1S3UFT8;A0A1J7GED3;C6T731;I1KG03;A0A151RV29;A0A1S2Z4N8;A0A1J7I0Y1;A0A0L9T730;I3S0L6	tr|A0A1S3V037|A0A1S3V037_VIGRR Methylenetetrahydrofolate reductase OS=Vigna radiata var. radiata GN=LOC106770397 PE=3 SV=1;tr|A0A0S3SVA6|A0A0S3SVA6_PHAAN Methylenetetrahydrofolate reductase OS=Vigna angularis var. angularis GN=Vigan.08G370200 PE=3 SV=1;tr|	13	4	4	1	6.7	66.959		77892000	81291000	101050000	8.67443e+07	79045000		35129000	57087000	0.658106	0.213415
A0A0S3QYM1;A0A0L9TJH4	tr|A0A0S3QYM1|A0A0S3QYM1_PHAAN Annexin OS=Vigna angularis var. angularis GN=Vigan.01G086400 PE=3 SV=1;tr|A0A0L9TJH4|A0A0L9TJH4_PHAAN Annexin OS=Phaseolus angularis GN=LR48_Vigan01g026400 PE=3 SV=1	2	2	1	1	7	35.94		13228000	16420000	20021000	1.65563e+07	19603000		21902000	20752500	1.25345	0.214618
G0WZT8;L7P6U5;S4TAW4;A0A0F7G792;A0A0F7CRW7;A0A0F7G642;L7R6D7;L7R6D3;L7R6B1;L7R5K1;L7R5H7;L7R6K3;C0J394;G0WZT2;L7R5U1;L7R5I0	tr|G0WZT8|G0WZT8_9FABA Ribulose bisphosphate carboxylase large chain (Fragment) OS=Vicia tetrasperma GN=rbcL PE=3 SV=1;tr|L7P6U5|L7P6U5_9FABA Ribulose bisphosphate carboxylase large chain (Fragment) OS=Vicia parviflora GN=rbcL PE=3 SV=1;tr|S4TAW4|S4TAW4_LA	16	15	1	1	43.6	46.245		2505200000	1972800000	2860800000	2.44627e+09	2128500000	2202300000	1530400000	1.95373e+09	0.798659	0.214795
B4UW64	tr|B4UW64|B4UW64_ARAHY Epoxide hydrolase (Fragment) OS=Arachis hypogaea PE=2 SV=1	1	4	4	3	19.7	27.398		441400000	531320000	335650000	4.36123e+08	540880000	541750000	487550000	5.23393e+08	1.2001	0.215203
V7CSB5;A0A1S3TY08;A0A0S3RCL9;A0A0L9UG97;A0A0S3RDS1;A0A0L9UFR2;V7ASN4;I1JV71;A0A151TST6;I1JV68;A0A0B2PKP7;V7AVS2;I1K9R1	tr|V7CSB5|V7CSB5_PHAVU Uncharacterized protein (Fragment) OS=Phaseolus vulgaris GN=PHAVU_002G2966001g PE=3 SV=1;tr|A0A1S3TY08|A0A1S3TY08_VIGRR argininosuccinate lyase, chloroplastic OS=Vigna radiata var. radiata GN=LOC106759828 PE=3 SV=1;tr|A0A0S3RCL9|A0A0	13	2	2	2	7.7	47.801		18833000	32870000	24922000	2.55417e+07	38256000		31205000	34730500	1.35976	0.215332
A0A0S3RJ18;V7BC67;A0A1S3UG59;I1M6B9;I1JJN8;A0A072UFF2;A0A151UAA4;A0A0B2SGI3;A0A0L9UUP1;G7K4V4;A0A1S3VLF9;A0A0S3S6G3;V7BNT4;A0A0L9VC88;A0A1J7GQX5;A0A1J7HUS4;A0A151UAB1;A0A0R0EX84;A0A0R0L456;A0A0R0GIQ1;A0A0R0F8G6;A0A1S2XME2;K7MQD2;A0A0R0F8U3;I1N044;K7MQD4;A0A1S2Y6I3;A0A1S2Y6N1;A0A1S2Y6K5	tr|A0A0S3RJ18|A0A0S3RJ18_PHAAN Uncharacterized protein OS=Vigna angularis var. angularis GN=Vigan.03G013400 PE=4 SV=1;tr|V7BC67|V7BC67_PHAVU Uncharacterized protein OS=Phaseolus vulgaris GN=PHAVU_008G283700g PE=4 SV=1;tr|A0A1S3UG59|A0A1S3UG59_VIGRR neutral	29	4	4	1	5.2	84.156		108350000	77839000	95206000	9.37983e+07	78002000	72669000	87386000	7.93523e+07	0.845989	0.215513
I1L7G8;A0A0B2NXW3;I1JU53;A0A0B2R2B9;I1K8L5;A0A0B2RBE5;A0A0B2SUK7;K7MM48;K7LUI1;A0A1S2Y994;V7AXG7;I3S9M2;A0A1S3U298;A0A0S3RBL7;A0A0L9UHB3;K7K8Q8;A0A151RNW4	tr|I1L7G8|I1L7G8_SOYBN Uncharacterized protein OS=Glycine max GN=GLYMA_10G005900 PE=4 SV=2;tr|A0A0B2NXW3|A0A0B2NXW3_GLYSO Putative steroid-binding protein 3 (Fragment) OS=Glycine soja GN=glysoja_022891 PE=4 SV=1;tr|I1JU53|I1JU53_SOYBN Uncharacterized prote	17	2	2	2	32.9	8.5446		97729000	122740000	162230000	1.27566e+08	142580000	253250000	159550000	1.85127e+08	1.45122	0.21593
A0A0B2RZG5;I1LFL7	tr|A0A0B2RZG5|A0A0B2RZG5_GLYSO Peptidyl-prolyl cis-trans isomerase OS=Glycine soja GN=glysoja_013467 PE=3 SV=1;tr|I1LFL7|I1LFL7_SOYBN Peptidyl-prolyl cis-trans isomerase OS=Glycine max GN=LOC100796688 PE=3 SV=2	2	4	1	1	16.8	26.739		95745000	49959000		72852000	120190000		109480000	114835000	1.57628	0.216072
A0A1S2YXU4;G7KG90	tr|A0A1S2YXU4|A0A1S2YXU4_CICAR hsp70-Hsp90 organizing protein 3-like OS=Cicer arietinum GN=LOC101494428 PE=4 SV=1;tr|G7KG90|G7KG90_MEDTR Stress-inducible protein, putative OS=Medicago truncatula GN=MTR_5g012030 PE=4 SV=1	2	4	2	0	7	65.489		52246000	59357000	53736000	55113000	63845000	60636000	55345000	59942000	1.08762	0.21616
K7L8T2;A0A0R0IS95;K7L8T1;A0A0B2SL69	tr|K7L8T2|K7L8T2_SOYBN Uncharacterized protein OS=Glycine max PE=4 SV=1;tr|A0A0R0IS95|A0A0R0IS95_SOYBN Uncharacterized protein (Fragment) OS=Glycine max GN=GLYMA_08G2526001 PE=4 SV=1;tr|K7L8T1|K7L8T1_SOYBN Uncharacterized protein OS=Glycine max PE=4 SV=1;t	4	1	1	1	0.7	257.74		24091000	29994000	24550000	2.62117e+07	47840000	30923000	28181000	35648000	1.36001	0.2163
A0A1J7FUU3;I3SBD4;V7BRM6;I1MFM5;I1KZY3;Q2HVG1;A0A1J7HM35;A0A1S3VHP3;A0A151T6Q2;C6SY97;A0A0B2REJ8;I1KZY1;C6T1D1;A0A0B2S7Y6;A0A1S2XAC6;A0A0S3S3U8;A0A0L9VE22	tr|A0A1J7FUU3|A0A1J7FUU3_LUPAN Mitochondrial pyruvate carrier OS=Lupinus angustifolius GN=TanjilG_17827 PE=3 SV=1;tr|I3SBD4|I3SBD4_LOTJA Mitochondrial pyruvate carrier OS=Lotus japonicus PE=2 SV=1;tr|V7BRM6|V7BRM6_PHAVU Mitochondrial pyruvate carrier OS=Ph	17	3	3	3	36.8	11.82		21363000	25312000	21775000	2.28167e+07	18633000	47175000	41252000	3.56867e+07	1.56406	0.216846
A0A0B2NZB3;I1NA10;D2DKE8;C6TKD3;C6T990;A0A0B2PP57;A0A151TUP8;A0A072U2R2;I3SJ00;B7FIP6;V7CZ76;A0A1S2XTV3;A0A1J7I8U6	tr|A0A0B2NZB3|A0A0B2NZB3_GLYSO Diaminopimelate epimerase, chloroplastic OS=Glycine soja GN=glysoja_002434 PE=3 SV=1;tr|I1NA10|I1NA10_SOYBN Uncharacterized protein OS=Glycine max GN=LOC100784731 PE=3 SV=1;tr|D2DKE8|D2DKE8_SOYBN Diaminopimelate epimerase OS=	13	3	3	3	10.9	34.759		104300000	110720000	154260000	1.23093e+08	106280000	105680000	73797000	9.52523e+07	0.773822	0.216905
A0A072U7U1;A0A1S2XHT6	tr|A0A072U7U1|A0A072U7U1_MEDTR Glyceraldehyde-3-phosphate dehydrogenase OS=Medicago truncatula GN=MTR_6g022630 PE=3 SV=1;tr|A0A1S2XHT6|A0A1S2XHT6_CICAR Glyceraldehyde-3-phosphate dehydrogenase OS=Cicer arietinum GN=LOC101493264 PE=3 SV=1	2	8	1	1	31	34.87			1625600	5957600	3791600	237100000	251140000	4365600	1.64202e+08	43.3067	0.218337
V7BU59;V7BRF6;V7BRD9;Q02028;A0A1S2X989;Q1SKX2;A0A1J7HL50;A0A1J7H3B9;A0A0R0HS21;A0A151S7J2	tr|V7BU59|V7BU59_PHAVU Uncharacterized protein OS=Phaseolus vulgaris GN=PHAVU_006G219600g PE=3 SV=1;tr|V7BRF6|V7BRF6_PHAVU Uncharacterized protein OS=Phaseolus vulgaris GN=PHAVU_006G219600g PE=3 SV=1;tr|V7BRD9|V7BRD9_PHAVU Uncharacterized protein OS=Phaseo	10	20	1	1	32.7	73.659		55280000	79152000	97109000	7.71803e+07	61403000	49694000	64046000	58381000	0.756423	0.218554
E3NYT2	tr|E3NYT2|E3NYT2_9FABA Heat shock protein 70 (Fragment) OS=Arachis diogoi PE=2 SV=1	1	4	2	2	40.7	18.921			35417000	23727000	29572000	22566000	23954000	21462000	2.26607e+07	0.766288	0.218603
P32296;A0A0B2PZW9;A0A0L9UWN6;A0A1J7H5C3;I1M826;I1JI26;B0FNB2;A0A1S3UFW5;A0A0S3RKZ2;A0A151RCP4;A0A0B2QMF0;A0A0L9U8W6;V7CZB5;Q8GUA9;Q6RUF7;M4I0S6;G7J9Y9;D2K6A2;D0RCI1;D0RCI0;C0MP14;C0MP13;B0ZYQ6;B0LSX0;A0A1S3TQY7;A0A1S3EAM4;A0A0S3RZI6;A0A0R0EVL3;A0A0B2PJ53;Q43559;J7H846;A0A1J7I1J6;M9XF51;A0A151QQK6;A0A0L9VTN3;A0A0L9U5Z6;V7AKD5;A0A1J7I3V9;A0A072UIU3;A0A0R0LE59;A0A151THL8;G8IJI1;K7K2X8;I1N2N0;A0A1S2Y…	sp|P32296|P5CS_VIGAC Delta-1-pyrroline-5-carboxylate synthase OS=Vigna aconitifolia PE=2 SV=1;tr|A0A0B2PZW9|A0A0B2PZW9_GLYSO Delta-1-pyrroline-5-carboxylate synthase OS=Glycine soja GN=glysoja_037554 PE=3 SV=1;tr|A0A0L9UWN6|A0A0L9UWN6_PHAAN Delta-1-pyrroli	69	3	3	3	4.9	73.29			21254000	32212000	26733000	36850000	56588000		46719000	1.74762	0.218649
A0A126N4N2;A0A1S5R259	tr|A0A126N4N2|A0A126N4N2_9FABA Ribulose bisphosphate carboxylase large chain (Fragment) OS=Tephrosia strigosa GN=rbcL PE=3 SV=1;tr|A0A1S5R259|A0A1S5R259_9FABA Ribulose bisphosphate carboxylase large chain (Fragment) OS=Wiborgiella leipoldtiana GN=rbcL PE=3	2	6	2	0	48.6	19.421		209180000	61806000	74576000	1.15187e+08	63320000	38905000	34407000	45544000	0.395391	0.220339
A0A151RTU3;V7C4Z9	tr|A0A151RTU3|A0A151RTU3_CAJCA Chlorophyll a-b binding protein, chloroplastic OS=Cajanus cajan GN=KK1_032461 PE=3 SV=1;tr|V7C4Z9|V7C4Z9_PHAVU Chlorophyll a-b binding protein, chloroplastic OS=Phaseolus vulgaris GN=PHAVU_004G093100g PE=3 SV=1	2	4	2	0	37.7	14.774		2735800000	2449300000	1716200000	2.30043e+09	409870000	2260900000	1539500000	1.40342e+09	0.610069	0.220479
N1NFV1;A0A151U157;V7B7U2;A0A1S3U9I0;A0A0S3RL26;A0A0L9UWA1;A0A1J7GQ79;A0A1S2XM78;I3SLY4;G7K1Y1;C6TGN8;A0A0B2S8M0	tr|N1NFV1|N1NFV1_ARADU PfkB family kinase OS=Arachis duranensis GN=ARAX_ADH079023-072J06-004 PE=4 SV=1;tr|A0A151U157|A0A151U157_CAJCA Putative fructokinase-4 OS=Cajanus cajan GN=KK1_005655 PE=3 SV=1;tr|V7B7U2|V7B7U2_PHAVU Uncharacterized protein OS=Phaseol	12	6	5	4	18.6	41.621		275990000	361000000	403410000	346800000	277240000	259860000	321880000	2.86327e+08	0.825625	0.221229
A0A0L9URM0;A0A0B2PJN4;V7CL13;A0A1S3VTT0;A0A0R0HDU0;A0A151THL9;I1MMY0;V7CM37;I1LI93;I1JCB1;A0A1S3VSW5;A0A0S3T443;A0A1S2YZ72;I1M643;C6TLS1;A0A1S3UER6;A0A0S3RIY5;A0A0L9TGM6;A0A0B2SJI8;V7CDM3;A0A1J7G3H1;A0A1J7GW64;A0A0L9URA2;I3T5L9;A0A151REL2;A0A1S2YSZ2;A0A1S2YSZ5;A0A072UDA5;A0A1S3USJ7;A0A0L9TNX5;G7K008;G7L9H3;A0A1S3US10;A0A1J7I8F4;A0A151RW08;G7L9H2	tr|A0A0L9URM0|A0A0L9URM0_PHAAN Uncharacterized protein OS=Phaseolus angularis GN=LR48_Vigan06g054800 PE=4 SV=1;tr|A0A0B2PJN4|A0A0B2PJN4_GLYSO Isocitrate dehydrogenase [NAD] regulatory subunit 1, mitochondrial OS=Glycine soja GN=glysoja_037462 PE=4 SV=1;tr|	36	3	3	3	13.8	37.794		35126000	60237000	61489000	52284000	106840000	67017000	58010000	77289000	1.47825	0.221566
A0A0B2QSA3;I1MG31;I1L0E5;C6T5M5;A0A182BFF4;A0A1J7IFS5;A0A1J7G9F8;A0A182BFB4	tr|A0A0B2QSA3|A0A0B2QSA3_GLYSO Ubiquitin-40S ribosomal protein S27a OS=Glycine soja GN=glysoja_030669 PE=4 SV=1;tr|I1MG31|I1MG31_SOYBN Uncharacterized protein OS=Glycine max GN=LOC100527854 PE=4 SV=1;tr|I1L0E5|I1L0E5_SOYBN Uncharacterized protein OS=Glycin	8	5	5	1	33.8	17.251		1490200000	1584900000	2043600000	1.70623e+09	2101100000	2094400000	1788600000	1994700000	1.16907	0.221838
A0A151RCA3;G7KEF8;A0A1J7GK01;V7BUV5;Q84XA4;A0A1S3U8Y5;A0A0S3SIP4;A0A0L9UL47;G7IYM7;A0A1S2Z7T1	tr|A0A151RCA3|A0A151RCA3_CAJCA Uncharacterized protein OS=Cajanus cajan GN=KK1_038516 PE=3 SV=1;tr|G7KEF8|G7KEF8_MEDTR Aicarft/IMPCHase bienzyme family protein OS=Medicago truncatula GN=MTR_5g095820 PE=3 SV=2;tr|A0A1J7GK01|A0A1J7GK01_LUPAN Uncharacterized	10	2	2	2	4.8	65.118		38380000		65493000	51936500	17752000	46588000	17946000	2.74287e+07	0.528119	0.222446
A0A1S2XMV5	tr|A0A1S2XMV5|A0A1S2XMV5_CICAR probable inactive receptor kinase At5g58300 OS=Cicer arietinum GN=LOC101496490 PE=4 SV=1	1	1	1	1	2.6	71.714		19839000	17155000	21692000	19562000	32125000	32091000	16992000	2.70693e+07	1.38377	0.222888
A0A151S561;A0A0B2SK99;P42054;A0A1S2XGU3;I3SDJ6;G7KYU2;B7FKG9;A0A1J7GJK0	tr|A0A151S561|A0A151S561_CAJCA Uncharacterized protein OS=Cajanus cajan GN=KK1_028397 PE=4 SV=1;tr|A0A0B2SK99|A0A0B2SK99_GLYSO Mitochondrial outer membrane protein porin of 34 kDa OS=Glycine soja GN=glysoja_021555 PE=4 SV=1;sp|P42054|VDAC_PEA Outer plastid	8	4	1	0	12	29.86		188070000	249420000	208120000	2.15203e+08	222870000	265510000	252470000	246950000	1.14752	0.223009
C6TEZ8;A0A151U969	tr|C6TEZ8|C6TEZ8_SOYBN Putative uncharacterized protein OS=Glycine max GN=LOC100791447 PE=2 SV=1;tr|A0A151U969|A0A151U969_CAJCA Putative aquaporin PIP-type 7a OS=Cajanus cajan GN=KK1_020055 PE=3 SV=1	2	2	1	1	11.4	30.779		89062000	47654000	42910000	5.98753e+07	43166000	26064000	42754000	37328000	0.623429	0.224375
A0A1S2Y8F1	tr|A0A1S2Y8F1|A0A1S2Y8F1_CICAR isoflavone reductase-like protein OS=Cicer arietinum GN=LOC101500862 PE=4 SV=1	1	2	1	1	11	34.235		42995000	43732000		43363500	44472000	45284000	49379000	4.63783e+07	1.06952	0.22514
I1N675;A0A0B2SKW7;A0A1J7FQM8;A0A151RFI4;A0A0B2PZU2;A0A0R0GW88;I1LWM2;A0A1J7H0X2	tr|I1N675|I1N675_SOYBN Uncharacterized protein OS=Glycine max GN=LOC100802570 PE=4 SV=1;tr|A0A0B2SKW7|A0A0B2SKW7_GLYSO Uncharacterized protein OS=Glycine soja GN=glysoja_021603 PE=4 SV=1;tr|A0A1J7FQM8|A0A1J7FQM8_LUPAN Uncharacterized protein OS=Lupinus ang	8	5	5	2	24.8	40.52		137930000	305670000	64625000	1.69408e+08	83221000	38286000	74635000	6.53807e+07	0.385935	0.225481
A0A1J7GHY1;Q9LLR1;O81273;O23960;A0A0B2NX61;A0A151TKK0;A0A1S3UVA2;V7CS94;A0A1J7I726	tr|A0A1J7GHY1|A0A1J7GHY1_LUPAN Uncharacterized protein OS=Lupinus angustifolius GN=TanjilG_05680 PE=4 SV=1;tr|Q9LLR1|Q9LLR1_SOYBN Acetyl-CoA carboxylase OS=Glycine max GN=accC-3 PE=4 SV=1;tr|O81273|O81273_SOYBN Biotin carboxylase OS=Glycine max GN=accC-3 P	9	7	2	0	20.5	58.824		24731000	26303000	39626000	30220000	19650000	26508000	22493000	2.28837e+07	0.757236	0.225664
A0A072UK32;A0A0S3SCZ8;A0A0L9T6G9;A0A1S3TVW0;A0A0S3SGC5;A0A0L9UNH7;V7BWI2;A0A0B2SN06;A0A0R0LCM0;K7LES4;I1LQS7;A0A1S3VPH0;A0A0B2RFN3;A0A1J7HNI1;A0A1S2YK86	tr|A0A072UK32|A0A072UK32_MEDTR RNA and export factor-binding protein OS=Medicago truncatula GN=MTR_4g063557 PE=4 SV=1;tr|A0A0S3SCZ8|A0A0S3SCZ8_PHAAN Uncharacterized protein OS=Vigna angularis var. angularis GN=Vigan.06G198100 PE=4 SV=1;tr|A0A0L9T6G9|A0A0L9	15	3	3	1	14.8	27.722		56550000	85557000	71258000	7.11217e+07	79968000	137520000	83421000	100303000	1.4103	0.226385
A7Y7E3	tr|A7Y7E3|A7Y7E3_STYHA Leucine-rich repeat-like protein OS=Stylosanthes hamata PE=2 SV=1	1	1	1	1	3.7	39.195		110610000	36148000	35204000	60654000	114740000	106160000	77811000	9.95703e+07	1.64161	0.227964
C6T7N2;A0A0B2NZ71;C6TDC1;C6TKL8;A0A0B2RSW1;I1MNK0;A0A0B2Q0P6;C6TC92;A0A0B2S5Q9	tr|C6T7N2|C6T7N2_SOYBN Putative uncharacterized protein OS=Glycine max GN=LOC100811386 PE=2 SV=1;tr|A0A0B2NZ71|A0A0B2NZ71_GLYSO Oxygen-evolving enhancer protein 1, chloroplastic OS=Glycine soja GN=glysoja_000247 PE=4 SV=1;tr|C6TDC1|C6TDC1_SOYBN Putative un	9	12	1	0	34.4	34.628		436240000	526630000	541140000	5.01337e+08	342360000	404730000	507960000	418350000	0.834469	0.228248
A0A0S3T7F0;A0A0L9VP57;V7BYL5;D2DWB6;A0A1S3UZV7;A0A1S3V0E5;A0A0B2R0F2;I1K1G2;I1N5Q9;C6TGH8;A0A151R9Y8;I3S8D7;G7KIR6;A0A1J7I1G1	tr|A0A0S3T7F0|A0A0S3T7F0_PHAAN Uncharacterized protein OS=Vigna angularis var. angularis GN=Vigan.11G016700 PE=4 SV=1;tr|A0A0L9VP57|A0A0L9VP57_PHAAN Uncharacterized protein OS=Phaseolus angularis GN=LR48_Vigan10g272200 PE=4 SV=1;tr|V7BYL5|V7BYL5_PHAVU Unch	14	7	7	3	19.3	45.049		662980000	1148600000	1000100000	9.37227e+08	885370000	587440000	602300000	6.91703e+08	0.738032	0.229527
V7B5R9;A0A151TAY7;A0A0S3RSN9;A0A0R0FCW9;A0A0B2NQL3;A0A1S3TWR0;K7MUB6;A0A0B2R6Y7;K7LG41;A0A0R0F3Q5;A0A0R0IDJ1;I1N3R7;C6TCY7;G7L4Q1;A0A0R0FDI4	tr|V7B5R9|V7B5R9_PHAVU Uncharacterized protein OS=Phaseolus vulgaris GN=PHAVU_008G061500g PE=4 SV=1;tr|A0A151TAY7|A0A151TAY7_CAJCA Uncharacterized protein OS=Cajanus cajan GN=KK1_018809 PE=4 SV=1;tr|A0A0S3RSN9|A0A0S3RSN9_PHAAN Uncharacterized protein OS=Vi	15	2	2	2	10.8	30.502		145980000	498880000	132160000	2.59007e+08	84999000	96627000	85402000	8.90093e+07	0.343657	0.229742
G7KNK8;I3SCT4;G7KNK7;A0A1S2Z0R7	tr|G7KNK8|G7KNK8_MEDTR Nucleotide-binding protein OS=Medicago truncatula GN=MTR_6g086600 PE=3 SV=2;tr|I3SCT4|I3SCT4_MEDTR Uncharacterized protein OS=Medicago truncatula PE=2 SV=1;tr|G7KNK7|G7KNK7_MEDTR Nucleotide-binding protein OS=Medicago truncatula GN=M	4	1	1	1	3.1	56.337		42486000	35208000	53063000	4.35857e+07	38741000	33048000	35871000	3.58867e+07	0.823359	0.229762
K7KS36;A0A151TF12;Q9FQD5;K7KS35;A0A1S3ULU9;A0A0L9VQD0;A0A0B2QVJ2;A0A1J7FM97	tr|K7KS36|K7KS36_SOYBN Uncharacterized protein OS=Glycine max GN=LOC547979 PE=4 SV=1;tr|A0A151TF12|A0A151TF12_CAJCA Glutathione S-transferase theta-2 OS=Cajanus cajan GN=KK1_011868 PE=4 SV=1;tr|Q9FQD5|Q9FQD5_SOYBN Glutathione S-transferase GST 23 OS=Glycin	8	1	1	1	5	20.317		53703000	68333000	51782000	5.79393e+07	56263000	30875000	47973000	45037000	0.777313	0.230077
I3T3E6;A0A0B2QL11;V7D1L4;Q9ZTV0;I1NB44;C6TMV9;C6TL94;A0A1S3TLU5;A0A1S2XTS8;A0A1J7HKP8;A0A0S3S0M2;A0A0L9U9E4;A0A0B2SFD7;A0A0B2R2C7;A0A151S8D8;I3S043;B7FKU9	tr|I3T3E6|I3T3E6_LOTJA Uncharacterized protein OS=Lotus japonicus PE=2 SV=1;tr|A0A0B2QL11|A0A0B2QL11_GLYSO C-1-tetrahydrofolate synthase, cytoplasmic OS=Glycine soja GN=glysoja_039715 PE=3 SV=1;tr|V7D1L4|V7D1L4_PHAVU Uncharacterized protein OS=Phaseolus vu	17	2	2	2	11	25.722		61204000	63107000	70098000	64803000	68393000	97316000	70036000	7.85817e+07	1.21262	0.230916
K7LRH3;A0A1S3TQ89;A0A0S3RZP4;K7MPS9;I1LMC1;A0A0L9U8W5;V7D142;A0A0B2QD76;A0A0B2PIJ7;A0A1S3E560;A0A151U9H0;A0A1J7G571	tr|K7LRH3|K7LRH3_SOYBN Uncharacterized protein OS=Glycine max GN=LOC100820344 PE=4 SV=1;tr|A0A1S3TQ89|A0A1S3TQ89_VIGRR THO complex subunit 4D OS=Vigna radiata var. radiata GN=LOC106757673 PE=4 SV=1;tr|A0A0S3RZP4|A0A0S3RZP4_PHAAN Uncharacterized protein OS=	12	2	2	2	13.9	23.27		22009000	30440000	49277000	3.39087e+07	62818000	75044000	30095000	5.59857e+07	1.65107	0.231233
V7BKZ2;A0A1S3V7S6;A0A0S3ST37;A0A0L9TWR0;A0A1S3TN02;A0A1S3TN11;A0A1J7HFA8;A0A072U301;A0A072UE48;A0A072U402;A0A0R0ED69;A0A151R753;A0A0R4J669;V7CZK7;V7CXJ4	tr|V7BKZ2|V7BKZ2_PHAVU Pyruvate kinase OS=Phaseolus vulgaris GN=PHAVU_007G224500g PE=3 SV=1;tr|A0A1S3V7S6|A0A1S3V7S6_VIGRR Pyruvate kinase OS=Vigna radiata var. radiata GN=LOC106772386 PE=3 SV=1;tr|A0A0S3ST37|A0A0S3ST37_PHAAN Pyruvate kinase OS=Vigna angul	15	8	2	1	24.5	57.768		46063000	42358000	48038000	4.54863e+07	43388000		40319000	41853500	0.920134	0.232482
I3S9U3;I3RZA9	tr|I3S9U3|I3S9U3_LOTJA 40S ribosomal protein S8 OS=Lotus japonicus PE=2 SV=1;tr|I3RZA9|I3RZA9_LOTJA 40S ribosomal protein S8 OS=Lotus japonicus PE=2 SV=1	2	2	1	1	9.2	24.718		39212000	66735000	58882000	54943000	40879000	51235000	8933900	3.36826e+07	0.613047	0.232799
A0A0R0EMN4;A0A0B2S6N5;A0A0L9U1E7;A0A0S3SM64;I1LEI1;A0A0B2PBZ5;A0A0R0I6H9;A0A0R0EB98;K7LLH9;K7LLH8;K7LLH7;A0A1S2Y198;V7BBV4;A0A1S3V851;A0A0B2SB61;K7N372;K7N371;A0A072W198;A0A151U7Q5	tr|A0A0R0EMN4|A0A0R0EMN4_SOYBN Uncharacterized protein OS=Glycine max GN=GLYMA_20G130400 PE=4 SV=1;tr|A0A0B2S6N5|A0A0B2S6N5_GLYSO Alpha-L-fucosidase 2 OS=Glycine soja GN=glysoja_020058 PE=4 SV=1;tr|A0A0L9U1E7|A0A0L9U1E7_PHAAN Uncharacterized protein OS=Pha	19	2	2	2	2.4	93.103		83237000	72197000	70503000	7.53123e+07	81860000	105850000	78313000	8.86743e+07	1.17742	0.233345
C6TM18;I1LHC6;I1J987;A0A0B2SBH8;A0A0B2RT77	tr|C6TM18|C6TM18_SOYBN Putative uncharacterized protein OS=Glycine max PE=2 SV=1;tr|I1LHC6|I1LHC6_SOYBN Uncharacterized protein OS=Glycine max GN=LOC100809304 PE=4 SV=1;tr|I1J987|I1J987_SOYBN Uncharacterized protein OS=Glycine max GN=LOC100800367 PE=4 SV=1	5	1	1	1	4.3	25.404		27455000	23134000	36242000	2.89437e+07	32795000	37873000	33624000	34764000	1.20109	0.234798
A0A1J7HQY6;A0A1J7IMU2	tr|A0A1J7HQY6|A0A1J7HQY6_LUPAN Uncharacterized protein OS=Lupinus angustifolius GN=TanjilG_29651 PE=3 SV=1;tr|A0A1J7IMU2|A0A1J7IMU2_LUPAN Uncharacterized protein OS=Lupinus angustifolius GN=TanjilG_19067 PE=3 SV=1	2	5	1	1	9.1	60.793		22625000	20042000	18972000	2.05463e+07	19398000		16350000	17874000	0.869936	0.234848
A0A0L9U167;A0A0S3SME1;A0A0R0IN22;A0A0B2QIP3;K7MD88;A0A0S3S957;K7KYU4;K7MLS0;A0A0R0FDG4;Q1S5M5;A0A0R0HZ25;A0A151RNN0;V7BBC6;C6ZRV9;A0A0R0HHS7;K7KXD4;G7K614;A0A0B2PP54;A0A1S3E5N5;V7AKC3;G7IVA7;A0A151TPK6;A0A1S3VK52;A0A0S3S9G0;A0A0L9V2W0;Q1S5J1;A0A151QNR8;I1KKS9;A0A0B2S7L5;C6ZRM6;A0A0B2QG60;A0A0R0HFQ6;A0A0S3SIX4;K7MD80;G7LIF4;A0A0B2PBD4;A0A151QVZ4;A0A151QZ49;A0A0R0H590;I1M3E9;G7LJ38;A0A0R0EMA5;K7N3D…	tr|A0A0L9U167|A0A0L9U167_PHAAN Uncharacterized protein OS=Phaseolus angularis GN=LR48_Vigan02g231900 PE=4 SV=1;tr|A0A0S3SME1|A0A0S3SME1_PHAAN Uncharacterized protein OS=Vigna angularis var. angularis GN=Vigan.08G056000 PE=4 SV=1	348	3	3	1	2.4	190.55		36231000	28380000	33589000	3.27333e+07	38315000	34984000	35495000	3.62647e+07	1.10788	0.235009
A0A0R0K737	tr|A0A0R0K737|A0A0R0K737_SOYBN 6-phosphogluconate dehydrogenase, decarboxylating OS=Glycine max GN=GLYMA_05G214000 PE=3 SV=1	1	8	6	1	19.6	52.266		205190000	158490000	153490000	172390000	170380000	115380000	135050000	140270000	0.813678	0.235409
A0A1J7GDJ9;A0A0R0ETL8;A0A0B2QVD2;V7D3K1;A0A1S3VTM4;A0A0L9TBN6;A0A151SQC4;A0A0R0JVZ4;V7CR29;A0A1S3USU2;A0A0S3QZ91;A0A0L9TKA6;A0A0R4J3S5;A0A0B2SSR6;A0A0S3S1G8;A0A0R0HM79;I1LN14;A0A151QZG3;I1LN13;A0A1J7H6X2;G7JA48;A0A1S2YC83;A0A151QZJ3;A0A151QZD9;A0A0B2SIA3;A0A0B2SJN7;A0A1J7FR79;A0A1J7FNL8;A0A151U3S4;K7LD23;A0A0B2RF58;I1JFU9;A0A0L9TU08;A0A072VUJ1;V7BIK6;A0A1S3V869;K7K8W7;A0A1S2Z321;A0A0S3SUD7;K7MD67…	tr|A0A1J7GDJ9|A0A1J7GDJ9_LUPAN Uncharacterized protein OS=Lupinus angustifolius GN=TanjilG_16805 PE=4 SV=1;tr|A0A0R0ETL8|A0A0R0ETL8_SOYBN Uncharacterized protein OS=Glycine max GN=LOC100781668 PE=4 SV=1;tr|A0A0B2QVD2|A0A0B2QVD2_GLYSO DEAD-box ATP-dependent	55	7	7	6	13.8	66.898		50675000		87928000	69301500	52030000	50482000	21535000	41349000	0.596654	0.235414
Q5D1X4	tr|Q5D1X4|Q5D1X4_VIGRA Glutamine synthetase (Fragment) OS=Vigna radiata GN=GS PE=2 SV=1	1	3	1	1	14.2	30.706		52363000	40430000	42779000	4.51907e+07	31904000	46919000	28825000	3.58827e+07	0.794028	0.235661
A0A151R836;A0A1S3UFW8;A0A0S3RQJ5;A0A0L9V1U0;V7CRB4	tr|A0A151R836|A0A151R836_CAJCA Endoplasmin isogeny OS=Cajanus cajan GN=KK1_039948 PE=3 SV=1;tr|A0A1S3UFW8|A0A1S3UFW8_VIGRR endoplasmin homolog OS=Vigna radiata var. radiata GN=LOC106764918 PE=3 SV=1;tr|A0A0S3RQJ5|A0A0S3RQJ5_PHAAN Uncharacterized protein OS	5	12	2	1	18.3	92.764		36460000	58939000	48815000	4.80713e+07	50070000	77961000	59725000	6.25853e+07	1.30193	0.237042
A0A0R0I7Q2;A0A0B2RYL4;A0A0L9U1B4;I1LFL5;A0A1S3V5N8;A0A0S3SL09;A0A151U892	tr|A0A0R0I7Q2|A0A0R0I7Q2_SOYBN Uncharacterized protein OS=Glycine max GN=GLYMA_10G298000 PE=4 SV=1;tr|A0A0B2RYL4|A0A0B2RYL4_GLYSO Phosphoglucan, water dikinase, chloroplastic OS=Glycine soja GN=glysoja_013469 PE=4 SV=1;tr|A0A0L9U1B4|A0A0L9U1B4_PHAAN Unchar	7	4	1	0	3.8	127.9		51165000	40665000	49096000	4.69753e+07	41933000	38264000	45064000	4.17537e+07	0.888842	0.237727
I3SX60;I3T0M9;A0A072UX55;G7JG67	tr|I3SX60|I3SX60_LOTJA Uncharacterized protein OS=Lotus japonicus PE=2 SV=1;tr|I3T0M9|I3T0M9_MEDTR Uncharacterized protein OS=Medicago truncatula PE=2 SV=1;tr|A0A072UX55|A0A072UX55_MEDTR RNA-binding (RRM/RBD/RNP motif) family protein OS=Medicago truncatula	4	2	2	2	49.2	6.4951		371970000	514120000	445580000	443890000	473270000	557770000	500240000	5.10427e+08	1.14989	0.238089
V7BF74;A0A151SUV9;A0A0L9U1J3;I3T617;V7BWF1;V7BIW6;V7BCS8;I3SJJ0;I1M4R7;G7KRI9;C6T078;A0A1S3V254;A0A1S3V226;A0A1S3TTS6;A0A1S2XV31;A0A0S3SRE5;A0A0B2SQM7;A0A0B2R9H9;A0A151TN27;A0A0S3SGC3;K7LZJ0;A0A0S3SL58;A0A151U801;A0A151RCT0;A0A0L9UNU4;A0A0L9TYM3;A0A0B2PEL0;I3T2Q3;G7JL38;A0A1S2YJW9;A0A1S2Y0G0;I3SD37;I3S340;I1MDK2;G7JTN1;C6SW56;A0A1J7HYE1;A0A1J7HSQ2;A0A1J7FR42;A0A0B2RWA7;A0A0B2RM74;A0A1J7HIY9	tr|V7BF74|V7BF74_PHAVU Uncharacterized protein OS=Phaseolus vulgaris GN=PHAVU_007G159800g PE=3 SV=1;tr|A0A151SUV9|A0A151SUV9_CAJCA 60S ribosomal protein L35 OS=Cajanus cajan GN=KK1_013998 PE=3 SV=1;tr|A0A0L9U1J3|A0A0L9U1J3_PHAAN Uncharacterized protein OS=	42	2	2	2	18.2	12.769		84731000	302510000	105260000	164167000	229610000	421310000	232030000	2.94317e+08	1.79279	0.238766
Q8WJC9;I2EAG1	tr|Q8WJC9|Q8WJC9_9FABA Ribulose bisphosphate carboxylase large chain (Fragment) OS=Ophrestia hedysaroides GN=rbcL PE=3 SV=1;tr|I2EAG1|I2EAG1_9FABA Ribulose bisphosphate carboxylase large chain (Fragment) OS=Ormosia stipularis GN=rbcl PE=3 SV=1	2	18	1	0	41.8	51.493		868260000	941590000	1515800000	1108550000	834090000	797140000	843240000	8.24823e+08	0.744056	0.238955
A0A151TPZ6;I1J6K8;V7BAP6;T2DP02;A0A1S3V920;A0A1J7HKK2;A0A1S2XZX6;A0A0B2RXT3;V7C5H1;A0A0R0LFB4;A0A0S3SLW9;A0A072VR15;I1NFH5;I1NFH4;B7FLU7;A0A0L9TZD6;A0A151U5Y4;I1LD66;A0A0L9U0I1;A0A1J7HV47;I3RZE4;A0A072VNF5;V7BDN1;A0A1S3UY69;A0A0S3SNP9;I1NHB5;A0A1S2XY31;I1LD65	tr|A0A151TPZ6|A0A151TPZ6_CAJCA Dihydrolipoamide acetyltransferase component of pyruvate dehydrogenase complex OS=Cajanus cajan GN=KK1_008291 PE=3 SV=1;tr|I1J6K8|I1J6K8_SOYBN Dihydrolipoamide acetyltransferase component of pyruvate dehydrogenase complex OS=	28	3	3	2	8.6	45.001		66141000	63915000	73899000	67985000	52806000	64639000	65432000	60959000	0.896654	0.238989
Q45W70;A0A151STN2;V7C800;I3T8S9;A0A1J7HCP0;A0A0R0J7Q6;A0A0R0FG80;A0A0B2P259;A0A0B2P0X5;A0A1S3URR8;A0A0S3R916	tr|Q45W70|Q45W70_ARAHY Isomerase-like protein OS=Arachis hypogaea PE=2 SV=1;tr|A0A151STN2|A0A151STN2_CAJCA Fumarylacetoacetate hydrolase domain-containing protein 1 isogeny OS=Cajanus cajan GN=KK1_004410 PE=4 SV=1;tr|V7C800|V7C800_PHAVU Uncharacterized pro	11	2	2	2	12.6	23.905		93241000	58473000	72983000	74899000		117000000	84648000	100824000	1.34613	0.240107
V7CT40;A0A1S2YEN5	tr|V7CT40|V7CT40_PHAVU Uncharacterized protein (Fragment) OS=Phaseolus vulgaris GN=PHAVU_002G2910000g PE=4 SV=1;tr|A0A1S2YEN5|A0A1S2YEN5_CICAR puromycin-sensitive aminopeptidase OS=Cicer arietinum GN=LOC101494387 PE=4 SV=1	2	4	1	1	8.9	82.395		10578000	19535000	19263000	1.64587e+07	19880000	20386000	21411000	20559000	1.24913	0.24028
A0A1S3TMR0;I1M005;C6TDF5;B6VPZ9;C6T9Z5;I1N5S0;A0A0B2SKD4;A0A0B2QPT4;A0A1S3TMJ7;A0A0S3T709;A0A0L9VP84;I3S2V1;I3SRS0;A0A0B2QQ31;D2DWA5;I1N5R9;A0A1S3UI83;V7C179;A0A151R9F0;A0A072UGE8;V7C2C9;A0A0L9VPM8;A0A1S3UBC0;A0A0S3T769;A0A0P0C9H2;A0A0L9VP60;T2DN09	tr|A0A1S3TMR0|A0A1S3TMR0_VIGRR Formate dehydrogenase, mitochondrial OS=Vigna radiata var. radiata GN=LOC106756863 PE=3 SV=1;tr|I1M005|I1M005_SOYBN Formate dehydrogenase, mitochondrial OS=Glycine max GN=LOC100797606 PE=3 SV=1;tr|C6TDF5|C6TDF5_SOYBN Formate	27	4	4	0	10.8	41.754		110040000	83861000	72809000	8.89033e+07	158470000	75564000	151500000	1.28511e+08	1.44552	0.240412
A0A151RVR3;A0A1S2YBG4	tr|A0A151RVR3|A0A151RVR3_CAJCA Uncharacterized protein OS=Cajanus cajan GN=KK1_031795 PE=4 SV=1	2	3	2	1	20.1	32.113		7894100	12824000	15094000	1.19374e+07	8144400	6905300	10802000	8.61723e+06	0.721871	0.241362
A0A1S2Z006	tr|A0A1S2Z006|A0A1S2Z006_CICAR uncharacterized protein LOC101495191 isoform X1 OS=Cicer arietinum GN=LOC101495191 PE=4 SV=1	1	1	1	1	22.4	10.883		18722000	35955000	37357000	30678000	10768000	25479000	24341000	20196000	0.658322	0.241512
I3SC59;V7AY33;I3SZE8;A0A1S3TTU0;A0A151TKU5;A0A151RUT8;A0A0S3QZB0;A0A0L9TKK0;A0A0L9TII1;A0A151S784;A0A0S3RGZ4;V7B8C8;I1KSB8;C6TC86;C6T5E0;A0A1S2XR18;A0A1S2XHT3;A0A0R0IQB1;A0A0B2STW7;A0A0B2QFT8;A0A0B2Q9D4;Q45NI6;I3SPQ1;A0A072TVQ4;V7CPW6;A0A0S3RV02;A0A0L9U4S1;I3S3P5;C6SZ81;C6SXB4;A0A1S3UHQ4;A0A1S3U227;A0A0B2RM10;A0A0B2P014;C6SYH6;A0A1S2YGV5;A0A1J7HYE5;A0A1J7HQQ7;A0A1J7HJI2;A0A1J7GJG0;A0A1J7GD88;B7FM…	tr|I3SC59|I3SC59_LOTJA Uncharacterized protein OS=Lotus japonicus PE=2 SV=1;tr|V7AY33|V7AY33_PHAVU Uncharacterized protein OS=Phaseolus vulgaris GN=PHAVU_009G214400g PE=4 SV=1;tr|I3SZE8|I3SZE8_LOTJA Uncharacterized protein OS=Lotus japonicus PE=2 SV=1;tr|A	48	4	4	4	51.9	9.4267		430940000	529230000	593600000	5.17923e+08	360050000	521810000	389260000	4.23707e+08	0.818088	0.241906
A0A1S2YG77;K7MPF4;A0A0B2RHD1;K7LRV7;A0A0R0HS10;A0A151RRR1;A0A0B2SH47;A0A1J7HYQ8;I1LN01;V7D274;A0A1S3THT7;V7CQV2;A0A1S3VI65;A0A0S3QYH8;A0A0L9TJ85;V7D314;A0A1S3TIH8;A0A0B2SJ96;I1LN02;I3SD46;G7LAD1;A0A0L9UAV9	tr|A0A1S2YG77|A0A1S2YG77_CICAR bifunctional aspartate aminotransferase and glutamate/aspartate-prephenate aminotransferase OS=Cicer arietinum GN=LOC101498423 PE=4 SV=1	22	3	3	2	11.4	52.442		54244000	59757000	66877000	6.02927e+07	57574000	34247000		45910500	0.761461	0.241959
A0A1S3TND5;A0A151TX55;A0A0S3S0S1;A0A0L9U9H0;V7D0I8;A0A1S3TGD0;A0A0S3S8I5;A0A0L9V2N0;V7CY37;A0A1S2XVG8;F8SVN7;I3T8M7;I3SWF1;G8A186;B7FH57;C6SZS1;A0A0R4J309;A0A0B2SGV3;A0A0B2QRQ7;I1KD50;A0A1J7GQI1;C6SVZ0	tr|A0A1S3TND5|A0A1S3TND5_VIGRR 60S ribosomal protein L21-2 OS=Vigna radiata var. radiata GN=LOC106757201 PE=4 SV=1;tr|A0A151TX55|A0A151TX55_CAJCA 60S ribosomal protein L21-1 OS=Cajanus cajan GN=KK1_010907 PE=4 SV=1;tr|A0A0S3S0S1|A0A0S3S0S1_PHAAN Uncharacte	22	5	5	5	41.5	18.663		802540000	724030000	750690000	7.59087e+08	644720000	778800000	650100000	6.91207e+08	0.910577	0.242302
V7BNL7;Q40208;I3SXW0;I1L068;C6TAZ2;A2Q5G2;A0A1S3VJ92;A0A151T6X4;A0A0S3S440;A0A0B2Q350;A0A1J7G6N1;A0A0L9VE08;K7LBB0;A0A1S2XDR2;I3S5W3;I3S458;Q39824;A0A1J7I5G9;A0A1J7FV55;I3SES9;G7KN60;A0A1S2XKC2;B7FN06;A0A1J7FQC4;A0A151QRM5;V7C2J2;A0A0L9VMN8;K7KPN3;I1N6V9;C6TDU7;A0A1S3V9E7;A0A0S3T9L5;A0A0B2SCH9;A0A0B2Q4E8	tr|V7BNL7|V7BNL7_PHAVU Uncharacterized protein OS=Phaseolus vulgaris GN=PHAVU_006G135400g PE=4 SV=1;tr|Q40208|Q40208_LOTJA RAB2A OS=Lotus japonicus GN=rab2A PE=2 SV=1;tr|I3SXW0|I3SXW0_LOTJA Uncharacterized protein OS=Lotus japonicus PE=2 SV=1;tr|I1L068|I1L	34	7	7	7	39.3	23.131		92786000	193020000	251640000	1.79149e+08	244110000	239370000	243800000	2.42427e+08	1.35322	0.244383
A0A1S2YY37;Q564G5;Q4LAR8;Q4LAR6;Q4LAR5;Q4LAR0;Q4LAQ6;Q4LAP5;Q4LAP2;Q4LAP1;P16048;I3SRF4;G7JZW9;B7FM93	tr|A0A1S2YY37|A0A1S2YY37_CICAR Glycine cleavage system H protein OS=Cicer arietinum GN=LOC101502196 PE=3 SV=1;tr|Q564G5|Q564G5_9FABA Glycine cleavage system H protein OS=Pisum fulvum GN=gdcH PE=3 SV=1;tr|Q4LAR8|Q4LAR8_PEA Glycine cleavage system H protein	14	1	1	1	5.5	17.43		268790000	334430000	236160000	2.79793e+08	265210000	237690000	179950000	2.27617e+08	0.813517	0.244665
V7BFT5;A0A0R0ECS4;A0A0B2QAS2;I1LD04;K7N481;A0A0B2NUY1;A0A1S3V964;A0A0S3SNQ9;I1LD03	tr|V7BFT5|V7BFT5_PHAVU Dolichyl-diphosphooligosaccharide--protein glycosyltransferase subunit 1 OS=Phaseolus vulgaris GN=PHAVU_007G095500g PE=3 SV=1;tr|A0A0R0ECS4|A0A0R0ECS4_SOYBN Dolichyl-diphosphooligosaccharide--protein glycosyltransferase subunit 1 (Fr	9	4	4	2	10.3	52.248		41783000	53163000	36031000	43659000	42260000	58557000	63462000	5.47597e+07	1.25426	0.244787
I3SHA4;B7FMK4;A0A151TXT6;A0A0R0ERI6;I1NIT8;C6SVB8;A0A1J7ISZ4;A0A1J7HMG1;A0A1J7H2N9;A0A1J7GTQ9;A0A1J7FRZ4;A0A0B2Q3N2	tr|I3SHA4|I3SHA4_MEDTR 40S ribosomal protein S24 OS=Medicago truncatula PE=2 SV=1;tr|B7FMK4|B7FMK4_MEDTR 40S ribosomal protein S24 OS=Medicago truncatula GN=MTR_1g081410 PE=2 SV=1;tr|A0A151TXT6|A0A151TXT6_CAJCA 40S ribosomal protein S24 OS=Cajanus cajan GN	12	4	4	2	26.3	15.673		904320000	1184300000	1146600000	1.07841e+09	1077600000	1612200000	1276100000	1.32197e+09	1.22585	0.245217
A0A1S3DYS3;A0A1J7I5T0;I3T5V6;B7FIR4;A0A1J7FVD8;A0A072V4G2;Q2LGI8;A0A1S2Y6E2;G7IY23;P28552	tr|A0A1S3DYS3|A0A1S3DYS3_CICAR ATP synthase gamma chain, chloroplastic OS=Cicer arietinum GN=LOC101502783 PE=3 SV=1;tr|A0A1J7I5T0|A0A1J7I5T0_LUPAN Uncharacterized protein OS=Lupinus angustifolius GN=TanjilG_09345 PE=3 SV=1;tr|I3T5V6|I3T5V6_MEDTR Uncharacte	10	3	1	1	9.3	41.469		174290000	216650000	180260000	190400000		168260000	162980000	165620000	0.869853	0.245368
Q9FT00;H2D5S3;A0A0B2NYL5;A0A0R4J2L9;A0A0B2NT30;A0A072VMC4;A0A1J7FRY3;A0A151T1Y5;I3SCX2	tr|Q9FT00|Q9FT00_CICAR Malate dehydrogenase OS=Cicer arietinum GN=LOC101498271 PE=2 SV=1;tr|H2D5S3|H2D5S3_SOYBN Malate dehydrogenase OS=Glycine max GN=LOC100811402 PE=2 SV=1;tr|A0A0B2NYL5|A0A0B2NYL5_GLYSO Malate dehydrogenase OS=Glycine soja GN=glysoja_022	9	9	9	0	34.3	35.497		3949200000	4668500000	3909300000	4.17567e+09	3682800000	3396100000	4124400000	3.73443e+09	0.894332	0.246301
A0A1J7GZP7	tr|A0A1J7GZP7|A0A1J7GZP7_LUPAN Uncharacterized protein OS=Lupinus angustifolius GN=TanjilG_30535 PE=3 SV=1	1	10	1	1	21.6	73.901		750910000	937850000	681530000	7.90097e+08	610750000	747510000	660580000	6.72947e+08	0.851727	0.246381
A0A1S3VL75;A0A0S3S4G6;A0A0L9VDE5;A0A151T675;A0A0B2Q2V3;A0A151R5V0;A0A0B2SIM1;A0A1J7FUQ5;Q9MAX7;K7MB75;V7BQW5;Q9MAX8;C6TGT0;A0A151T669	tr|A0A1S3VL75|A0A1S3VL75_VIGRR Coatomer subunit epsilon OS=Vigna radiata var. radiata GN=LOC106776238 PE=3 SV=1;tr|A0A0S3S4G6|A0A0S3S4G6_PHAAN Coatomer subunit epsilon OS=Vigna angularis var. angularis GN=Vigan.05G113000 PE=3 SV=1;tr|A0A0L9VDE5|A0A0L9VDE5_	14	2	2	1	9	32.362		37511000	25707000	33519000	3.22457e+07	39750000	38067000	34414000	3.74103e+07	1.16017	0.246467
I1LVC9;A0A0B2QI78;A0A0R4J4U0;I1M0X1;I1M0X0;A0A0B2RX81;A0A0S3S8N7;Q94IR2;A0A151TPR4;A0A1J7HNI8;V7AJN9;A0A0L9V2C4;A0A1J7GWQ1;I3SG38	tr|I1LVC9|I1LVC9_SOYBN Uncharacterized protein OS=Glycine max GN=GLYMA_12G236700 PE=4 SV=2;tr|A0A0B2QI78|A0A0B2QI78_GLYSO Carotenoid 9,10(9,10)-cleavage dioxygenase 1 OS=Glycine soja GN=glysoja_026072 PE=4 SV=1;tr|A0A0R4J4U0|A0A0R4J4U0_SOYBN Uncharacteri	14	7	7	3	14.8	60.813		764070000	446390000	447470000	5.52643e+08	383040000	394720000	444340000	4.07367e+08	0.737124	0.247462
A0A151QWM9;C6SYS6;A0A1S3V6J7;A0A0S3QYE0;A0A0L9TJQ7;A0A0R0ILX5;A0A0B2RV00;A0A0B2R658;I1KT93;V7CNH7;A0A0R0K7A8;I1K4P8	tr|A0A151QWM9|A0A151QWM9_CAJCA Uncharacterized protein OS=Cajanus cajan GN=KK1_044294 PE=4 SV=1;tr|C6SYS6|C6SYS6_SOYBN Putative uncharacterized protein (Fragment) OS=Glycine max PE=2 SV=1;tr|A0A1S3V6J7|A0A1S3V6J7_VIGRR uncharacterized protein LOC106772231	12	3	3	1	9.5	36.008		130350000	251530000	234300000	2.05393e+08	217630000	287250000	293830000	2.66237e+08	1.29623	0.247926
A0A1J7G984;A0A0B2P3H7;A0A1S3VX17;I1KB43;V7ARU2;T2DMW8;I1KB42;I1JYE9;A0A1J7I9R3	tr|A0A1J7G984|A0A1J7G984_LUPAN Uncharacterized protein OS=Lupinus angustifolius GN=TanjilG_00481 PE=4 SV=1;tr|A0A0B2P3H7|A0A0B2P3H7_GLYSO Uncharacterized protein OS=Glycine soja GN=glysoja_046465 PE=4 SV=1;tr|A0A1S3VX17|A0A1S3VX17_VIGRR mitochondrial impor	9	2	2	2	8.3	33.914		268430000	344210000	295830000	3.02823e+08	298430000	576390000	379600000	418140000	1.38081	0.248461
A0A1J7HLZ4;A0A1S2XBK8;A0A1S2X9N1;A0A151T7K9;I3SDK6;C6TID4;I3S042;A0A072V4D8;G7JEU6;A0A072V3W2;G7ILE5;B7FJ07;A0A1S3DY78;V7BUI1;I3TAM4;A0A1S3VJT3;A0A0S3S2F7;A0A0L9VFZ4;I1M2B7;A0A0B2PLQ7;G7ILE6	tr|A0A1J7HLZ4|A0A1J7HLZ4_LUPAN Uncharacterized protein OS=Lupinus angustifolius GN=TanjilG_08010 PE=4 SV=1;tr|A0A1S2XBK8|A0A1S2XBK8_CICAR quinone oxidoreductase PIG3-like OS=Cicer arietinum GN=LOC101501521 PE=4 SV=1;tr|A0A1S2X9N1|A0A1S2X9N1_CICAR quinone o	21	7	7	4	23.1	34.718		494050000	516930000	514850000	508610000	625720000	484590000	588670000	5.66327e+08	1.11348	0.249448
G7JIM0;A0A1S2YNG9;A0A151TMM7;A0A0R0H183;V7AEU7;Q70I39;I1LPY8;I1LJ90;A0A1S3TJE4;A0A0S3SDV9;A0A0L9V7L9;A0A0B2S6B9;A0A0B2QV24;A0A1S3TJC1;A0A072VNH5;A0A1J7HRS6;B0BL91;A0A151T0S4;V7BIE1;I1NHR3;I1LCN7;A0A1S3V4R0;A0A1S3E3V6;A0A0S3SP07;A0A0L9TEJ4;A0A0B2RZP1;A0A0B2P085;A0A151SYI2;A0A0B2SRA7;A0A1J7HEG5;K7KMA4;A0A1J7HK50;A0A0R0KK47	tr|G7JIM0|G7JIM0_MEDTR Coatomer subunit alpha OS=Medicago truncatula GN=MTR_4g071130 PE=4 SV=1;tr|A0A1S2YNG9|A0A1S2YNG9_CICAR Coatomer subunit alpha OS=Cicer arietinum GN=LOC101491480 PE=4 SV=1;tr|A0A151TMM7|A0A151TMM7_CAJCA Coatomer subunit alpha-2 OS=Caj	33	6	6	3	6.6	135.47		36976000	27788000	43250000	3.60047e+07	87156000		38775000	62965500	1.74881	0.249761
P04159;P07371	sp|P04159|CB21_PEA Chlorophyll a-b binding protein AB96 (Fragment) OS=Pisum sativum GN=AB96 PE=1 SV=1;sp|P07371|CB22_PEA Chlorophyll a-b binding protein AB80, chloroplastic OS=Pisum sativum GN=AB80 PE=1 SV=1	2	3	1	1	19.7	24.327		98969000	67190000	60680000	75613000	107200000	84994000	89598000	9.39307e+07	1.24226	0.25005
A0A1J7HHL0	tr|A0A1J7HHL0|A0A1J7HHL0_LUPAN Uncharacterized protein OS=Lupinus angustifolius GN=TanjilG_31223 PE=4 SV=1	1	1	1	1	6.4	25.677		185750000	212870000	127550000	175390000	119670000	153730000	143480000	138960000	0.792291	0.250259
C6TKV4;A0A1J7GWT6;A0A151SJ21;I1JNY7;A0A0B2PT14	tr|C6TKV4|C6TKV4_SOYBN Putative uncharacterized protein OS=Glycine max PE=2 SV=1;tr|A0A1J7GWT6|A0A1J7GWT6_LUPAN Uncharacterized protein OS=Lupinus angustifolius GN=TanjilG_18639 PE=3 SV=1;tr|A0A151SJ21|A0A151SJ21_CAJCA Uncharacterized protein OS=Cajanus ca	5	1	1	1	8.8	25.594		33048000	34123000	47507000	38226000	40889000	46989000	47339000	4.50723e+07	1.1791	0.25063
C6T6T0;C6SYJ4;A0A0B2QHQ1	tr|C6T6T0|C6T6T0_SOYBN Putative uncharacterized protein OS=Glycine max PE=2 SV=1;tr|C6SYJ4|C6SYJ4_SOYBN Putative uncharacterized protein OS=Glycine max GN=LOC100802235 PE=2 SV=1;tr|A0A0B2QHQ1|A0A0B2QHQ1_GLYSO 60S ribosomal protein L27a-3 OS=Glycine soja GN	3	2	2	1	15	16.556		596650000	631120000	670870000	632880000	653840000	893580000	672370000	739930000	1.16915	0.251564
I1JPS0;C6T446;Q39882;A0A1S3TQA6;A0A1J7HFC4;A0A1J7FVQ6;A0A0X8G1T8;A0A0S3RYU7;A0A0R4J307;A0A0L9TFQ7;A0A0U2BYX2;C6T4J5;A0A0R4J629	tr|I1JPS0|I1JPS0_SOYBN Uncharacterized protein OS=Glycine max GN=LOC547967 PE=3 SV=1;tr|C6T446|C6T446_SOYBN Putative uncharacterized protein OS=Glycine max PE=2 SV=1;tr|Q39882|Q39882_SOYBN Nodulin-26 OS=Glycine max PE=2 SV=1;tr|A0A1S3TQA6|A0A1S3TQA6_VIGRR	13	2	2	2	8.6	20.225		2857900000	4566600000	3656200000	3.69357e+09	2975500000	2932400000	3169100000	3.02567e+09	0.819172	0.251715
A5YM77;A0A1S2YH33	tr|A5YM77|A5YM77_CICAR 14-3-3-like protein OS=Cicer arietinum GN=1433 PE=2 SV=1;tr|A0A1S2YH33|A0A1S2YH33_CICAR 14-3-3-like protein C OS=Cicer arietinum GN=LOC101500358 PE=3 SV=1	2	4	2	1	13.5	29.261		57928000	63815000	62234000	6.13257e+07	82156000	97464000	54852000	7.81573e+07	1.27446	0.252094
I3SM50;V5JDW7;Q9B1A1;G9IJ16;A0A1W6F866;A0A1W6F803;A0A1W5P4C4;A0A161TU35;A0A161ALZ1;A0A158V0M4;A0A158UUP4;A0A110BC61;A0A0X8GI93;A0A0K0LX41;A0A0K0LVS4;A0A0K0LV68;A0A0K0LUT2;A0A1J7GZS1;R9ZV31;R9ZTA8;R9ZT03;R9ZSE0;R9ZR78;R9ZQH9;R9ZPV8;R9RPQ3;Q2VRR6;P07135;A0A1S5RVW4;A0A1J0I0E6;A0A173CT49;A0A158UVV4;A0A151R6C9;A0A109RTY1;A0A0Y0UR35;A0A0X8GIE1;A0A0K0LX18;A0A0K0LWA8;A0A0K0LW46;A0A0K0LVY7;A0A0K0LTQ5;A0A0…	tr|I3SM50|I3SM50_LOTJA Uncharacterized protein OS=Lotus japonicus PE=2 SV=1;tr|V5JDW7|V5JDW7_LUPLU 30S ribosomal protein S7, chloroplastic OS=Lupinus luteus GN=rps7 PE=3 SV=1;sp|Q9B1A1|RR7_LOTJA 30S ribosomal protein S7, chloroplastic OS=Lotus japonicus GN	94	4	4	1	35.9	14.6		872740000	1568100000	1415100000	1.28531e+09	1442000000	1941400000	1521200000	1.63487e+09	1.27196	0.252672
A0A1J7HQ60;A0A1J7IQH6	tr|A0A1J7HQ60|A0A1J7HQ60_LUPAN Glycine cleavage system P protein OS=Lupinus angustifolius GN=TanjilG_30655 PE=3 SV=1;tr|A0A1J7IQH6|A0A1J7IQH6_LUPAN Glycine cleavage system P protein OS=Lupinus angustifolius GN=TanjilG_28262 PE=3 SV=1	2	11	2	0	13.5	114.23		713070000	455460000	780090000	649540000	605550000	383930000	487730000	4.92403e+08	0.75808	0.253292
A0A1S3UTP7;V7CEA6;I1K0K6;A0A0R0JRC6;A0A0B2P535;A0A0L9TR12;P34811;A0A0R0FND6;A0A0B2PQ56;A0A0S3R5W4;A0A1J7IAF9;P86349;C6TEP9;A0A072UPP0;A0A1S2Z634;G7JK55;I3ST18;P35450	tr|A0A1S3UTP7|A0A1S3UTP7_VIGRR Elongation factor G, chloroplastic OS=Vigna radiata var. radiata GN=LOC106768564 PE=3 SV=1;tr|V7CEA6|V7CEA6_PHAVU Elongation factor G, chloroplastic OS=Phaseolus vulgaris GN=PHAVU_003G217300g PE=3 SV=1;sp|I1K0K6|EFGC2_SOYBN E	18	11	11	3	21.3	86.045		1666000000	1243500000	1488400000	1.46597e+09	1428300000	1273600000	873520000	1.19181e+09	0.812983	0.253489
A0A151R8C6;A0A0B2SKX6;I3TA53;I1MF39;I1M1F0;G7IPX6;A0A1S3VKK5;A0A1S2XA29;A0A1J7HMC0;A0A0B2RIR3;A0A0L9VES8;A0A0S3S3C5;V7BS71;T2DQ07;T2DPS4;I3T893;B7FJF4	tr|A0A151R8C6|A0A151R8C6_CAJCA Uncharacterized protein (Fragment) OS=Cajanus cajan GN=KK1_039980 PE=4 SV=1;tr|A0A0B2SKX6|A0A0B2SKX6_GLYSO Uncharacterized protein OS=Glycine soja GN=glysoja_020184 PE=4 SV=1;tr|I3TA53|I3TA53_MEDTR Uncharacterized protein OS=	17	3	3	3	10.7	39.823		87311000	84208000	79905000	83808000	104170000	90519000	82975000	9.25547e+07	1.10437	0.253514
A0A151S0D1	tr|A0A151S0D1|A0A151S0D1_CAJCA Aconitate hydratase OS=Cajanus cajan GN=KK1_030042 PE=3 SV=1	1	12	2	1	16.6	107.36		104200000	105300000	122530000	1.10677e+08	108940000	78592000	101100000	9.62107e+07	0.869295	0.253696
G7IC40;G7IC41;Q9SM59;A0A1S2XYQ5;A0A072VP01;A0A0K0KYE0;A0A0K0KX92	tr|G7IC40|G7IC40_MEDTR Phosphogluco-mutase OS=Medicago truncatula GN=MTR_1g102010 PE=4 SV=1;tr|G7IC41|G7IC41_MEDTR Phosphogluco-mutase OS=Medicago truncatula GN=MTR_1g102010 PE=4 SV=1;sp|Q9SM59|PGMP_PEA Phosphoglucomutase, chloroplastic OS=Pisum sativum GN	7	7	2	2	15.8	68.511		252620000	251380000	290440000	2.64813e+08	207970000	259920000	246260000	238050000	0.898935	0.254845
C6SXX0;Q5QJB6;A0A0B2P789;A0A1S3V1N5;A0A0S3SPJ3;A0A0L9TYE0;A0A1S2XVW1;I1LC75;A0A0R0I2J7;A0A151U5T9;V7BDX7;A0A1J7GMY4;V7BHU7;A0A0B2RAL6;V7BEN7;I3SMB7;G7I4U4;I3S0B9	tr|C6SXX0|C6SXX0_SOYBN Putative uncharacterized protein OS=Glycine max PE=2 SV=1;tr|Q5QJB6|Q5QJB6_SOYBN Harpin binding protein 1 OS=Glycine max GN=HrBP1 PE=2 SV=1;tr|A0A0B2P789|A0A0B2P789_GLYSO Putative plastid-lipid-associated protein 6, chloroplastic OS=	18	4	4	1	16	28.102		1333800000	1348500000	1473200000	1.38517e+09	1482100000	2100400000	1440600000	1.67437e+09	1.20878	0.255102
A0A1S3VDX2;A0A0S3SVK8;A0A0L9VUS3;C6TIQ5;A0A0B2R8L6;A0A072TLD0;A0A072TKQ3;A0A0B2RP55;I1KJC3;A0A0R0J9C8;A0A072TME8	tr|A0A1S3VDX2|A0A1S3VDX2_VIGRR NADP-dependent alkenal double bond reductase P1-like OS=Vigna radiata var. radiata GN=LOC106774120 PE=4 SV=1;tr|A0A0S3SVK8|A0A0S3SVK8_PHAAN Uncharacterized protein OS=Vigna angularis var. angularis GN=Vigan.09G024200 PE=4 SV=	11	3	3	0	10.5	37.733		258690000	243280000	33749000	178573000	291690000	255910000	279980000	275860000	1.5448	0.255165
A0A191UJA2;V5JDU6;A0A1W6F849;A0A1W6F7W6;A0A1C7D3V5;A0A0K0LWP4;A0A0K0LU95;A0A072TCR5;R9ZVD8;R9ZU73;R9ZT45;R9ZSM8;R9ZRW6;R9ZRD5;R9ZRC8;R9RLJ3;Q8MCA3;Q2PMP9;I2E2M3;D3J8E4;A4GG86;A0A1W5P4C7;A0A1S5RVU7;A0A1D8DCL3;A0A1C7D4E1;A0A1C7D3H9;A0A1C7D367;A0A173CTC4;A0A109RTK5;A0A0Y0V0M3;A0A0Y0U9N5;A0A0Y0TVX8;A0A0K0LXQ2;A0A0K0LWN3;A0A0K0LVL2;A0A0K0LUF9;A0A0F7RPI3;A0A0F7RPE5;A0A151R2E1;P26820;A0A151SRQ5;W8CY74;I…	tr|A0A191UJA2|A0A191UJA2_ARAHY 50S ribosomal protein L14, chloroplastic OS=Arachis hypogaea GN=rpl14 PE=3 SV=1;tr|V5JDU6|V5JDU6_LUPLU 50S ribosomal protein L14, chloroplastic OS=Lupinus luteus GN=rpl14 PE=3 SV=1;tr|A0A1W6F849|A0A1W6F849_9FABA Ribosomal pro	106	4	4	2	35.2	13.444		821010000	983000000	993970000	932660000	842160000	432850000	898480000	7.24497e+08	0.776807	0.255577
A0A1S3TJ92;A0A0S3SDI7;A0A0L9V896;V7AG77;A0A1J7G6Z2;A0A0B2RKR0	tr|A0A1S3TJ92|A0A1S3TJ92_VIGRR Coatomer subunit gamma OS=Vigna radiata var. radiata GN=LOC106756080 PE=3 SV=1;tr|A0A0S3SDI7|A0A0S3SDI7_PHAAN Coatomer subunit gamma OS=Vigna angularis var. angularis GN=Vigan.06G221300 PE=3 SV=1;tr|A0A0L9V896|A0A0L9V896_PHAA	6	4	1	1	6.1	98.665			14696000	13073000	13884500	29366000	12919000	33041000	2.51087e+07	1.8084	0.255646
A0A1J7I0R1;A0A1J7HH80;A0A1J7H733	tr|A0A1J7I0R1|A0A1J7I0R1_LUPAN Ribulose bisphosphate carboxylase small chain OS=Lupinus angustifolius GN=TanjilG_05190 PE=3 SV=1;tr|A0A1J7HH80|A0A1J7HH80_LUPAN Ribulose bisphosphate carboxylase small chain OS=Lupinus angustifolius GN=TanjilG_06012 PE=3 SV=	3	2	1	1	12.5	19.902		2894200000	2092700000	2568400000	2.51843e+09	1901300000	2388000000	2183900000	2.15773e+09	0.856776	0.255688
A0A1J7G5J6;A0A0R0KW03;O22584;I3S2A7;G7IPY3;B7FGP1;A0A1S2XCX9;I3SUQ0;B7FGG2	tr|A0A1J7G5J6|A0A1J7G5J6_LUPAN Uncharacterized protein OS=Lupinus angustifolius GN=TanjilG_09289 PE=3 SV=1;tr|A0A0R0KW03|A0A0R0KW03_SOYBN Uncharacterized protein OS=Glycine max GN=GLYMA_03G241300 PE=3 SV=1;sp|O22584|RS14_LUPLU 40S ribosomal protein S14 OS=	9	5	1	1	42	16.312		178200000	460270000	299530000	3.12667e+08	355060000	597750000	419290000	4.57367e+08	1.46279	0.256091
A0A1J7GQC6	tr|A0A1J7GQC6|A0A1J7GQC6_LUPAN Pyruvate kinase OS=Lupinus angustifolius GN=TanjilG_14720 PE=3 SV=1	1	2	1	0	5.7	55.298		24742000		25625000	25183500	24498000		24479000	24488500	0.972403	0.256184
A0A0L9VDT1;A0A151T642;A0A0B2PYG1;C6TIM5;C6T8Y4;A0A1S3VK56;A0A0B2QTK9;A0A0S3S4F1;A0A1J7H2H8;V7BNA6;A0A1J7HM31;A0A1S2XD56;G7IKU6;Q41014;I3T939;B7FFT6	tr|A0A0L9VDT1|A0A0L9VDT1_PHAAN Ferredoxin--NADP reductase OS=Phaseolus angularis GN=LR48_Vigan09g182200 PE=3 SV=1;tr|A0A151T642|A0A151T642_CAJCA Ferredoxin--NADP reductase OS=Cajanus cajan GN=KK1_017031 PE=3 SV=1;tr|A0A0B2PYG1|A0A0B2PYG1_GLYSO Ferredoxin--	16	7	7	7	32.8	35.555		15560000	36206000	11063000	20943000	26220000	61750000	29370000	3.91133e+07	1.86761	0.25664
Q6Y1F1;I1NG45;I1LEC4;C6TCM8;A0A1S3V5Y3;A0A0S3SMA1;A0A0L9U191;A0A0B2QU58;A0A0B2P1P1;A0A1S2XZA3;A0A151U7H1;V7CIG5;G7JFB0;G7J421;A0A1S3U6H3;A0A1S2Y8J6;A0A151TSR4;A0A0S3RCF8;A0A0L9UGJ9;P46259;I1JV03;V7BF97;A0A1J7FT38;A0A1S3VS79;A0A0S3T5B1;A0A0L9UQU5;V7AVF4;A0A1J7HBL0;I1K9J7;A0A1J7G8A9;A0A0B2PFQ6;V7CEI9;I1K2I1;A0A0B2SRN8;A0A0B2P2K4;A0A151SE93;I1K2I2;K7MLV5;T2DLZ6;A0A1S3USS8;A0A0S3R4Z3;A0A1J7G0T8;A0A0L…	tr|Q6Y1F1|Q6Y1F1_TRIRP Tubulin alpha chain (Fragment) OS=Trifolium repens PE=2 SV=1;tr|I1NG45|I1NG45_SOYBN Tubulin alpha chain OS=Glycine max GN=LOC100781185 PE=3 SV=1;tr|I1LEC4|I1LEC4_SOYBN Tubulin alpha chain OS=Glycine max GN=LOC100799688 PE=3 SV=1;tr|C	50	11	11	1	38.8	42.268		1416900000	1433900000	1602200000	1.48433e+09	1550200000	967130000	1227100000	1.24814e+09	0.840878	0.256819
A0A151SRS4	tr|A0A151SRS4|A0A151SRS4_CAJCA Xyloglucan endotransglucosylase/hydrolase OS=Cajanus cajan GN=KK1_003712 PE=3 SV=1	1	2	2	0	9.7	32.763		48452000		57801000	53126500	68748000	77740000	53626000	6.67047e+07	1.25558	0.257158
G7L831;A0A1S2YGW8;I3RZC6;A0A1J7I1V5;A0A1J7HYA4;I1KSL6;I1K467;A0A1S3UVZ2;A0A0S3QZ30;A0A0L9TJL4;A0A0B2SN35;A0A0B2PB33;A0A1J7HFQ4;V7CRG8;A0A151UCC5	tr|G7L831|G7L831_MEDTR TCP-1/cpn60 chaperonin family protein OS=Medicago truncatula GN=MTR_8g088270 PE=3 SV=1;tr|A0A1S2YGW8|A0A1S2YGW8_CICAR T-complex protein 1 subunit alpha OS=Cicer arietinum GN=LOC101503969 PE=3 SV=1;tr|I3RZC6|I3RZC6_LOTJA Uncharacteriz	15	5	5	5	13.1	58.852		19440000	84956000	28419000	4.42717e+07	8292900	6352900		7322900	0.165408	0.257317
I1JM68;A0A151T0F5;I1JM67;C6SV88;A0A1S2YUQ8;A0A0B2SIP2;Q41649;G7LF65;B7FH90;A0A1J7H3H0;I3SJ25;A0A1S3V9W8;A0A0S3SVY7;A0A0R0FW30;A0A0L9VUE2;A0A0B2QYQ8;K7KDU7;C6SYR2;V7AKW6	tr|I1JM68|I1JM68_SOYBN Peptidylprolyl isomerase OS=Glycine max GN=LOC100305479 PE=4 SV=1;tr|A0A151T0F5|A0A151T0F5_CAJCA Peptidylprolyl isomerase (Fragment) OS=Cajanus cajan GN=KK1_022939 PE=4 SV=1;tr|I1JM67|I1JM67_SOYBN Peptidylprolyl isomerase OS=Glycine	19	2	2	2	22.3	13.16		122680000	117090000	99203000	112991000	8489000	125120000	69225000	6.76113e+07	0.598378	0.257725
V7CL94;I1KRD4;C6T763;A0A1S3T8R7;A0A0S3R0N9;A0A0B2S4A4;A0A0B2R1E1;I1K2Z9;I3SM60;A0A0L9T5Q5;A0A1J7GJY8;C6TLM9;A0A1S2YJA3;A0A1S2Y3S8;A0A151S4A2;I3STI7;B7FL82;A0A0B2Q8Z7	tr|V7CL94|V7CL94_PHAVU Uncharacterized protein OS=Phaseolus vulgaris GN=PHAVU_002G197600g PE=4 SV=1;tr|I1KRD4|I1KRD4_SOYBN Uncharacterized protein OS=Glycine max GN=LOC100803720 PE=4 SV=1;tr|C6T763|C6T763_SOYBN Putative uncharacterized protein OS=Glycine m	18	3	3	2	18.7	30.794			26422000	10334000	18378000	52944000	18991000	43098000	3.83443e+07	2.08643	0.257926
I1LP25;A0A0B2SNH4	tr|I1LP25|I1LP25_SOYBN Uncharacterized protein OS=Glycine max GN=LOC100803466 PE=4 SV=1;tr|A0A0B2SNH4|A0A0B2SNH4_GLYSO Maltose excess protein 1, chloroplastic OS=Glycine soja GN=glysoja_035171 PE=4 SV=1	2	1	1	1	3.2	45.73		25708000	30946000	35490000	3.07147e+07	28366000		19027000	23696500	0.771504	0.258214
C6T030;C6T1E2	tr|C6T030|C6T030_SOYBN Putative uncharacterized protein OS=Glycine max GN=LOC100500328 PE=2 SV=1;tr|C6T1E2|C6T1E2_SOYBN Putative uncharacterized protein OS=Glycine max GN=LOC100500328 PE=2 SV=1	2	2	2	1	9.9	23.597		399140000	527360000	438960000	4.55153e+08	532480000	936430000	482710000	650540000	1.42928	0.258815
I3SLF3;A0A0B2PS45;K7M6J6;A0A1J7HAG9;A0A1S2XR35	tr|I3SLF3|I3SLF3_LOTJA Uncharacterized protein OS=Lotus japonicus PE=2 SV=1	5	3	3	2	8	43.006		587970000	587350000	404490000	5.26603e+08	548870000	841200000	613420000	667830000	1.26818	0.259793
I3S154;A0A072UQU5;V7CBA1;V7CA72;B7FJV2;V7C7R0;A0A0R4J5G6;A0A0B2P7A0;T2DP13	tr|I3S154|I3S154_MEDTR Uncharacterized protein OS=Medicago truncatula PE=2 SV=1;tr|A0A072UQU5|A0A072UQU5_MEDTR Endo-1,3-1,4-beta-D-glucanase-like protein OS=Medicago truncatula GN=MTR_4g117380 PE=4 SV=1;tr|V7CBA1|V7CBA1_PHAVU Uncharacterized protein OS=Pha	9	2	2	2	14.3	25.677		97771000	135310000	135350000	1.2281e+08	191700000	137470000	129950000	153040000	1.24615	0.261342
A0A072U685;G7L865;A0A1S2YE30;A0A1S3E8L0;A0A151T3M1;I1KPY5;B7FJH9;A0A0B2Q4Z7;V7CQ27;A0A1S3UVX5;A0A0S3QWZ5;A0A0L9VRV8;I3T336;A0A0R0IHZ7;A0A0B2PVE8;A0A0R0IK92;A0A0R0LAX1;A0A1S3UJB1;I1J802;I3TAJ8;I1L4L5;A0A1S3UJ14;A0A0B2SFT0;A0A0R0LFH0;A0A151TIX1;A0A0B2SBM8;K7KRQ2;I1K5X6;A0A0L9VGN9;A0A0S3TCM6;A0A0B2QDU6;G7JUM4;V7C3Z7;A0A0R0JE36;A0A151TDQ1;K7KTW8;A0A1S2Z0W7;A0A1S3U770;I1JUU8;A0A0B2PR98;V7C688;A0A0C3VZ…	tr|A0A072U685|A0A072U685_MEDTR Lactoylglutathione lyase OS=Medicago truncatula GN=MTR_8g102980 PE=3 SV=1;tr|G7L865|G7L865_MEDTR Lactoylglutathione lyase OS=Medicago truncatula GN=MTR_8g102980 PE=3 SV=1;tr|A0A1S2YE30|A0A1S2YE30_CICAR probable lactoylglutath	45	4	2	1	12.3	38.177		372690000	413240000	401900000	3.95943e+08	343390000	410140000	303490000	352340000	0.889875	0.261428
A3F6K2;P27490;C4TNZ9	tr|A3F6K2|A3F6K2_PEA Chlorophyll a-b binding protein, chloroplastic OS=Pisum sativum GN=cab8 PE=2 SV=2;sp|P27490|CB28_PEA Chlorophyll a-b binding protein 8, chloroplastic OS=Pisum sativum GN=CAB8 PE=1 SV=1	3	3	1	1	16.9	28.379		64359000	69571000	94176000	7.60353e+07	51585000	56594000	74704000	60961000	0.801746	0.262525
G7K0G0;V7AYY6;I3SKF9;I1LNU5;C6SZL9;A0A1S3UNE8;A0A1S3EC91;A0A0S3QWJ9;A0A0B2RKN2;A0A0B2Q9N0;I1KQC4;A0A0L9T8C9;A0A151T398;K7LSA3;I1KQC5;A0A1J7HUK0;V7CT33	tr|G7K0G0|G7K0G0_MEDTR Prefoldin OS=Medicago truncatula GN=MTR_5g055650 PE=4 SV=1;tr|V7AYY6|V7AYY6_PHAVU Uncharacterized protein OS=Phaseolus vulgaris GN=PHAVU_009G128800g PE=4 SV=1;tr|I3SKF9|I3SKF9_LOTJA Uncharacterized protein OS=Lotus japonicus PE=2 SV=	17	4	4	4	25.6	14.802		65904000	88988000	87934000	80942000	76098000	119770000	104970000	1.00279e+08	1.2389	0.263272
A0A1S2XQ52	tr|A0A1S2XQ52|A0A1S2XQ52_CICAR uncharacterized protein LOC101511624 OS=Cicer arietinum GN=LOC101511624 PE=4 SV=1	1	1	1	1	4.1	30.518		27534000	29236000	25674000	2.74813e+07	22618000	28555000	22523000	2.45653e+07	0.893892	0.263722
A0A1S3TZN6;A0A151SG57	tr|A0A1S3TZN6|A0A1S3TZN6_VIGRR hydroxyacylglutathione hydrolase cytoplasmic-like OS=Vigna radiata var. radiata GN=LOC106760295 PE=3 SV=1;tr|A0A151SG57|A0A151SG57_CAJCA Hydroxyacylglutathione hydrolase cytoplasmic OS=Cajanus cajan GN=KK1_024347 PE=3 SV=1	2	1	1	1	5	29.038		27741000	44328000		36034500	54731000	55539000	37760000	4.93433e+07	1.36934	0.263885
P08927;A0A1S3DXB5;A0A151SW31	sp|P08927|RUBB_PEA RuBisCO large subunit-binding protein subunit beta, chloroplastic OS=Pisum sativum PE=1 SV=2;tr|A0A1S3DXB5|A0A1S3DXB5_CICAR ruBisCO large subunit-binding protein subunit beta, chloroplastic OS=Cicer arietinum GN=LOC101512130 PE=3 SV=1;tr	3	16	16	0	30.9	62.983		5841900000	5704800000	6488800000	6.01183e+09	5553300000	5985400000	5219300000	5586000000	0.929167	0.264051
A0A0B2SB49;K7LNG1;A0A151TI94;I1J8T9;C6TCM2;A0A1S2YYR6;A0A0B2RNK7;I3SYV6	tr|A0A0B2SB49|A0A0B2SB49_GLYSO Putative glucose-6-phosphate 1-epimerase OS=Glycine soja GN=glysoja_003703 PE=4 SV=1;tr|K7LNG1|K7LNG1_SOYBN Uncharacterized protein OS=Glycine max GN=GLYMA_11G069800 PE=4 SV=1;tr|A0A151TI94|A0A151TI94_CAJCA Putative apospory-	8	1	1	1	9.2	24.572		253930000	229480000	284240000	2.55883e+08	278700000	270450000	432610000	3.27253e+08	1.27892	0.264623
A0A1S2XJF4;A0A072TVM3;A0A1J7FQ68;A0A072TXA7	tr|A0A1S2XJF4|A0A1S2XJF4_CICAR T-complex protein 1 subunit zeta 2 OS=Cicer arietinum GN=LOC101502702 PE=3 SV=1;tr|A0A072TVM3|A0A072TVM3_MEDTR TCP-1/cpn60 chaperonin family protein OS=Medicago truncatula GN=MTR_7g406870 PE=3 SV=1;tr|A0A1J7FQ68|A0A1J7FQ68_LU	4	7	7	0	17.6	59.27		67965000	120900000	113680000	1.00848e+08	145230000	121600000	111110000	125980000	1.2492	0.264936
A0A1S2YQH1;A0A072URD9	tr|A0A1S2YQH1|A0A1S2YQH1_CICAR Pyruvate, phosphate dikinase OS=Cicer arietinum GN=LOC101513536 PE=3 SV=1	2	3	1	1	4.2	104.19		48001000	27547000	40450000	38666000	28301000	33737000	29927000	30655000	0.792815	0.264939
A0A1J7GR54;A0A1S3V8Q6;B4UWC7;C6SX20;I1LCM6;A0A0B2NV75;I1LCM5;K7N4G1;A0A0R0HW29;A0A0B2RTY5;V7BEI7;A0A0S3SP18;A0A0L9TEI3;P21528	tr|A0A1J7GR54|A0A1J7GR54_LUPAN Uncharacterized protein OS=Lupinus angustifolius GN=TanjilG_01683 PE=4 SV=1;tr|A0A1S3V8Q6|A0A1S3V8Q6_VIGRR malate dehydrogenase [NADP], chloroplastic OS=Vigna radiata var. radiata GN=LOC106772560 PE=4 SV=1	14	3	3	3	12.1	47.793		172160000	301500000	208170000	2.27277e+08	179350000	162640000	187730000	1.76573e+08	0.776909	0.2659
A0A0R0KLT7;A0A0R0KWU6;A0A0R0KL80;I1JPY8;I1NAK9;I1NAK8;I1JPY7;A0A0B2QG78	tr|A0A0R0KLT7|A0A0R0KLT7_SOYBN Uncharacterized protein OS=Glycine max GN=GLYMA_03G192300 PE=4 SV=1;tr|A0A0R0KWU6|A0A0R0KWU6_SOYBN Uncharacterized protein OS=Glycine max GN=GLYMA_03G192300 PE=4 SV=1;tr|A0A0R0KL80|A0A0R0KL80_SOYBN Uncharacterized protein OS=	8	3	3	1	7.1	71.087		172140000	63051000	75330000	103507000	65397000	57008000	53704000	58703000	0.56714	0.265904
V7BJF1;A0A1S3V246;A0A1S2XWR2;A0A0S3SRW2;A0A0L9TWZ0;V7CSS1;V7C7F6;A0A1S3UMG3;A0A1S2XUW0;A0A151SBJ2;A0A0S3R9J7;A0A0L9TTZ1;I3SMI9;A0A0S3QWK2;A0A0L9T8D9;I1MQW1;I1KNN1;C6TCC4;I3SNQ1;A0A151T3B5;I3T4G8;G7LAJ5;I1KQ69;C6SWG3;A0A0B2QNT7;I1KQ68;Q9SC33;A0A1J7GMB3;A0A1J7GVK6;C6SV63;A0A151QSR9;G7JPL6;A0A1J7GTN2	tr|V7BJF1|V7BJF1_PHAVU Uncharacterized protein OS=Phaseolus vulgaris GN=PHAVU_007G178000g PE=3 SV=1;tr|A0A1S3V246|A0A1S3V246_VIGRR 40S ribosomal protein S15-4 OS=Vigna radiata var. radiata GN=LOC106771009 PE=3 SV=1;tr|A0A1S2XWR2|A0A1S2XWR2_CICAR 40S riboso	33	5	1	1	41.1	17.161		54875000	55373000	66558000	5.89353e+07	72045000	56511000	74762000	6.77727e+07	1.14995	0.266305
A0A1S3VWK2;A0A0S3S757;A0A0L9T3Y0;A0A1S3E886;A0A072UW64;G7K8J3;I1M6S4;I1JJ91;G7IXM5;A0A1S3UFS7;A0A1S2XM05;A0A151U2A2;V7BKH3;I1KY75;C6TE15;A0A1S2Y6B9;A0A151SBP5;A0A0B2Q055;A0A0B2NWB0;A0A072UWN9;A0A072UFH0;I3S2D9;B7FJB1;I1M6S0;C6TEM0;C6TDT0;A0A1S3UFS0;A0A1S2XP98;A0A0R0FAC8;I1M6R8;I1JJ92;I1JJ90;C6TLL9;A0A1S3UFT9;A0A0L9UUX6;A0A0B2RV81;A0A0B2PW51;A0A0R0FA73;A0A0S3RJI5;B7FFP2;A0A1S2YA98;G8A2F8;V5N922;V5…	tr|A0A1S3VWK2|A0A1S3VWK2_VIGRR peptide methionine sulfoxide reductase-like OS=Vigna radiata var. radiata GN=LOC106779196 PE=3 SV=1;tr|A0A0S3S757|A0A0S3S757_PHAAN Uncharacterized protein OS=Vigna angularis var. angularis GN=Vigan.05G218500 PE=3 SV=1;tr|A0A0	50	4	4	2	20.8	22.473		581050000	369180000	258770000	403000000	621870000	408260000	648520000	559550000	1.38846	0.266512
A0A1S3V6B6;A0A0S3SLC7;A0A0L9U1A3	tr|A0A1S3V6B6|A0A1S3V6B6_VIGRR transketolase, chloroplastic OS=Vigna radiata var. radiata GN=LOC106772090 PE=4 SV=1;tr|A0A0S3SLC7|A0A0S3SLC7_PHAAN Uncharacterized protein OS=Vigna angularis var. angularis GN=Vigan.08G007500 PE=4 SV=1;tr|A0A0L9U1A3|A0A0L9U1	3	13	1	0	16.8	80.018		1677100000	2203800000	2897600000	2259500000	1684700000	2113200000	1405000000	1734300000	0.767559	0.268484
A0A097PMU9;G7KEX8;B7FK87;G7KEX7;A0A1J7I885	tr|A0A097PMU9|A0A097PMU9_MEDTR Galactose mutarotase-like superfamily protein (Fragment) OS=Medicago truncatula PE=2 SV=1;tr|G7KEX8|G7KEX8_MEDTR Aldose 1-epimerase family protein OS=Medicago truncatula GN=MTR_5g020640 PE=4 SV=2;tr|B7FK87|B7FK87_MEDTR Putati	5	1	1	1	6.1	23.397		390270000	548020000	445100000	461130000	334120000	444610000	388900000	389210000	0.844035	0.26963
A0A1S3EE70;A0A1J7GVZ9;I1KHK3;I1JS70;G7L9X9;I1JS69;V7ARW1;T2DN87;I1NCS8;I1JS66;C6TGM0;C6TEK4;A0A1S3VTW2;A0A151TYD2;A0A151RME4;A0A0S3SYY5;A0A0R4J3N1;A0A0L9VQI0;A0A0B2Q8P0;A0A0B2Q3J3;A0A0B2PV16;I1JS67;T2DMF0;A0A1J7HWH2;A0A1J7HKX3;A0A1J7GYI3;A0A1J7HLA9;G7I9L4;I3SPD6;Q6GX77;C6TCR9;Q287S3;A0A0B2PT35;A0A0R0FVQ4;K7MFD4	tr|A0A1S3EE70|A0A1S3EE70_CICAR 26S protease regulatory subunit 7 OS=Cicer arietinum GN=LOC101497140 PE=3 SV=1;tr|A0A1J7GVZ9|A0A1J7GVZ9_LUPAN Uncharacterized protein OS=Lupinus angustifolius GN=TanjilG_13938 PE=3 SV=1;tr|I1KHK3|I1KHK3_SOYBN Uncharacterized	35	9	9	9	26.3	47.753		164720000	140800000	177160000	1.60893e+08	249540000	148730000	203560000	200610000	1.24685	0.269763
A0A1J7G1E3;A0A1J7HB83	tr|A0A1J7G1E3|A0A1J7G1E3_LUPAN Uncharacterized protein OS=Lupinus angustifolius GN=TanjilG_29226 PE=4 SV=1;tr|A0A1J7HB83|A0A1J7HB83_LUPAN Uncharacterized protein OS=Lupinus angustifolius GN=TanjilG_32810 PE=3 SV=1	2	11	11	2	19.9	98.227		1131000000	1119500000	1035900000	1.09547e+09	1071500000	997360000	1069500000	1046120000	0.954954	0.27063
A0A1S3V2G0;A0A0S3SU38;A0A0L9TV37;V7BKG0;I3SJL6;A0A151S2D5;A0A1J7GLV6;O65757;I1JFL5;C6TB80;A0A0B2SQW1	tr|A0A1S3V2G0|A0A1S3V2G0_VIGRR subtilisin-like protease SBT3.3 OS=Vigna radiata var. radiata GN=LOC106771005 PE=4 SV=1;tr|A0A0S3SU38|A0A0S3SU38_PHAAN Uncharacterized protein OS=Vigna angularis var. angularis GN=Vigan.08G320400 PE=4 SV=1;tr|A0A0L9TV37|A0A0L	11	3	3	2	25	13.826		50044000	36947000		43495500	71425000	70515000	42219000	6.13863e+07	1.41133	0.271353
A0A1J7GXP0	tr|A0A1J7GXP0|A0A1J7GXP0_LUPAN Uncharacterized protein OS=Lupinus angustifolius GN=TanjilG_28833 PE=4 SV=1	1	4	2	2	12	49.496		166630000	186380000	148480000	1.67163e+08	175330000	198620000	177930000	183960000	1.10048	0.271935
A0A0K0LWZ9;A0A0K0LUQ3;A0A151R2G8;A0A1W5P498;A0A191UJ70;A0A0K0LVN1;A0A0K0LUD4;A0A0Y0U384;A0A1W6F822;A0A1W6F7S9	tr|A0A0K0LWZ9|A0A0K0LWZ9_9FABA ATP synthase subunit alpha OS=Amorpha fruticosa GN=atpA PE=3 SV=1;tr|A0A0K0LUQ3|A0A0K0LUQ3_9FABA ATP synthase subunit alpha OS=Amorpha canescens GN=atpA PE=3 SV=1;tr|A0A151R2G8|A0A151R2G8_CAJCA ATP synthase subunit alpha OS=C	10	15	3	2	42.5	55.608		6977600000	8790700000	7262600000	7.67697e+09	5824100000	8025700000	5415600000	6421800000	0.836502	0.272333
B7FKR5;A0A1S3VH92;A0A151TK95;Q39836;O24076;I3S8I8;I1K5E6;G7LD98;C6TJD3;B7FJT0;A0A0B2QP37;A0A0B2NSX9;A0A1S2YEL8;T2DLN9;C8YZ71;B7T1N8;A0A1J7G153;A0A1J7FND1;A0A0S3QWC8;A0A0L9UKW5;A0A1J7HTQ5;A0A1J7HMK6;A0A1J7HH15	tr|B7FKR5|B7FKR5_MEDTR Putative uncharacterized protein OS=Medicago truncatula PE=2 SV=1;tr|A0A1S3VH92|A0A1S3VH92_VIGRR guanine nucleotide-binding protein subunit beta-like protein OS=Vigna radiata var. radiata GN=LOC106775161 PE=4 SV=1;tr|A0A151TK95|A0A15	23	2	2	2	7.7	31.511		26657000	30345000	23731000	26911000	13789000	29918000	16756000	2.01543e+07	0.748925	0.272378
G7JGT0;B7FM78;I1MT35;A0A0B2QEZ3;A0A1J7IL03;P81406;V7C9N5;A0A151RDE3;G7JGT1;A0A1S2YP36;I1JGN1;A0A0B2SES0;A0A1S3UTA0;A0A0L9TRW0;A0A1J7GHD5;I3SVI9;T2DNM0;A0A0S3R6H3;A0A0B2PXP3	tr|G7JGT0|G7JGT0_MEDTR NADP-dependent glyceraldehyde-3-phosphate dehydrogenase OS=Medicago truncatula GN=MTR_4g131180 PE=3 SV=1;tr|B7FM78|B7FM78_MEDTR Uncharacterized protein OS=Medicago truncatula PE=2 SV=1;tr|I1MT35|I1MT35_SOYBN Uncharacterized protein O	19	10	2	1	25.8	53.029		62643000	56871000	90058000	6.98573e+07	212970000	32191000	178980000	1.4138e+08	2.02384	0.273579
G9JLT6;A0A126TGR5;R4IV45;P05493;Q01915;G9JLN6;N0DL20;Q9XPB2;P24459;A0A1S4ETX5;A0A072TFS9;R4IV40;B0FA61;A0A1J7H0P4;A0A1J7HMD0;Q6I8E6;E5DKC8;A0A0B2Q5M8;A0A1J7H954;A0A1J7HH26;A0A1J7H070;A0A0B2S6T5;K7KP69;A0A0R0JZ78;A0A1J7HWJ5	tr|G9JLT6|G9JLT6_LOTJA ATP synthase subunit alpha OS=Lotus japonicus GN=atp1 PE=3 SV=1;tr|A0A126TGR5|A0A126TGR5_MEDTR ATP synthase subunit alpha OS=Medicago truncatula GN=atp1 PE=3 SV=1;tr|R4IV45|R4IV45_VICFA ATP synthase subunit alpha OS=Vicia faba GN=atp	25	14	14	13	33.9	54.906		3180400000	3582100000	3384500000	3.38233e+09	3915600000	3446900000	3500100000	3.62087e+09	1.07052	0.273652
A0A1S3VF90;A0A1S3ULR4;A0A0S3S2N6;A0A0S3QZH8;A0A0L9VFS3;B2BF98;A0A1S3TTD3;A0A0B2SER0;I1MM57;A0A1S3VEP8;A0A151QMR2;A0A0S3SVY3;A0A151QME1;A0A151UAN0;C6TAJ3;Q2HTS1;V7BQ82;V5N8L5;I1M090;C6TGJ9;C6T4P7;A0A1S2YHY7;A0A1J7HC67;A0A0B2Q4U7;A0A0B2PKS4;I3T1L8;V7B584;I1KLM1;A0A0R0H2D1;A0A0L9TLK6;I1KLM0;O81925;B7FIJ8;A0A0B2PT30;K7MA66;I1KYY4;V7ANU1;V5N906;I1MEK5;I1M223;C6TNH8;C6TEU3;C6T2H6;A0A0B2QTJ9;C6TMR6;A0A0…	tr|A0A1S3VF90|A0A1S3VF90_VIGRR 40S ribosomal protein S6 OS=Vigna radiata var. radiata GN=LOC106774405 PE=3 SV=1;tr|A0A1S3ULR4|A0A1S3ULR4_VIGRR 40S ribosomal protein S6 OS=Vigna radiata var. radiata GN=LOC106766767 PE=3 SV=1;tr|A0A0S3S2N6|A0A0S3S2N6_PHAAN 4	55	5	1	0	20.1	28.345		232750000	305460000	298140000	2.78783e+08	317100000	289970000	526460000	3.77843e+08	1.35533	0.274051
W0G592;Q38JD9;A0A1S3TNT5	tr|W0G592|W0G592_MEDSF Temperature induced lipocalin OS=Medicago sativa subsp. falcata GN=TIL PE=2 SV=1;tr|Q38JD9|Q38JD9_MEDTR Temperature-induced lipocalin OS=Medicago truncatula GN=TIL PE=2 SV=1;tr|A0A1S3TNT5|A0A1S3TNT5_VIGRR temperature-induced lipocal	3	1	1	1	8.3	19.151		89266000	90965000	90024000	90085000	85969000	119040000	101580000	1.02196e+08	1.13444	0.274129
A0A1S3V8B6;C6TCB9;A0A1J7IJ30;A0A0B2RZI8;V7B9X8;Q84P43;C6ZRT7;C6TIF8;A0A0S3SLA2;A0A0L9U1P0;A0A0R0I7I9;A0A151U808;A0A0B2R545;A0A1S2Y0L3;A0A1J7I1Y5;A0A1J7FT90;A0A1S2Y0I7;A0A072VSY1;A0A151R6V8;A0A0S3SUC7;A0A0L9TUA8;G7IAZ5;A0A0B2R4I6;A0A151U7X4;A0A0R0IE37;V7CVZ1;A0A1S3TNM8;A0A0S3RXM7;A0A0L9U8P4;G7KWA4;I1N9B1;A0A1J7IFG0;A0A1J7G544;A0A0B2SK49;I1L2K5;I1JNM7;A0A1S2XT77;A0A1J7IEJ8;A0A0B2Q3W3;A0A0B2PIR0;A0A…	tr|A0A1S3V8B6|A0A1S3V8B6_VIGRR PTI1-like tyrosine-protein kinase 3 OS=Vigna radiata var. radiata GN=LOC106772472 PE=3 SV=1;tr|C6TCB9|C6TCB9_SOYBN Protein kinase Pti1 OS=Glycine max GN=LOC100790016 PE=2 SV=1;tr|A0A1J7IJ30|A0A1J7IJ30_LUPAN Uncharacterized pr	45	4	3	3	14.9	40.115		60865000	57706000	65132000	6.12343e+07	65874000	66548000	61456000	64626000	1.05539	0.274292
A0A151TM83;G7JTN9;V7AEU1;I3SBP7;I1M4S4;C6T0H0;A0A1S2YJW5;A0A1S2XC20;A0A0B2RCV3;I3SAK9;A0A1J7HYZ1;A0A1J7GG15;V7B322;I1N527;C6T5B2;A0A1S3TS28;A0A1S2XQP3;A0A0B2R0E2;A0A0B2Q259;A0A0S3SD36;B7FGP9;A0A1J7HQD2;I3SU37;I3SAH8;A0A0L9U1Q0;I3STQ8;A0A0S3RR36;A0A1S3TKB6;A0A151QVC6;A0A0S3RTZ1;A0A151SUY0;V7BN56;A0A072URT1;A0A0L9U5I8	tr|A0A151TM83|A0A151TM83_CAJCA 60S ribosomal protein L23A (Fragment) OS=Cajanus cajan GN=KK1_021775 PE=3 SV=1;tr|G7JTN9|G7JTN9_MEDTR 60S ribosomal protein L23a-2 OS=Medicago truncatula GN=MTR_4g063060 PE=2 SV=1;tr|V7AEU1|V7AEU1_PHAVU Uncharacterized protei	34	6	6	1	39.2	16.779		1507400000	1643800000	1456400000	1.53587e+09	1423200000	1240400000	1545800000	1.40313e+09	0.913578	0.274408
A0A072TIH2;A0A1S2Z094;A0A072TH37;A0A0R0I9W6;A0A0R0IFV9;A0A0B2SCY0;A0A0B2QVE6;C6TNP0;A0A0R0IIZ3;I1KJ35;A0A1S3V951;A0A0S3TC05;A0A0L9VHK1;V7C3G2;A0A072TT24;A0A072THL1;T2DPW3;A0A1J7HT18	tr|A0A072TIH2|A0A072TIH2_MEDTR Glycoside hydrolase family 1 protein OS=Medicago truncatula GN=MTR_0110s0040 PE=3 SV=1;tr|A0A1S2Z094|A0A1S2Z094_CICAR beta-glucosidase 44-like OS=Cicer arietinum GN=LOC101490358 PE=3 SV=1;tr|A0A072TH37|A0A072TH37_MEDTR Glycos	18	3	3	3	8.3	46.826		234110000	134650000	198440000	1.89067e+08	202970000	339930000	220800000	2.54567e+08	1.34644	0.275577
E3NYT8	tr|E3NYT8|E3NYT8_9FABA Chaperonin 60 alpha subunit (Fragment) OS=Arachis diogoi PE=2 SV=1	1	5	2	2	36	13.143		97170000	112240000	138110000	115840000	127290000	179790000	123010000	1.43363e+08	1.2376	0.275743
G7JK03;I3SZF1;A0A1J7I5Y8;A0A1S2YIE3	tr|G7JK03|G7JK03_MEDTR Serine/Threonine kinase, plant-type protein, putative OS=Medicago truncatula GN=MTR_4g085480 PE=4 SV=2	4	3	3	3	8.3	51.211		83596000	69069000	68548000	7.37377e+07	68499000	128520000	92744000	9.65877e+07	1.30988	0.275762
A0A0R0FW27;A0A0B2R5V7;I3S6K6	tr|A0A0R0FW27|A0A0R0FW27_SOYBN Uncharacterized protein OS=Glycine max GN=GLYMA_16G067900 PE=4 SV=1;tr|A0A0B2R5V7|A0A0B2R5V7_GLYSO Uncharacterized protein OS=Glycine soja GN=glysoja_018686 PE=4 SV=1;tr|I3S6K6|I3S6K6_LOTJA Uncharacterized protein OS=Lotus ja	3	1	1	1	5.2	28.961		7554000	7697400		7625700	8434200		11818000	10126100	1.32789	0.277815
A0A151S2M1	tr|A0A151S2M1|A0A151S2M1_CAJCA Uncharacterized protein OS=Cajanus cajan GN=KK1_029310 PE=3 SV=1	1	20	1	1	27.1	100.88		23551000	33896000	52518000	36655000	23212000		21191000	22201500	0.605688	0.27914
A0A151TD22;A0A0U1XHN2;A0A151TMM9;A0A0L9UIB0;I1JSJ3;A0A0B2RN41;A0A0S3RAL3;I1JSJ4;Q01516;A0A1S3U586;Q2PER4;A0A0K1JSG5;G7JJV9;B7FIL9;I1JSJ5;Q6T706;I3SX06;A0A072UJW7;T2DLU1;V7AFZ5;T2DN94	tr|A0A151TD22|A0A151TD22_CAJCA Fructose-bisphosphate aldolase OS=Cajanus cajan GN=KK1_019547 PE=3 SV=1;tr|A0A0U1XHN2|A0A0U1XHN2_ARAHY Fructose-bisphosphate aldolase OS=Arachis hypogaea GN=FBP1 PE=2 SV=1;tr|A0A151TMM9|A0A151TMM9_CAJCA Fructose-bisphosphate	21	11	11	0	37.7	42.923		46202000000	44882000000	43473000000	4.48523e+10	40967000000	46085000000	39305000000	42119000000	0.939059	0.279517
A0A151SV13;A0A0B2NXI2;A0A0R0JZ96;A0A1S3UVQ4;K7KS01;C6T8Y2;A0A0B2Q6B9;V7CPN3;I1KPF0;A0A0S3QXG9;A0A0L9VQH1;K7KS02;I3SXG3;A0A072TUM0;A0A072TVC0;A0A072U5J4;A0A072TUC0;A0A1S2YEL3	tr|A0A151SV13|A0A151SV13_CAJCA Uncharacterized protein (Fragment) OS=Cajanus cajan GN=KK1_014061 PE=4 SV=1;tr|A0A0B2NXI2|A0A0B2NXI2_GLYSO Monodehydroascorbate reductase, chloroplastic OS=Glycine soja GN=glysoja_017645 PE=4 SV=1;tr|A0A0R0JZ96|A0A0R0JZ96_SOY	18	6	6	6	13	53.493		126080000	223240000	203230000	1.84183e+08	166600000	155990000	73310000	1.31967e+08	0.716496	0.279662
K7LMZ4;V7CIA1;V7CGX9;A0A1S2YZ48;A0A1J7G2W5;A0A072UNS2;A0A151TIZ3	tr|K7LMZ4|K7LMZ4_SOYBN Uncharacterized protein OS=Glycine max GN=LOC100808080 PE=4 SV=1;tr|V7CIA1|V7CIA1_PHAVU Uncharacterized protein OS=Phaseolus vulgaris GN=PHAVU_002G004500g PE=4 SV=1;tr|V7CGX9|V7CGX9_PHAVU Uncharacterized protein OS=Phaseolus vulgaris	7	1	1	1	17.3	10.594		49449000	39698000	46209000	4.51187e+07	25976000	46684000	37861000	3.68403e+07	0.816521	0.281105
A0A0L9V845;A0A0S3SEF6	tr|A0A0L9V845|A0A0L9V845_PHAAN Uncharacterized protein OS=Phaseolus angularis GN=LR48_Vigan08g199500 PE=4 SV=1;tr|A0A0S3SEF6|A0A0S3SEF6_PHAAN Uncharacterized protein OS=Vigna angularis var. angularis GN=Vigan.06G252100 PE=4 SV=1	2	2	2	2	3.4	37.484		31361000	28608000	35461000	31810000	34617000	45215000	32241000	3.73577e+07	1.1744	0.281227
A0A1J7GNN3	tr|A0A1J7GNN3|A0A1J7GNN3_LUPAN Uncharacterized protein OS=Lupinus angustifolius GN=TanjilG_21111 PE=4 SV=1	1	3	3	0	4.8	120.59		52992000	69224000	55858000	59358000	52441000	26766000	58335000	4.58473e+07	0.772387	0.283132
[truncated: 1,075 more rows]

## Sheet: leaf Mn vs CK induced or repres
Table S4. Differentially expressed proteins identified from the leaves and roots of stylo.
Protein IDs	Fasta headers	Number of proteins	Peptides	Razor + unique peptides	Unique peptides	Sequence coverage [%]	Mol. weight [kDa]	Potential contaminant	LFQ intensity RY-CK-L-1	LFQ intensity RY-CK-L-2	LFQ intensity RY-CK-L-3	LFQ intensity RY-Mn-L-1	LFQ intensity RY-Mn-L-2	LFQ intensity RY-Mn-L-3
[truncated: 134 more rows]

## Sheet: root Mn vs CK --up or down
	Table S4. Differentially expressed proteins identified from the leaves and roots of stylo.
[truncated: 2,160 more rows]

## Sheet: root Mn vs CK-induced or repres
Table S4. Differentially expressed proteins identified from the leaves and roots of stylo.
[truncated: 91 more rows]
