# Supplementary material for: Physiological responses and proteomic changes reveal insights into Stylosanthes response to manganese toxicity
Source: BMC Plant Biol. 2019 May 22;19:212. doi: 10.1186/s12870-019-1822-y (PMC6530018; doi:10.1186/s12870-019-1822-y)
Supplement: Supplementary file 6 — Table S5. List of primers used in the study for gene expression analysis. (XLSX 9 kb) [file 12870_2019_1822_MOESM6_ESM.xlsx]

## Sheet: Table S5
	Table S5. List of primers used in the study for gene expression analysis.
	Primer name	Sequence (5’- 3’)
	CS-RT-F	CTGAAACTGCTGCTGCCAAGAATG
	CS-RT-R	TGCGTGCCCAAGCGTAGTCAA
	PEPC1-RT-F	GAAAGAAGCCGAGCGAGTTG
	PEPC1-RT-R	TGCTCCATCCGCATCTTTGA
	POD1-RT-F	CTGATCCAACCCTAGACGCC
	POD1-RT-R	TTGCACCCGGTGTAGAGAAC
	GST-RT-F	GGTGCTTCATCCCTCCCAAA
	GST-RT-R	GCTCGCAAGAGGTACAAGGT
	PR10-1-RT-F	TGGTGCCATGCACTCTTTCA
	PR10-1-R	GAAGATGGCTCTGAGCGGTA
	PAL1-RT-F	GTAGCTTCCGTGGTGCTCTT
	PAL1-RT-R	AGCAGCAGCTTCAATTTGGC
	CHS-RT-F	ATCACTTTGGCCATCAACGC
	CHS-RT-R	CTAGTGCCTCCAGGGTGAAC
	Exp-RT-F	GGCCTTGTACTTGGCGATCT
	Exp-RT-R	GTGCCTAAAGGGCACTTCCA
	XTH-RT-F	TGTTTGTGGCATCACCATTG
	XTH-RT-R	CAGCGGATCCTGAGGTTTGAT
	UBC-RT-F	CTCCACTCATCATCAGAGCCA
	UBC-RT-R	CATCGCTCCCTCAAAGCAGT
	UPL1-RT-F	ACGCGAAGCTTCTTTGAGGA
	UPL1-RT-R	AACCACACTCTTCGCCGATT
	14-3-3-RT-F	GCTGAAGGCACAAGGCGAGAGT
	14-3-3-RT-R	AGCAGAAGGAGGAGAGCAAAGGAA
	SgEF1a-RT-F	CACTTCAGGACGTGTACAAGATC
	SgEF1a-RT-R	CTTGGAGAGCTTCATGGTGCA
